# Supplementary material for: Frequencies and characteristics of genome-wide recombination in Streptococcus agalactiae, Streptococcus pyogenes, and Streptococcus suis
Source: Sci Rep. 2022 Jan 27;12:1515. doi: 10.1038/s41598-022-04995-5 (PMC8795270; doi:10.1038/s41598-022-04995-5)
Supplement: Supplementary file 1 — Supplementary Table S1. [file 41598_2022_4995_MOESM1_ESM.xlsx]

## Sheet: agalactiae
Supplementary Table S1. Accession numbers, genomic characteristics and MLST of genomes used in this study (different tabs)
Accession	Genome Length (bp)	Contigs	CDS	MLST Scheme	Sequence Type	Allele	Allele2	Allele3	Allele4	Allele5	Allele6	Allele7
GCF_000007265.1_ASM726v1_genomic	2160267	1	2108	sagalactiae	110	adhP(1)	pheS(1)	atr(3)	glnA(2)	sdhA(2)	glcK(2)	tkt(9)
GCF_000012705.1_ASM1270v1_genomic	2127839	1	2067	sagalactiae	7	adhP(10)	pheS(1)	atr(2)	glnA(1)	sdhA(3)	glcK(2)	tkt(2)
GCF_000167735.1_ASM16773v1_genomic	2088229	255	2059	sagalactiae	-	adhP(~5)	pheS(4)	atr(6)	glnA(3)	sdhA(2)	glcK(1)	tkt(3)
GCF_000167755.1_ASM16775v1_genomic	2105032	155	2044	sagalactiae	-	adhP(1)	pheS(1)	atr(~2)	glnA(1)	sdhA(1)	glcK(2)	tkt(2)
GCF_000186445.1_ASM18644v1_genomic	2287892	21	2114	sagalactiae	-	adhP(13)	pheS(1)	atr(1)	glnA(13)	sdhA(1)	glcK(56?)	tkt(1)
GCF_000196055.1_ASM19605v1_genomic	2211485	1	2139	sagalactiae	23	adhP(5)	pheS(4)	atr(6)	glnA(3)	sdhA(2)	glcK(1)	tkt(3)
GCF_000264975.1_ASM26497v1_genomic	2034915	14	1945	sagalactiae	7	adhP(10)	pheS(1)	atr(2)	glnA(1)	sdhA(3)	glcK(2)	tkt(2)
GCF_000287955.1_ASM28795v1_genomic	2120507	21	2087	sagalactiae	1	adhP(1)	pheS(1)	atr(2)	glnA(1)	sdhA(1)	glcK(2)	tkt(2)
GCF_000287975.1_ASM28797v1_genomic	1985213	176	1972	sagalactiae	-	adhP(277?)	pheS(1)	atr(4)	glnA(1)	sdhA(1)	glcK(3)	tkt(-)
GCF_000287995.1_ASM28799v1_genomic	2329129	85	2320	sagalactiae	-	adhP(1)	pheS(4)	atr(6)	glnA(2)	sdhA(~9)	glcK(1)	tkt(61)
GCF_000288015.1_ASM28801v1_genomic	2127808	25	2091	sagalactiae	1	adhP(1)	pheS(1)	atr(2)	glnA(1)	sdhA(1)	glcK(2)	tkt(2)
GCF_000288035.1_ASM28803v1_genomic	2028914	132	2026	sagalactiae	-	adhP(13)	pheS(1)	atr(1)	glnA(~13)	sdhA(1)	glcK(1)	tkt(1)
GCF_000288055.1_ASM28805v1_genomic	2210260	103	2202	sagalactiae	61	adhP(13)	pheS(1)	atr(1)	glnA(13)	sdhA(1)	glcK(1)	tkt(1)
GCF_000288075.1_ASM28807v1_genomic	2153312	41	2123	sagalactiae	19	adhP(1)	pheS(1)	atr(3)	glnA(2)	sdhA(2)	glcK(2)	tkt(2)
GCF_000288095.1_ASM28809v1_genomic	2057709	18	2014	sagalactiae	1	adhP(1)	pheS(1)	atr(2)	glnA(1)	sdhA(1)	glcK(2)	tkt(2)
GCF_000288115.1_ASM28811v1_genomic	1976852	19	1917	sagalactiae	444	adhP(5)	pheS(4)	atr(52)	glnA(3)	sdhA(2)	glcK(1)	tkt(3)
GCF_000288135.1_ASM28813v1_genomic	2116560	20	2057	sagalactiae	1	adhP(1)	pheS(1)	atr(2)	glnA(1)	sdhA(1)	glcK(2)	tkt(2)
GCF_000288155.1_ASM28815v1_genomic	2144077	25	2135	sagalactiae	12	adhP(10)	pheS(1)	atr(4)	glnA(1)	sdhA(3)	glcK(3)	tkt(2)
GCF_000288175.1_ASM28817v1_genomic	2140281	20	2146	sagalactiae	1	adhP(1)	pheS(1)	atr(2)	glnA(1)	sdhA(1)	glcK(2)	tkt(2)
GCF_000288195.1_ASM28819v1_genomic	2108970	25	2058	sagalactiae	28	adhP(1)	pheS(1)	atr(3)	glnA(5)	sdhA(2)	glcK(2)	tkt(2)
GCF_000288215.1_ASM28821v1_genomic	2046028	23	1999	sagalactiae	2	adhP(1)	pheS(1)	atr(3)	glnA(1)	sdhA(1)	glcK(2)	tkt(2)
GCF_000288235.1_ASM28823v1_genomic	2064143	24	2018	sagalactiae	1	adhP(1)	pheS(1)	atr(2)	glnA(1)	sdhA(1)	glcK(2)	tkt(2)
GCF_000288255.1_ASM28825v1_genomic	2073028	21	2037	sagalactiae	1	adhP(1)	pheS(1)	atr(2)	glnA(1)	sdhA(1)	glcK(2)	tkt(2)
GCF_000288275.1_ASM28827v1_genomic	2004294	16	1944	sagalactiae	24	adhP(5)	pheS(4)	atr(4)	glnA(3)	sdhA(2)	glcK(3)	tkt(3)
GCF_000288295.1_ASM28829v1_genomic	2179268	24	2161	sagalactiae	459	adhP(1)	pheS(1)	atr(3)	glnA(1)	sdhA(41)	glcK(12)	tkt(2)
GCF_000288315.1_ASM28831v1_genomic	2057124	32	2017	sagalactiae	10	adhP(9)	pheS(1)	atr(4)	glnA(1)	sdhA(3)	glcK(3)	tkt(2)
GCF_000288335.1_ASM28833v1_genomic	1929277	18	1873	sagalactiae	23	adhP(5)	pheS(4)	atr(6)	glnA(3)	sdhA(2)	glcK(1)	tkt(3)
GCF_000288355.1_ASM28835v1_genomic	2106133	27	2095	sagalactiae	2	adhP(1)	pheS(1)	atr(3)	glnA(1)	sdhA(1)	glcK(2)	tkt(2)
GCF_000288375.1_ASM28837v1_genomic	2174011	38	2115	sagalactiae	19	adhP(1)	pheS(1)	atr(3)	glnA(2)	sdhA(2)	glcK(2)	tkt(2)
GCF_000288395.1_ASM28839v1_genomic	2025653	25	1977	sagalactiae	452	adhP(5)	pheS(25)	atr(4)	glnA(3)	sdhA(2)	glcK(3)	tkt(3)
GCF_000288415.1_ASM28841v1_genomic	2066778	22	2016	sagalactiae	12	adhP(10)	pheS(1)	atr(4)	glnA(1)	sdhA(3)	glcK(3)	tkt(2)
GCF_000288435.1_ASM28843v1_genomic	2117267	17	2091	sagalactiae	88	adhP(5)	pheS(10)	atr(6)	glnA(3)	sdhA(2)	glcK(1)	tkt(3)
GCF_000288455.1_ASM28845v1_genomic	2041791	25	1994	sagalactiae	8	adhP(4)	pheS(1)	atr(4)	glnA(1)	sdhA(3)	glcK(3)	tkt(2)
GCF_000288475.1_ASM28847v1_genomic	2214586	46	2179	sagalactiae	19	adhP(1)	pheS(1)	atr(3)	glnA(2)	sdhA(2)	glcK(2)	tkt(2)
GCF_000288495.1_ASM28849v1_genomic	2060223	24	2013	sagalactiae	1	adhP(1)	pheS(1)	atr(2)	glnA(1)	sdhA(1)	glcK(2)	tkt(2)
GCF_000288515.1_ASM28851v1_genomic	2219539	47	2184	sagalactiae	19	adhP(1)	pheS(1)	atr(3)	glnA(2)	sdhA(2)	glcK(2)	tkt(2)
GCF_000288535.1_ASM28853v1_genomic	1977906	18	1929	sagalactiae	23	adhP(5)	pheS(4)	atr(6)	glnA(3)	sdhA(2)	glcK(1)	tkt(3)
GCF_000288555.1_ASM28855v1_genomic	2019991	25	1974	sagalactiae	452	adhP(5)	pheS(25)	atr(4)	glnA(3)	sdhA(2)	glcK(3)	tkt(3)
GCF_000288575.1_ASM28857v1_genomic	2099800	268	2033	sagalactiae	-	adhP(10)	pheS(112?)	atr(4)	glnA(1)	sdhA(3)	glcK(3)	tkt(2)
GCF_000288595.1_ASM28859v1_genomic	2070808	36	2022	sagalactiae	-	adhP(277?)	pheS(1)	atr(2)	glnA(1)	sdhA(1)	glcK(2)	tkt(2)
GCF_000288615.1_ASM28861v1_genomic	2067662	217	1991	sagalactiae	1	adhP(1)	pheS(1)	atr(2)	glnA(1)	sdhA(1)	glcK(2)	tkt(2)
GCF_000288635.1_ASM28863v1_genomic	2111000	95	2086	sagalactiae	22	adhP(13)	pheS(3)	atr(1)	glnA(3)	sdhA(1)	glcK(1)	tkt(1)
GCF_000288655.1_ASM28865v1_genomic	2148334	56	2121	sagalactiae	19	adhP(1)	pheS(1)	atr(3)	glnA(2)	sdhA(2)	glcK(2)	tkt(2)
GCF_000288675.1_ASM28867v1_genomic	2178038	52	2134	sagalactiae	19	adhP(1)	pheS(1)	atr(3)	glnA(2)	sdhA(2)	glcK(2)	tkt(2)
GCF_000288695.1_ASM28869v1_genomic	2162198	40	2113	sagalactiae	19	adhP(1)	pheS(1)	atr(3)	glnA(2)	sdhA(2)	glcK(2)	tkt(2)
GCF_000288715.1_ASM28871v1_genomic	2075367	20	2045	sagalactiae	26	adhP(1)	pheS(1)	atr(5)	glnA(4)	sdhA(1)	glcK(4)	tkt(6)
GCF_000288735.1_ASM28873v1_genomic	2096393	20	2055	sagalactiae	19	adhP(1)	pheS(1)	atr(3)	glnA(2)	sdhA(2)	glcK(2)	tkt(2)
GCF_000288755.1_ASM28875v1_genomic	2193974	43	2162	sagalactiae	19	adhP(1)	pheS(1)	atr(3)	glnA(2)	sdhA(2)	glcK(2)	tkt(2)
GCF_000288775.1_ASM28877v1_genomic	2165904	31	2122	sagalactiae	19	adhP(1)	pheS(1)	atr(3)	glnA(2)	sdhA(2)	glcK(2)	tkt(2)
GCF_000288795.1_ASM28879v1_genomic	2127447	38	2072	sagalactiae	19	adhP(1)	pheS(1)	atr(3)	glnA(2)	sdhA(2)	glcK(2)	tkt(2)
GCF_000288815.1_ASM28881v1_genomic	2172709	46	2169	sagalactiae	19	adhP(1)	pheS(1)	atr(3)	glnA(2)	sdhA(2)	glcK(2)	tkt(2)
GCF_000288855.1_ASM28885v1_genomic	2097622	21	2074	sagalactiae	9	adhP(8)	pheS(1)	atr(4)	glnA(1)	sdhA(3)	glcK(3)	tkt(2)
GCF_000288875.1_ASM28887v1_genomic	2100821	54	2058	sagalactiae	1	adhP(1)	pheS(1)	atr(2)	glnA(1)	sdhA(1)	glcK(2)	tkt(2)
GCF_000288895.1_ASM28889v1_genomic	2017196	36	1962	sagalactiae	17	adhP(2)	pheS(1)	atr(1)	glnA(2)	sdhA(1)	glcK(1)	tkt(1)
GCF_000288915.1_ASM28891v1_genomic	1977272	37	1921	sagalactiae	17	adhP(2)	pheS(1)	atr(1)	glnA(2)	sdhA(1)	glcK(1)	tkt(1)
GCF_000288935.1_ASM28893v1_genomic	2060902	36	2050	sagalactiae	1166	adhP(213)	pheS(25)	atr(1)	glnA(2)	sdhA(1)	glcK(1)	tkt(1)
GCF_000288955.1_ASM28895v1_genomic	2047243	80	2108	sagalactiae	2	adhP(1)	pheS(1)	atr(3)	glnA(1)	sdhA(1)	glcK(2)	tkt(2)
GCF_000288975.1_ASM28897v1_genomic	2121103	121	2070	sagalactiae	110	adhP(1)	pheS(1)	atr(3)	glnA(2)	sdhA(2)	glcK(2)	tkt(9)
GCF_000288995.1_ASM28899v1_genomic	1981708	35	1921	sagalactiae	17	adhP(2)	pheS(1)	atr(1)	glnA(2)	sdhA(1)	glcK(1)	tkt(1)
GCF_000289015.1_ASM28901v1_genomic	1986737	33	1922	sagalactiae	17	adhP(2)	pheS(1)	atr(1)	glnA(2)	sdhA(1)	glcK(1)	tkt(1)
GCF_000289035.1_ASM28903v1_genomic	2017384	40	1973	sagalactiae	10	adhP(9)	pheS(1)	atr(4)	glnA(1)	sdhA(3)	glcK(3)	tkt(2)
GCF_000289055.1_ASM28905v1_genomic	2115623	84	2043	sagalactiae	22	adhP(13)	pheS(3)	atr(1)	glnA(3)	sdhA(1)	glcK(1)	tkt(1)
GCF_000289075.1_ASM28907v1_genomic	2192498	62	2141	sagalactiae	7	adhP(10)	pheS(1)	atr(2)	glnA(1)	sdhA(3)	glcK(2)	tkt(2)
GCF_000289095.1_ASM28909v1_genomic	2244278	88	2249	sagalactiae	-	adhP(1)	pheS(1)	atr(3)	glnA(2)	sdhA(~2)	glcK(2)	tkt(2)
GCF_000289115.1_ASM28911v1_genomic	1806634	46	1839	sagalactiae	260	adhP(52)	pheS(17)	atr(31)	glnA(28)	sdhA(26)	glcK(26)	tkt(19)
GCF_000289135.1_ASM28913v1_genomic	1880851	77	1926	sagalactiae	-	adhP(52?)	pheS(17)	atr(31)	glnA(28)	sdhA(26)	glcK(26)	tkt(19)
GCF_000289155.1_ASM28915v1_genomic	2145693	53	2082	sagalactiae	7	adhP(10)	pheS(1)	atr(2)	glnA(1)	sdhA(3)	glcK(2)	tkt(2)
GCF_000289175.1_ASM28917v1_genomic	2135680	54	2073	sagalactiae	7	adhP(10)	pheS(1)	atr(2)	glnA(1)	sdhA(3)	glcK(2)	tkt(2)
GCF_000289195.1_ASM28919v1_genomic	2026334	50	1976	sagalactiae	7	adhP(10)	pheS(1)	atr(2)	glnA(1)	sdhA(3)	glcK(2)	tkt(2)
GCF_000289215.1_ASM28921v1_genomic	2012832	43	1952	sagalactiae	7	adhP(10)	pheS(1)	atr(2)	glnA(1)	sdhA(3)	glcK(2)	tkt(2)
GCF_000289235.1_ASM28923v1_genomic	2030786	44	1988	sagalactiae	7	adhP(10)	pheS(1)	atr(2)	glnA(1)	sdhA(3)	glcK(2)	tkt(2)
GCF_000289255.1_ASM28925v1_genomic	2034960	41	1991	sagalactiae	500	adhP(10)	pheS(1)	atr(2)	glnA(1)	sdhA(49)	glcK(2)	tkt(2)
GCF_000289275.1_ASM28927v1_genomic	2075344	141	1996	sagalactiae	7	adhP(10)	pheS(1)	atr(2)	glnA(1)	sdhA(3)	glcK(2)	tkt(2)
GCF_000289295.1_ASM28929v1_genomic	2204232	119	2202	sagalactiae	-	adhP(~5)	pheS(1)	atr(1)	glnA(32)	sdhA(~9)	glcK(1)	tkt(2)
GCF_000289315.1_ASM28931v1_genomic	2085887	55	2028	sagalactiae	2	adhP(1)	pheS(1)	atr(3)	glnA(1)	sdhA(1)	glcK(2)	tkt(2)
GCF_000289335.1_sag142_v2.0_genomic	2016342	62	1979	sagalactiae	23	adhP(5)	pheS(4)	atr(6)	glnA(3)	sdhA(2)	glcK(1)	tkt(3)
GCF_000289355.1_sag145_v2.0_genomic	2079035	38	2053	sagalactiae	296	adhP(8)	pheS(1)	atr(4)	glnA(1)	sdhA(3)	glcK(23)	tkt(2)
GCF_000289375.1_ASM28937v1_genomic	2346409	86	2309	sagalactiae	591	adhP(13)	pheS(1)	atr(6)	glnA(13)	sdhA(1)	glcK(1)	tkt(1)
GCF_000289395.1_ASM28939v1_genomic	2298800	107	2282	sagalactiae	591	adhP(13)	pheS(1)	atr(6)	glnA(13)	sdhA(1)	glcK(1)	tkt(1)
GCF_000289415.1_ASM28941v1_genomic	2389054	86	2336	sagalactiae	591	adhP(13)	pheS(1)	atr(6)	glnA(13)	sdhA(1)	glcK(1)	tkt(1)
GCF_000289435.1_ASM28943v1_genomic	2125230	60	2077	sagalactiae	288	adhP(1)	pheS(1)	atr(4)	glnA(1)	sdhA(1)	glcK(30)	tkt(2)
GCF_000289455.1_ASM28945v1_genomic	2032609	24	2025	sagalactiae	-	adhP(1)	pheS(1)	atr(2)	glnA(46?)	sdhA(1)	glcK(2)	tkt(2)
GCF_000289475.1_ASM28947v1_genomic	1968747	15	1915	sagalactiae	23	adhP(5)	pheS(4)	atr(6)	glnA(3)	sdhA(2)	glcK(1)	tkt(3)
GCF_000289495.1_ASM28949v1_genomic	2011985	31	1952	sagalactiae	17	adhP(2)	pheS(1)	atr(1)	glnA(2)	sdhA(1)	glcK(1)	tkt(1)
GCF_000289515.1_ASM28951v1_genomic	2040828	27	1986	sagalactiae	10	adhP(9)	pheS(1)	atr(4)	glnA(1)	sdhA(3)	glcK(3)	tkt(2)
GCF_000289535.1_ASM28953v1_genomic	2181324	33	2127	sagalactiae	19	adhP(1)	pheS(1)	atr(3)	glnA(2)	sdhA(2)	glcK(2)	tkt(2)
GCF_000289555.1_ASM28955v1_genomic	2063236	25	2038	sagalactiae	8	adhP(4)	pheS(1)	atr(4)	glnA(1)	sdhA(3)	glcK(3)	tkt(2)
GCF_000289575.1_ASM28957v1_genomic	2171015	37	2191	sagalactiae	130	adhP(9)	pheS(8)	atr(4)	glnA(1)	sdhA(5)	glcK(3)	tkt(4)
GCF_000289595.1_ASM28959v1_genomic	2040194	23	2009	sagalactiae	23	adhP(5)	pheS(4)	atr(6)	glnA(3)	sdhA(2)	glcK(1)	tkt(3)
GCF_000289615.1_ASM28961v1_genomic	2148566	40	2156	sagalactiae	1	adhP(1)	pheS(1)	atr(2)	glnA(1)	sdhA(1)	glcK(2)	tkt(2)
GCF_000289635.1_ASM28963v1_genomic	2095228	34	2069	sagalactiae	19	adhP(1)	pheS(1)	atr(3)	glnA(2)	sdhA(2)	glcK(2)	tkt(2)
GCF_000289655.1_ASM28965v1_genomic	2011810	22	1988	sagalactiae	23	adhP(5)	pheS(4)	atr(6)	glnA(3)	sdhA(2)	glcK(1)	tkt(3)
GCF_000289675.1_ASM28967v1_genomic	2020130	43	1977	sagalactiae	41	adhP(10)	pheS(1)	atr(12)	glnA(1)	sdhA(3)	glcK(2)	tkt(2)
GCF_000289695.1_ASM28969v1_genomic	2069238	233	2025	sagalactiae	28	adhP(1)	pheS(1)	atr(3)	glnA(5)	sdhA(2)	glcK(2)	tkt(2)
GCF_000289715.1_ASM28971v1_genomic	1964382	107	1906	sagalactiae	23	adhP(5)	pheS(4)	atr(6)	glnA(3)	sdhA(2)	glcK(1)	tkt(3)
GCF_000289735.1_ASM28973v1_genomic	1961067	138	1893	sagalactiae	-	adhP(5)	pheS(4)	atr(6)	glnA(3)	sdhA(~2)	glcK(1)	tkt(3)
GCF_000289755.1_ASM28975v1_genomic	2213226	92	2162	sagalactiae	-	adhP(13)	pheS(1)	atr(2)	glnA(3)	sdhA(1)	glcK(56?)	tkt(5)
GCF_000289775.1_ASM28977v1_genomic	2322187	91	2291	sagalactiae	-	adhP(~100)	pheS(1)	atr(1)	glnA(~13)	sdhA(1)	glcK(-)	tkt(1)
GCF_000289795.1_ASM28979v1_genomic	2154161	145	2132	sagalactiae	-	adhP(13)	pheS(~1)	atr(1)	glnA(13)	sdhA(1)	glcK(1)	tkt(1)
GCF_000289815.1_ASM28981v1_genomic	2208269	105	2232	sagalactiae	61	adhP(13)	pheS(1)	atr(1)	glnA(13)	sdhA(1)	glcK(1)	tkt(1)
GCF_000289835.1_ASM28983v1_genomic	2248514	103	2185	sagalactiae	-	adhP(-)	pheS(1)	atr(2)	glnA(3)	sdhA(1)	glcK(~1)	tkt(5)
GCF_000289855.1_ASM28985v1_genomic	2100745	46	2060	sagalactiae	19	adhP(1)	pheS(1)	atr(3)	glnA(2)	sdhA(2)	glcK(2)	tkt(2)
GCF_000289875.1_ASM28987v1_genomic	2127628	17	2094	sagalactiae	88	adhP(5)	pheS(10)	atr(6)	glnA(3)	sdhA(2)	glcK(1)	tkt(3)
GCF_000289895.1_ASM28989v1_genomic	2091971	17	2053	sagalactiae	26	adhP(1)	pheS(1)	atr(5)	glnA(4)	sdhA(1)	glcK(4)	tkt(6)
GCF_000289915.1_ASM28991v1_genomic	2113723	32	2076	sagalactiae	19	adhP(1)	pheS(1)	atr(3)	glnA(2)	sdhA(2)	glcK(2)	tkt(2)
GCF_000289935.1_ASM28993v1_genomic	2159324	131	2118	sagalactiae	23	adhP(5)	pheS(4)	atr(6)	glnA(3)	sdhA(2)	glcK(1)	tkt(3)
GCF_000289955.1_ASM28995v1_genomic	2084053	32	2071	sagalactiae	17	adhP(2)	pheS(1)	atr(1)	glnA(2)	sdhA(1)	glcK(1)	tkt(1)
GCF_000289975.1_ASM28997v1_genomic	2169009	30	2157	sagalactiae	28	adhP(1)	pheS(1)	atr(3)	glnA(5)	sdhA(2)	glcK(2)	tkt(2)
GCF_000289995.1_ASM28999v1_genomic	2065334	18	2070	sagalactiae	196	adhP(1)	pheS(1)	atr(3)	glnA(1)	sdhA(1)	glcK(12)	tkt(2)
GCF_000290015.1_ASM29001v1_genomic	2098717	24	2056	sagalactiae	-	adhP(16)	pheS(1)	atr(2)	glnA(2)	sdhA(9)	glcK(99?)	tkt(2)
GCF_000290035.1_ASM29003v1_genomic	2038059	20	2009	sagalactiae	1	adhP(1)	pheS(1)	atr(2)	glnA(1)	sdhA(1)	glcK(2)	tkt(2)
GCF_000290055.1_ASM29005v1_genomic	2204144	47	2130	sagalactiae	19	adhP(1)	pheS(1)	atr(3)	glnA(2)	sdhA(2)	glcK(2)	tkt(2)
GCF_000290075.1_ASM29007v1_genomic	2095665	34	2043	sagalactiae	32	adhP(2)	pheS(1)	atr(1)	glnA(2)	sdhA(7)	glcK(1)	tkt(1)
GCF_000290095.1_ASM29009v1_genomic	1985020	35	1941	sagalactiae	17	adhP(2)	pheS(1)	atr(1)	glnA(2)	sdhA(1)	glcK(1)	tkt(1)
GCF_000290115.1_ASM29011v1_genomic	2083290	74	2011	sagalactiae	22	adhP(13)	pheS(3)	atr(1)	glnA(3)	sdhA(1)	glcK(1)	tkt(1)
GCF_000290135.1_ASM29013v1_genomic	1970327	20	1918	sagalactiae	23	adhP(5)	pheS(4)	atr(6)	glnA(3)	sdhA(2)	glcK(1)	tkt(3)
GCF_000290155.1_ASM29015v1_genomic	2028624	24	1990	sagalactiae	8	adhP(4)	pheS(1)	atr(4)	glnA(1)	sdhA(3)	glcK(3)	tkt(2)
GCF_000290175.1_ASM29017v1_genomic	2126844	37	2087	sagalactiae	36	adhP(1)	pheS(1)	atr(3)	glnA(2)	sdhA(2)	glcK(2)	tkt(7)
GCF_000290195.1_ASM29019v1_genomic	2035949	16	1975	sagalactiae	88	adhP(5)	pheS(10)	atr(6)	glnA(3)	sdhA(2)	glcK(1)	tkt(3)
GCF_000290215.1_ASM29021v1_genomic	2031048	35	1989	sagalactiae	17	adhP(2)	pheS(1)	atr(1)	glnA(2)	sdhA(1)	glcK(1)	tkt(1)
GCF_000290235.1_ASM29023v1_genomic	2087164	29	2042	sagalactiae	12	adhP(10)	pheS(1)	atr(4)	glnA(1)	sdhA(3)	glcK(3)	tkt(2)
GCF_000290255.1_ASM29025v1_genomic	2038910	36	2001	sagalactiae	17	adhP(2)	pheS(1)	atr(1)	glnA(2)	sdhA(1)	glcK(1)	tkt(1)
GCF_000290275.1_ASM29027v1_genomic	2195534	44	2202	sagalactiae	19	adhP(1)	pheS(1)	atr(3)	glnA(2)	sdhA(2)	glcK(2)	tkt(2)
GCF_000290295.1_ASM29029v1_genomic	2060223	20	2003	sagalactiae	447	adhP(1)	pheS(1)	atr(3)	glnA(2)	sdhA(39)	glcK(2)	tkt(2)
GCF_000290315.1_ASM29031v1_genomic	2038778	21	2003	sagalactiae	24	adhP(5)	pheS(4)	atr(4)	glnA(3)	sdhA(2)	glcK(3)	tkt(3)
GCF_000290335.1_ASM29033v1_genomic	2147880	37	2081	sagalactiae	448	adhP(1)	pheS(1)	atr(2)	glnA(1)	sdhA(1)	glcK(39)	tkt(2)
GCF_000290355.1_ASM29035v1_genomic	2077100	17	2031	sagalactiae	26	adhP(1)	pheS(1)	atr(5)	glnA(4)	sdhA(1)	glcK(4)	tkt(6)
GCF_000290375.1_ASM29037v1_genomic	2072398	31	2045	sagalactiae	8	adhP(4)	pheS(1)	atr(4)	glnA(1)	sdhA(3)	glcK(3)	tkt(2)
GCF_000290395.1_ASM29039v1_genomic	2035312	32	2014	sagalactiae	17	adhP(2)	pheS(1)	atr(1)	glnA(2)	sdhA(1)	glcK(1)	tkt(1)
GCF_000290415.1_ASM29041v1_genomic	2172270	43	2158	sagalactiae	12	adhP(10)	pheS(1)	atr(4)	glnA(1)	sdhA(3)	glcK(3)	tkt(2)
GCF_000290435.1_ASM29043v1_genomic	2132546	38	2086	sagalactiae	19	adhP(1)	pheS(1)	atr(3)	glnA(2)	sdhA(2)	glcK(2)	tkt(2)
GCF_000290455.1_ASM29045v1_genomic	2037929	39	1984	sagalactiae	10	adhP(9)	pheS(1)	atr(4)	glnA(1)	sdhA(3)	glcK(3)	tkt(2)
GCF_000290475.1_ASM29047v1_genomic	2018503	40	1959	sagalactiae	2	adhP(1)	pheS(1)	atr(3)	glnA(1)	sdhA(1)	glcK(2)	tkt(2)
GCF_000290495.1_ASM29049v1_genomic	2204262	45	2173	sagalactiae	19	adhP(1)	pheS(1)	atr(3)	glnA(2)	sdhA(2)	glcK(2)	tkt(2)
GCF_000290515.1_ASM29051v1_genomic	2088546	31	2043	sagalactiae	8	adhP(4)	pheS(1)	atr(4)	glnA(1)	sdhA(3)	glcK(3)	tkt(2)
GCF_000290535.1_ASM29053v1_genomic	2044720	284	1959	sagalactiae	12	adhP(10)	pheS(1)	atr(4)	glnA(1)	sdhA(3)	glcK(3)	tkt(2)
GCF_000291585.1_ASM29158v1_genomic	2033051	56	1993	sagalactiae	17	adhP(2)	pheS(1)	atr(1)	glnA(2)	sdhA(1)	glcK(1)	tkt(1)
GCF_000295815.1_ASM29581v1_genomic	1805303	96	1837	sagalactiae	-	adhP(52)	pheS(17)	atr(31)	glnA(28)	sdhA(26)	glcK(26)	tkt(~19)
GCF_000299135.1_ASM29913v1_genomic	2063112	1	1979	sagalactiae	7	adhP(10)	pheS(1)	atr(2)	glnA(1)	sdhA(3)	glcK(2)	tkt(2)
GCF_000302475.2_ASM30247v3_genomic	1841952	1	1873	sagalactiae	-	adhP(52)	pheS(17)	atr(31)	glnA(4)	sdhA(26)	glcK(26?)	tkt(19)
GCF_000310265.1_ASM31026v1_genomic	2084949	129	2089	sagalactiae	61	adhP(13)	pheS(1)	atr(1)	glnA(13)	sdhA(1)	glcK(1)	tkt(1)
GCF_000310285.1_ASM31028v1_genomic	2234370	124	2169	sagalactiae	415	adhP(13)	pheS(1)	atr(2)	glnA(13)	sdhA(1)	glcK(1)	tkt(5)
GCF_000310305.1_ASM31030v1_genomic	2064231	25	2053	sagalactiae	491	adhP(9)	pheS(5)	atr(7)	glnA(1)	sdhA(3)	glcK(3)	tkt(38)
GCF_000310325.1_ASM31032v1_genomic	2028637	44	1983	sagalactiae	500	adhP(10)	pheS(1)	atr(2)	glnA(1)	sdhA(49)	glcK(2)	tkt(2)
GCF_000310345.1_ASM31034v1_genomic	2036401	200	1976	sagalactiae	-	adhP(-)	pheS(1)	atr(3)	glnA(2)	sdhA(-)	glcK(148?)	tkt(-)
GCF_000310365.1_ASM31036v1_genomic	2380716	103	2365	sagalactiae	67	adhP(13)	pheS(1)	atr(1)	glnA(13)	sdhA(1)	glcK(1)	tkt(5)
GCF_000310385.1_ASM31038v1_genomic	2087624	26	2060	sagalactiae	590	adhP(10)	pheS(1)	atr(4)	glnA(1)	sdhA(53)	glcK(3)	tkt(2)
GCF_000310405.1_ASM31040v1_genomic	2070913	25	2028	sagalactiae	23	adhP(5)	pheS(4)	atr(6)	glnA(3)	sdhA(2)	glcK(1)	tkt(3)
GCF_000310425.1_ASM31042v1_genomic	2228453	128	2246	sagalactiae	-	adhP(-)	pheS(1)	atr(1)	glnA(13)	sdhA(1)	glcK(1)	tkt(1)
GCF_000310445.1_ASM31044v1_genomic	1991868	35	1936	sagalactiae	31	adhP(2)	pheS(1)	atr(1)	glnA(6)	sdhA(1)	glcK(1)	tkt(1)
GCF_000310465.1_ASM31046v1_genomic	2067386	79	2047	sagalactiae	22	adhP(13)	pheS(3)	atr(1)	glnA(3)	sdhA(1)	glcK(1)	tkt(1)
GCF_000310485.1_ASM31048v1_genomic	2112860	24	2086	sagalactiae	23	adhP(5)	pheS(4)	atr(6)	glnA(3)	sdhA(2)	glcK(1)	tkt(3)
GCF_000310505.1_ASM31050v1_genomic	2029541	23	2001	sagalactiae	23	adhP(5)	pheS(4)	atr(6)	glnA(3)	sdhA(2)	glcK(1)	tkt(3)
GCF_000310525.1_ASM31052v1_genomic	2075876	35	2046	sagalactiae	88	adhP(5)	pheS(10)	atr(6)	glnA(3)	sdhA(2)	glcK(1)	tkt(3)
GCF_000310545.1_ASM31054v1_genomic	2057237	24	2034	sagalactiae	8	adhP(4)	pheS(1)	atr(4)	glnA(1)	sdhA(3)	glcK(3)	tkt(2)
GCF_000310565.1_ASM31056v1_genomic	2254435	125	2206	sagalactiae	67	adhP(13)	pheS(1)	atr(1)	glnA(13)	sdhA(1)	glcK(1)	tkt(5)
GCF_000310585.1_ASM31058v1_genomic	2085631	113	2069	sagalactiae	-	adhP(1)	pheS(1)	atr(3)	glnA(1)	sdhA(1)	glcK(2)	tkt(-)
GCF_000310605.1_ASM31060v1_genomic	2048561	40	2016	sagalactiae	17	adhP(2)	pheS(1)	atr(1)	glnA(2)	sdhA(1)	glcK(1)	tkt(1)
GCF_000310625.1_ASM31062v1_genomic	2002358	33	1983	sagalactiae	41	adhP(10)	pheS(1)	atr(12)	glnA(1)	sdhA(3)	glcK(2)	tkt(2)
GCF_000310645.1_ASM31064v1_genomic	2049246	25	2033	sagalactiae	12	adhP(10)	pheS(1)	atr(4)	glnA(1)	sdhA(3)	glcK(3)	tkt(2)
GCF_000310665.1_ASM31066v1_genomic	2024463	25	1992	sagalactiae	23	adhP(5)	pheS(4)	atr(6)	glnA(3)	sdhA(2)	glcK(1)	tkt(3)
GCF_000310685.1_ASM31068v1_genomic	2225809	76	2208	sagalactiae	121	adhP(32)	pheS(1)	atr(3)	glnA(2)	sdhA(2)	glcK(2)	tkt(2)
GCF_000310705.1_ASM31070v1_genomic	2135377	43	2101	sagalactiae	88	adhP(5)	pheS(10)	atr(6)	glnA(3)	sdhA(2)	glcK(1)	tkt(3)
GCF_000310725.1_ASM31072v1_genomic	2097151	27	2082	sagalactiae	23	adhP(5)	pheS(4)	atr(6)	glnA(3)	sdhA(2)	glcK(1)	tkt(3)
GCF_000310745.1_ASM31074v1_genomic	2163183	25	2121	sagalactiae	8	adhP(4)	pheS(1)	atr(4)	glnA(1)	sdhA(3)	glcK(3)	tkt(2)
GCF_000310765.1_ASM31076v1_genomic	2012857	24	1983	sagalactiae	-	adhP(8)	pheS(1)	atr(~4)	glnA(1)	sdhA(3)	glcK(3)	tkt(2)
GCF_000310785.1_ASM31078v1_genomic	2091582	21	2067	sagalactiae	1	adhP(1)	pheS(1)	atr(2)	glnA(1)	sdhA(1)	glcK(2)	tkt(2)
GCF_000310805.1_ASM31080v1_genomic	2040516	16	1999	sagalactiae	25	adhP(5)	pheS(4)	atr(6)	glnA(3)	sdhA(8)	glcK(1)	tkt(3)
GCF_000310825.1_ASM31082v1_genomic	2080295	30	2059	sagalactiae	7	adhP(10)	pheS(1)	atr(2)	glnA(1)	sdhA(3)	glcK(2)	tkt(2)
GCF_000310845.1_ASM31084v1_genomic	2072580	23	2036	sagalactiae	19	adhP(1)	pheS(1)	atr(3)	glnA(2)	sdhA(2)	glcK(2)	tkt(2)
GCF_000310865.1_ASM31086v1_genomic	1986914	19	1952	sagalactiae	1	adhP(1)	pheS(1)	atr(2)	glnA(1)	sdhA(1)	glcK(2)	tkt(2)
GCF_000310885.1_ASM31088v1_genomic	2136214	45	2084	sagalactiae	19	adhP(1)	pheS(1)	atr(3)	glnA(2)	sdhA(2)	glcK(2)	tkt(2)
GCF_000310905.1_ASM31090v1_genomic	2071721	41	2029	sagalactiae	1	adhP(1)	pheS(1)	atr(2)	glnA(1)	sdhA(1)	glcK(2)	tkt(2)
GCF_000310925.1_ASM31092v1_genomic	2023933	135	1971	sagalactiae	-	adhP(-)	pheS(1)	atr(5)	glnA(4)	sdhA(1)	glcK(4)	tkt(6)
GCF_000310945.1_ASM31094v1_genomic	2116782	26	2073	sagalactiae	1	adhP(1)	pheS(1)	atr(2)	glnA(1)	sdhA(1)	glcK(2)	tkt(2)
GCF_000310965.1_ASM31096v1_genomic	2114409	41	2083	sagalactiae	12	adhP(10)	pheS(1)	atr(4)	glnA(1)	sdhA(3)	glcK(3)	tkt(2)
GCF_000310985.1_ASM31098v1_genomic	2129554	28	2110	sagalactiae	8	adhP(4)	pheS(1)	atr(4)	glnA(1)	sdhA(3)	glcK(3)	tkt(2)
GCF_000311005.1_ASM31100v1_genomic	2128615	41	2067	sagalactiae	1	adhP(1)	pheS(1)	atr(2)	glnA(1)	sdhA(1)	glcK(2)	tkt(2)
GCF_000311025.1_ASM31102v1_genomic	2054275	35	2033	sagalactiae	283	adhP(9)	pheS(5)	atr(7)	glnA(1)	sdhA(3)	glcK(3)	tkt(2)
GCF_000311045.1_ASM31104v1_genomic	2103940	59	2059	sagalactiae	-	adhP(-)	pheS(1)	atr(2)	glnA(1)	sdhA(1)	glcK(2)	tkt(2)
GCF_000311065.1_ASM31106v1_genomic	1984959	27	1951	sagalactiae	23	adhP(5)	pheS(4)	atr(6)	glnA(3)	sdhA(2)	glcK(1)	tkt(3)
GCF_000311085.1_ASM31108v1_genomic	2122390	45	2097	sagalactiae	-	adhP(277?)	pheS(1)	atr(2)	glnA(1)	sdhA(1)	glcK(2)	tkt(2)
GCF_000311105.1_ASM31110v1_genomic	2236748	89	2248	sagalactiae	-	adhP(25)	pheS(1)	atr(1)	glnA(13)	sdhA(1)	glcK(15?)	tkt(1)
GCF_000311125.1_ASM31112v1_genomic	2045351	124	1986	sagalactiae	12	adhP(10)	pheS(1)	atr(4)	glnA(1)	sdhA(3)	glcK(3)	tkt(2)
GCF_000311145.1_ASM31114v1_genomic	2053859	74	2029	sagalactiae	22	adhP(13)	pheS(3)	atr(1)	glnA(3)	sdhA(1)	glcK(1)	tkt(1)
GCF_000311165.1_ASM31116v1_genomic	2132898	25	2127	sagalactiae	28	adhP(1)	pheS(1)	atr(3)	glnA(5)	sdhA(2)	glcK(2)	tkt(2)
GCF_000311185.1_ASM31118v1_genomic	2044173	35	2020	sagalactiae	17	adhP(2)	pheS(1)	atr(1)	glnA(2)	sdhA(1)	glcK(1)	tkt(1)
GCF_000311205.1_ASM31120v1_genomic	2116007	86	2057	sagalactiae	-	adhP(1)	pheS(1)	atr(2)	glnA(1)	sdhA(129?)	glcK(2)	tkt(2)
GCF_000311225.1_ASM31122v1_genomic	2122058	173	2037	sagalactiae	19	adhP(1)	pheS(1)	atr(3)	glnA(2)	sdhA(2)	glcK(2)	tkt(2)
GCF_000311245.1_ASM31124v1_genomic	2125962	46	2076	sagalactiae	17	adhP(2)	pheS(1)	atr(1)	glnA(2)	sdhA(1)	glcK(1)	tkt(1)
GCF_000311265.1_ASM31126v1_genomic	2181880	42	2155	sagalactiae	19	adhP(1)	pheS(1)	atr(3)	glnA(2)	sdhA(2)	glcK(2)	tkt(2)
GCF_000311285.1_ASM31128v1_genomic	1795552	63	1821	sagalactiae	-	adhP(54?)	pheS(17)	atr(31)	glnA(28)	sdhA(26)	glcK(26)	tkt(19)
GCF_000311305.1_ASM31130v1_genomic	2141124	28	2091	sagalactiae	589	adhP(1)	pheS(1)	atr(2)	glnA(64)	sdhA(1)	glcK(2)	tkt(2)
GCF_000311325.1_ASM31132v1_genomic	2301685	104	2285	sagalactiae	-	adhP(-)	pheS(1)	atr(6)	glnA(13)	sdhA(1)	glcK(1)	tkt(1)
GCF_000311345.1_ASM31134v1_genomic	2016073	169	1970	sagalactiae	-	adhP(13)	pheS(1)	atr(~1)	glnA(13)	sdhA(-)	glcK(1)	tkt(1)
GCF_000311365.1_ASM31136v1_genomic	2177839	31	2165	sagalactiae	88	adhP(5)	pheS(10)	atr(6)	glnA(3)	sdhA(2)	glcK(1)	tkt(3)
GCF_000311385.1_ASM31138v1_genomic	2087635	16	2054	sagalactiae	103	adhP(16)	pheS(1)	atr(6)	glnA(2)	sdhA(9)	glcK(9)	tkt(2)
GCF_000311405.1_ASM31140v1_genomic	2033924	25	1998	sagalactiae	6	adhP(9)	pheS(1)	atr(2)	glnA(1)	sdhA(3)	glcK(2)	tkt(2)
GCF_000311425.1_ASM31142v1_genomic	2097920	23	2063	sagalactiae	103	adhP(16)	pheS(1)	atr(6)	glnA(2)	sdhA(9)	glcK(9)	tkt(2)
GCF_000311445.1_ASM31144v1_genomic	2043732	27	1998	sagalactiae	23	adhP(5)	pheS(4)	atr(6)	glnA(3)	sdhA(2)	glcK(1)	tkt(3)
GCF_000311465.1_ASM31146v1_genomic	2041458	20	2000	sagalactiae	1	adhP(1)	pheS(1)	atr(2)	glnA(1)	sdhA(1)	glcK(2)	tkt(2)
GCF_000311485.1_ASM31148v1_genomic	2056996	22	2034	sagalactiae	8	adhP(4)	pheS(1)	atr(4)	glnA(1)	sdhA(3)	glcK(3)	tkt(2)
GCF_000311505.1_ASM31150v1_genomic	2058646	22	2021	sagalactiae	1	adhP(1)	pheS(1)	atr(2)	glnA(1)	sdhA(1)	glcK(2)	tkt(2)
GCF_000311525.1_ASM31152v1_genomic	2187322	24	2176	sagalactiae	12	adhP(10)	pheS(1)	atr(4)	glnA(1)	sdhA(3)	glcK(3)	tkt(2)
GCF_000311545.1_ASM31154v1_genomic	2056803	22	2008	sagalactiae	1	adhP(1)	pheS(1)	atr(2)	glnA(1)	sdhA(1)	glcK(2)	tkt(2)
GCF_000311565.1_ASM31156v1_genomic	1983199	22	1955	sagalactiae	23	adhP(5)	pheS(4)	atr(6)	glnA(3)	sdhA(2)	glcK(1)	tkt(3)
GCF_000311585.1_ASM31158v1_genomic	2041112	22	2004	sagalactiae	1	adhP(1)	pheS(1)	atr(2)	glnA(1)	sdhA(1)	glcK(2)	tkt(2)
GCF_000311605.1_ASM31160v1_genomic	2182376	41	2137	sagalactiae	19	adhP(1)	pheS(1)	atr(3)	glnA(2)	sdhA(2)	glcK(2)	tkt(2)
GCF_000311625.1_ASM31162v1_genomic	2057714	21	2024	sagalactiae	524	adhP(1)	pheS(1)	atr(2)	glnA(1)	sdhA(1)	glcK(2)	tkt(44)
GCF_000311645.1_ASM31164v1_genomic	2077223	32	2057	sagalactiae	17	adhP(2)	pheS(1)	atr(1)	glnA(2)	sdhA(1)	glcK(1)	tkt(1)
GCF_000311665.1_ASM31166v1_genomic	2094702	28	2051	sagalactiae	8	adhP(4)	pheS(1)	atr(4)	glnA(1)	sdhA(3)	glcK(3)	tkt(2)
GCF_000311685.1_SAG95_v1_genomic	2107120	21	2071	sagalactiae	12	adhP(10)	pheS(1)	atr(4)	glnA(1)	sdhA(3)	glcK(3)	tkt(2)
GCF_000311705.1_ASM31170v1_genomic	1924426	21	1864	sagalactiae	23	adhP(5)	pheS(4)	atr(6)	glnA(3)	sdhA(2)	glcK(1)	tkt(3)
GCF_000322485.1_ASM32248v1_genomic	2256790	43	2231	sagalactiae	12	adhP(10)	pheS(1)	atr(4)	glnA(1)	sdhA(3)	glcK(3)	tkt(2)
GCF_000322505.1_ASM32250v1_genomic	2096014	22	2046	sagalactiae	1	adhP(1)	pheS(1)	atr(2)	glnA(1)	sdhA(1)	glcK(2)	tkt(2)
GCF_000322525.1_ASM32252v1_genomic	2069548	22	2050	sagalactiae	23	adhP(5)	pheS(4)	atr(6)	glnA(3)	sdhA(2)	glcK(1)	tkt(3)
GCF_000322545.1_ASM32254v1_genomic	2014816	19	1972	sagalactiae	23	adhP(5)	pheS(4)	atr(6)	glnA(3)	sdhA(2)	glcK(1)	tkt(3)
GCF_000322565.1_ASM32256v1_genomic	2255888	106	2223	sagalactiae	61	adhP(13)	pheS(1)	atr(1)	glnA(13)	sdhA(1)	glcK(1)	tkt(1)
GCF_000322585.1_ASM32258v1_genomic	2167442	123	2162	sagalactiae	-	adhP(13)	pheS(1)	atr(1)	glnA(~13)	sdhA(1)	glcK(1)	tkt(1)
GCF_000322605.1_ASM32260v1_genomic	2201209	202	2127	sagalactiae	415	adhP(13)	pheS(1)	atr(2)	glnA(13)	sdhA(1)	glcK(1)	tkt(5)
GCF_000322625.1_ASM32262v1_genomic	2162773	69	2079	sagalactiae	-	adhP(13)	pheS(3)	atr(1)	glnA(3)	sdhA(1)	glcK(1)	tkt(~1)
GCF_000322645.1_ASM32264v1_genomic	2092940	91	2072	sagalactiae	22	adhP(13)	pheS(3)	atr(1)	glnA(3)	sdhA(1)	glcK(1)	tkt(1)
GCF_000322665.1_ASM32266v1_genomic	2057969	37	2022	sagalactiae	88	adhP(5)	pheS(10)	atr(6)	glnA(3)	sdhA(2)	glcK(1)	tkt(3)
GCF_000322685.1_ASM32268v1_genomic	2061175	82	2002	sagalactiae	22	adhP(13)	pheS(3)	atr(1)	glnA(3)	sdhA(1)	glcK(1)	tkt(1)
GCF_000322705.1_ASM32270v1_genomic	2025148	20	1998	sagalactiae	23	adhP(5)	pheS(4)	atr(6)	glnA(3)	sdhA(2)	glcK(1)	tkt(3)
GCF_000322725.1_ASM32272v1_genomic	2061874	22	2014	sagalactiae	8	adhP(4)	pheS(1)	atr(4)	glnA(1)	sdhA(3)	glcK(3)	tkt(2)
GCF_000322745.1_ASM32274v1_genomic	2120848	108	2153	sagalactiae	-	adhP(-)	pheS(1)	atr(1)	glnA(13)	sdhA(1)	glcK(1)	tkt(1)
GCF_000322765.1_ASM32276v1_genomic	1828687	19	1851	sagalactiae	261	adhP(54)	pheS(17)	atr(31)	glnA(4)	sdhA(26)	glcK(25)	tkt(19)
GCF_000322805.1_ASM32280v1_genomic	2292966	91	2259	sagalactiae	-	adhP(-)	pheS(1)	atr(2)	glnA(13)	sdhA(1)	glcK(1)	tkt(5)
GCF_000322825.1_ASM32282v1_genomic	2271827	102	2256	sagalactiae	61	adhP(13)	pheS(1)	atr(1)	glnA(13)	sdhA(1)	glcK(1)	tkt(1)
GCF_000322845.1_ASM32284v1_genomic	2093520	25	2066	sagalactiae	590	adhP(10)	pheS(1)	atr(4)	glnA(1)	sdhA(53)	glcK(3)	tkt(2)
GCF_000322865.1_ASM32286v1_genomic	2192452	49	2174	sagalactiae	-	adhP(262?)	pheS(1)	atr(3)	glnA(2)	sdhA(2)	glcK(2)	tkt(2)
GCF_000322885.1_ASM32288v1_genomic	1998629	51	1951	sagalactiae	17	adhP(2)	pheS(1)	atr(1)	glnA(2)	sdhA(1)	glcK(1)	tkt(1)
GCF_000322905.1_ASM32290v1_genomic	2050188	36	1999	sagalactiae	28	adhP(1)	pheS(1)	atr(3)	glnA(5)	sdhA(2)	glcK(2)	tkt(2)
GCF_000322925.1_ASM32292v1_genomic	1978496	29	1922	sagalactiae	23	adhP(5)	pheS(4)	atr(6)	glnA(3)	sdhA(2)	glcK(1)	tkt(3)
GCF_000322945.1_ASM32294v1_genomic	2049321	35	2017	sagalactiae	17	adhP(2)	pheS(1)	atr(1)	glnA(2)	sdhA(1)	glcK(1)	tkt(1)
GCF_000322965.1_ASM32296v1_genomic	2037862	21	1998	sagalactiae	-	adhP(5)	pheS(4)	atr(6)	glnA(3)	sdhA(~2)	glcK(1)	tkt(3)
GCF_000322985.1_ASM32298v1_genomic	1968442	18	1907	sagalactiae	23	adhP(5)	pheS(4)	atr(6)	glnA(3)	sdhA(2)	glcK(1)	tkt(3)
GCF_000323005.1_ASM32300v1_genomic	2007539	18	1984	sagalactiae	23	adhP(5)	pheS(4)	atr(6)	glnA(3)	sdhA(2)	glcK(1)	tkt(3)
GCF_000323025.1_ASM32302v1_genomic	2128084	24	2092	sagalactiae	1	adhP(1)	pheS(1)	atr(2)	glnA(1)	sdhA(1)	glcK(2)	tkt(2)
GCF_000323045.1_ASM32304v1_genomic	2086054	42	2022	sagalactiae	7	adhP(10)	pheS(1)	atr(2)	glnA(1)	sdhA(3)	glcK(2)	tkt(2)
GCF_000323085.1_ASM32308v1_genomic	2168689	16	2114	sagalactiae	23	adhP(5)	pheS(4)	atr(6)	glnA(3)	sdhA(2)	glcK(1)	tkt(3)
GCF_000323105.1_ASM32310v1_genomic	2207119	101	2189	sagalactiae	-	adhP(13)	pheS(1)	atr(1)	glnA(13)	sdhA(1)	glcK(~1)	tkt(1)
GCF_000323125.1_ASM32312v1_genomic	2203178	94	2183	sagalactiae	415	adhP(13)	pheS(1)	atr(2)	glnA(13)	sdhA(1)	glcK(1)	tkt(5)
GCF_000323145.1_ASM32314v1_genomic	2101160	185	2050	sagalactiae	61	adhP(13)	pheS(1)	atr(1)	glnA(13)	sdhA(1)	glcK(1)	tkt(1)
GCF_000323165.1_ASM32316v1_genomic	2207119	101	2189	sagalactiae	-	adhP(13)	pheS(1)	atr(1)	glnA(13)	sdhA(1)	glcK(~1)	tkt(1)
GCF_000344905.1_ASM34490v1_genomic	1804252	82	1817	sagalactiae	260	adhP(52)	pheS(17)	atr(31)	glnA(28)	sdhA(26)	glcK(26)	tkt(19)
GCF_000347375.1_ASM34737v1_genomic	1801666	70	1818	sagalactiae	260	adhP(52)	pheS(17)	atr(31)	glnA(28)	sdhA(26)	glcK(26)	tkt(19)
GCF_000347395.1_ASM34739v1_genomic	1800091	87	1816	sagalactiae	260	adhP(52)	pheS(17)	atr(31)	glnA(28)	sdhA(26)	glcK(26)	tkt(19)
GCF_000347415.1_ASM34741v1_genomic	1986992	99	1946	sagalactiae	6	adhP(9)	pheS(1)	atr(2)	glnA(1)	sdhA(3)	glcK(2)	tkt(2)
GCF_000347435.1_ASM34743v1_genomic	2024610	131	1952	sagalactiae	7	adhP(10)	pheS(1)	atr(2)	glnA(1)	sdhA(3)	glcK(2)	tkt(2)
GCF_000367385.1_ASM36738v1_genomic	1796759	70	1815	sagalactiae	261	adhP(54)	pheS(17)	atr(31)	glnA(4)	sdhA(26)	glcK(25)	tkt(19)
GCF_000372605.1_SA_version_1_genomic	2120750	67	2109	sagalactiae	1	adhP(1)	pheS(1)	atr(2)	glnA(1)	sdhA(1)	glcK(2)	tkt(2)
GCF_000418955.1_S_agalactiaeMC634-1.0_genomic	2068793	340	2071	sagalactiae	-	adhP(13)	pheS(3)	atr(1)	glnA(3)	sdhA(126?)	glcK(1)	tkt(1)
GCF_000418975.1_S_agalactiaeMC633-1.0_genomic	2057991	490	2089	sagalactiae	-	adhP(13)	pheS(3)	atr(1)	glnA(3)	sdhA(~1)	glcK(1)	tkt(1)
GCF_000419015.1_S_agalactiaeMC632-1.0_genomic	2037896	308	1992	sagalactiae	-	adhP(13)	pheS(3)	atr(1)	glnA(3)	sdhA(1)	glcK(1)	tkt(~1)
GCF_000419035.1_S_agalactiaeMC631-1.0_genomic	2048871	314	2052	sagalactiae	1	adhP(1)	pheS(1)	atr(2)	glnA(1)	sdhA(1)	glcK(2)	tkt(2)
GCF_000419055.2_S_agalactiaeMC629-1.0_genomic	2049763	34	2013	sagalactiae	88	adhP(5)	pheS(10)	atr(6)	glnA(3)	sdhA(2)	glcK(1)	tkt(3)
GCF_000419075.2_S_agalactiaeMC628-1.0_genomic	2093988	50	2062	sagalactiae	19	adhP(1)	pheS(1)	atr(3)	glnA(2)	sdhA(2)	glcK(2)	tkt(2)
GCF_000419095.2_S_agalactiaeMC627-1.0_genomic	2073477	117	2061	sagalactiae	22	adhP(13)	pheS(3)	atr(1)	glnA(3)	sdhA(1)	glcK(1)	tkt(1)
GCF_000419115.2_S_agalactiaeMC626-1.0_genomic	2037448	59	2003	sagalactiae	23	adhP(5)	pheS(4)	atr(6)	glnA(3)	sdhA(2)	glcK(1)	tkt(3)
GCF_000419135.2_S_agalactiaeMC625-1.0_genomic	2057899	40	2011	sagalactiae	1	adhP(1)	pheS(1)	atr(2)	glnA(1)	sdhA(1)	glcK(2)	tkt(2)
GCF_000419155.2_S_agalactiaeMC624-1.0_genomic	2058114	37	2009	sagalactiae	1	adhP(1)	pheS(1)	atr(2)	glnA(1)	sdhA(1)	glcK(2)	tkt(2)
GCF_000419175.2_S_agalactiaeMC623-1.0_genomic	2037039	36	2013	sagalactiae	23	adhP(5)	pheS(4)	atr(6)	glnA(3)	sdhA(2)	glcK(1)	tkt(3)
GCF_000419195.2_S_agalactiaeMC621-1.0_genomic	2049265	38	2022	sagalactiae	-	adhP(5)	pheS(~10)	atr(6)	glnA(3)	sdhA(2)	glcK(1)	tkt(3)
GCF_000419215.1_S_agalactiaeGBS12-1.0_genomic	2048066	66	2012	sagalactiae	88	adhP(5)	pheS(10)	atr(6)	glnA(3)	sdhA(2)	glcK(1)	tkt(3)
GCF_000419235.1_S_agalactiaeGBS11-1.0_genomic	2077516	174	2027	sagalactiae	19	adhP(1)	pheS(1)	atr(3)	glnA(2)	sdhA(2)	glcK(2)	tkt(2)
GCF_000419255.1_S_agalactiaeGBS10-1.0_genomic	2032760	379	1952	sagalactiae	-	adhP(235?)	pheS(10)	atr(6)	glnA(3)	sdhA(2)	glcK(1)	tkt(3)
GCF_000419275.1_S_agalactiae112469214-isolate1-1.0_genomic	2067684	320	2121	sagalactiae	22	adhP(13)	pheS(3)	atr(1)	glnA(3)	sdhA(1)	glcK(1)	tkt(1)
GCF_000427035.1_09mas018883_genomic	2138694	1	2056	sagalactiae	1	adhP(1)	pheS(1)	atr(2)	glnA(1)	sdhA(1)	glcK(2)	tkt(2)
GCF_000427075.1_ILRI005_genomic	2109759	1	2105	sagalactiae	609	adhP(56)	pheS(40)	atr(4)	glnA(66)	sdhA(1)	glcK(53)	tkt(4)
GCF_000454745.1_Final_Assembly_genomic	2163269	22	2136	sagalactiae	1	adhP(1)	pheS(1)	atr(2)	glnA(1)	sdhA(1)	glcK(2)	tkt(2)
GCF_000454765.1_Final_Assembly_genomic	2069810	25	2021	sagalactiae	1	adhP(1)	pheS(1)	atr(2)	glnA(1)	sdhA(1)	glcK(2)	tkt(2)
GCF_000454785.1_Final_Assembly_genomic	2061975	23	2015	sagalactiae	1	adhP(1)	pheS(1)	atr(2)	glnA(1)	sdhA(1)	glcK(2)	tkt(2)
GCF_000454805.1_Final_Assembly_genomic	2075823	24	2027	sagalactiae	1	adhP(1)	pheS(1)	atr(2)	glnA(1)	sdhA(1)	glcK(2)	tkt(2)
GCF_000454825.1_Final_Assembly_genomic	2063141	21	2020	sagalactiae	1	adhP(1)	pheS(1)	atr(2)	glnA(1)	sdhA(1)	glcK(2)	tkt(2)
GCF_000454845.1_Final_Assembly_genomic	2061441	23	2012	sagalactiae	1	adhP(1)	pheS(1)	atr(2)	glnA(1)	sdhA(1)	glcK(2)	tkt(2)
GCF_000454865.1_Final_Assembly_genomic	2060341	23	2014	sagalactiae	1	adhP(1)	pheS(1)	atr(2)	glnA(1)	sdhA(1)	glcK(2)	tkt(2)
GCF_000454885.1_Final_Assembly_genomic	2098681	28	2079	sagalactiae	1	adhP(1)	pheS(1)	atr(2)	glnA(1)	sdhA(1)	glcK(2)	tkt(2)
GCF_000454905.1_Final_Assembly_genomic	2146640	24	2093	sagalactiae	1	adhP(1)	pheS(1)	atr(2)	glnA(1)	sdhA(1)	glcK(2)	tkt(2)
GCF_000454925.1_Final_Assembly_genomic	2106990	25	2076	sagalactiae	-	adhP(~1)	pheS(1)	atr(2)	glnA(1)	sdhA(1)	glcK(2)	tkt(2)
GCF_000454945.1_Final_Assembly_genomic	2097925	19	2068	sagalactiae	1	adhP(1)	pheS(1)	atr(2)	glnA(1)	sdhA(1)	glcK(2)	tkt(2)
GCF_000454965.1_Final_Assembly_genomic	2146434	26	2108	sagalactiae	1	adhP(1)	pheS(1)	atr(2)	glnA(1)	sdhA(1)	glcK(2)	tkt(2)
GCF_000454985.1_Final_Assembly_genomic	2077494	25	2038	sagalactiae	1	adhP(1)	pheS(1)	atr(2)	glnA(1)	sdhA(1)	glcK(2)	tkt(2)
GCF_000455005.1_Final_Assembly_genomic	2067159	25	2019	sagalactiae	1	adhP(1)	pheS(1)	atr(2)	glnA(1)	sdhA(1)	glcK(2)	tkt(2)
GCF_000455025.1_Final_Assembly_genomic	2080016	24	2034	sagalactiae	-	adhP(1)	pheS(1)	atr(2)	glnA(75)	sdhA(1)	glcK(2)	tkt(2)
GCF_000455045.1_Final_Assembly_genomic	2060016	18	2015	sagalactiae	1	adhP(1)	pheS(1)	atr(2)	glnA(1)	sdhA(1)	glcK(2)	tkt(2)
GCF_000455065.1_Final_Assembly_genomic	2066791	26	2026	sagalactiae	-	adhP(1)	pheS(~1)	atr(2)	glnA(1)	sdhA(1)	glcK(2)	tkt(2)
GCF_000455085.1_Final_Assembly_genomic	2071010	22	2020	sagalactiae	1	adhP(1)	pheS(1)	atr(2)	glnA(1)	sdhA(1)	glcK(2)	tkt(2)
GCF_000455105.1_Final_Assembly_genomic	2064509	22	2021	sagalactiae	1	adhP(1)	pheS(1)	atr(2)	glnA(1)	sdhA(1)	glcK(2)	tkt(2)
GCF_000510405.1_SaBV3L5v1.0_genomic	2139646	69	2120	sagalactiae	110	adhP(1)	pheS(1)	atr(3)	glnA(2)	sdhA(2)	glcK(2)	tkt(9)
GCF_000689235.1_GBCO_p1_genomic	2065074	1	1992	sagalactiae	17	adhP(2)	pheS(1)	atr(1)	glnA(2)	sdhA(1)	glcK(1)	tkt(1)
GCF_000714695.1_StrAga1.0_genomic	2097115	70	2038	sagalactiae	-	adhP(10)	pheS(1)	atr(~2)	glnA(1)	sdhA(3)	glcK(2)	tkt(2)
GCF_000715295.1_StrAga1.0_genomic	2105006	66	2041	sagalactiae	7	adhP(10)	pheS(1)	atr(2)	glnA(1)	sdhA(3)	glcK(2)	tkt(2)
GCF_000715315.1_StrAga1.0_genomic	2048343	105	1991	sagalactiae	7	adhP(10)	pheS(1)	atr(2)	glnA(1)	sdhA(3)	glcK(2)	tkt(2)
GCF_000730215.1_ASM73021v2_genomic	2221207	1	2172	sagalactiae	459	adhP(1)	pheS(1)	atr(3)	glnA(1)	sdhA(41)	glcK(12)	tkt(2)
GCF_000730255.1_ASM73025v1_genomic	2061426	1	1984	sagalactiae	452	adhP(5)	pheS(25)	atr(4)	glnA(3)	sdhA(2)	glcK(3)	tkt(3)
GCF_000736485.1_ASM73648v1_genomic	2173783	8	2109	sagalactiae	7	adhP(10)	pheS(1)	atr(2)	glnA(1)	sdhA(3)	glcK(2)	tkt(2)
GCF_000782855.1_ASM78285v1_genomic	2013842	1	1943	sagalactiae	26	adhP(1)	pheS(1)	atr(5)	glnA(4)	sdhA(1)	glcK(4)	tkt(6)
GCF_000825945.1_Bangui-IP-6_genomic	2030418	104	1982	sagalactiae	23	adhP(5)	pheS(4)	atr(6)	glnA(3)	sdhA(2)	glcK(1)	tkt(3)
GCF_000825965.1_Bangui-IP-59_genomic	2056257	65	1996	sagalactiae	1	adhP(1)	pheS(1)	atr(2)	glnA(1)	sdhA(1)	glcK(2)	tkt(2)
GCF_000825985.1_Bangui-IP-105_genomic	2024444	52	1990	sagalactiae	26	adhP(1)	pheS(1)	atr(5)	glnA(4)	sdhA(1)	glcK(4)	tkt(6)
GCF_000826005.1_CCH210145919_genomic	2009705	99	1972	sagalactiae	17	adhP(2)	pheS(1)	atr(1)	glnA(2)	sdhA(1)	glcK(1)	tkt(1)
GCF_000826025.1_Madagascar-IP-47_genomic	2048344	70	1994	sagalactiae	10	adhP(9)	pheS(1)	atr(4)	glnA(1)	sdhA(3)	glcK(3)	tkt(2)
GCF_000831105.1_ASM83110v1_genomic	2231475	1	2156	sagalactiae	22	adhP(13)	pheS(3)	atr(1)	glnA(3)	sdhA(1)	glcK(1)	tkt(1)
GCF_000831125.1_ASM83112v1_genomic	2214297	1	2138	sagalactiae	22	adhP(13)	pheS(3)	atr(1)	glnA(3)	sdhA(1)	glcK(1)	tkt(1)
GCF_000831145.1_ASM83114v1_genomic	2243708	1	2162	sagalactiae	22	adhP(13)	pheS(3)	atr(1)	glnA(3)	sdhA(1)	glcK(1)	tkt(1)
GCF_001010325.1_ASM101032v1_genomic	2069915	38	2013	sagalactiae	-	adhP(-)	pheS(1)	atr(3)	glnA(2)	sdhA(2)	glcK(2)	tkt(2)
GCF_001010335.1_ASM101033v1_genomic	1985732	18	1951	sagalactiae	-	adhP(-)	pheS(1)	atr(2)	glnA(57)	sdhA(1)	glcK(2)	tkt(2)
GCF_001010345.1_ASM101034v1_genomic	2032574	35	1975	sagalactiae	17	adhP(2)	pheS(1)	atr(1)	glnA(2)	sdhA(1)	glcK(1)	tkt(1)
GCF_001015415.1_ASM101541v1_genomic	2080293	35	2036	sagalactiae	-	adhP(-)	pheS(1)	atr(3)	glnA(2)	sdhA(2)	glcK(2)	tkt(2)
GCF_001015425.1_ASM101542v1_genomic	2042682	17	2018	sagalactiae	24	adhP(5)	pheS(4)	atr(4)	glnA(3)	sdhA(2)	glcK(3)	tkt(3)
GCF_001015435.1_ASM101543v1_genomic	2171446	25	2159	sagalactiae	12	adhP(10)	pheS(1)	atr(4)	glnA(1)	sdhA(3)	glcK(3)	tkt(2)
GCF_001015445.1_ASM101544v1_genomic	2196871	42	2180	sagalactiae	19	adhP(1)	pheS(1)	atr(3)	glnA(2)	sdhA(2)	glcK(2)	tkt(2)
GCF_001015495.1_ASM101549v1_genomic	1948434	25	1928	sagalactiae	-	adhP(-)	pheS(1)	atr(4)	glnA(1)	sdhA(3)	glcK(3)	tkt(2)
GCF_001015505.1_ASM101550v1_genomic	2062592	24	2030	sagalactiae	12	adhP(10)	pheS(1)	atr(4)	glnA(1)	sdhA(3)	glcK(3)	tkt(2)
GCF_001015525.1_ASM101552v1_genomic	2160459	14	2160	sagalactiae	4	adhP(1)	pheS(1)	atr(4)	glnA(1)	sdhA(1)	glcK(3)	tkt(4)
GCF_001015555.1_ASM101555v1_genomic	2022196	15	2007	sagalactiae	23	adhP(5)	pheS(4)	atr(6)	glnA(3)	sdhA(2)	glcK(1)	tkt(3)
GCF_001015575.1_ASM101557v1_genomic	2038566	33	2002	sagalactiae	17	adhP(2)	pheS(1)	atr(1)	glnA(2)	sdhA(1)	glcK(1)	tkt(1)
GCF_001015595.1_ASM101559v1_genomic	2085552	23	2080	sagalactiae	28	adhP(1)	pheS(1)	atr(3)	glnA(5)	sdhA(2)	glcK(2)	tkt(2)
GCF_001015605.1_ASM101560v1_genomic	2074351	23	2034	sagalactiae	-	adhP(-)	pheS(1)	atr(2)	glnA(1)	sdhA(1)	glcK(2)	tkt(2)
GCF_001015615.1_ASM101561v1_genomic	2001704	23	1992	sagalactiae	-	adhP(-)	pheS(4)	atr(6)	glnA(3)	sdhA(2)	glcK(1)	tkt(3)
GCF_001015655.1_ASM101565v1_genomic	2000292	31	1965	sagalactiae	-	adhP(-)	pheS(1)	atr(1)	glnA(2)	sdhA(1)	glcK(1)	tkt(1)
GCF_001015675.1_ASM101567v1_genomic	2059327	43	2018	sagalactiae	-	adhP(-)	pheS(1)	atr(2)	glnA(1)	sdhA(3)	glcK(2)	tkt(2)
GCF_001015685.1_ASM101568v1_genomic	1941007	18	1884	sagalactiae	-	adhP(-)	pheS(4)	atr(6)	glnA(3)	sdhA(2)	glcK(1)	tkt(3)
GCF_001015695.1_ASM101569v1_genomic	2079085	27	2093	sagalactiae	12	adhP(10)	pheS(1)	atr(4)	glnA(1)	sdhA(3)	glcK(3)	tkt(2)
GCF_001015735.1_ASM101573v1_genomic	2005318	37	1992	sagalactiae	-	adhP(-)	pheS(1)	atr(1)	glnA(2)	sdhA(1)	glcK(1)	tkt(1)
GCF_001015755.1_ASM101575v1_genomic	2110578	24	2106	sagalactiae	2	adhP(1)	pheS(1)	atr(3)	glnA(1)	sdhA(1)	glcK(2)	tkt(2)
GCF_001015765.1_ASM101576v1_genomic	2144851	32	2112	sagalactiae	-	adhP(1)	pheS(1)	atr(~3)	glnA(2)	sdhA(2)	glcK(2)	tkt(2)
GCF_001015775.1_ASM101577v1_genomic	2041877	20	1994	sagalactiae	25	adhP(5)	pheS(4)	atr(6)	glnA(3)	sdhA(8)	glcK(1)	tkt(3)
GCF_001015815.1_ASM101581v1_genomic	1979892	19	1941	sagalactiae	23	adhP(5)	pheS(4)	atr(6)	glnA(3)	sdhA(2)	glcK(1)	tkt(3)
GCF_001015835.1_ASM101583v1_genomic	2110119	32	2115	sagalactiae	-	adhP(2)	pheS(1)	atr(1)	glnA(2)	sdhA(121?)	glcK(1)	tkt(1)
GCF_001015845.1_ASM101584v1_genomic	2001620	18	1961	sagalactiae	23	adhP(5)	pheS(4)	atr(6)	glnA(3)	sdhA(2)	glcK(1)	tkt(3)
GCF_001015875.1_ASM101587v1_genomic	2045540	18	2028	sagalactiae	24	adhP(5)	pheS(4)	atr(4)	glnA(3)	sdhA(2)	glcK(3)	tkt(3)
GCF_001015895.1_ASM101589v1_genomic	2042705	18	2029	sagalactiae	-	adhP(5)	pheS(4)	atr(4)	glnA(3)	sdhA(2)	glcK(60?)	tkt(3)
GCF_001015915.1_ASM101591v1_genomic	2198521	43	2188	sagalactiae	12	adhP(10)	pheS(1)	atr(4)	glnA(1)	sdhA(3)	glcK(3)	tkt(2)
GCF_001015925.1_ASM101592v1_genomic	2013418	19	2004	sagalactiae	23	adhP(5)	pheS(4)	atr(6)	glnA(3)	sdhA(2)	glcK(1)	tkt(3)
GCF_001015955.1_ASM101595v1_genomic	2013023	18	2005	sagalactiae	223	adhP(5)	pheS(4)	atr(6)	glnA(3)	sdhA(2)	glcK(1)	tkt(1)
GCF_001015965.1_ASM101596v1_genomic	2089102	22	2060	sagalactiae	23	adhP(5)	pheS(4)	atr(6)	glnA(3)	sdhA(2)	glcK(1)	tkt(3)
GCF_001015995.1_ASM101599v1_genomic	2105351	22	2111	sagalactiae	2	adhP(1)	pheS(1)	atr(3)	glnA(1)	sdhA(1)	glcK(2)	tkt(2)
GCF_001016005.1_ASM101600v1_genomic	2008234	21	2003	sagalactiae	23	adhP(5)	pheS(4)	atr(6)	glnA(3)	sdhA(2)	glcK(1)	tkt(3)
GCF_001016035.1_ASM101603v1_genomic	2170636	38	2148	sagalactiae	19	adhP(1)	pheS(1)	atr(3)	glnA(2)	sdhA(2)	glcK(2)	tkt(2)
GCF_001016045.1_ASM101604v1_genomic	2051855	24	2040	sagalactiae	2	adhP(1)	pheS(1)	atr(3)	glnA(1)	sdhA(1)	glcK(2)	tkt(2)
GCF_001016065.1_ASM101606v1_genomic	2129994	26	2125	sagalactiae	8	adhP(4)	pheS(1)	atr(4)	glnA(1)	sdhA(3)	glcK(3)	tkt(2)
GCF_001016095.1_ASM101609v1_genomic	2162639	21	2164	sagalactiae	2	adhP(1)	pheS(1)	atr(3)	glnA(1)	sdhA(1)	glcK(2)	tkt(2)
GCF_001016115.1_ASM101611v1_genomic	2177998	50	2158	sagalactiae	10	adhP(9)	pheS(1)	atr(4)	glnA(1)	sdhA(3)	glcK(3)	tkt(2)
GCF_001016125.1_ASM101612v1_genomic	2071172	32	2074	sagalactiae	17	adhP(2)	pheS(1)	atr(1)	glnA(2)	sdhA(1)	glcK(1)	tkt(1)
GCF_001016135.1_ASM101613v1_genomic	2191870	37	2229	sagalactiae	19	adhP(1)	pheS(1)	atr(3)	glnA(2)	sdhA(2)	glcK(2)	tkt(2)
GCF_001016175.1_ASM101617v1_genomic	2148329	33	2154	sagalactiae	12	adhP(10)	pheS(1)	atr(4)	glnA(1)	sdhA(3)	glcK(3)	tkt(2)
GCF_001016195.1_ASM101619v1_genomic	2139667	34	2114	sagalactiae	286	adhP(1)	pheS(1)	atr(37)	glnA(2)	sdhA(2)	glcK(2)	tkt(2)
GCF_001016205.1_ASM101620v1_genomic	2144863	33	2141	sagalactiae	12	adhP(10)	pheS(1)	atr(4)	glnA(1)	sdhA(3)	glcK(3)	tkt(2)
GCF_001016215.1_ASM101621v1_genomic	2120134	25	2100	sagalactiae	-	adhP(1?)	pheS(1)	atr(3)	glnA(1)	sdhA(1)	glcK(2)	tkt(2)
GCF_001016255.1_ASM101625v1_genomic	1970687	18	1927	sagalactiae	23	adhP(5)	pheS(4)	atr(6)	glnA(3)	sdhA(2)	glcK(1)	tkt(3)
GCF_001016265.1_ASM101626v1_genomic	2120475	29	2097	sagalactiae	1	adhP(1)	pheS(1)	atr(2)	glnA(1)	sdhA(1)	glcK(2)	tkt(2)
GCF_001016285.1_ASM101628v1_genomic	1993658	33	1943	sagalactiae	17	adhP(2)	pheS(1)	atr(1)	glnA(2)	sdhA(1)	glcK(1)	tkt(1)
GCF_001016295.1_ASM101629v1_genomic	2023821	20	2014	sagalactiae	23	adhP(5)	pheS(4)	atr(6)	glnA(3)	sdhA(2)	glcK(1)	tkt(3)
GCF_001016335.1_ASM101633v1_genomic	2090852	34	2060	sagalactiae	-	adhP(2)	pheS(1)	atr(~1)	glnA(2)	sdhA(1)	glcK(1)	tkt(1)
GCF_001016355.1_ASM101635v1_genomic	2041194	32	2039	sagalactiae	17	adhP(2)	pheS(1)	atr(1)	glnA(2)	sdhA(1)	glcK(1)	tkt(1)
GCF_001016375.1_ASM101637v1_genomic	2165493	38	2178	sagalactiae	328	adhP(1)	pheS(1)	atr(4)	glnA(2)	sdhA(2)	glcK(3)	tkt(2)
GCF_001016385.1_ASM101638v1_genomic	2137452	32	2124	sagalactiae	19	adhP(1)	pheS(1)	atr(3)	glnA(2)	sdhA(2)	glcK(2)	tkt(2)
GCF_001016415.1_ASM101641v1_genomic	2055314	24	2018	sagalactiae	1	adhP(1)	pheS(1)	atr(2)	glnA(1)	sdhA(1)	glcK(2)	tkt(2)
GCF_001016435.1_ASM101643v1_genomic	2124389	25	2125	sagalactiae	-	adhP(~9)	pheS(1)	atr(4)	glnA(1)	sdhA(3)	glcK(3)	tkt(2)
GCF_001016445.1_ASM101644v1_genomic	2202027	41	2220	sagalactiae	19	adhP(1)	pheS(1)	atr(3)	glnA(2)	sdhA(2)	glcK(2)	tkt(2)
GCF_001016465.1_ASM101646v1_genomic	2101130	24	2094	sagalactiae	-	adhP(-)	pheS(1)	atr(4)	glnA(1)	sdhA(3)	glcK(3)	tkt(2)
GCF_001016495.1_ASM101649v1_genomic	2063114	34	2033	sagalactiae	-	adhP(-)	pheS(1)	atr(3)	glnA(2)	sdhA(2)	glcK(2)	tkt(2)
GCF_001016515.1_ASM101651v1_genomic	2038010	22	2011	sagalactiae	-	adhP(-)	pheS(1)	atr(4)	glnA(1)	sdhA(3)	glcK(3)	tkt(2)
GCF_001016525.1_ASM101652v1_genomic	2047579	25	2022	sagalactiae	12	adhP(10)	pheS(1)	atr(4)	glnA(1)	sdhA(3)	glcK(3)	tkt(2)
GCF_001016545.1_ASM101654v1_genomic	2103640	34	2069	sagalactiae	17	adhP(2)	pheS(1)	atr(1)	glnA(2)	sdhA(1)	glcK(1)	tkt(1)
GCF_001016575.1_ASM101657v1_genomic	2184097	35	2146	sagalactiae	19	adhP(1)	pheS(1)	atr(3)	glnA(2)	sdhA(2)	glcK(2)	tkt(2)
GCF_001016595.1_ASM101659v1_genomic	2126902	22	2104	sagalactiae	28	adhP(1)	pheS(1)	atr(3)	glnA(5)	sdhA(2)	glcK(2)	tkt(2)
GCF_001016615.1_ASM101661v1_genomic	2153115	40	2099	sagalactiae	-	adhP(-)	pheS(1)	atr(~170)	glnA(2)	sdhA(2)	glcK(2)	tkt(2)
GCF_001016625.1_ASM101662v1_genomic	2251135	39	2201	sagalactiae	19	adhP(1)	pheS(1)	atr(3)	glnA(2)	sdhA(2)	glcK(2)	tkt(2)
GCF_001016655.1_ASM101665v1_genomic	1950924	36	1898	sagalactiae	-	adhP(-)	pheS(1)	atr(1)	glnA(2)	sdhA(1)	glcK(1)	tkt(1)
GCF_001016675.1_ASM101667v1_genomic	1984255	18	1933	sagalactiae	23	adhP(5)	pheS(4)	atr(6)	glnA(3)	sdhA(2)	glcK(1)	tkt(3)
GCF_001016695.1_ASM101669v1_genomic	2137947	35	2132	sagalactiae	17	adhP(2)	pheS(1)	atr(1)	glnA(2)	sdhA(1)	glcK(1)	tkt(1)
GCF_001016715.1_ASM101671v1_genomic	2061862	40	1996	sagalactiae	19	adhP(1)	pheS(1)	atr(3)	glnA(2)	sdhA(2)	glcK(2)	tkt(2)
GCF_001016725.1_ASM101672v1_genomic	2015274	17	1995	sagalactiae	23	adhP(5)	pheS(4)	atr(6)	glnA(3)	sdhA(2)	glcK(1)	tkt(3)
GCF_001016755.1_ASM101675v1_genomic	2126827	42	2098	sagalactiae	-	adhP(-)	pheS(1)	atr(3)	glnA(2)	sdhA(2)	glcK(2)	tkt(2)
GCF_001016775.1_ASM101677v1_genomic	2057225	25	2010	sagalactiae	-	adhP(-)	pheS(1)	atr(3)	glnA(2)	sdhA(2)	glcK(2)	tkt(2)
GCF_001016795.1_ASM101679v1_genomic	2041493	34	1999	sagalactiae	17	adhP(2)	pheS(1)	atr(1)	glnA(2)	sdhA(1)	glcK(1)	tkt(1)
GCF_001016815.1_ASM101681v1_genomic	2015674	19	1968	sagalactiae	-	adhP(5,5)	pheS(4)	atr(4)	glnA(3)	sdhA(2)	glcK(3)	tkt(3)
GCF_001016835.1_ASM101683v1_genomic	2080318	18	2057	sagalactiae	23	adhP(5)	pheS(4)	atr(6)	glnA(3)	sdhA(2)	glcK(1)	tkt(3)
GCF_001016855.1_ASM101685v1_genomic	2031727	19	1999	sagalactiae	23	adhP(5)	pheS(4)	atr(6)	glnA(3)	sdhA(2)	glcK(1)	tkt(3)
GCF_001016875.1_ASM101687v1_genomic	2158842	45	2114	sagalactiae	19	adhP(1)	pheS(1)	atr(3)	glnA(2)	sdhA(2)	glcK(2)	tkt(2)
GCF_001016895.1_ASM101689v1_genomic	2180741	40	2168	sagalactiae	12	adhP(10)	pheS(1)	atr(4)	glnA(1)	sdhA(3)	glcK(3)	tkt(2)
GCF_001016915.1_ASM101691v1_genomic	2042854	81	1996	sagalactiae	-	adhP(13)	pheS(3)	atr(~1)	glnA(3)	sdhA(1)	glcK(1)	tkt(1)
GCF_001016935.1_ASM101693v1_genomic	2057941	15	2023	sagalactiae	-	adhP(-)	pheS(10)	atr(6)	glnA(3)	sdhA(2)	glcK(1)	tkt(3)
GCF_001016955.1_ASM101695v1_genomic	2028805	44	1969	sagalactiae	17	adhP(2)	pheS(1)	atr(1)	glnA(2)	sdhA(1)	glcK(1)	tkt(1)
GCF_001016965.1_ASM101696v1_genomic	2097098	36	2075	sagalactiae	19	adhP(1)	pheS(1)	atr(3)	glnA(2)	sdhA(2)	glcK(2)	tkt(2)
GCF_001016995.1_ASM101699v1_genomic	2055088	35	2014	sagalactiae	-	adhP(-)	pheS(1)	atr(3)	glnA(2)	sdhA(2)	glcK(2)	tkt(2)
GCF_001017015.1_ASM101701v1_genomic	2094401	25	2067	sagalactiae	1	adhP(1)	pheS(1)	atr(2)	glnA(1)	sdhA(1)	glcK(2)	tkt(2)
GCF_001017035.1_ASM101703v1_genomic	2118675	36	2092	sagalactiae	19	adhP(1)	pheS(1)	atr(3)	glnA(2)	sdhA(2)	glcK(2)	tkt(2)
GCF_001017045.1_ASM101704v1_genomic	2092641	33	2108	sagalactiae	-	adhP(-)	pheS(1)	atr(4)	glnA(1)	sdhA(3)	glcK(3)	tkt(2)
GCF_001017075.1_ASM101707v1_genomic	2044029	18	2013	sagalactiae	1	adhP(1)	pheS(1)	atr(2)	glnA(1)	sdhA(1)	glcK(2)	tkt(2)
GCF_001017085.1_ASM101708v1_genomic	2108249	25	2094	sagalactiae	2	adhP(1)	pheS(1)	atr(3)	glnA(1)	sdhA(1)	glcK(2)	tkt(2)
GCF_001017115.1_ASM101711v1_genomic	2073471	23	2036	sagalactiae	-	adhP(-)	pheS(1)	atr(3)	glnA(1)	sdhA(1)	glcK(2)	tkt(2)
GCF_001017835.1_ASM101783v1_genomic	2035851	27	1990	sagalactiae	-	adhP(-)	pheS(1)	atr(2)	glnA(1)	sdhA(1)	glcK(2)	tkt(2)
GCF_001017845.1_ASM101784v1_genomic	2052181	23	2045	sagalactiae	8	adhP(4)	pheS(1)	atr(4)	glnA(1)	sdhA(3)	glcK(3)	tkt(2)
GCF_001017855.1_ASM101785v1_genomic	2115733	41	2090	sagalactiae	-	adhP(-)	pheS(1)	atr(3)	glnA(2)	sdhA(2)	glcK(2)	tkt(2)
GCF_001017925.1_ASM101792v1_genomic	2185553	33	2190	sagalactiae	10	adhP(9)	pheS(1)	atr(4)	glnA(1)	sdhA(3)	glcK(3)	tkt(2)
GCF_001017935.1_ASM101793v1_genomic	2034350	24	1980	sagalactiae	6	adhP(9)	pheS(1)	atr(2)	glnA(1)	sdhA(3)	glcK(2)	tkt(2)
GCF_001017975.1_ASM101797v1_genomic	2221734	122	2177	sagalactiae	-	adhP(13)	pheS(1)	atr(1)	glnA(13)	sdhA(1)	glcK(56?)	tkt(5)
GCF_001017995.1_ASM101799v1_genomic	2181404	73	2141	sagalactiae	-	adhP(13)	pheS(1)	atr(1)	glnA(~13)	sdhA(1)	glcK(1)	tkt(5)
GCF_001018005.1_ASM101800v1_genomic	2275563	84	2244	sagalactiae	415	adhP(13)	pheS(1)	atr(2)	glnA(13)	sdhA(1)	glcK(1)	tkt(5)
GCF_001018015.1_ASM101801v1_genomic	2296119	99	2271	sagalactiae	-	adhP(13)	pheS(1)	atr(1)	glnA(~13)	sdhA(1)	glcK(1)	tkt(1)
GCF_001018055.1_ASM101805v1_genomic	2378616	105	2374	sagalactiae	61	adhP(13)	pheS(1)	atr(1)	glnA(13)	sdhA(1)	glcK(1)	tkt(1)
GCF_001018065.1_ASM101806v1_genomic	2060834	20	2041	sagalactiae	-	adhP(-)	pheS(1)	atr(3)	glnA(5)	sdhA(2)	glcK(2)	tkt(2)
GCF_001018085.1_ASM101808v1_genomic	2001495	18	1981	sagalactiae	23	adhP(5)	pheS(4)	atr(6)	glnA(3)	sdhA(2)	glcK(1)	tkt(3)
GCF_001018095.1_ASM101809v1_genomic	1933219	31	1881	sagalactiae	-	adhP(-)	pheS(1)	atr(1)	glnA(2)	sdhA(1)	glcK(1)	tkt(1)
GCF_001018135.1_ASM101813v1_genomic	2073336	20	2041	sagalactiae	1	adhP(1)	pheS(1)	atr(2)	glnA(1)	sdhA(1)	glcK(2)	tkt(2)
GCF_001018155.1_ASM101815v1_genomic	2233465	37	2227	sagalactiae	17	adhP(2)	pheS(1)	atr(1)	glnA(2)	sdhA(1)	glcK(1)	tkt(1)
GCF_001018165.1_ASM101816v1_genomic	2138160	24	2098	sagalactiae	1	adhP(1)	pheS(1)	atr(2)	glnA(1)	sdhA(1)	glcK(2)	tkt(2)
GCF_001018175.1_ASM101817v1_genomic	2040902	31	2005	sagalactiae	17	adhP(2)	pheS(1)	atr(1)	glnA(2)	sdhA(1)	glcK(1)	tkt(1)
GCF_001018215.1_ASM101821v1_genomic	2034318	21	1987	sagalactiae	-	adhP(-)	pheS(1)	atr(~2)	glnA(1)	sdhA(1)	glcK(2)	tkt(2)
GCF_001018225.1_ASM101822v1_genomic	2041505	19	2014	sagalactiae	1	adhP(1)	pheS(1)	atr(2)	glnA(1)	sdhA(1)	glcK(2)	tkt(2)
GCF_001018245.1_ASM101824v1_genomic	2145478	35	2134	sagalactiae	12	adhP(10)	pheS(1)	atr(4)	glnA(1)	sdhA(3)	glcK(3)	tkt(2)
GCF_001018255.1_ASM101825v1_genomic	2031318	22	2021	sagalactiae	520	adhP(1)	pheS(1)	atr(3)	glnA(58)	sdhA(2)	glcK(2)	tkt(2)
GCF_001018295.1_ASM101829v1_genomic	2126801	37	2130	sagalactiae	-	adhP(-)	pheS(15)	atr(3)	glnA(2)	sdhA(2)	glcK(2)	tkt(2)
GCF_001018315.1_ASM101831v1_genomic	2076628	40	2038	sagalactiae	-	adhP(-)	pheS(1)	atr(3)	glnA(2)	sdhA(2)	glcK(2)	tkt(2)
GCF_001018325.1_ASM101832v1_genomic	2027564	23	1991	sagalactiae	-	adhP(-)	pheS(1)	atr(2)	glnA(1,1)	sdhA(1)	glcK(2)	tkt(2)
GCF_001018335.1_ASM101833v1_genomic	2148479	24	2110	sagalactiae	8	adhP(4)	pheS(1)	atr(4)	glnA(1)	sdhA(3)	glcK(3)	tkt(2)
GCF_001018375.1_ASM101837v1_genomic	2023129	21	1976	sagalactiae	1	adhP(1)	pheS(1)	atr(2)	glnA(1)	sdhA(1)	glcK(2)	tkt(2)
GCF_001018395.1_ASM101839v1_genomic	2082758	25	2051	sagalactiae	8	adhP(4)	pheS(1)	atr(4)	glnA(1)	sdhA(3)	glcK(3)	tkt(2)
GCF_001018405.1_ASM101840v1_genomic	2073464	25	2030	sagalactiae	-	adhP(-)	pheS(1)	atr(2)	glnA(1)	sdhA(1)	glcK(2)	tkt(2)
GCF_001018415.1_ASM101841v1_genomic	2081060	27	2058	sagalactiae	8	adhP(4)	pheS(1)	atr(4)	glnA(1)	sdhA(3)	glcK(3)	tkt(2)
GCF_001018455.1_ASM101845v1_genomic	2035229	21	2005	sagalactiae	-	adhP(-)	pheS(1)	atr(2)	glnA(1)	sdhA(1)	glcK(2)	tkt(2)
GCF_001018475.1_ASM101847v1_genomic	1981203	25	1961	sagalactiae	-	adhP(-)	pheS(4)	atr(6)	glnA(3)	sdhA(2)	glcK(1)	tkt(3)
GCF_001018485.1_ASM101848v1_genomic	2135574	45	2086	sagalactiae	19	adhP(1)	pheS(1)	atr(3)	glnA(2)	sdhA(2)	glcK(2)	tkt(2)
GCF_001018495.1_ASM101849v1_genomic	2325489	91	2294	sagalactiae	489	adhP(13)	pheS(1)	atr(2)	glnA(13)	sdhA(1)	glcK(41)	tkt(5)
GCF_001018535.1_ASM101853v1_genomic	2154032	38	2113	sagalactiae	182	adhP(1)	pheS(1)	atr(3)	glnA(2)	sdhA(18)	glcK(2)	tkt(2)
GCF_001018555.1_ASM101855v1_genomic	2155093	51	2149	sagalactiae	-	adhP(-)	pheS(1)	atr(3)	glnA(2)	sdhA(2)	glcK(2)	tkt(2)
GCF_001018565.1_ASM101856v1_genomic	2095875	36	2084	sagalactiae	484	adhP(2)	pheS(1)	atr(57)	glnA(2)	sdhA(1)	glcK(1)	tkt(1)
GCF_001018575.1_ASM101857v1_genomic	2211088	124	2182	sagalactiae	-	adhP(13)	pheS(1)	atr(1)	glnA(13)	sdhA(1)	glcK(56?)	tkt(5)
GCF_001018615.1_ASM101861v1_genomic	2128875	19	2050	sagalactiae	103	adhP(16)	pheS(1)	atr(6)	glnA(2)	sdhA(9)	glcK(9)	tkt(2)
GCF_001026925.1_ASM102692v1_genomic	2092071	1	2016	sagalactiae	1	adhP(1)	pheS(1)	atr(2)	glnA(1)	sdhA(1)	glcK(2)	tkt(2)
GCF_001070935.1_ASM107093v1_genomic	2195492	86	2161	sagalactiae	22	adhP(13)	pheS(3)	atr(1)	glnA(3)	sdhA(1)	glcK(1)	tkt(1)
GCF_001072615.1_ASM107261v1_genomic	2004294	28	1952	sagalactiae	23	adhP(5)	pheS(4)	atr(6)	glnA(3)	sdhA(2)	glcK(1)	tkt(3)
GCF_001072815.1_ASM107281v1_genomic	2005662	26	1950	sagalactiae	23	adhP(5)	pheS(4)	atr(6)	glnA(3)	sdhA(2)	glcK(1)	tkt(3)
GCF_001074175.1_ASM107417v1_genomic	2036193	80	1988	sagalactiae	23	adhP(5)	pheS(4)	atr(6)	glnA(3)	sdhA(2)	glcK(1)	tkt(3)
GCF_001074215.1_ASM107421v1_genomic	2080925	103	2031	sagalactiae	1	adhP(1)	pheS(1)	atr(2)	glnA(1)	sdhA(1)	glcK(2)	tkt(2)
GCF_001074255.1_ASM107425v1_genomic	2049615	27	2026	sagalactiae	23	adhP(5)	pheS(4)	atr(6)	glnA(3)	sdhA(2)	glcK(1)	tkt(3)
GCF_001074285.1_ASM107428v1_genomic	2091144	44	2056	sagalactiae	1	adhP(1)	pheS(1)	atr(2)	glnA(1)	sdhA(1)	glcK(2)	tkt(2)
GCF_001074585.1_ASM107458v1_genomic	2203933	69	2203	sagalactiae	509	adhP(10)	pheS(1)	atr(4)	glnA(1)	sdhA(3)	glcK(40)	tkt(2)
GCF_001076065.1_ASM107606v1_genomic	2103279	56	2052	sagalactiae	853	adhP(156)	pheS(1)	atr(3)	glnA(2)	sdhA(2)	glcK(2)	tkt(2)
GCF_001086185.1_6753_5_13_genomic	2037857	20	1985	sagalactiae	2	adhP(1)	pheS(1)	atr(3)	glnA(1)	sdhA(1)	glcK(2)	tkt(2)
GCF_001087245.1_6630_6_21_genomic	1986663	26	1952	sagalactiae	17	adhP(2)	pheS(1)	atr(1)	glnA(2)	sdhA(1)	glcK(1)	tkt(1)
GCF_001088005.1_6630_7_24_genomic	2189025	31	2152	sagalactiae	19	adhP(1)	pheS(1)	atr(3)	glnA(2)	sdhA(2)	glcK(2)	tkt(2)
GCF_001088105.1_6630_8_2_genomic	2005408	14	1928	sagalactiae	23	adhP(5)	pheS(4)	atr(6)	glnA(3)	sdhA(2)	glcK(1)	tkt(3)
GCF_001089905.1_6630_6_16_genomic	2155825	36	2119	sagalactiae	19	adhP(1)	pheS(1)	atr(3)	glnA(2)	sdhA(2)	glcK(2)	tkt(2)
GCF_001091485.1_6630_5_22_genomic	2121886	13	2098	sagalactiae	1	adhP(1)	pheS(1)	atr(2)	glnA(1)	sdhA(1)	glcK(2)	tkt(2)
GCF_001093745.1_6630_5_12_genomic	2087510	22	2054	sagalactiae	28	adhP(1)	pheS(1)	atr(3)	glnA(5)	sdhA(2)	glcK(2)	tkt(2)
GCF_001097365.1_6630_7_23_genomic	2188010	36	2149	sagalactiae	19	adhP(1)	pheS(1)	atr(3)	glnA(2)	sdhA(2)	glcK(2)	tkt(2)
GCF_001098005.1_6630_6_7_genomic	2054403	18	2027	sagalactiae	12	adhP(10)	pheS(1)	atr(4)	glnA(1)	sdhA(3)	glcK(3)	tkt(2)
GCF_001098165.1_6630_5_7_genomic	2049666	23	2019	sagalactiae	523	adhP(8)	pheS(1)	atr(4)	glnA(1)	sdhA(3)	glcK(3)	tkt(43)
GCF_001099185.1_6630_7_22_genomic	2027449	16	2005	sagalactiae	23	adhP(5)	pheS(4)	atr(6)	glnA(3)	sdhA(2)	glcK(1)	tkt(3)
GCF_001100165.1_6630_5_19_genomic	2100872	24	2070	sagalactiae	88	adhP(5)	pheS(10)	atr(6)	glnA(3)	sdhA(2)	glcK(1)	tkt(3)
GCF_001101765.1_6630_6_13_genomic	2133472	23	2133	sagalactiae	-	adhP(9)	pheS(1)	atr(4)	glnA(1)	sdhA(~3)	glcK(3)	tkt(2)
GCF_001102725.1_6630_8_1_genomic	2061449	17	2017	sagalactiae	1	adhP(1)	pheS(1)	atr(2)	glnA(1)	sdhA(1)	glcK(2)	tkt(2)
GCF_001102825.1_6630_6_3_genomic	2036609	15	1989	sagalactiae	23	adhP(5)	pheS(4)	atr(6)	glnA(3)	sdhA(2)	glcK(1)	tkt(3)
GCF_001103585.1_6630_5_23_genomic	2057173	28	2053	sagalactiae	144	adhP(5)	pheS(4)	atr(1)	glnA(3)	sdhA(2)	glcK(1)	tkt(3)
GCF_001103625.1_6630_7_19_genomic	2009965	34	1956	sagalactiae	17	adhP(2)	pheS(1)	atr(1)	glnA(2)	sdhA(1)	glcK(1)	tkt(1)
GCF_001104145.1_6630_6_23_genomic	2069151	16	2012	sagalactiae	3	adhP(1)	pheS(1)	atr(4)	glnA(1)	sdhA(1)	glcK(3)	tkt(2)
GCF_001104505.1_6753_5_23_genomic	2024997	27	1989	sagalactiae	17	adhP(2)	pheS(1)	atr(1)	glnA(2)	sdhA(1)	glcK(1)	tkt(1)
GCF_001106525.1_6630_7_10_genomic	2093402	28	2074	sagalactiae	17	adhP(2)	pheS(1)	atr(1)	glnA(2)	sdhA(1)	glcK(1)	tkt(1)
GCF_001108625.1_6630_7_16_genomic	2051294	17	2030	sagalactiae	1	adhP(1)	pheS(1)	atr(2)	glnA(1)	sdhA(1)	glcK(2)	tkt(2)
GCF_001108745.1_6630_5_21_genomic	2049361	29	2001	sagalactiae	-	adhP(2)	pheS(1)	atr(1)	glnA(2)	sdhA(121?)	glcK(1)	tkt(1)
GCF_001109505.1_6753_5_20_genomic	2083259	14	2052	sagalactiae	1	adhP(1)	pheS(1)	atr(2)	glnA(1)	sdhA(1)	glcK(2)	tkt(2)
GCF_001109825.1_6753_5_26_genomic	2172066	50	2152	sagalactiae	106	adhP(1)	pheS(1)	atr(3)	glnA(4)	sdhA(2)	glcK(5)	tkt(2)
GCF_001110105.1_6753_5_18_genomic	2071550	14	2033	sagalactiae	23	adhP(5)	pheS(4)	atr(6)	glnA(3)	sdhA(2)	glcK(1)	tkt(3)
GCF_001110405.1_6630_6_12_genomic	2100610	20	2077	sagalactiae	1	adhP(1)	pheS(1)	atr(2)	glnA(1)	sdhA(1)	glcK(2)	tkt(2)
GCF_001111745.1_6753_5_27_genomic	2033387	14	1988	sagalactiae	24	adhP(5)	pheS(4)	atr(4)	glnA(3)	sdhA(2)	glcK(3)	tkt(3)
GCF_001114925.1_6630_5_3_genomic	2029273	28	1982	sagalactiae	315	adhP(2)	pheS(1)	atr(1)	glnA(2)	sdhA(31)	glcK(1)	tkt(1)
GCF_001115485.1_6630_7_4_genomic	2085568	16	2049	sagalactiae	23	adhP(5)	pheS(4)	atr(6)	glnA(3)	sdhA(2)	glcK(1)	tkt(3)
GCF_001115545.1_6753_5_22_genomic	2126125	42	2098	sagalactiae	19	adhP(1)	pheS(1)	atr(3)	glnA(2)	sdhA(2)	glcK(2)	tkt(2)
GCF_001116525.1_6630_5_10_genomic	2110117	28	2062	sagalactiae	17	adhP(2)	pheS(1)	atr(1)	glnA(2)	sdhA(1)	glcK(1)	tkt(1)
GCF_001118625.1_6630_5_4_genomic	2066915	21	2045	sagalactiae	-	adhP(9)	pheS(1)	atr(4)	glnA(1)	sdhA(107?)	glcK(3)	tkt(2)
GCF_001119085.1_6630_5_6_genomic	2010750	12	1953	sagalactiae	23	adhP(5)	pheS(4)	atr(6)	glnA(3)	sdhA(2)	glcK(1)	tkt(3)
GCF_001119265.1_6630_6_14_genomic	2134822	21	2140	sagalactiae	10	adhP(9)	pheS(1)	atr(4)	glnA(1)	sdhA(3)	glcK(3)	tkt(2)
GCF_001123205.1_6630_5_24_genomic	2038779	30	1995	sagalactiae	17	adhP(2)	pheS(1)	atr(1)	glnA(2)	sdhA(1)	glcK(1)	tkt(1)
GCF_001123605.1_6630_5_20_genomic	2181976	15	2159	sagalactiae	196	adhP(1)	pheS(1)	atr(3)	glnA(1)	sdhA(1)	glcK(12)	tkt(2)
GCF_001123965.1_6630_6_9_genomic	2086675	45	2022	sagalactiae	19	adhP(1)	pheS(1)	atr(3)	glnA(2)	sdhA(2)	glcK(2)	tkt(2)
GCF_001124065.1_6753_5_6_genomic	2031220	17	1970	sagalactiae	23	adhP(5)	pheS(4)	atr(6)	glnA(3)	sdhA(2)	glcK(1)	tkt(3)
GCF_001124925.1_6630_6_17_genomic	2098773	77	2079	sagalactiae	2	adhP(1)	pheS(1)	atr(3)	glnA(1)	sdhA(1)	glcK(2)	tkt(2)
GCF_001127125.1_6753_5_7_genomic	2160149	31	2109	sagalactiae	-	adhP(~1)	pheS(1)	atr(3)	glnA(2)	sdhA(2)	glcK(2)	tkt(2)
GCF_001127665.1_6630_8_6_genomic	2056743	16	2008	sagalactiae	1	adhP(1)	pheS(1)	atr(2)	glnA(1)	sdhA(1)	glcK(2)	tkt(2)
GCF_001130545.1_6630_6_6_genomic	2117005	18	2092	sagalactiae	28	adhP(1)	pheS(1)	atr(3)	glnA(5)	sdhA(2)	glcK(2)	tkt(2)
GCF_001133525.1_6630_7_17_genomic	2114091	35	2129	sagalactiae	-	adhP(~2)	pheS(1)	atr(1)	glnA(2)	sdhA(1)	glcK(1)	tkt(1)
GCF_001133625.1_6630_6_1_genomic	2252136	27	2229	sagalactiae	-	adhP(4)	pheS(1)	atr(4)	glnA(1)	sdhA(122?)	glcK(3)	tkt(2)
GCF_001134425.1_6630_6_4_genomic	2181385	17	2127	sagalactiae	-	adhP(10)	pheS(1)	atr(4)	glnA(1)	sdhA(107?)	glcK(3)	tkt(2)
GCF_001134625.1_6630_7_3_genomic	2057433	27	2015	sagalactiae	17	adhP(2)	pheS(1)	atr(1)	glnA(2)	sdhA(1)	glcK(1)	tkt(1)
GCF_001135525.1_6630_5_1_genomic	1971392	16	1911	sagalactiae	23	adhP(5)	pheS(4)	atr(6)	glnA(3)	sdhA(2)	glcK(1)	tkt(3)
GCF_001138645.1_6630_7_2_genomic	2010988	25	1962	sagalactiae	17	adhP(2)	pheS(1)	atr(1)	glnA(2)	sdhA(1)	glcK(1)	tkt(1)
GCF_001140025.1_6630_6_15_genomic	2016352	14	1996	sagalactiae	144	adhP(5)	pheS(4)	atr(1)	glnA(3)	sdhA(2)	glcK(1)	tkt(3)
GCF_001140565.1_6630_8_5_genomic	2057352	15	2010	sagalactiae	1	adhP(1)	pheS(1)	atr(2)	glnA(1)	sdhA(1)	glcK(2)	tkt(2)
GCF_001142125.1_6630_7_7_genomic	2029113	47	2005	sagalactiae	496	adhP(2)	pheS(34)	atr(1)	glnA(2)	sdhA(1)	glcK(1)	tkt(1)
GCF_001142165.1_6630_7_6_genomic	2059317	34	2022	sagalactiae	19	adhP(1)	pheS(1)	atr(3)	glnA(2)	sdhA(2)	glcK(2)	tkt(2)
GCF_001145265.1_6753_5_15_genomic	2174484	33	2137	sagalactiae	19	adhP(1)	pheS(1)	atr(3)	glnA(2)	sdhA(2)	glcK(2)	tkt(2)
GCF_001145805.1_6630_7_12_genomic	2114109	34	2107	sagalactiae	-	adhP(2)	pheS(1)	atr(~1)	glnA(2)	sdhA(1)	glcK(1)	tkt(1)
GCF_001146325.1_6630_7_18_genomic	2025173	33	2003	sagalactiae	17	adhP(2)	pheS(1)	atr(1)	glnA(2)	sdhA(1)	glcK(1)	tkt(1)
GCF_001146845.1_6630_8_11_genomic	2181454	15	2147	sagalactiae	459	adhP(1)	pheS(1)	atr(3)	glnA(1)	sdhA(41)	glcK(12)	tkt(2)
GCF_001147165.1_6630_8_7_genomic	2091588	44	2064	sagalactiae	10	adhP(9)	pheS(1)	atr(4)	glnA(1)	sdhA(3)	glcK(3)	tkt(2)
GCF_001147785.1_6753_5_5_genomic	1939773	12	1879	sagalactiae	23	adhP(5)	pheS(4)	atr(6)	glnA(3)	sdhA(2)	glcK(1)	tkt(3)
GCF_001149385.1_6753_5_21_genomic	2138536	33	2099	sagalactiae	19	adhP(1)	pheS(1)	atr(3)	glnA(2)	sdhA(2)	glcK(2)	tkt(2)
GCF_001151005.1_6753_5_19_genomic	1989315	12	1920	sagalactiae	23	adhP(5)	pheS(4)	atr(6)	glnA(3)	sdhA(2)	glcK(1)	tkt(3)
GCF_001152205.1_6630_7_5_genomic	2163298	68	2145	sagalactiae	106	adhP(1)	pheS(1)	atr(3)	glnA(4)	sdhA(2)	glcK(5)	tkt(2)
GCF_001153505.1_6630_5_8_genomic	2116736	33	2113	sagalactiae	17	adhP(2)	pheS(1)	atr(1)	glnA(2)	sdhA(1)	glcK(1)	tkt(1)
GCF_001155125.1_6630_6_19_genomic	1991651	28	1968	sagalactiae	17	adhP(2)	pheS(1)	atr(1)	glnA(2)	sdhA(1)	glcK(1)	tkt(1)
GCF_001155785.1_6630_8_10_genomic	2061168	14	2020	sagalactiae	1	adhP(1)	pheS(1)	atr(2)	glnA(1)	sdhA(1)	glcK(2)	tkt(2)
GCF_001155905.1_6630_8_3_genomic	2057713	13	2012	sagalactiae	1	adhP(1)	pheS(1)	atr(2)	glnA(1)	sdhA(1)	glcK(2)	tkt(2)
GCF_001156365.1_6630_5_17_genomic	2103114	14	2063	sagalactiae	88	adhP(5)	pheS(10)	atr(6)	glnA(3)	sdhA(2)	glcK(1)	tkt(3)
GCF_001156965.1_6753_5_1_genomic	2055161	14	2009	sagalactiae	1	adhP(1)	pheS(1)	atr(2)	glnA(1)	sdhA(1)	glcK(2)	tkt(2)
GCF_001159365.1_6630_5_14_genomic	2089808	32	2040	sagalactiae	19	adhP(1)	pheS(1)	atr(3)	glnA(2)	sdhA(2)	glcK(2)	tkt(2)
GCF_001160905.1_6630_7_20_genomic	2181302	18	2138	sagalactiae	26	adhP(1)	pheS(1)	atr(5)	glnA(4)	sdhA(1)	glcK(4)	tkt(6)
GCF_001162145.1_6630_7_1_genomic	2043618	15	1978	sagalactiae	23	adhP(5)	pheS(4)	atr(6)	glnA(3)	sdhA(2)	glcK(1)	tkt(3)
GCF_001162445.1_6630_6_24_genomic	2099249	31	2077	sagalactiae	17	adhP(2)	pheS(1)	atr(1)	glnA(2)	sdhA(1)	glcK(1)	tkt(1)
GCF_001163105.1_6630_5_5_genomic	2057436	30	2007	sagalactiae	17	adhP(2)	pheS(1)	atr(1)	glnA(2)	sdhA(1)	glcK(1)	tkt(1)
GCF_001164665.1_6630_8_9_genomic	2147005	22	2125	sagalactiae	479	adhP(1)	pheS(1)	atr(3)	glnA(5)	sdhA(46)	glcK(2)	tkt(2)
GCF_001166505.1_6630_6_22_genomic	2030982	31	1999	sagalactiae	17	adhP(2)	pheS(1)	atr(1)	glnA(2)	sdhA(1)	glcK(1)	tkt(1)
GCF_001166605.1_6753_5_2_genomic	1989065	26	1943	sagalactiae	17	adhP(2)	pheS(1)	atr(1)	glnA(2)	sdhA(1)	glcK(1)	tkt(1)
GCF_001171645.1_6753_5_12_genomic	2180488	36	2161	sagalactiae	19	adhP(1)	pheS(1)	atr(3)	glnA(2)	sdhA(2)	glcK(2)	tkt(2)
GCF_001173205.1_6753_5_16_genomic	2057233	21	2009	sagalactiae	1	adhP(1)	pheS(1)	atr(2)	glnA(1)	sdhA(1)	glcK(2)	tkt(2)
GCF_001174785.1_6630_7_15_genomic	2058167	17	2012	sagalactiae	1	adhP(1)	pheS(1)	atr(2)	glnA(1)	sdhA(1)	glcK(2)	tkt(2)
GCF_001190805.1_ASM119080v1_genomic	2064722	1	1968	sagalactiae	7	adhP(10)	pheS(1)	atr(2)	glnA(1)	sdhA(3)	glcK(2)	tkt(2)
GCF_001190825.1_ASM119082v1_genomic	2047957	1	1963	sagalactiae	7	adhP(10)	pheS(1)	atr(2)	glnA(1)	sdhA(3)	glcK(2)	tkt(2)
GCF_001190845.1_ASM119084v1_genomic	2064350	1	1965	sagalactiae	7	adhP(10)	pheS(1)	atr(2)	glnA(1)	sdhA(3)	glcK(2)	tkt(2)
GCF_001190865.1_ASM119086v1_genomic	1840649	1	1860	sagalactiae	261	adhP(54)	pheS(17)	atr(31)	glnA(4)	sdhA(26)	glcK(25)	tkt(19)
GCF_001190885.1_ASM119088v1_genomic	2147416	1	2054	sagalactiae	928	adhP(1)	pheS(1)	atr(110)	glnA(2)	sdhA(2)	glcK(2)	tkt(2)
GCF_001217725.1_6630_8_13_genomic	2155494	37	2169	sagalactiae	-	adhP(9)	pheS(8)	atr(4)	glnA(1)	sdhA(~5)	glcK(3)	tkt(4)
GCF_001218205.1_6630_8_17_genomic	2017004	12	1990	sagalactiae	23	adhP(5)	pheS(4)	atr(6)	glnA(3)	sdhA(2)	glcK(1)	tkt(3)
GCF_001218945.1_6630_8_20_genomic	2104427	16	2045	sagalactiae	1	adhP(1)	pheS(1)	atr(2)	glnA(1)	sdhA(1)	glcK(2)	tkt(2)
GCF_001221465.1_6630_8_23_genomic	2138713	34	2108	sagalactiae	19	adhP(1)	pheS(1)	atr(3)	glnA(2)	sdhA(2)	glcK(2)	tkt(2)
GCF_001221525.1_6630_8_21_genomic	2133687	34	2098	sagalactiae	-	adhP(1)	pheS(1)	atr(3)	glnA(2)	sdhA(~2)	glcK(2)	tkt(2)
GCF_001221825.1_6630_8_18_genomic	2072759	39	2011	sagalactiae	19	adhP(1)	pheS(1)	atr(3)	glnA(2)	sdhA(2)	glcK(2)	tkt(2)
GCF_001221965.1_6630_8_14_genomic	2063694	27	2004	sagalactiae	17	adhP(2)	pheS(1)	atr(1)	glnA(2)	sdhA(1)	glcK(1)	tkt(1)
GCF_001222045.1_6630_8_15_genomic	2091050	29	2056	sagalactiae	17	adhP(2)	pheS(1)	atr(1)	glnA(2)	sdhA(1)	glcK(1)	tkt(1)
GCF_001222545.1_6630_8_16_genomic	2006260	26	1953	sagalactiae	-	adhP(2)	pheS(1)	atr(1)	glnA(2)	sdhA(~1)	glcK(1)	tkt(1)
GCF_001222685.1_6630_8_22_genomic	2041552	86	2003	sagalactiae	22	adhP(13)	pheS(3)	atr(1)	glnA(3)	sdhA(1)	glcK(1)	tkt(1)
GCF_001223485.1_6630_8_19_genomic	2056760	18	2015	sagalactiae	1	adhP(1)	pheS(1)	atr(2)	glnA(1)	sdhA(1)	glcK(2)	tkt(2)
GCF_001266635.1_ASM126663v1_genomic	1996151	1	1907	sagalactiae	103	adhP(16)	pheS(1)	atr(6)	glnA(2)	sdhA(9)	glcK(9)	tkt(2)
GCF_001275545.2_ASM127554v2_genomic	2116811	1	2095	sagalactiae	283	adhP(9)	pheS(5)	atr(7)	glnA(1)	sdhA(3)	glcK(3)	tkt(2)
GCF_001348535.1_6753_5_24_genomic	2015765	25	1960	sagalactiae	652	adhP(116)	pheS(1)	atr(4)	glnA(1)	sdhA(3)	glcK(3)	tkt(2)
GCF_001348555.1_6630_6_8_genomic	2056980	14	2008	sagalactiae	1	adhP(1)	pheS(1)	atr(2)	glnA(1)	sdhA(1)	glcK(2)	tkt(2)
GCF_001348575.1_6630_8_4_genomic	1991817	16	1948	sagalactiae	255	adhP(9)	pheS(1)	atr(2)	glnA(2)	sdhA(3)	glcK(2)	tkt(2)
GCF_001348595.1_6630_5_13_genomic	2092186	34	2043	sagalactiae	19	adhP(1)	pheS(1)	atr(3)	glnA(2)	sdhA(2)	glcK(2)	tkt(2)
GCF_001348615.1_6753_5_3_genomic	2111797	17	2084	sagalactiae	28	adhP(1)	pheS(1)	atr(3)	glnA(5)	sdhA(2)	glcK(2)	tkt(2)
GCF_001348635.1_6630_6_2_genomic	2054053	15	2006	sagalactiae	23	adhP(5)	pheS(4)	atr(6)	glnA(3)	sdhA(2)	glcK(1)	tkt(3)
GCF_001348655.1_6753_5_25_genomic	2036482	17	1970	sagalactiae	23	adhP(5)	pheS(4)	atr(6)	glnA(3)	sdhA(2)	glcK(1)	tkt(3)
GCF_001348675.1_6630_5_18_genomic	2053782	21	2036	sagalactiae	10	adhP(9)	pheS(1)	atr(4)	glnA(1)	sdhA(3)	glcK(3)	tkt(2)
GCF_001348695.1_6630_5_16_genomic	2067356	19	2022	sagalactiae	1	adhP(1)	pheS(1)	atr(2)	glnA(1)	sdhA(1)	glcK(2)	tkt(2)
GCF_001348715.1_6753_5_28_genomic	2026213	31	1989	sagalactiae	17	adhP(2)	pheS(1)	atr(1)	glnA(2)	sdhA(1)	glcK(1)	tkt(1)
GCF_001348735.1_6753_5_17_genomic	2039415	68	2007	sagalactiae	22	adhP(13)	pheS(3)	atr(1)	glnA(3)	sdhA(1)	glcK(1)	tkt(1)
GCF_001348755.1_6630_7_9_genomic	2025163	31	1980	sagalactiae	-	adhP(2)	pheS(1)	atr(1)	glnA(2)	sdhA(121?)	glcK(1)	tkt(1)
GCF_001348775.1_6630_5_15_genomic	2051490	16	2007	sagalactiae	1	adhP(1)	pheS(1)	atr(2)	glnA(1)	sdhA(1)	glcK(2)	tkt(2)
GCF_001348795.1_6630_7_21_genomic	2178791	21	2143	sagalactiae	26	adhP(1)	pheS(1)	atr(5)	glnA(4)	sdhA(1)	glcK(4)	tkt(6)
GCF_001348815.1_6630_6_18_genomic	2108481	9	2059	sagalactiae	88	adhP(5)	pheS(10)	atr(6)	glnA(3)	sdhA(2)	glcK(1)	tkt(3)
GCF_001348835.1_6630_7_8_genomic	2082763	35	2073	sagalactiae	-	adhP(~2)	pheS(1)	atr(1)	glnA(2)	sdhA(1)	glcK(1)	tkt(1)
GCF_001348855.1_6630_5_9_genomic	1929726	16	1874	sagalactiae	23	adhP(5)	pheS(4)	atr(6)	glnA(3)	sdhA(2)	glcK(1)	tkt(3)
GCF_001348875.1_6630_7_13_genomic	2082331	33	2084	sagalactiae	467	adhP(2)	pheS(1)	atr(1)	glnA(2)	sdhA(1)	glcK(32)	tkt(1)
GCF_001348895.1_6630_5_2_genomic	2055151	16	2019	sagalactiae	8	adhP(4)	pheS(1)	atr(4)	glnA(1)	sdhA(3)	glcK(3)	tkt(2)
GCF_001348915.1_6630_6_20_genomic	2016822	16	1985	sagalactiae	23	adhP(5)	pheS(4)	atr(6)	glnA(3)	sdhA(2)	glcK(1)	tkt(3)
GCF_001348935.1_6630_7_14_genomic	2003464	32	1968	sagalactiae	17	adhP(2)	pheS(1)	atr(1)	glnA(2)	sdhA(1)	glcK(1)	tkt(1)
GCF_001348955.1_6630_8_8_genomic	2062023	14	2016	sagalactiae	1	adhP(1)	pheS(1)	atr(2)	glnA(1)	sdhA(1)	glcK(2)	tkt(2)
GCF_001348975.1_6630_6_5_genomic	2181217	15	2124	sagalactiae	12	adhP(10)	pheS(1)	atr(4)	glnA(1)	sdhA(3)	glcK(3)	tkt(2)
GCF_001348995.1_6630_7_11_genomic	2075841	33	2081	sagalactiae	130	adhP(9)	pheS(8)	atr(4)	glnA(1)	sdhA(5)	glcK(3)	tkt(4)
GCF_001349015.1_6630_5_11_genomic	2054892	20	1999	sagalactiae	9	adhP(8)	pheS(1)	atr(4)	glnA(1)	sdhA(3)	glcK(3)	tkt(2)
GCF_001349035.1_6753_5_4_genomic	2137664	36	2065	sagalactiae	335	adhP(1)	pheS(1)	atr(43)	glnA(2)	sdhA(2)	glcK(2)	tkt(2)
GCF_001349055.1_6753_5_14_genomic	2139847	33	2101	sagalactiae	19	adhP(1)	pheS(1)	atr(3)	glnA(2)	sdhA(2)	glcK(2)	tkt(2)
GCF_001398435.1_Mother1_genomic	1955842	104	1885	sagalactiae	17	adhP(2)	pheS(1)	atr(1)	glnA(2)	sdhA(1)	glcK(1)	tkt(1)
GCF_001398455.1_Child1_genomic	1952230	80	1888	sagalactiae	17	adhP(2)	pheS(1)	atr(1)	glnA(2)	sdhA(1)	glcK(1)	tkt(1)
GCF_001398475.1_Mother2_genomic	2050937	93	1979	sagalactiae	23	adhP(5)	pheS(4)	atr(6)	glnA(3)	sdhA(2)	glcK(1)	tkt(3)
GCF_001398495.1_Child2_genomic	2039643	58	1971	sagalactiae	23	adhP(5)	pheS(4)	atr(6)	glnA(3)	sdhA(2)	glcK(1)	tkt(3)
GCF_001398515.1_Mother3_genomic	2025169	61	1958	sagalactiae	23	adhP(5)	pheS(4)	atr(6)	glnA(3)	sdhA(2)	glcK(1)	tkt(3)
GCF_001398535.1_Child3_genomic	2025214	60	1962	sagalactiae	23	adhP(5)	pheS(4)	atr(6)	glnA(3)	sdhA(2)	glcK(1)	tkt(3)
GCF_001398555.1_Mother4_genomic	2045661	87	1986	sagalactiae	17	adhP(2)	pheS(1)	atr(1)	glnA(2)	sdhA(1)	glcK(1)	tkt(1)
GCF_001398575.1_Child4_genomic	2045675	81	1987	sagalactiae	17	adhP(2)	pheS(1)	atr(1)	glnA(2)	sdhA(1)	glcK(1)	tkt(1)
GCF_001398595.1_Mother5-1_genomic	1971314	77	1921	sagalactiae	17	adhP(2)	pheS(1)	atr(1)	glnA(2)	sdhA(1)	glcK(1)	tkt(1)
GCF_001398615.1_Mother5-2_genomic	1972042	77	1920	sagalactiae	17	adhP(2)	pheS(1)	atr(1)	glnA(2)	sdhA(1)	glcK(1)	tkt(1)
GCF_001398635.1_Child5_genomic	1971382	74	1921	sagalactiae	17	adhP(2)	pheS(1)	atr(1)	glnA(2)	sdhA(1)	glcK(1)	tkt(1)
GCF_001398655.1_Mother6_genomic	2045442	73	2003	sagalactiae	24	adhP(5)	pheS(4)	atr(4)	glnA(3)	sdhA(2)	glcK(3)	tkt(3)
GCF_001398675.1_Child6-1_genomic	2043037	62	2000	sagalactiae	24	adhP(5)	pheS(4)	atr(4)	glnA(3)	sdhA(2)	glcK(3)	tkt(3)
GCF_001398695.1_Child6-2_genomic	2043176	64	2002	sagalactiae	24	adhP(5)	pheS(4)	atr(4)	glnA(3)	sdhA(2)	glcK(3)	tkt(3)
GCF_001398715.1_Mother7_genomic	2094992	70	2027	sagalactiae	1	adhP(1)	pheS(1)	atr(2)	glnA(1)	sdhA(1)	glcK(2)	tkt(2)
GCF_001398735.1_Child7_genomic	2051408	88	2013	sagalactiae	17	adhP(2)	pheS(1)	atr(1)	glnA(2)	sdhA(1)	glcK(1)	tkt(1)
GCF_001398755.1_Mother8_genomic	1951557	84	1886	sagalactiae	17	adhP(2)	pheS(1)	atr(1)	glnA(2)	sdhA(1)	glcK(1)	tkt(1)
GCF_001398775.1_Child8-1_genomic	1952174	86	1889	sagalactiae	17	adhP(2)	pheS(1)	atr(1)	glnA(2)	sdhA(1)	glcK(1)	tkt(1)
GCF_001398795.1_Child8-2_genomic	1958858	144	1883	sagalactiae	17	adhP(2)	pheS(1)	atr(1)	glnA(2)	sdhA(1)	glcK(1)	tkt(1)
GCF_001398815.1_Mother9_genomic	1982981	82	1917	sagalactiae	23	adhP(5)	pheS(4)	atr(6)	glnA(3)	sdhA(2)	glcK(1)	tkt(3)
GCF_001398835.1_Child9_genomic	1981336	74	1916	sagalactiae	23	adhP(5)	pheS(4)	atr(6)	glnA(3)	sdhA(2)	glcK(1)	tkt(3)
GCF_001398855.1_Mother10-1_genomic	2028591	84	1984	sagalactiae	23	adhP(5)	pheS(4)	atr(6)	glnA(3)	sdhA(2)	glcK(1)	tkt(3)
GCF_001398875.1_Mother10-2_genomic	2025891	69	1985	sagalactiae	23	adhP(5)	pheS(4)	atr(6)	glnA(3)	sdhA(2)	glcK(1)	tkt(3)
GCF_001398895.1_Child10_genomic	2023138	54	1986	sagalactiae	23	adhP(5)	pheS(4)	atr(6)	glnA(3)	sdhA(2)	glcK(1)	tkt(3)
GCF_001398915.1_Mother11_genomic	2122955	73	2098	sagalactiae	23	adhP(5)	pheS(4)	atr(6)	glnA(3)	sdhA(2)	glcK(1)	tkt(3)
GCF_001398935.1_Child11-1_genomic	2086728	117	2032	sagalactiae	17	adhP(2)	pheS(1)	atr(1)	glnA(2)	sdhA(1)	glcK(1)	tkt(1)
GCF_001398955.1_Child11-2_genomic	2085865	95	2033	sagalactiae	17	adhP(2)	pheS(1)	atr(1)	glnA(2)	sdhA(1)	glcK(1)	tkt(1)
GCF_001398975.1_Mother12_genomic	2243661	200	2217	sagalactiae	27	adhP(1)	pheS(1)	atr(3)	glnA(4)	sdhA(2)	glcK(2)	tkt(2)
GCF_001398995.1_Child12-1_genomic	2237651	174	2213	sagalactiae	27	adhP(1)	pheS(1)	atr(3)	glnA(4)	sdhA(2)	glcK(2)	tkt(2)
GCF_001399015.1_Child12-2_genomic	2237724	173	2217	sagalactiae	27	adhP(1)	pheS(1)	atr(3)	glnA(4)	sdhA(2)	glcK(2)	tkt(2)
GCF_001399035.1_Mother13_genomic	2007414	92	1944	sagalactiae	17	adhP(2)	pheS(1)	atr(1)	glnA(2)	sdhA(1)	glcK(1)	tkt(1)
GCF_001399055.1_Child13_genomic	2006185	85	1943	sagalactiae	17	adhP(2)	pheS(1)	atr(1)	glnA(2)	sdhA(1)	glcK(1)	tkt(1)
GCF_001399075.1_Mother14_genomic	2037569	98	1995	sagalactiae	17	adhP(2)	pheS(1)	atr(1)	glnA(2)	sdhA(1)	glcK(1)	tkt(1)
GCF_001399095.1_Child14_genomic	2035612	86	1996	sagalactiae	17	adhP(2)	pheS(1)	atr(1)	glnA(2)	sdhA(1)	glcK(1)	tkt(1)
GCF_001399115.1_Mother15_genomic	2096007	87	2029	sagalactiae	1	adhP(1)	pheS(1)	atr(2)	glnA(1)	sdhA(1)	glcK(2)	tkt(2)
GCF_001399135.1_Child15-1_genomic	2093543	64	2031	sagalactiae	1	adhP(1)	pheS(1)	atr(2)	glnA(1)	sdhA(1)	glcK(2)	tkt(2)
GCF_001399155.1_Child15-2_genomic	2093230	63	2030	sagalactiae	1	adhP(1)	pheS(1)	atr(2)	glnA(1)	sdhA(1)	glcK(2)	tkt(2)
GCF_001399175.1_Mother16_genomic	2049046	92	2005	sagalactiae	17	adhP(2)	pheS(1)	atr(1)	glnA(2)	sdhA(1)	glcK(1)	tkt(1)
GCF_001399195.1_Child16_genomic	2043921	176	1988	sagalactiae	17	adhP(2)	pheS(1)	atr(1)	glnA(2)	sdhA(1)	glcK(1)	tkt(1)
GCF_001399295.1_Mother17_genomic	1995035	82	1949	sagalactiae	17	adhP(2)	pheS(1)	atr(1)	glnA(2)	sdhA(1)	glcK(1)	tkt(1)
GCF_001399315.1_Child17_genomic	1990666	88	1944	sagalactiae	17	adhP(2)	pheS(1)	atr(1)	glnA(2)	sdhA(1)	glcK(1)	tkt(1)
GCF_001399335.1_Mother18_genomic	2030769	78	1963	sagalactiae	24	adhP(5)	pheS(4)	atr(4)	glnA(3)	sdhA(2)	glcK(3)	tkt(3)
GCF_001399355.1_Child18_genomic	2027662	56	1964	sagalactiae	24	adhP(5)	pheS(4)	atr(4)	glnA(3)	sdhA(2)	glcK(3)	tkt(3)
GCF_001399375.1_Mother19_genomic	2016297	93	1949	sagalactiae	-	adhP(2)	pheS(1)	atr(1)	glnA(2)	sdhA(1)	glcK(~1)	tkt(1)
GCF_001399395.1_Child19-1_genomic	2019602	80	1958	sagalactiae	-	adhP(2)	pheS(1)	atr(1)	glnA(2)	sdhA(1)	glcK(~1)	tkt(1)
GCF_001399415.1_Child19-2_genomic	2019811	80	1958	sagalactiae	-	adhP(2)	pheS(1)	atr(1)	glnA(2)	sdhA(1)	glcK(~1)	tkt(1)
GCF_001399435.1_Child19-3_genomic	2019386	82	1957	sagalactiae	-	adhP(2)	pheS(1)	atr(1)	glnA(2)	sdhA(1)	glcK(~1)	tkt(1)
GCF_001439905.1_ASM143990v1_genomic	1953956	174	1886	sagalactiae	17	adhP(2)	pheS(1)	atr(1)	glnA(2)	sdhA(1)	glcK(1)	tkt(1)
GCF_001448985.1_ASM144898v1_genomic	2165968	1	2102	sagalactiae	1	adhP(1)	pheS(1)	atr(2)	glnA(1)	sdhA(1)	glcK(2)	tkt(2)
GCF_001484865.1_ASM148486v1_genomic	2045700	361	1941	sagalactiae	-	adhP(1)	pheS(1)	atr(2)	glnA(1)	sdhA(1)	glcK(2)	tkt(85?)
GCF_001546675.1_ASM154667v1_genomic	2089603	39	2052	sagalactiae	19	adhP(1)	pheS(1)	atr(3)	glnA(2)	sdhA(2)	glcK(2)	tkt(2)
GCF_001546685.1_ASM154668v1_genomic	2068280	36	2008	sagalactiae	8	adhP(4)	pheS(1)	atr(4)	glnA(1)	sdhA(3)	glcK(3)	tkt(2)
GCF_001546695.1_ASM154669v1_genomic	2175269	52	2169	sagalactiae	19	adhP(1)	pheS(1)	atr(3)	glnA(2)	sdhA(2)	glcK(2)	tkt(2)
GCF_001546715.1_ASM154671v1_genomic	2192737	31	2146	sagalactiae	459	adhP(1)	pheS(1)	atr(3)	glnA(1)	sdhA(41)	glcK(12)	tkt(2)
GCF_001546755.1_ASM154675v1_genomic	1989975	42	1941	sagalactiae	17	adhP(2)	pheS(1)	atr(1)	glnA(2)	sdhA(1)	glcK(1)	tkt(1)
GCF_001546775.1_ASM154677v1_genomic	2031615	85	1996	sagalactiae	22	adhP(13)	pheS(3)	atr(1)	glnA(3)	sdhA(1)	glcK(1)	tkt(1)
GCF_001546785.1_ASM154678v1_genomic	2142748	27	2104	sagalactiae	8	adhP(4)	pheS(1)	atr(4)	glnA(1)	sdhA(3)	glcK(3)	tkt(2)
GCF_001552035.1_ASM155203v1_genomic	2079123	2	1986	sagalactiae	17	adhP(2)	pheS(1)	atr(1)	glnA(2)	sdhA(1)	glcK(1)	tkt(1)
GCF_001592385.1_ASM159238v1_genomic	2084511	1	2051	sagalactiae	283	adhP(9)	pheS(5)	atr(7)	glnA(1)	sdhA(3)	glcK(3)	tkt(2)
GCF_001592425.1_ASM159242v1_genomic	2029669	1	1976	sagalactiae	283	adhP(9)	pheS(5)	atr(7)	glnA(1)	sdhA(3)	glcK(3)	tkt(2)
GCF_001592615.1_ASM159261v1_genomic	2106586	58	2055	sagalactiae	7	adhP(10)	pheS(1)	atr(2)	glnA(1)	sdhA(3)	glcK(2)	tkt(2)
GCF_001592635.1_ASM159263v1_genomic	2041582	34	2016	sagalactiae	283	adhP(9)	pheS(5)	atr(7)	glnA(1)	sdhA(3)	glcK(3)	tkt(2)
GCF_001655175.1_ASM165517v1_genomic	1838989	1	1856	sagalactiae	-	adhP(52)	pheS(17)	atr(31)	glnA(4)	sdhA(26)	glcK(26?)	tkt(19)
GCF_001675305.1_ASM167530v1_genomic	2024692	80	1938	sagalactiae	7	adhP(10)	pheS(1)	atr(2)	glnA(1)	sdhA(3)	glcK(2)	tkt(2)
GCF_001683515.1_ASM168351v1_genomic	2090292	1	2055	sagalactiae	739	adhP(129)	pheS(5)	atr(7)	glnA(1)	sdhA(3)	glcK(3)	tkt(2)
GCF_001692935.1_ASM169293v1_genomic	2017721	44	1968	sagalactiae	452	adhP(5)	pheS(25)	atr(4)	glnA(3)	sdhA(2)	glcK(3)	tkt(3)
GCF_001693835.1_ASM169383v1_genomic	2151308	55	2102	sagalactiae	1390	adhP(94)	pheS(1)	atr(2)	glnA(1)	sdhA(1)	glcK(2)	tkt(2)
GCF_001693845.1_ASM169384v1_genomic	2188325	45	2146	sagalactiae	459	adhP(1)	pheS(1)	atr(3)	glnA(1)	sdhA(41)	glcK(12)	tkt(2)
GCF_001693855.1_ASM169385v1_genomic	2022583	31	1990	sagalactiae	-	adhP(2)	pheS(~38)	atr(1)	glnA(2)	sdhA(1)	glcK(1)	tkt(1)
GCF_001693865.1_ASM169386v1_genomic	2080841	53	2032	sagalactiae	10	adhP(9)	pheS(1)	atr(4)	glnA(1)	sdhA(3)	glcK(3)	tkt(2)
GCF_001693915.1_ASM169391v1_genomic	2186417	38	2143	sagalactiae	459	adhP(1)	pheS(1)	atr(3)	glnA(1)	sdhA(41)	glcK(12)	tkt(2)
GCF_001693925.1_ASM169392v1_genomic	2017778	49	1967	sagalactiae	452	adhP(5)	pheS(25)	atr(4)	glnA(3)	sdhA(2)	glcK(3)	tkt(3)
GCF_001693955.1_ASM169395v1_genomic	2077128	43	2033	sagalactiae	3	adhP(1)	pheS(1)	atr(4)	glnA(1)	sdhA(1)	glcK(3)	tkt(2)
GCF_001693965.1_ASM169396v1_genomic	2173655	36	2122	sagalactiae	459	adhP(1)	pheS(1)	atr(3)	glnA(1)	sdhA(41)	glcK(12)	tkt(2)
GCF_001693995.1_ASM169399v1_genomic	2158880	44	2119	sagalactiae	196	adhP(1)	pheS(1)	atr(3)	glnA(1)	sdhA(1)	glcK(12)	tkt(2)
GCF_001694015.1_ASM169401v1_genomic	2022481	23	1983	sagalactiae	2	adhP(1)	pheS(1)	atr(3)	glnA(1)	sdhA(1)	glcK(2)	tkt(2)
GCF_001694025.1_ASM169402v1_genomic	2067091	43	2021	sagalactiae	468	adhP(5)	pheS(25)	atr(4)	glnA(3)	sdhA(2)	glcK(3)	tkt(1)
GCF_001694045.1_ASM169404v1_genomic	2241030	55	2191	sagalactiae	459	adhP(1)	pheS(1)	atr(3)	glnA(1)	sdhA(41)	glcK(12)	tkt(2)
GCF_001694075.1_ASM169407v1_genomic	2105478	65	2064	sagalactiae	452	adhP(5)	pheS(25)	atr(4)	glnA(3)	sdhA(2)	glcK(3)	tkt(3)
GCF_001694095.1_ASM169409v1_genomic	2208658	44	2174	sagalactiae	459	adhP(1)	pheS(1)	atr(3)	glnA(1)	sdhA(41)	glcK(12)	tkt(2)
GCF_001694115.1_ASM169411v1_genomic	2192252	61	2159	sagalactiae	24	adhP(5)	pheS(4)	atr(4)	glnA(3)	sdhA(2)	glcK(3)	tkt(3)
GCF_001694125.1_ASM169412v1_genomic	2174095	40	2120	sagalactiae	459	adhP(1)	pheS(1)	atr(3)	glnA(1)	sdhA(41)	glcK(12)	tkt(2)
GCF_001694155.1_ASM169415v1_genomic	2182854	32	2141	sagalactiae	459	adhP(1)	pheS(1)	atr(3)	glnA(1)	sdhA(41)	glcK(12)	tkt(2)
GCF_001694175.1_ASM169417v1_genomic	2047474	60	2009	sagalactiae	452	adhP(5)	pheS(25)	atr(4)	glnA(3)	sdhA(2)	glcK(3)	tkt(3)
GCF_001694195.1_ASM169419v1_genomic	2018753	41	1971	sagalactiae	452	adhP(5)	pheS(25)	atr(4)	glnA(3)	sdhA(2)	glcK(3)	tkt(3)
GCF_001694205.1_ASM169420v1_genomic	2217011	45	2175	sagalactiae	459	adhP(1)	pheS(1)	atr(3)	glnA(1)	sdhA(41)	glcK(12)	tkt(2)
GCF_001694235.1_ASM169423v1_genomic	2029651	45	1987	sagalactiae	452	adhP(5)	pheS(25)	atr(4)	glnA(3)	sdhA(2)	glcK(3)	tkt(3)
GCF_001694255.1_ASM169425v1_genomic	2028785	46	1983	sagalactiae	452	adhP(5)	pheS(25)	atr(4)	glnA(3)	sdhA(2)	glcK(3)	tkt(3)
GCF_001694265.1_ASM169426v1_genomic	2021997	70	1972	sagalactiae	452	adhP(5)	pheS(25)	atr(4)	glnA(3)	sdhA(2)	glcK(3)	tkt(3)
GCF_001694285.1_ASM169428v1_genomic	2133765	36	2099	sagalactiae	196	adhP(1)	pheS(1)	atr(3)	glnA(1)	sdhA(1)	glcK(12)	tkt(2)
GCF_001694315.1_ASM169431v1_genomic	2150191	38	2088	sagalactiae	196	adhP(1)	pheS(1)	atr(3)	glnA(1)	sdhA(1)	glcK(12)	tkt(2)
GCF_001694325.1_ASM169432v1_genomic	2205459	55	2193	sagalactiae	196	adhP(1)	pheS(1)	atr(3)	glnA(1)	sdhA(1)	glcK(12)	tkt(2)
GCF_001694355.1_ASM169435v1_genomic	2117753	47	2085	sagalactiae	196	adhP(1)	pheS(1)	atr(3)	glnA(1)	sdhA(1)	glcK(12)	tkt(2)
GCF_001694365.1_ASM169436v1_genomic	2137717	48	2107	sagalactiae	196	adhP(1)	pheS(1)	atr(3)	glnA(1)	sdhA(1)	glcK(12)	tkt(2)
GCF_001694395.1_ASM169439v1_genomic	2165681	81	2126	sagalactiae	196	adhP(1)	pheS(1)	atr(3)	glnA(1)	sdhA(1)	glcK(12)	tkt(2)
GCF_001694425.1_ASM169442v1_genomic	2022952	55	1985	sagalactiae	-	adhP(2)	pheS(25)	atr(~9)	glnA(2)	sdhA(1)	glcK(1)	tkt(1)
GCF_001694435.1_ASM169443v1_genomic	2194675	61	2144	sagalactiae	459	adhP(1)	pheS(1)	atr(3)	glnA(1)	sdhA(41)	glcK(12)	tkt(2)
GCF_001694475.1_ASM169447v1_genomic	2102269	35	2060	sagalactiae	196	adhP(1)	pheS(1)	atr(3)	glnA(1)	sdhA(1)	glcK(12)	tkt(2)
GCF_001694495.1_ASM169449v1_genomic	2190337	56	2143	sagalactiae	459	adhP(1)	pheS(1)	atr(3)	glnA(1)	sdhA(41)	glcK(12)	tkt(2)
GCF_001694515.1_ASM169451v1_genomic	2203710	80	2220	sagalactiae	196	adhP(1)	pheS(1)	atr(3)	glnA(1)	sdhA(1)	glcK(12)	tkt(2)
GCF_001694525.1_ASM169452v1_genomic	2116482	66	2073	sagalactiae	2	adhP(1)	pheS(1)	atr(3)	glnA(1)	sdhA(1)	glcK(2)	tkt(2)
GCF_001694555.1_ASM169455v1_genomic	2183925	39	2138	sagalactiae	459	adhP(1)	pheS(1)	atr(3)	glnA(1)	sdhA(41)	glcK(12)	tkt(2)
GCF_001694575.1_ASM169457v1_genomic	2030980	45	1986	sagalactiae	452	adhP(5)	pheS(25)	atr(4)	glnA(3)	sdhA(2)	glcK(3)	tkt(3)
GCF_001694585.1_ASM169458v1_genomic	2160238	40	2139	sagalactiae	196	adhP(1)	pheS(1)	atr(3)	glnA(1)	sdhA(1)	glcK(12)	tkt(2)
GCF_001694625.1_ASM169462v1_genomic	2254242	46	2195	sagalactiae	459	adhP(1)	pheS(1)	atr(3)	glnA(1)	sdhA(41)	glcK(12)	tkt(2)
GCF_001694645.1_ASM169464v1_genomic	2034611	29	1973	sagalactiae	2	adhP(1)	pheS(1)	atr(3)	glnA(1)	sdhA(1)	glcK(2)	tkt(2)
GCF_001694675.1_ASM169467v1_genomic	2191497	52	2151	sagalactiae	196	adhP(1)	pheS(1)	atr(3)	glnA(1)	sdhA(1)	glcK(12)	tkt(2)
GCF_001694695.1_ASM169469v1_genomic	2018788	56	1969	sagalactiae	452	adhP(5)	pheS(25)	atr(4)	glnA(3)	sdhA(2)	glcK(3)	tkt(3)
GCF_001694705.1_ASM169470v1_genomic	2146555	51	2089	sagalactiae	459	adhP(1)	pheS(1)	atr(3)	glnA(1)	sdhA(41)	glcK(12)	tkt(2)
GCF_001694725.1_ASM169472v1_genomic	2195499	43	2140	sagalactiae	533	adhP(94)	pheS(1)	atr(2)	glnA(1)	sdhA(1)	glcK(43)	tkt(2)
GCF_001694745.1_ASM169474v1_genomic	2207879	48	2188	sagalactiae	136	adhP(1)	pheS(1)	atr(3)	glnA(1)	sdhA(22)	glcK(12)	tkt(2)
GCF_001694775.1_ASM169477v1_genomic	2028741	40	1984	sagalactiae	452	adhP(5)	pheS(25)	atr(4)	glnA(3)	sdhA(2)	glcK(3)	tkt(3)
GCF_001694785.1_ASM169478v1_genomic	2074167	45	2026	sagalactiae	1042	adhP(5)	pheS(25)	atr(128)	glnA(3)	sdhA(2)	glcK(3)	tkt(3)
GCF_001694815.1_ASM169481v1_genomic	2189962	46	2159	sagalactiae	459	adhP(1)	pheS(1)	atr(3)	glnA(1)	sdhA(41)	glcK(12)	tkt(2)
GCF_001694825.1_ASM169482v1_genomic	2035999	27	1989	sagalactiae	452	adhP(5)	pheS(25)	atr(4)	glnA(3)	sdhA(2)	glcK(3)	tkt(3)
GCF_001694855.1_ASM169485v1_genomic	2016301	41	1968	sagalactiae	452	adhP(5)	pheS(25)	atr(4)	glnA(3)	sdhA(2)	glcK(3)	tkt(3)
GCF_001694875.1_ASM169487v1_genomic	2016518	43	1970	sagalactiae	452	adhP(5)	pheS(25)	atr(4)	glnA(3)	sdhA(2)	glcK(3)	tkt(3)
GCF_001694895.1_ASM169489v1_genomic	2107035	111	2059	sagalactiae	452	adhP(5)	pheS(25)	atr(4)	glnA(3)	sdhA(2)	glcK(3)	tkt(3)
GCF_001694905.1_ASM169490v1_genomic	2182324	35	2129	sagalactiae	459	adhP(1)	pheS(1)	atr(3)	glnA(1)	sdhA(41)	glcK(12)	tkt(2)
GCF_001694935.1_ASM169493v1_genomic	2022907	48	1979	sagalactiae	452	adhP(5)	pheS(25)	atr(4)	glnA(3)	sdhA(2)	glcK(3)	tkt(3)
GCF_001694945.1_ASM169494v1_genomic	2029480	45	1988	sagalactiae	452	adhP(5)	pheS(25)	atr(4)	glnA(3)	sdhA(2)	glcK(3)	tkt(3)
GCF_001694975.1_ASM169497v1_genomic	2085316	20	2050	sagalactiae	499	adhP(1)	pheS(1)	atr(58)	glnA(2)	sdhA(1)	glcK(2)	tkt(2)
GCF_001694985.1_ASM169498v1_genomic	2180729	47	2166	sagalactiae	196	adhP(1)	pheS(1)	atr(3)	glnA(1)	sdhA(1)	glcK(12)	tkt(2)
GCF_001695015.1_ASM169501v1_genomic	2181463	66	2157	sagalactiae	2	adhP(1)	pheS(1)	atr(3)	glnA(1)	sdhA(1)	glcK(2)	tkt(2)
GCF_001695025.1_ASM169502v1_genomic	2116589	62	2053	sagalactiae	-	adhP(~1)	pheS(1)	atr(3)	glnA(1)	sdhA(1)	glcK(12)	tkt(2)
GCF_001695055.1_ASM169505v1_genomic	2084436	38	2031	sagalactiae	645	adhP(94)	pheS(1)	atr(3)	glnA(1)	sdhA(1)	glcK(2)	tkt(2)
GCF_001695075.1_ASM169507v1_genomic	2200746	50	2178	sagalactiae	196	adhP(1)	pheS(1)	atr(3)	glnA(1)	sdhA(1)	glcK(12)	tkt(2)
GCF_001695095.1_ASM169509v1_genomic	2114730	42	2056	sagalactiae	-	adhP(~1)	pheS(1)	atr(3)	glnA(1)	sdhA(1)	glcK(12)	tkt(2)
GCF_001695105.1_ASM169510v1_genomic	2257693	35	2242	sagalactiae	3	adhP(1)	pheS(1)	atr(4)	glnA(1)	sdhA(1)	glcK(3)	tkt(2)
GCF_001695135.1_ASM169513v1_genomic	2065772	45	2000	sagalactiae	196	adhP(1)	pheS(1)	atr(3)	glnA(1)	sdhA(1)	glcK(12)	tkt(2)
GCF_001695155.1_ASM169515v1_genomic	2094818	42	2033	sagalactiae	196	adhP(1)	pheS(1)	atr(3)	glnA(1)	sdhA(1)	glcK(12)	tkt(2)
GCF_001695175.1_ASM169517v1_genomic	2139572	40	2107	sagalactiae	196	adhP(1)	pheS(1)	atr(3)	glnA(1)	sdhA(1)	glcK(12)	tkt(2)
GCF_001695185.1_ASM169518v1_genomic	2030833	35	1978	sagalactiae	2	adhP(1)	pheS(1)	atr(3)	glnA(1)	sdhA(1)	glcK(2)	tkt(2)
GCF_001708205.1_ASM170820v1_genomic	2111437	3	2038	sagalactiae	103	adhP(16)	pheS(1)	atr(6)	glnA(2)	sdhA(9)	glcK(9)	tkt(2)
GCF_001712835.1_ASM171283v1_genomic	2172875	1	2097	sagalactiae	297	adhP(1)	pheS(1)	atr(2)	glnA(2)	sdhA(1)	glcK(2)	tkt(2)
GCF_001729925.1_ASM172992v1_genomic	2212568	1	2129	sagalactiae	7	adhP(10)	pheS(1)	atr(2)	glnA(1)	sdhA(3)	glcK(2)	tkt(2)
GCF_001856375.1_ASM185637v1_genomic	2134553	22	2081	sagalactiae	1	adhP(1)	pheS(1)	atr(2)	glnA(1)	sdhA(1)	glcK(2)	tkt(2)
GCF_001856395.1_ASM185639v1_genomic	2060190	41	2013	sagalactiae	12	adhP(10)	pheS(1)	atr(4)	glnA(1)	sdhA(3)	glcK(3)	tkt(2)
GCF_001856425.1_ASM185642v1_genomic	2065096	35	2011	sagalactiae	12	adhP(10)	pheS(1)	atr(4)	glnA(1)	sdhA(3)	glcK(3)	tkt(2)
GCF_001856445.1_ASM185644v1_genomic	2060782	38	2013	sagalactiae	12	adhP(10)	pheS(1)	atr(4)	glnA(1)	sdhA(3)	glcK(3)	tkt(2)
GCF_001856455.1_ASM185645v1_genomic	2068751	37	2015	sagalactiae	12	adhP(10)	pheS(1)	atr(4)	glnA(1)	sdhA(3)	glcK(3)	tkt(2)
GCF_001856475.1_ASM185647v1_genomic	2063718	35	2011	sagalactiae	12	adhP(10)	pheS(1)	atr(4)	glnA(1)	sdhA(3)	glcK(3)	tkt(2)
GCF_001856505.1_ASM185650v1_genomic	2074289	37	2015	sagalactiae	12	adhP(10)	pheS(1)	atr(4)	glnA(1)	sdhA(3)	glcK(3)	tkt(2)
GCF_001880505.1_ASM188050v1_genomic	2160808	47	2122	sagalactiae	17	adhP(2)	pheS(1)	atr(1)	glnA(2)	sdhA(1)	glcK(1)	tkt(1)
GCF_001880515.1_ASM188051v1_genomic	2154006	45	2106	sagalactiae	17	adhP(2)	pheS(1)	atr(1)	glnA(2)	sdhA(1)	glcK(1)	tkt(1)
GCF_001880525.1_ASM188052v1_genomic	2167049	42	2128	sagalactiae	17	adhP(2)	pheS(1)	atr(1)	glnA(2)	sdhA(1)	glcK(1)	tkt(1)
GCF_001880535.1_ASM188053v1_genomic	2164126	50	2118	sagalactiae	17	adhP(2)	pheS(1)	atr(1)	glnA(2)	sdhA(1)	glcK(1)	tkt(1)
GCF_001880585.1_ASM188058v1_genomic	2139973	54	2096	sagalactiae	17	adhP(2)	pheS(1)	atr(1)	glnA(2)	sdhA(1)	glcK(1)	tkt(1)
GCF_001880605.1_ASM188060v1_genomic	2156268	44	2118	sagalactiae	17	adhP(2)	pheS(1)	atr(1)	glnA(2)	sdhA(1)	glcK(1)	tkt(1)
GCF_001880615.1_ASM188061v1_genomic	2116611	43	2070	sagalactiae	17	adhP(2)	pheS(1)	atr(1)	glnA(2)	sdhA(1)	glcK(1)	tkt(1)
GCF_001880625.1_ASM188062v1_genomic	2194311	41	2169	sagalactiae	17	adhP(2)	pheS(1)	atr(1)	glnA(2)	sdhA(1)	glcK(1)	tkt(1)
GCF_001880665.1_ASM188066v1_genomic	2105900	40	2059	sagalactiae	-	adhP(2)	pheS(1)	atr(1)	glnA(2)	sdhA(1)	glcK(1)	tkt(~49)
GCF_001880675.1_ASM188067v1_genomic	1938203	25	1916	sagalactiae	17	adhP(2)	pheS(1)	atr(1)	glnA(2)	sdhA(1)	glcK(1)	tkt(1)
GCF_001880685.1_ASM188068v1_genomic	2201218	43	2186	sagalactiae	17	adhP(2)	pheS(1)	atr(1)	glnA(2)	sdhA(1)	glcK(1)	tkt(1)
GCF_001880725.1_ASM188072v1_genomic	2101662	47	2056	sagalactiae	17	adhP(2)	pheS(1)	atr(1)	glnA(2)	sdhA(1)	glcK(1)	tkt(1)
GCF_001880745.1_ASM188074v1_genomic	2050657	47	1999	sagalactiae	-	adhP(~2)	pheS(1)	atr(1)	glnA(2)	sdhA(1)	glcK(1)	tkt(1)
GCF_001880765.1_ASM188076v1_genomic	2105149	38	2057	sagalactiae	17	adhP(2)	pheS(1)	atr(1)	glnA(2)	sdhA(1)	glcK(1)	tkt(1)
GCF_001908255.1_ASM190825v1_genomic	1835156	1	1867	sagalactiae	-	adhP(52)	pheS(17)	atr(31)	glnA(4)	sdhA(26)	glcK(26?)	tkt(19)
GCF_001932715.1_ASM193271v1_genomic	2092570	1	2013	sagalactiae	1	adhP(1)	pheS(1)	atr(2)	glnA(1)	sdhA(1)	glcK(2)	tkt(2)
GCF_002025005.1_ASM202500v1_genomic	2096882	1	2053	sagalactiae	19	adhP(1)	pheS(1)	atr(3)	glnA(2)	sdhA(2)	glcK(2)	tkt(2)
GCF_002025025.1_ASM202502v1_genomic	2198785	1	2140	sagalactiae	12	adhP(10)	pheS(1)	atr(4)	glnA(1)	sdhA(3)	glcK(3)	tkt(2)
GCF_002073695.2_ASM207369v2_genomic	2218698	1	2145	sagalactiae	-	adhP(~155)	pheS(3)	atr(1)	glnA(3)	sdhA(1)	glcK(1)	tkt(1)
GCF_002104835.1_ASM210483v1_genomic	2156979	70	2133	sagalactiae	19	adhP(1)	pheS(1)	atr(3)	glnA(2)	sdhA(2)	glcK(2)	tkt(2)
GCF_002135445.1_ASM213544v1_genomic	1973342	33	1950	sagalactiae	613	adhP(111)	pheS(40)	atr(67)	glnA(65)	sdhA(3)	glcK(52)	tkt(51)
GCF_002135495.1_ASM213549v1_genomic	2020002	34	2046	sagalactiae	612	adhP(111)	pheS(40)	atr(6)	glnA(65)	sdhA(3)	glcK(52)	tkt(51)
GCF_002135545.1_ASM213554v1_genomic	1999626	30	1999	sagalactiae	617	adhP(13)	pheS(40)	atr(68)	glnA(65)	sdhA(3)	glcK(52)	tkt(51)
GCF_002135575.1_ASM213557v1_genomic	2013384	29	2009	sagalactiae	610	adhP(13)	pheS(40)	atr(6)	glnA(65)	sdhA(3)	glcK(52)	tkt(50)
GCF_002176575.1_ASM217657v1_genomic	2024127	34	1978	sagalactiae	283	adhP(9)	pheS(5)	atr(7)	glnA(1)	sdhA(3)	glcK(3)	tkt(2)
GCF_002176585.1_ASM217658v1_genomic	2058647	40	2035	sagalactiae	283	adhP(9)	pheS(5)	atr(7)	glnA(1)	sdhA(3)	glcK(3)	tkt(2)
GCF_002176615.1_ASM217661v1_genomic	2061980	23	2031	sagalactiae	283	adhP(9)	pheS(5)	atr(7)	glnA(1)	sdhA(3)	glcK(3)	tkt(2)
GCF_002180355.1_ASM218035v1_genomic	1801542	21	1835	sagalactiae	261	adhP(54)	pheS(17)	atr(31)	glnA(4)	sdhA(26)	glcK(25)	tkt(19)
GCF_002180365.1_ASM218036v1_genomic	1801542	21	1835	sagalactiae	261	adhP(54)	pheS(17)	atr(31)	glnA(4)	sdhA(26)	glcK(25)	tkt(19)
GCF_002180375.1_ASM218037v1_genomic	1802189	23	1833	sagalactiae	261	adhP(54)	pheS(17)	atr(31)	glnA(4)	sdhA(26)	glcK(25)	tkt(19)
GCF_002180385.1_ASM218038v1_genomic	1801541	21	1835	sagalactiae	261	adhP(54)	pheS(17)	atr(31)	glnA(4)	sdhA(26)	glcK(25)	tkt(19)
GCF_002197205.1_ASM219720v1_genomic	2227680	1	2192	sagalactiae	12	adhP(10)	pheS(1)	atr(4)	glnA(1)	sdhA(3)	glcK(3)	tkt(2)
GCF_002197245.1_ASM219724v1_genomic	2116810	1	2095	sagalactiae	283	adhP(9)	pheS(5)	atr(7)	glnA(1)	sdhA(3)	glcK(3)	tkt(2)
GCF_002197265.1_ASM219726v1_genomic	2116811	1	2095	sagalactiae	283	adhP(9)	pheS(5)	atr(7)	glnA(1)	sdhA(3)	glcK(3)	tkt(2)
GCF_002197285.1_ASM219728v1_genomic	2116773	1	2097	sagalactiae	283	adhP(9)	pheS(5)	atr(7)	glnA(1)	sdhA(3)	glcK(3)	tkt(2)
GCF_002197305.1_ASM219730v1_genomic	2208337	1	2164	sagalactiae	19	adhP(1)	pheS(1)	atr(3)	glnA(2)	sdhA(2)	glcK(2)	tkt(2)
GCF_002197325.1_ASM219732v1_genomic	2167120	1	2099	sagalactiae	1	adhP(1)	pheS(1)	atr(2)	glnA(1)	sdhA(1)	glcK(2)	tkt(2)
GCF_002197365.1_ASM219736v1_genomic	2106018	1	2064	sagalactiae	17	adhP(2)	pheS(1)	atr(1)	glnA(2)	sdhA(1)	glcK(1)	tkt(1)
GCF_002197385.1_ASM219738v1_genomic	2072007	1	1981	sagalactiae	23	adhP(5)	pheS(4)	atr(6)	glnA(3)	sdhA(2)	glcK(1)	tkt(3)
GCF_002197425.1_ASM219742v1_genomic	2116810	1	2096	sagalactiae	283	adhP(9)	pheS(5)	atr(7)	glnA(1)	sdhA(3)	glcK(3)	tkt(2)
GCF_002214425.1_ASM221442v1_genomic	2121372	1	2046	sagalactiae	103	adhP(16)	pheS(1)	atr(6)	glnA(2)	sdhA(9)	glcK(9)	tkt(2)
GCF_002239135.1_ASM223913v1_genomic	2057749	31	2016	sagalactiae	17	adhP(2)	pheS(1)	atr(1)	glnA(2)	sdhA(1)	glcK(1)	tkt(1)
GCF_002239145.1_ASM223914v1_genomic	2106981	30	2092	sagalactiae	17	adhP(2)	pheS(1)	atr(1)	glnA(2)	sdhA(1)	glcK(1)	tkt(1)
GCF_002239175.1_ASM223917v1_genomic	2162742	38	2177	sagalactiae	17	adhP(2)	pheS(1)	atr(1)	glnA(2)	sdhA(1)	glcK(1)	tkt(1)
GCF_002239185.1_ASM223918v1_genomic	2068721	34	2006	sagalactiae	17	adhP(2)	pheS(1)	atr(1)	glnA(2)	sdhA(1)	glcK(1)	tkt(1)
GCF_002239205.1_ASM223920v1_genomic	2059867	40	2042	sagalactiae	12	adhP(10)	pheS(1)	atr(4)	glnA(1)	sdhA(3)	glcK(3)	tkt(2)
GCF_002239235.1_ASM223923v1_genomic	2223250	70	2198	sagalactiae	106	adhP(1)	pheS(1)	atr(3)	glnA(4)	sdhA(2)	glcK(5)	tkt(2)
GCF_002239245.1_ASM223924v1_genomic	2076952	24	2023	sagalactiae	1	adhP(1)	pheS(1)	atr(2)	glnA(1)	sdhA(1)	glcK(2)	tkt(2)
GCF_002239265.1_ASM223926v1_genomic	2060024	32	2026	sagalactiae	23	adhP(5)	pheS(4)	atr(6)	glnA(3)	sdhA(2)	glcK(1)	tkt(3)
GCF_002239285.1_ASM223928v1_genomic	2162658	33	2134	sagalactiae	-	adhP(10)	pheS(1)	atr(~4)	glnA(1)	sdhA(3)	glcK(3)	tkt(2)
GCF_002239305.1_ASM223930v1_genomic	2135972	17	2093	sagalactiae	366	adhP(5)	pheS(4)	atr(6)	glnA(3)	sdhA(35)	glcK(1)	tkt(3)
GCF_002239325.1_ASM223932v1_genomic	2093424	32	2055	sagalactiae	23	adhP(5)	pheS(4)	atr(6)	glnA(3)	sdhA(2)	glcK(1)	tkt(3)
GCF_002239345.1_ASM223934v1_genomic	2142149	26	2105	sagalactiae	23	adhP(5)	pheS(4)	atr(6)	glnA(3)	sdhA(2)	glcK(1)	tkt(3)
GCF_002239365.1_ASM223936v1_genomic	2076382	25	2026	sagalactiae	1	adhP(1)	pheS(1)	atr(2)	glnA(1)	sdhA(1)	glcK(2)	tkt(2)
GCF_002239385.1_ASM223938v1_genomic	2143030	57	2091	sagalactiae	7	adhP(10)	pheS(1)	atr(2)	glnA(1)	sdhA(3)	glcK(2)	tkt(2)
GCF_002246945.1_ASM224694v1_genomic	2021528	5	1953	sagalactiae	7	adhP(10)	pheS(1)	atr(2)	glnA(1)	sdhA(3)	glcK(2)	tkt(2)
GCF_002259785.1_ASM225978v1_genomic	1790578	22	1825	sagalactiae	891	adhP(54)	pheS(17)	atr(31)	glnA(81)	sdhA(26)	glcK(25)	tkt(19)
GCF_002266865.1_ASM226686v1_genomic	1803751	30	1834	sagalactiae	261	adhP(54)	pheS(17)	atr(31)	glnA(4)	sdhA(26)	glcK(25)	tkt(19)
GCF_002266905.1_ASM226690v1_genomic	1815466	51	1835	sagalactiae	260	adhP(52)	pheS(17)	atr(31)	glnA(28)	sdhA(26)	glcK(26)	tkt(19)
GCF_002266915.1_ASM226691v1_genomic	2002520	51	1939	sagalactiae	7	adhP(10)	pheS(1)	atr(2)	glnA(1)	sdhA(3)	glcK(2)	tkt(2)
GCF_002266925.1_ASM226692v1_genomic	2126695	106	2053	sagalactiae	7	adhP(10)	pheS(1)	atr(2)	glnA(1)	sdhA(3)	glcK(2)	tkt(2)
GCF_002266935.1_ASM226693v1_genomic	2039286	79	1980	sagalactiae	7	adhP(10)	pheS(1)	atr(2)	glnA(1)	sdhA(3)	glcK(2)	tkt(2)
GCF_002266985.1_ASM226698v1_genomic	1842528	99	1855	sagalactiae	260	adhP(52)	pheS(17)	atr(31)	glnA(28)	sdhA(26)	glcK(26)	tkt(19)
GCF_002278655.1_ASM227865v1_genomic	2059682	18	2056	sagalactiae	103	adhP(16)	pheS(1)	atr(6)	glnA(2)	sdhA(9)	glcK(9)	tkt(2)
GCF_002278755.1_ASM227875v1_genomic	1981643	40	1971	sagalactiae	249	adhP(5)	pheS(4)	atr(6)	glnA(1)	sdhA(2)	glcK(1)	tkt(3)
GCF_002278775.1_ASM227877v1_genomic	2065356	31	2027	sagalactiae	1	adhP(1)	pheS(1)	atr(2)	glnA(1)	sdhA(1)	glcK(2)	tkt(2)
GCF_002278795.1_ASM227879v1_genomic	2070122	119	2033	sagalactiae	23	adhP(5)	pheS(4)	atr(6)	glnA(3)	sdhA(2)	glcK(1)	tkt(3)
GCF_002289205.1_ASM228920v1_genomic	2153937	1	2088	sagalactiae	17	adhP(2)	pheS(1)	atr(1)	glnA(2)	sdhA(1)	glcK(1)	tkt(1)
GCF_002812425.1_ASM281242v1_genomic	2016805	1	1952	sagalactiae	283	adhP(9)	pheS(5)	atr(7)	glnA(1)	sdhA(3)	glcK(3)	tkt(2)
GCF_002812445.1_ASM281244v1_genomic	2116769	1	2111	sagalactiae	283	adhP(9)	pheS(5)	atr(7)	glnA(1)	sdhA(3)	glcK(3)	tkt(2)
GCF_002812465.1_ASM281246v1_genomic	2054713	1	2011	sagalactiae	283	adhP(9)	pheS(5)	atr(7)	glnA(1)	sdhA(3)	glcK(3)	tkt(2)
GCF_002812505.1_ASM281250v1_genomic	2043851	1	1989	sagalactiae	283	adhP(9)	pheS(5)	atr(7)	glnA(1)	sdhA(3)	glcK(3)	tkt(2)
GCF_002861005.1_ASM286100v1_genomic	2073972	15	2018	sagalactiae	12	adhP(10)	pheS(1)	atr(4)	glnA(1)	sdhA(3)	glcK(3)	tkt(2)
GCF_002871335.1_ASM287133v1_genomic	2068285	17	2011	sagalactiae	12	adhP(10)	pheS(1)	atr(4)	glnA(1)	sdhA(3)	glcK(3)	tkt(2)
GCF_002871535.1_ASM287153v1_genomic	2068050	16	2012	sagalactiae	12	adhP(10)	pheS(1)	atr(4)	glnA(1)	sdhA(3)	glcK(3)	tkt(2)
GCF_002881215.1_ASM288121v1_genomic	1841943	1	1869	sagalactiae	-	adhP(52)	pheS(17)	atr(31)	glnA(4)	sdhA(26)	glcK(26?)	tkt(19)
GCF_002881235.1_ASM288123v1_genomic	1848971	1	1864	sagalactiae	260	adhP(52)	pheS(17)	atr(31)	glnA(28)	sdhA(26)	glcK(26)	tkt(19)
GCF_002881255.1_ASM288125v1_genomic	1841945	1	1871	sagalactiae	-	adhP(52)	pheS(17)	atr(31)	glnA(4)	sdhA(26)	glcK(26?)	tkt(19)
GCF_002881275.1_ASM288127v1_genomic	1841929	1	1881	sagalactiae	-	adhP(52)	pheS(17)	atr(31)	glnA(4)	sdhA(26)	glcK(26?)	tkt(19)
GCF_002881295.1_ASM288129v1_genomic	1841859	1	1883	sagalactiae	-	adhP(52)	pheS(17)	atr(31)	glnA(4)	sdhA(26)	glcK(26?)	tkt(19)
GCF_002881315.1_ASM288131v1_genomic	1841946	1	1877	sagalactiae	-	adhP(52)	pheS(17)	atr(31)	glnA(4)	sdhA(26)	glcK(26?)	tkt(19)
GCF_002881335.1_ASM288133v1_genomic	1840363	1	1875	sagalactiae	-	adhP(52)	pheS(17)	atr(31)	glnA(4)	sdhA(26)	glcK(26?)	tkt(19)
GCF_002881375.1_ASM288137v1_genomic	1856590	1	1867	sagalactiae	927	adhP(52)	pheS(17)	atr(31)	glnA(97)	sdhA(26)	glcK(26)	tkt(19)
GCF_002881495.1_ASM288149v1_genomic	1841857	1	1878	sagalactiae	-	adhP(52)	pheS(17)	atr(31)	glnA(4)	sdhA(26)	glcK(26?)	tkt(19)
GCF_002881515.1_ASM288151v1_genomic	1849985	1	1876	sagalactiae	927	adhP(52)	pheS(17)	atr(31)	glnA(97)	sdhA(26)	glcK(26)	tkt(19)
GCF_002881535.1_ASM288153v1_genomic	1841963	1	1881	sagalactiae	-	adhP(52)	pheS(17)	atr(31)	glnA(4)	sdhA(26)	glcK(26?)	tkt(19)
GCF_002881555.1_ASM288155v1_genomic	1848956	1	1868	sagalactiae	260	adhP(52)	pheS(17)	atr(31)	glnA(28)	sdhA(26)	glcK(26)	tkt(19)
GCF_002881575.1_ASM288157v1_genomic	1848972	1	1873	sagalactiae	260	adhP(52)	pheS(17)	atr(31)	glnA(28)	sdhA(26)	glcK(26)	tkt(19)
GCF_002881595.1_ASM288159v1_genomic	1848987	1	1867	sagalactiae	260	adhP(52)	pheS(17)	atr(31)	glnA(28)	sdhA(26)	glcK(26)	tkt(19)
GCF_002881615.1_ASM288161v1_genomic	1841977	1	1885	sagalactiae	-	adhP(52)	pheS(17)	atr(31)	glnA(4)	sdhA(26)	glcK(26?)	tkt(19)
GCF_002881775.1_ASM288177v1_genomic	1842066	1	1871	sagalactiae	-	adhP(52)	pheS(17)	atr(31)	glnA(4)	sdhA(26)	glcK(26?)	tkt(19)
GCF_002881865.1_ASM288186v1_genomic	1849016	1	1865	sagalactiae	260	adhP(52)	pheS(17)	atr(31)	glnA(28)	sdhA(26)	glcK(26)	tkt(19)
GCF_002882035.1_ASM288203v1_genomic	1852032	1	1887	sagalactiae	260	adhP(52)	pheS(17)	atr(31)	glnA(28)	sdhA(26)	glcK(26)	tkt(19)
GCF_002882205.1_ASM288220v1_genomic	1841835	1	1883	sagalactiae	-	adhP(52)	pheS(17)	atr(31)	glnA(4)	sdhA(26)	glcK(26?)	tkt(19)
GCF_002882275.1_ASM288227v1_genomic	1841962	1	1878	sagalactiae	-	adhP(52)	pheS(17)	atr(31)	glnA(4)	sdhA(26)	glcK(26?)	tkt(19)
GCF_002882465.1_ASM288246v1_genomic	1842037	1	1884	sagalactiae	-	adhP(52)	pheS(17)	atr(31)	glnA(4)	sdhA(26)	glcK(26?)	tkt(19)
GCF_002882645.1_ASM288264v1_genomic	1841984	1	1891	sagalactiae	-	adhP(52)	pheS(17)	atr(31)	glnA(4)	sdhA(26)	glcK(26?)	tkt(19)
GCF_002882835.1_ASM288283v1_genomic	1842115	1	1872	sagalactiae	-	adhP(52)	pheS(17)	atr(31)	glnA(4)	sdhA(26)	glcK(26?)	tkt(19)
GCF_002884585.1_ASM288458v1_genomic	2064172	14	2019	sagalactiae	1	adhP(1)	pheS(1)	atr(2)	glnA(1)	sdhA(1)	glcK(2)	tkt(2)
GCF_002930675.1_ASM293067v1_genomic	2057736	67	2020	sagalactiae	283	adhP(9)	pheS(5)	atr(7)	glnA(1)	sdhA(3)	glcK(3)	tkt(2)
GCF_002930685.1_ASM293068v1_genomic	2052641	57	2018	sagalactiae	283	adhP(9)	pheS(5)	atr(7)	glnA(1)	sdhA(3)	glcK(3)	tkt(2)
GCF_002930695.1_ASM293069v1_genomic	2126930	204	2039	sagalactiae	283	adhP(9)	pheS(5)	atr(7)	glnA(1)	sdhA(3)	glcK(3)	tkt(2)
GCF_002937055.1_ASM293705v1_genomic	2195996	137	2156	sagalactiae	283	adhP(9)	pheS(5)	atr(7)	glnA(1)	sdhA(3)	glcK(3)	tkt(2)
GCF_002937095.1_ASM293709v1_genomic	2041748	29	2016	sagalactiae	283	adhP(9)	pheS(5)	atr(7)	glnA(1)	sdhA(3)	glcK(3)	tkt(2)
GCF_003160735.1_ASM316073v1_genomic	2097066	62	2047	sagalactiae	7	adhP(10)	pheS(1)	atr(2)	glnA(1)	sdhA(3)	glcK(2)	tkt(2)
GCF_003160745.1_ASM316074v1_genomic	2089637	70	2036	sagalactiae	7	adhP(10)	pheS(1)	atr(2)	glnA(1)	sdhA(3)	glcK(2)	tkt(2)
GCF_003174015.1_ASM317401v1_genomic	1800574	28	1830	sagalactiae	260	adhP(52)	pheS(17)	atr(31)	glnA(28)	sdhA(26)	glcK(26)	tkt(19)
GCF_003174045.1_ASM317404v1_genomic	1803256	29	1831	sagalactiae	260	adhP(52)	pheS(17)	atr(31)	glnA(28)	sdhA(26)	glcK(26)	tkt(19)
GCF_003174075.1_ASM317407v1_genomic	1804155	28	1832	sagalactiae	260	adhP(52)	pheS(17)	atr(31)	glnA(28)	sdhA(26)	glcK(26)	tkt(19)
GCF_003174095.1_ASM317409v1_genomic	1802124	28	1832	sagalactiae	260	adhP(52)	pheS(17)	atr(31)	glnA(28)	sdhA(26)	glcK(26)	tkt(19)
GCF_003174115.1_ASM317411v1_genomic	1801741	28	1831	sagalactiae	260	adhP(52)	pheS(17)	atr(31)	glnA(28)	sdhA(26)	glcK(26)	tkt(19)
GCF_003174135.1_ASM317413v1_genomic	1805232	28	1834	sagalactiae	261	adhP(54)	pheS(17)	atr(31)	glnA(4)	sdhA(26)	glcK(25)	tkt(19)
GCF_003174145.1_ASM317414v1_genomic	1804004	28	1832	sagalactiae	260	adhP(52)	pheS(17)	atr(31)	glnA(28)	sdhA(26)	glcK(26)	tkt(19)
GCF_003174175.1_ASM317417v1_genomic	2005419	35	1977	sagalactiae	23	adhP(5)	pheS(4)	atr(6)	glnA(3)	sdhA(2)	glcK(1)	tkt(3)
GCF_003174195.1_ASM317419v1_genomic	1805087	30	1831	sagalactiae	261	adhP(54)	pheS(17)	atr(31)	glnA(4)	sdhA(26)	glcK(25)	tkt(19)
GCF_003174215.1_ASM317421v1_genomic	1997512	66	1945	sagalactiae	23	adhP(5)	pheS(4)	atr(6)	glnA(3)	sdhA(2)	glcK(1)	tkt(3)
GCF_003174235.1_ASM317423v1_genomic	2125036	42	2060	sagalactiae	1	adhP(1)	pheS(1)	atr(2)	glnA(1)	sdhA(1)	glcK(2)	tkt(2)
GCF_003174255.1_ASM317425v1_genomic	1800551	24	1834	sagalactiae	261	adhP(54)	pheS(17)	atr(31)	glnA(4)	sdhA(26)	glcK(25)	tkt(19)
GCF_003174275.1_ASM317427v1_genomic	1800208	22	1837	sagalactiae	261	adhP(54)	pheS(17)	atr(31)	glnA(4)	sdhA(26)	glcK(25)	tkt(19)
GCF_003174285.1_ASM317428v1_genomic	1804370	24	1834	sagalactiae	261	adhP(54)	pheS(17)	atr(31)	glnA(4)	sdhA(26)	glcK(25)	tkt(19)
GCF_003174295.1_ASM317429v1_genomic	1800170	27	1835	sagalactiae	261	adhP(54)	pheS(17)	atr(31)	glnA(4)	sdhA(26)	glcK(25)	tkt(19)
GCF_003174335.1_ASM317433v1_genomic	1799007	25	1836	sagalactiae	261	adhP(54)	pheS(17)	atr(31)	glnA(4)	sdhA(26)	glcK(25)	tkt(19)
GCF_003174355.1_ASM317435v1_genomic	1805368	27	1837	sagalactiae	261	adhP(54)	pheS(17)	atr(31)	glnA(4)	sdhA(26)	glcK(25)	tkt(19)
GCF_003174365.1_ASM317436v1_genomic	1796458	24	1831	sagalactiae	261	adhP(54)	pheS(17)	atr(31)	glnA(4)	sdhA(26)	glcK(25)	tkt(19)
GCF_003174395.1_ASM317439v1_genomic	1800019	26	1837	sagalactiae	261	adhP(54)	pheS(17)	atr(31)	glnA(4)	sdhA(26)	glcK(25)	tkt(19)
GCF_003174415.1_ASM317441v1_genomic	1799193	26	1830	sagalactiae	261	adhP(54)	pheS(17)	atr(31)	glnA(4)	sdhA(26)	glcK(25)	tkt(19)
GCF_003174425.1_ASM317442v1_genomic	1795574	30	1830	sagalactiae	261	adhP(54)	pheS(17)	atr(31)	glnA(4)	sdhA(26)	glcK(25)	tkt(19)
GCF_003174435.1_ASM317443v1_genomic	1802303	30	1830	sagalactiae	261	adhP(54)	pheS(17)	atr(31)	glnA(4)	sdhA(26)	glcK(25)	tkt(19)
GCF_003174475.1_ASM317447v1_genomic	1796554	33	1832	sagalactiae	261	adhP(54)	pheS(17)	atr(31)	glnA(4)	sdhA(26)	glcK(25)	tkt(19)
GCF_003174495.1_ASM317449v1_genomic	1797204	22	1835	sagalactiae	261	adhP(54)	pheS(17)	atr(31)	glnA(4)	sdhA(26)	glcK(25)	tkt(19)
GCF_003174505.1_ASM317450v1_genomic	1805609	22	1833	sagalactiae	261	adhP(54)	pheS(17)	atr(31)	glnA(4)	sdhA(26)	glcK(25)	tkt(19)
GCF_003174515.1_ASM317451v1_genomic	1799805	23	1838	sagalactiae	261	adhP(54)	pheS(17)	atr(31)	glnA(4)	sdhA(26)	glcK(25)	tkt(19)
GCF_003174555.1_ASM317455v1_genomic	1801308	29	1833	sagalactiae	260	adhP(52)	pheS(17)	atr(31)	glnA(28)	sdhA(26)	glcK(26)	tkt(19)
GCF_003174575.1_ASM317457v1_genomic	1804287	26	1833	sagalactiae	-	adhP(54)	pheS(17)	atr(31)	glnA(79)	sdhA(26)	glcK(25)	tkt(19)
GCF_003174585.1_ASM317458v1_genomic	1801408	28	1831	sagalactiae	260	adhP(52)	pheS(17)	atr(31)	glnA(28)	sdhA(26)	glcK(26)	tkt(19)
GCF_003174615.1_ASM317461v1_genomic	1795434	21	1833	sagalactiae	261	adhP(54)	pheS(17)	atr(31)	glnA(4)	sdhA(26)	glcK(25)	tkt(19)
GCF_003174635.1_ASM317463v1_genomic	1800125	22	1834	sagalactiae	261	adhP(54)	pheS(17)	atr(31)	glnA(4)	sdhA(26)	glcK(25)	tkt(19)
GCF_003174655.1_ASM317465v1_genomic	2024196	37	1979	sagalactiae	23	adhP(5)	pheS(4)	atr(6)	glnA(3)	sdhA(2)	glcK(1)	tkt(3)
GCF_003174675.1_ASM317467v1_genomic	1800031	22	1834	sagalactiae	261	adhP(54)	pheS(17)	atr(31)	glnA(4)	sdhA(26)	glcK(25)	tkt(19)
GCF_003174715.1_ASM317471v1_genomic	2167507	106	2149	sagalactiae	67	adhP(13)	pheS(1)	atr(1)	glnA(13)	sdhA(1)	glcK(1)	tkt(5)
GCF_003174735.1_ASM317473v1_genomic	2110145	33	2053	sagalactiae	1	adhP(1)	pheS(1)	atr(2)	glnA(1)	sdhA(1)	glcK(2)	tkt(2)
GCF_003174745.1_ASM317474v1_genomic	1800209	26	1835	sagalactiae	261	adhP(54)	pheS(17)	atr(31)	glnA(4)	sdhA(26)	glcK(25)	tkt(19)
GCF_003174775.1_ASM317477v1_genomic	1800803	26	1835	sagalactiae	261	adhP(54)	pheS(17)	atr(31)	glnA(4)	sdhA(26)	glcK(25)	tkt(19)
GCF_003184065.1_ASM318406v1_genomic	1794048	38	1818	sagalactiae	260	adhP(52)	pheS(17)	atr(31)	glnA(28)	sdhA(26)	glcK(26)	tkt(19)
GCF_003186745.1_ASM318674v1_genomic	1985427	43	1923	sagalactiae	-	adhP(5)	pheS(4)	atr(6)	glnA(~3)	sdhA(2)	glcK(1)	tkt(3)
GCF_003284605.1_ASM328460v1_genomic	2084345	351	1997	sagalactiae	19	adhP(1)	pheS(1)	atr(3)	glnA(2)	sdhA(2)	glcK(2)	tkt(2)
GCF_003287995.1_ASM328799v1_genomic	2060637	1	1994	sagalactiae	12	adhP(10)	pheS(1)	atr(4)	glnA(1)	sdhA(3)	glcK(3)	tkt(2)
GCF_003288015.1_ASM328801v1_genomic	2199578	1	2109	sagalactiae	335	adhP(1)	pheS(1)	atr(43)	glnA(2)	sdhA(2)	glcK(2)	tkt(2)
GCF_003288035.1_ASM328803v1_genomic	2273717	1	2203	sagalactiae	17	adhP(2)	pheS(1)	atr(1)	glnA(2)	sdhA(1)	glcK(1)	tkt(1)
GCF_003288055.1_ASM328805v1_genomic	2082479	1	2018	sagalactiae	10	adhP(9)	pheS(1)	atr(4)	glnA(1)	sdhA(3)	glcK(3)	tkt(2)
GCF_003288075.1_ASM328807v1_genomic	2150631	1	2076	sagalactiae	1	adhP(1)	pheS(1)	atr(2)	glnA(1)	sdhA(1)	glcK(2)	tkt(2)
GCF_003319215.1_ASM331921v1_genomic	2059915	1	2027	sagalactiae	283	adhP(9)	pheS(5)	atr(7)	glnA(1)	sdhA(3)	glcK(3)	tkt(2)
GCF_003382425.1_ASM338242v1_genomic	2075377	20	2027	sagalactiae	1	adhP(1)	pheS(1)	atr(2)	glnA(1)	sdhA(1)	glcK(2)	tkt(2)
GCF_003382445.1_ASM338244v1_genomic	2016295	26	1970	sagalactiae	2	adhP(1)	pheS(1)	atr(3)	glnA(1)	sdhA(1)	glcK(2)	tkt(2)
GCF_003403115.1_ASM340311v1_genomic	2205229	1	2156	sagalactiae	19	adhP(1)	pheS(1)	atr(3)	glnA(2)	sdhA(2)	glcK(2)	tkt(2)
GCF_003605605.1_ASM360560v1_genomic	2197070	33	2156	sagalactiae	167	adhP(1)	pheS(1)	atr(6)	glnA(1)	sdhA(1)	glcK(2)	tkt(2)
GCF_003640705.1_ASM364070v1_genomic	2204612	65	2209	sagalactiae	19	adhP(1)	pheS(1)	atr(3)	glnA(2)	sdhA(2)	glcK(2)	tkt(2)
GCF_003640715.1_ASM364071v1_genomic	2209796	86	2214	sagalactiae	19	adhP(1)	pheS(1)	atr(3)	glnA(2)	sdhA(2)	glcK(2)	tkt(2)
GCF_003640725.1_ASM364072v1_genomic	2035335	48	1989	sagalactiae	10	adhP(9)	pheS(1)	atr(4)	glnA(1)	sdhA(3)	glcK(3)	tkt(2)
GCF_003640785.1_ASM364078v1_genomic	2107866	40	2093	sagalactiae	14	adhP(1)	pheS(1)	atr(2)	glnA(1)	sdhA(5)	glcK(2)	tkt(2)
GCF_003725835.1_ASM372583v1_genomic	2070248	80	2011	sagalactiae	17	adhP(2)	pheS(1)	atr(1)	glnA(2)	sdhA(1)	glcK(1)	tkt(1)
GCF_003812805.1_ASM381280v1_genomic	2134138	1	2070	sagalactiae	23	adhP(5)	pheS(4)	atr(6)	glnA(3)	sdhA(2)	glcK(1)	tkt(3)
GCF_003859425.1_ASM385942v1_genomic	2093435	25	2076	sagalactiae	103	adhP(16)	pheS(1)	atr(6)	glnA(2)	sdhA(9)	glcK(9)	tkt(2)
GCF_003859445.1_ASM385944v1_genomic	2090030	76	2022	sagalactiae	8	adhP(4)	pheS(1)	atr(4)	glnA(1)	sdhA(3)	glcK(3)	tkt(2)
GCF_003859455.1_ASM385945v1_genomic	2045140	25	1995	sagalactiae	12	adhP(10)	pheS(1)	atr(4)	glnA(1)	sdhA(3)	glcK(3)	tkt(2)
GCF_003859485.1_ASM385948v1_genomic	2029137	31	1983	sagalactiae	610	adhP(13)	pheS(40)	atr(6)	glnA(65)	sdhA(3)	glcK(52)	tkt(50)
GCF_003859505.1_ASM385950v1_genomic	2106461	81	2045	sagalactiae	616	adhP(13)	pheS(40)	atr(68)	glnA(65)	sdhA(55)	glcK(52)	tkt(4)
GCF_003859515.1_ASM385951v1_genomic	2080883	50	2082	sagalactiae	2	adhP(1)	pheS(1)	atr(3)	glnA(1)	sdhA(1)	glcK(2)	tkt(2)
GCF_003859535.1_ASM385953v1_genomic	2285922	386	2233	sagalactiae	-	adhP(2)	pheS(1)	atr(171?)	glnA(2)	sdhA(1)	glcK(1)	tkt(1)
GCF_003859555.1_ASM385955v1_genomic	2293771	91	2287	sagalactiae	-	adhP(13)	pheS(1)	atr(6)	glnA(13)	sdhA(1)	glcK(56?)	tkt(52)
GCF_003859585.1_ASM385958v1_genomic	2091116	46	2015	sagalactiae	23	adhP(5)	pheS(4)	atr(6)	glnA(3)	sdhA(2)	glcK(1)	tkt(3)
GCF_003859595.1_ASM385959v1_genomic	2188426	22	2176	sagalactiae	2	adhP(1)	pheS(1)	atr(3)	glnA(1)	sdhA(1)	glcK(2)	tkt(2)
GCF_003859625.1_ASM385962v1_genomic	2077323	94	2033	sagalactiae	617	adhP(13)	pheS(40)	atr(68)	glnA(65)	sdhA(3)	glcK(52)	tkt(51)
GCF_003859635.1_ASM385963v1_genomic	2110657	101	2084	sagalactiae	612	adhP(111)	pheS(40)	atr(6)	glnA(65)	sdhA(3)	glcK(52)	tkt(51)
GCF_003859655.1_ASM385965v1_genomic	2025967	68	1960	sagalactiae	-	adhP(13)	pheS(40)	atr(68)	glnA(65)	sdhA(3,3)	glcK(52)	tkt(51)
GCF_003859675.1_ASM385967v1_genomic	2093182	90	2080	sagalactiae	615	adhP(13)	pheS(40)	atr(6)	glnA(65)	sdhA(3)	glcK(52)	tkt(51)
GCF_003859695.1_ASM385969v1_genomic	2096909	40	2090	sagalactiae	612	adhP(111)	pheS(40)	atr(6)	glnA(65)	sdhA(3)	glcK(52)	tkt(51)
GCF_003859725.1_ASM385972v1_genomic	1994667	35	1937	sagalactiae	616	adhP(13)	pheS(40)	atr(68)	glnA(65)	sdhA(55)	glcK(52)	tkt(4)
GCF_003931905.1_ASM393190v1_genomic	2073777	62	2006	sagalactiae	7	adhP(10)	pheS(1)	atr(2)	glnA(1)	sdhA(3)	glcK(2)	tkt(2)
GCF_003931955.1_ASM393195v1_genomic	2074486	61	2007	sagalactiae	7	adhP(10)	pheS(1)	atr(2)	glnA(1)	sdhA(3)	glcK(2)	tkt(2)
GCF_003939065.1_ASM393906v1_genomic	2080936	1	1987	sagalactiae	7	adhP(10)	pheS(1)	atr(2)	glnA(1)	sdhA(3)	glcK(2)	tkt(2)
GCF_003966545.1_ASM396654v1_genomic	2231314	1	2136	sagalactiae	335	adhP(1)	pheS(1)	atr(43)	glnA(2)	sdhA(2)	glcK(2)	tkt(2)
GCF_003992555.1_ASM399255v1_genomic	1941504	9	1909	sagalactiae	103	adhP(16)	pheS(1)	atr(6)	glnA(2)	sdhA(9)	glcK(9)	tkt(2)
GCF_004120375.1_ASM412037v1_genomic	2106885	34	2033	sagalactiae	19	adhP(1)	pheS(1)	atr(3)	glnA(2)	sdhA(2)	glcK(2)	tkt(2)
GCF_004120385.1_ASM412038v1_genomic	2113859	20	2119	sagalactiae	485	adhP(16)	pheS(1)	atr(4)	glnA(2)	sdhA(9)	glcK(3)	tkt(2)
GCF_004120395.1_ASM412039v1_genomic	2107554	41	2050	sagalactiae	19	adhP(1)	pheS(1)	atr(3)	glnA(2)	sdhA(2)	glcK(2)	tkt(2)
GCF_004120405.1_ASM412040v1_genomic	2061455	11	2008	sagalactiae	1	adhP(1)	pheS(1)	atr(2)	glnA(1)	sdhA(1)	glcK(2)	tkt(2)
GCF_004120435.1_ASM412043v1_genomic	2200680	32	2169	sagalactiae	12	adhP(10)	pheS(1)	atr(4)	glnA(1)	sdhA(3)	glcK(3)	tkt(2)
GCF_004349445.1_ASM434944v1_genomic	2090918	29	2040	sagalactiae	10	adhP(9)	pheS(1)	atr(4)	glnA(1)	sdhA(3)	glcK(3)	tkt(2)
GCF_004349485.1_ASM434948v1_genomic	2085837	29	2035	sagalactiae	10	adhP(9)	pheS(1)	atr(4)	glnA(1)	sdhA(3)	glcK(3)	tkt(2)
GCF_004349495.1_ASM434949v1_genomic	2078068	39	2031	sagalactiae	17	adhP(2)	pheS(1)	atr(1)	glnA(2)	sdhA(1)	glcK(1)	tkt(1)
GCF_004349525.1_ASM434952v1_genomic	2099572	35	2051	sagalactiae	17	adhP(2)	pheS(1)	atr(1)	glnA(2)	sdhA(1)	glcK(1)	tkt(1)
GCF_004349535.1_ASM434953v1_genomic	2135232	47	2122	sagalactiae	19	adhP(1)	pheS(1)	atr(3)	glnA(2)	sdhA(2)	glcK(2)	tkt(2)
GCF_004353995.1_ASM435399v1_genomic	2188850	53	2200	sagalactiae	19	adhP(1)	pheS(1)	atr(3)	glnA(2)	sdhA(2)	glcK(2)	tkt(2)
GCF_004369745.1_ASM436974v1_genomic	2040206	54	2065	sagalactiae	283	adhP(9)	pheS(5)	atr(7)	glnA(1)	sdhA(3)	glcK(3)	tkt(2)
GCF_004369755.1_ASM436975v1_genomic	2044211	57	2027	sagalactiae	283	adhP(9)	pheS(5)	atr(7)	glnA(1)	sdhA(3)	glcK(3)	tkt(2)
GCF_004369765.1_ASM436976v1_genomic	2024929	129	2036	sagalactiae	283	adhP(9)	pheS(5)	atr(7)	glnA(1)	sdhA(3)	glcK(3)	tkt(2)
GCF_004369775.1_ASM436977v1_genomic	2036974	56	2055	sagalactiae	283	adhP(9)	pheS(5)	atr(7)	glnA(1)	sdhA(3)	glcK(3)	tkt(2)
GCF_004369785.1_ASM436978v1_genomic	2041869	36	2048	sagalactiae	283	adhP(9)	pheS(5)	atr(7)	glnA(1)	sdhA(3)	glcK(3)	tkt(2)
GCF_004369845.1_ASM436984v1_genomic	2032456	113	2043	sagalactiae	283	adhP(9)	pheS(5)	atr(7)	glnA(1)	sdhA(3)	glcK(3)	tkt(2)
GCF_004369855.1_ASM436985v1_genomic	2044368	26	2041	sagalactiae	283	adhP(9)	pheS(5)	atr(7)	glnA(1)	sdhA(3)	glcK(3)	tkt(2)
GCF_004369875.1_ASM436987v1_genomic	2043662	38	2042	sagalactiae	283	adhP(9)	pheS(5)	atr(7)	glnA(1)	sdhA(3)	glcK(3)	tkt(2)
GCF_900073135.1_SA296_genomic	2224273	243	2184	sagalactiae	61	adhP(13)	pheS(1)	atr(1)	glnA(13)	sdhA(1)	glcK(1)	tkt(1)
GCF_900073145.1_SA2_genomic	2127496	134	2093	sagalactiae	61	adhP(13)	pheS(1)	atr(1)	glnA(13)	sdhA(1)	glcK(1)	tkt(1)
GCF_900073155.1_SA29_genomic	2066142	142	2004	sagalactiae	-	adhP(160?)	pheS(1)	atr(1)	glnA(13)	sdhA(1)	glcK(1)	tkt(1)
GCF_900073165.1_SA118_genomic	2115590	174	2053	sagalactiae	61	adhP(13)	pheS(1)	atr(1)	glnA(13)	sdhA(1)	glcK(1)	tkt(1)
GCF_900073175.1_9857_genomic	2067858	142	2047	sagalactiae	61	adhP(13)	pheS(1)	atr(1)	glnA(13)	sdhA(1)	glcK(1)	tkt(1)
GCF_900073185.1_SA120_genomic	2249314	225	2205	sagalactiae	61	adhP(13)	pheS(1)	atr(1)	glnA(13)	sdhA(1)	glcK(1)	tkt(1)
GCF_900073195.1_SA67_genomic	2135570	112	2112	sagalactiae	61	adhP(13)	pheS(1)	atr(1)	glnA(13)	sdhA(1)	glcK(1)	tkt(1)
GCF_900073205.1_SA100_genomic	2090839	150	2065	sagalactiae	61	adhP(13)	pheS(1)	atr(1)	glnA(13)	sdhA(1)	glcK(1)	tkt(1)
GCF_900073215.1_SA115_genomic	2192263	143	2168	sagalactiae	61	adhP(13)	pheS(1)	atr(1)	glnA(13)	sdhA(1)	glcK(1)	tkt(1)
GCF_900073225.1_SA209_genomic	2226521	236	2190	sagalactiae	61	adhP(13)	pheS(1)	atr(1)	glnA(13)	sdhA(1)	glcK(1)	tkt(1)
GCF_900073235.1_SA154_genomic	2142539	140	2113	sagalactiae	61	adhP(13)	pheS(1)	atr(1)	glnA(13)	sdhA(1)	glcK(1)	tkt(1)
GCF_900073245.1_SA324_genomic	2142695	142	2113	sagalactiae	61	adhP(13)	pheS(1)	atr(1)	glnA(13)	sdhA(1)	glcK(1)	tkt(1)
GCF_900073265.1_SA35_genomic	2247001	231	2203	sagalactiae	61	adhP(13)	pheS(1)	atr(1)	glnA(13)	sdhA(1)	glcK(1)	tkt(1)
GCF_900073275.1_SA325_genomic	2141177	141	2113	sagalactiae	61	adhP(13)	pheS(1)	atr(1)	glnA(13)	sdhA(1)	glcK(1)	tkt(1)
GCF_900073285.1_SA223_genomic	2227180	237	2189	sagalactiae	61	adhP(13)	pheS(1)	atr(1)	glnA(13)	sdhA(1)	glcK(1)	tkt(1)
GCF_900073295.1_SA4_genomic	2139941	146	2098	sagalactiae	61	adhP(13)	pheS(1)	atr(1)	glnA(13)	sdhA(1)	glcK(1)	tkt(1)
GCF_900073305.1_SA34_genomic	2248014	228	2205	sagalactiae	61	adhP(13)	pheS(1)	atr(1)	glnA(13)	sdhA(1)	glcK(1)	tkt(1)
GCF_900073315.1_SA25_genomic	2081578	195	2050	sagalactiae	61	adhP(13)	pheS(1)	atr(1)	glnA(13)	sdhA(1)	glcK(1)	tkt(1)
GCF_900073325.1_SA109_genomic	2190928	150	2164	sagalactiae	61	adhP(13)	pheS(1)	atr(1)	glnA(13)	sdhA(1)	glcK(1)	tkt(1)
GCF_900073335.1_SA28_genomic	2099860	195	2027	sagalactiae	-	adhP(160?)	pheS(1)	atr(1)	glnA(13)	sdhA(1)	glcK(1)	tkt(1)
GCF_900073345.1_SA197_genomic	2143165	149	2113	sagalactiae	61	adhP(13)	pheS(1)	atr(1)	glnA(13)	sdhA(1)	glcK(1)	tkt(1)
GCF_900073355.1_SA76_genomic	2003425	115	1958	sagalactiae	61	adhP(13)	pheS(1)	atr(1)	glnA(13)	sdhA(1)	glcK(1)	tkt(1)
GCF_900073365.1_SA368_genomic	2226120	231	2190	sagalactiae	61	adhP(13)	pheS(1)	atr(1)	glnA(13)	sdhA(1)	glcK(1)	tkt(1)
GCF_900073375.1_SA102_genomic	2091319	157	2066	sagalactiae	61	adhP(13)	pheS(1)	atr(1)	glnA(13)	sdhA(1)	glcK(1)	tkt(1)
GCF_900073385.1_SA103_genomic	2089459	163	2065	sagalactiae	61	adhP(13)	pheS(1)	atr(1)	glnA(13)	sdhA(1)	glcK(1)	tkt(1)
GCF_900073395.1_SA52_genomic	2247782	222	2204	sagalactiae	61	adhP(13)	pheS(1)	atr(1)	glnA(13)	sdhA(1)	glcK(1)	tkt(1)
GCF_900073405.1_SA48_genomic	2248136	224	2205	sagalactiae	61	adhP(13)	pheS(1)	atr(1)	glnA(13)	sdhA(1)	glcK(1)	tkt(1)
GCF_900073415.1_SA116_genomic	2114325	171	2052	sagalactiae	61	adhP(13)	pheS(1)	atr(1)	glnA(13)	sdhA(1)	glcK(1)	tkt(1)
GCF_900073425.1_SA210_genomic	2222614	233	2188	sagalactiae	61	adhP(13)	pheS(1)	atr(1)	glnA(13)	sdhA(1)	glcK(1)	tkt(1)
GCF_900073435.1_SA323_genomic	2143074	144	2112	sagalactiae	61	adhP(13)	pheS(1)	atr(1)	glnA(13)	sdhA(1)	glcK(1)	tkt(1)
GCF_900073445.1_SA195_genomic	2142570	145	2112	sagalactiae	61	adhP(13)	pheS(1)	atr(1)	glnA(13)	sdhA(1)	glcK(1)	tkt(1)
GCF_900073455.1_SA77_genomic	2003569	115	1961	sagalactiae	61	adhP(13)	pheS(1)	atr(1)	glnA(13)	sdhA(1)	glcK(1)	tkt(1)
GCF_900073465.1_SA11_genomic	2053192	154	2016	sagalactiae	61	adhP(13)	pheS(1)	atr(1)	glnA(13)	sdhA(1)	glcK(1)	tkt(1)
GCF_900073475.1_10059_genomic	2151999	174	2110	sagalactiae	416	adhP(76)	pheS(1)	atr(1)	glnA(13)	sdhA(1)	glcK(1)	tkt(1)
GCF_900073485.1_SA78_genomic	2003408	112	1962	sagalactiae	61	adhP(13)	pheS(1)	atr(1)	glnA(13)	sdhA(1)	glcK(1)	tkt(1)
GCF_900073495.1_SA196_genomic	2118080	243	2077	sagalactiae	61	adhP(13)	pheS(1)	atr(1)	glnA(13)	sdhA(1)	glcK(1)	tkt(1)
GCF_900073505.1_SA26_genomic	2074489	135	2056	sagalactiae	61	adhP(13)	pheS(1)	atr(1)	glnA(13)	sdhA(1)	glcK(1)	tkt(1)
GCF_900073515.1_SA30_genomic	2069722	141	2011	sagalactiae	-	adhP(160?)	pheS(1)	atr(1)	glnA(13)	sdhA(1)	glcK(1)	tkt(1)
GCF_900073525.1_SA208_genomic	2227306	247	2189	sagalactiae	61	adhP(13)	pheS(1)	atr(1)	glnA(13)	sdhA(1)	glcK(1)	tkt(1)
GCF_900073535.1_SA233_genomic	2223523	233	2187	sagalactiae	61	adhP(13)	pheS(1)	atr(1)	glnA(13)	sdhA(1)	glcK(1)	tkt(1)
GCF_900073545.1_SA79_genomic	2004119	129	1957	sagalactiae	61	adhP(13)	pheS(1)	atr(1)	glnA(13)	sdhA(1)	glcK(1)	tkt(1)
GCF_900073555.1_10058_genomic	2152234	175	2114	sagalactiae	416	adhP(76)	pheS(1)	atr(1)	glnA(13)	sdhA(1)	glcK(1)	tkt(1)
GCF_900073565.1_SA232_genomic	2227174	246	2190	sagalactiae	61	adhP(13)	pheS(1)	atr(1)	glnA(13)	sdhA(1)	glcK(1)	tkt(1)
GCF_900073575.1_SA101_genomic	2066462	163	2040	sagalactiae	61	adhP(13)	pheS(1)	atr(1)	glnA(13)	sdhA(1)	glcK(1)	tkt(1)
GCF_900073585.1_SA8_genomic	2122006	134	2080	sagalactiae	61	adhP(13)	pheS(1)	atr(1)	glnA(13)	sdhA(1)	glcK(1)	tkt(1)
GCF_900073595.1_SA21_genomic	2172168	151	2117	sagalactiae	61	adhP(13)	pheS(1)	atr(1)	glnA(13)	sdhA(1)	glcK(1)	tkt(1)
GCF_900073605.1_SA194_genomic	2142788	152	2114	sagalactiae	61	adhP(13)	pheS(1)	atr(1)	glnA(13)	sdhA(1)	glcK(1)	tkt(1)
GCF_900073615.1_SA31_genomic	2078940	169	2015	sagalactiae	-	adhP(160?)	pheS(1)	atr(1)	glnA(13)	sdhA(1)	glcK(1)	tkt(1)
GCF_900073625.1_SA80_genomic	2007611	97	1964	sagalactiae	61	adhP(13)	pheS(1)	atr(1)	glnA(13)	sdhA(1)	glcK(1)	tkt(1)
GCF_900073635.1_SA82_genomic	2142418	170	2074	sagalactiae	61	adhP(13)	pheS(1)	atr(1)	glnA(13)	sdhA(1)	glcK(1)	tkt(1)
GCF_900073645.1_SA81_genomic	2159563	169	2091	sagalactiae	61	adhP(13)	pheS(1)	atr(1)	glnA(13)	sdhA(1)	glcK(1)	tkt(1)
GCF_900073655.1_SA84_genomic	2144063	142	2087	sagalactiae	61	adhP(13)	pheS(1)	atr(1)	glnA(13)	sdhA(1)	glcK(1)	tkt(1)
GCF_900073665.1_SA85_genomic	2183854	168	2119	sagalactiae	61	adhP(13)	pheS(1)	atr(1)	glnA(13)	sdhA(1)	glcK(1)	tkt(1)
GCF_900073675.1_SA89_genomic	2142250	166	2071	sagalactiae	61	adhP(13)	pheS(1)	atr(1)	glnA(13)	sdhA(1)	glcK(1)	tkt(1)
GCF_900073685.1_SA86_genomic	1959787	155	1906	sagalactiae	61	adhP(13)	pheS(1)	atr(1)	glnA(13)	sdhA(1)	glcK(1)	tkt(1)
GCF_900073695.1_SA83_genomic	2175499	164	2105	sagalactiae	61	adhP(13)	pheS(1)	atr(1)	glnA(13)	sdhA(1)	glcK(1)	tkt(1)
GCF_900073705.1_SA88_genomic	2163379	172	2098	sagalactiae	-	adhP(~112)	pheS(1)	atr(1)	glnA(13)	sdhA(1)	glcK(1)	tkt(1)
GCF_900073715.1_SA87_genomic	2159127	182	2089	sagalactiae	61	adhP(13)	pheS(1)	atr(1)	glnA(13)	sdhA(1)	glcK(1)	tkt(1)
GCF_900073725.1_SA91_genomic	2117177	144	2066	sagalactiae	61	adhP(13)	pheS(1)	atr(1)	glnA(13)	sdhA(1)	glcK(1)	tkt(1)
GCF_900073735.1_SA94_genomic	2139919	124	2111	sagalactiae	61	adhP(13)	pheS(1)	atr(1)	glnA(13)	sdhA(1)	glcK(1)	tkt(1)
GCF_900073745.1_SA92_genomic	2115686	140	2064	sagalactiae	61	adhP(13)	pheS(1)	atr(1)	glnA(13)	sdhA(1)	glcK(1)	tkt(1)
GCF_900073755.1_SA96_genomic	2159765	150	2126	sagalactiae	61	adhP(13)	pheS(1)	atr(1)	glnA(13)	sdhA(1)	glcK(1)	tkt(1)
GCF_900073765.1_SA98_genomic	2157324	169	2125	sagalactiae	61	adhP(13)	pheS(1)	atr(1)	glnA(13)	sdhA(1)	glcK(1)	tkt(1)
GCF_900073775.1_SA99_genomic	2156618	193	2122	sagalactiae	61	adhP(13)	pheS(1)	atr(1)	glnA(13)	sdhA(1)	glcK(1)	tkt(1)
GCF_900073785.1_SA95_genomic	2157785	162	2123	sagalactiae	61	adhP(13)	pheS(1)	atr(1)	glnA(13)	sdhA(1)	glcK(1)	tkt(1)
GCF_900073795.1_SA93_genomic	2140787	125	2112	sagalactiae	61	adhP(13)	pheS(1)	atr(1)	glnA(13)	sdhA(1)	glcK(1)	tkt(1)
GCF_900073805.1_VSA10_genomic	2140853	87	2109	sagalactiae	2	adhP(1)	pheS(1)	atr(3)	glnA(1)	sdhA(1)	glcK(2)	tkt(2)
GCF_900073815.1_SA97_genomic	2198957	143	2171	sagalactiae	61	adhP(13)	pheS(1)	atr(1)	glnA(13)	sdhA(1)	glcK(1)	tkt(1)
GCF_900073825.1_VSA100_genomic	2084144	142	2051	sagalactiae	554	adhP(13)	pheS(39)	atr(1)	glnA(13)	sdhA(1)	glcK(1)	tkt(1)
GCF_900073835.1_VSA101_genomic	2083340	159	2047	sagalactiae	554	adhP(13)	pheS(39)	atr(1)	glnA(13)	sdhA(1)	glcK(1)	tkt(1)
GCF_900073845.1_VSA102_genomic	2122747	156	2103	sagalactiae	554	adhP(13)	pheS(39)	atr(1)	glnA(13)	sdhA(1)	glcK(1)	tkt(1)
GCF_900073855.1_VSA104_genomic	2123271	142	2105	sagalactiae	554	adhP(13)	pheS(39)	atr(1)	glnA(13)	sdhA(1)	glcK(1)	tkt(1)
GCF_900073865.1_VSA103_genomic	2082426	153	2049	sagalactiae	554	adhP(13)	pheS(39)	atr(1)	glnA(13)	sdhA(1)	glcK(1)	tkt(1)
GCF_900073875.1_VSA105_genomic	2085449	151	2053	sagalactiae	554	adhP(13)	pheS(39)	atr(1)	glnA(13)	sdhA(1)	glcK(1)	tkt(1)
GCF_900073885.1_VSA106_genomic	2086377	143	2053	sagalactiae	554	adhP(13)	pheS(39)	atr(1)	glnA(13)	sdhA(1)	glcK(1)	tkt(1)
GCF_900073895.1_VSA108_genomic	2086027	155	2050	sagalactiae	554	adhP(13)	pheS(39)	atr(1)	glnA(13)	sdhA(1)	glcK(1)	tkt(1)
GCF_900073905.1_VSA107_genomic	2086605	145	2054	sagalactiae	554	adhP(13)	pheS(39)	atr(1)	glnA(13)	sdhA(1)	glcK(1)	tkt(1)
GCF_900073915.1_VSA109_genomic	2084000	149	2048	sagalactiae	554	adhP(13)	pheS(39)	atr(1)	glnA(13)	sdhA(1)	glcK(1)	tkt(1)
GCF_900073925.1_VSA112_genomic	2086848	144	2053	sagalactiae	554	adhP(13)	pheS(39)	atr(1)	glnA(13)	sdhA(1)	glcK(1)	tkt(1)
GCF_900073935.1_VSA111_genomic	2079228	145	2049	sagalactiae	554	adhP(13)	pheS(39)	atr(1)	glnA(13)	sdhA(1)	glcK(1)	tkt(1)
GCF_900073945.1_VSA113_genomic	2085810	144	2053	sagalactiae	554	adhP(13)	pheS(39)	atr(1)	glnA(13)	sdhA(1)	glcK(1)	tkt(1)
GCF_900073955.1_VSA110_genomic	2082338	153	2045	sagalactiae	554	adhP(13)	pheS(39)	atr(1)	glnA(13)	sdhA(1)	glcK(1)	tkt(1)
GCF_900073965.1_VSA114_genomic	2086341	138	2051	sagalactiae	554	adhP(13)	pheS(39)	atr(1)	glnA(13)	sdhA(1)	glcK(1)	tkt(1)
GCF_900073975.1_VSA115_genomic	2161108	146	2130	sagalactiae	554	adhP(13)	pheS(39)	atr(1)	glnA(13)	sdhA(1)	glcK(1)	tkt(1)
GCF_900073985.1_VSA116_genomic	2130297	136	2090	sagalactiae	61	adhP(13)	pheS(1)	atr(1)	glnA(13)	sdhA(1)	glcK(1)	tkt(1)
GCF_900073995.1_VSA117_genomic	2160192	157	2123	sagalactiae	554	adhP(13)	pheS(39)	atr(1)	glnA(13)	sdhA(1)	glcK(1)	tkt(1)
GCF_900074005.1_VSA118_genomic	2074900	166	2036	sagalactiae	554	adhP(13)	pheS(39)	atr(1)	glnA(13)	sdhA(1)	glcK(1)	tkt(1)
GCF_900074015.1_VSA119_genomic	2130764	130	2096	sagalactiae	61	adhP(13)	pheS(1)	atr(1)	glnA(13)	sdhA(1)	glcK(1)	tkt(1)
GCF_900074025.1_VSA121_genomic	2191645	133	2172	sagalactiae	61	adhP(13)	pheS(1)	atr(1)	glnA(13)	sdhA(1)	glcK(1)	tkt(1)
GCF_900074035.1_VSA17_genomic	2017432	112	1979	sagalactiae	61	adhP(13)	pheS(1)	atr(1)	glnA(13)	sdhA(1)	glcK(1)	tkt(1)
GCF_900074045.1_VSA16_genomic	2203207	142	2164	sagalactiae	61	adhP(13)	pheS(1)	atr(1)	glnA(13)	sdhA(1)	glcK(1)	tkt(1)
GCF_900074055.1_VSA22_genomic	2203205	141	2163	sagalactiae	61	adhP(13)	pheS(1)	atr(1)	glnA(13)	sdhA(1)	glcK(1)	tkt(1)
GCF_900074065.1_VSA26_genomic	2186195	165	2157	sagalactiae	61	adhP(13)	pheS(1)	atr(1)	glnA(13)	sdhA(1)	glcK(1)	tkt(1)
GCF_900074075.1_VSA29_genomic	2117282	129	2059	sagalactiae	61	adhP(13)	pheS(1)	atr(1)	glnA(13)	sdhA(1)	glcK(1)	tkt(1)
GCF_900074085.1_VSA3_genomic	2096410	144	2065	sagalactiae	554	adhP(13)	pheS(39)	atr(1)	glnA(13)	sdhA(1)	glcK(1)	tkt(1)
GCF_900074095.1_VSA36_genomic	2155362	130	2114	sagalactiae	61	adhP(13)	pheS(1)	atr(1)	glnA(13)	sdhA(1)	glcK(1)	tkt(1)
GCF_900074105.1_VSA44_genomic	2167196	157	2134	sagalactiae	554	adhP(13)	pheS(39)	atr(1)	glnA(13)	sdhA(1)	glcK(1)	tkt(1)
GCF_900074115.1_VSA6_genomic	2161192	120	2126	sagalactiae	61	adhP(13)	pheS(1)	atr(1)	glnA(13)	sdhA(1)	glcK(1)	tkt(1)
GCF_900074125.1_VSA50_genomic	2167637	156	2135	sagalactiae	554	adhP(13)	pheS(39)	atr(1)	glnA(13)	sdhA(1)	glcK(1)	tkt(1)
GCF_900074135.1_VSA65_genomic	2130606	127	2095	sagalactiae	61	adhP(13)	pheS(1)	atr(1)	glnA(13)	sdhA(1)	glcK(1)	tkt(1)
GCF_900074145.1_VSA69_genomic	2084454	146	2051	sagalactiae	554	adhP(13)	pheS(39)	atr(1)	glnA(13)	sdhA(1)	glcK(1)	tkt(1)
GCF_900074155.1_VSA68_genomic	2161226	146	2131	sagalactiae	554	adhP(13)	pheS(39)	atr(1)	glnA(13)	sdhA(1)	glcK(1)	tkt(1)
GCF_900074165.1_VSA66_genomic	2192433	139	2174	sagalactiae	61	adhP(13)	pheS(1)	atr(1)	glnA(13)	sdhA(1)	glcK(1)	tkt(1)
GCF_900074175.1_VSA71_genomic	2077834	145	2047	sagalactiae	554	adhP(13)	pheS(39)	atr(1)	glnA(13)	sdhA(1)	glcK(1)	tkt(1)
GCF_900074185.1_VSA73_genomic	2086059	139	2053	sagalactiae	554	adhP(13)	pheS(39)	atr(1)	glnA(13)	sdhA(1)	glcK(1)	tkt(1)
GCF_900074195.1_VSA70_genomic	2082958	138	2048	sagalactiae	554	adhP(13)	pheS(39)	atr(1)	glnA(13)	sdhA(1)	glcK(1)	tkt(1)
GCF_900074205.1_VSA72_genomic	2086267	141	2052	sagalactiae	554	adhP(13)	pheS(39)	atr(1)	glnA(13)	sdhA(1)	glcK(1)	tkt(1)
GCF_900074215.1_VSA74_genomic	2086009	139	2052	sagalactiae	554	adhP(13)	pheS(39)	atr(1)	glnA(13)	sdhA(1)	glcK(1)	tkt(1)
GCF_900074225.1_VSA75_genomic	2077442	142	2042	sagalactiae	554	adhP(13)	pheS(39)	atr(1)	glnA(13)	sdhA(1)	glcK(1)	tkt(1)
GCF_900074235.1_VSA76_genomic	2181017	99	2146	sagalactiae	2	adhP(1)	pheS(1)	atr(3)	glnA(1)	sdhA(1)	glcK(2)	tkt(2)
GCF_900074245.1_VSA77_genomic	2083744	142	2052	sagalactiae	554	adhP(13)	pheS(39)	atr(1)	glnA(13)	sdhA(1)	glcK(1)	tkt(1)
GCF_900074255.1_VSA79_genomic	2086475	137	2051	sagalactiae	554	adhP(13)	pheS(39)	atr(1)	glnA(13)	sdhA(1)	glcK(1)	tkt(1)
GCF_900074265.1_VSA78_genomic	2074676	141	2041	sagalactiae	554	adhP(13)	pheS(39)	atr(1)	glnA(13)	sdhA(1)	glcK(1)	tkt(1)
GCF_900074275.1_VSA80_genomic	2085764	137	2051	sagalactiae	554	adhP(13)	pheS(39)	atr(1)	glnA(13)	sdhA(1)	glcK(1)	tkt(1)
GCF_900074285.1_VSA84_genomic	2161614	152	2132	sagalactiae	554	adhP(13)	pheS(39)	atr(1)	glnA(13)	sdhA(1)	glcK(1)	tkt(1)
GCF_900074295.1_VSA83_genomic	2086121	139	2054	sagalactiae	554	adhP(13)	pheS(39)	atr(1)	glnA(13)	sdhA(1)	glcK(1)	tkt(1)
GCF_900074305.1_VSA81_genomic	2086591	145	2055	sagalactiae	554	adhP(13)	pheS(39)	atr(1)	glnA(13)	sdhA(1)	glcK(1)	tkt(1)
GCF_900074315.1_VSA85_genomic	2083729	154	2048	sagalactiae	554	adhP(13)	pheS(39)	atr(1)	glnA(13)	sdhA(1)	glcK(1)	tkt(1)
GCF_900074325.1_VSA87_genomic	2086213	157	2051	sagalactiae	554	adhP(13)	pheS(39)	atr(1)	glnA(13)	sdhA(1)	glcK(1)	tkt(1)
GCF_900074335.1_VSA86_genomic	2071882	176	2028	sagalactiae	554	adhP(13)	pheS(39)	atr(1)	glnA(13)	sdhA(1)	glcK(1)	tkt(1)
GCF_900074345.1_VSA89_genomic	2130692	134	2095	sagalactiae	61	adhP(13)	pheS(1)	atr(1)	glnA(13)	sdhA(1)	glcK(1)	tkt(1)
GCF_900074355.1_VSA91_genomic	2130743	128	2094	sagalactiae	61	adhP(13)	pheS(1)	atr(1)	glnA(13)	sdhA(1)	glcK(1)	tkt(1)
GCF_900074365.1_VSA90_genomic	2085388	149	2049	sagalactiae	554	adhP(13)	pheS(39)	atr(1)	glnA(13)	sdhA(1)	glcK(1)	tkt(1)
GCF_900074375.1_VSA88_genomic	2121664	148	2076	sagalactiae	61	adhP(13)	pheS(1)	atr(1)	glnA(13)	sdhA(1)	glcK(1)	tkt(1)
GCF_900074385.1_VSA93_genomic	2129279	140	2094	sagalactiae	61	adhP(13)	pheS(1)	atr(1)	glnA(13)	sdhA(1)	glcK(1)	tkt(1)
GCF_900074395.1_VSA92_genomic	2082327	137	2048	sagalactiae	554	adhP(13)	pheS(39)	atr(1)	glnA(13)	sdhA(1)	glcK(1)	tkt(1)
GCF_900074405.1_VSA95_genomic	2116958	168	2070	sagalactiae	61	adhP(13)	pheS(1)	atr(1)	glnA(13)	sdhA(1)	glcK(1)	tkt(1)
GCF_900074415.1_VSA98_genomic	2130162	126	2094	sagalactiae	61	adhP(13)	pheS(1)	atr(1)	glnA(13)	sdhA(1)	glcK(1)	tkt(1)
GCF_900074425.1_VSA97_genomic	2082930	141	2048	sagalactiae	554	adhP(13)	pheS(39)	atr(1)	glnA(13)	sdhA(1)	glcK(1)	tkt(1)
GCF_900074435.1_VSA99_genomic	2083152	142	2050	sagalactiae	554	adhP(13)	pheS(39)	atr(1)	glnA(13)	sdhA(1)	glcK(1)	tkt(1)
GCF_900074445.1_VSA94_genomic	2128780	134	2090	sagalactiae	61	adhP(13)	pheS(1)	atr(1)	glnA(13)	sdhA(1)	glcK(1)	tkt(1)
GCF_900074455.1_VSA96_genomic	2130465	126	2094	sagalactiae	61	adhP(13)	pheS(1)	atr(1)	glnA(13)	sdhA(1)	glcK(1)	tkt(1)
GCF_900074465.1_mad12_genomic	2137124	96	2101	sagalactiae	2	adhP(1)	pheS(1)	atr(3)	glnA(1)	sdhA(1)	glcK(2)	tkt(2)
GCF_900074475.1_mad15_genomic	2136515	97	2100	sagalactiae	2	adhP(1)	pheS(1)	atr(3)	glnA(1)	sdhA(1)	glcK(2)	tkt(2)
GCF_900074485.1_mad14_genomic	2130680	114	2099	sagalactiae	2	adhP(1)	pheS(1)	atr(3)	glnA(1)	sdhA(1)	glcK(2)	tkt(2)
GCF_900074495.1_mad11_genomic	2127945	100	2092	sagalactiae	2	adhP(1)	pheS(1)	atr(3)	glnA(1)	sdhA(1)	glcK(2)	tkt(2)
GCF_900074505.1_mad24_genomic	2117281	95	2084	sagalactiae	2	adhP(1)	pheS(1)	atr(3)	glnA(1)	sdhA(1)	glcK(2)	tkt(2)
GCF_900074515.1_mad29_genomic	2123677	134	2086	sagalactiae	2	adhP(1)	pheS(1)	atr(3)	glnA(1)	sdhA(1)	glcK(2)	tkt(2)
GCF_900074525.1_mad25_genomic	2139048	99	2102	sagalactiae	2	adhP(1)	pheS(1)	atr(3)	glnA(1)	sdhA(1)	glcK(2)	tkt(2)
GCF_900074535.1_mad34_genomic	2118866	160	2068	sagalactiae	2	adhP(1)	pheS(1)	atr(3)	glnA(1)	sdhA(1)	glcK(2)	tkt(2)
GCF_900074545.1_mad33_genomic	2137248	106	2105	sagalactiae	2	adhP(1)	pheS(1)	atr(3)	glnA(1)	sdhA(1)	glcK(2)	tkt(2)
GCF_900074555.1_mad3_genomic	2113747	106	2073	sagalactiae	2	adhP(1)	pheS(1)	atr(3)	glnA(1)	sdhA(1)	glcK(2)	tkt(2)
GCF_900074565.1_mad35_genomic	2113440	132	2071	sagalactiae	2	adhP(1)	pheS(1)	atr(3)	glnA(1)	sdhA(1)	glcK(2)	tkt(2)
GCF_900074575.1_mad40_genomic	2139071	100	2105	sagalactiae	2	adhP(1)	pheS(1)	atr(3)	glnA(1)	sdhA(1)	glcK(2)	tkt(2)
GCF_900074585.1_mad42_genomic	2167219	114	2123	sagalactiae	2	adhP(1)	pheS(1)	atr(3)	glnA(1)	sdhA(1)	glcK(2)	tkt(2)
GCF_900074595.1_mad43_genomic	2137177	105	2101	sagalactiae	2	adhP(1)	pheS(1)	atr(3)	glnA(1)	sdhA(1)	glcK(2)	tkt(2)
GCF_900074605.1_mad44_genomic	2138456	100	2104	sagalactiae	2	adhP(1)	pheS(1)	atr(3)	glnA(1)	sdhA(1)	glcK(2)	tkt(2)
GCF_900074615.1_mad53_genomic	2138981	104	2104	sagalactiae	2	adhP(1)	pheS(1)	atr(3)	glnA(1)	sdhA(1)	glcK(2)	tkt(2)
GCF_900074655.1_mad60_genomic	2139173	96	2100	sagalactiae	2	adhP(1)	pheS(1)	atr(3)	glnA(1)	sdhA(1)	glcK(2)	tkt(2)
GCF_900078265.1_SA111_genomic	2275139	1	2212	sagalactiae	61	adhP(13)	pheS(1)	atr(1)	glnA(13)	sdhA(1)	glcK(1)	tkt(1)
GCF_900155855.1_BM110_genomic	2170276	1	2167	sagalactiae	17	adhP(2)	pheS(1)	atr(1)	glnA(2)	sdhA(1)	glcK(1)	tkt(1)
GCF_900458935.1_57635_E01_genomic	2112764	2	2037	sagalactiae	1	adhP(1)	pheS(1)	atr(2)	glnA(1)	sdhA(1)	glcK(2)	tkt(2)
GCF_900458975.1_43651_H01_genomic	2266400	2	2252	sagalactiae	64	adhP(13)	pheS(1)	atr(1)	glnA(2)	sdhA(1)	glcK(1)	tkt(1)
GCF_900458985.1_55433_B01_genomic	2089861	3	2020	sagalactiae	25	adhP(5)	pheS(4)	atr(6)	glnA(3)	sdhA(8)	glcK(1)	tkt(3)
GCF_900459005.1_46514_H01_genomic	2311094	5	2263	sagalactiae	61	adhP(13)	pheS(1)	atr(1)	glnA(13)	sdhA(1)	glcK(1)	tkt(1)
GCF_900459015.1_43874_F01_genomic	2347157	3	2292	sagalactiae	1310	adhP(2)	pheS(1)	atr(146)	glnA(3)	sdhA(1)	glcK(1)	tkt(1)
GCF_900459075.1_42057_D01_genomic	2253408	7	2253	sagalactiae	144	adhP(5)	pheS(4)	atr(1)	glnA(3)	sdhA(2)	glcK(1)	tkt(3)
GCF_900459085.1_42727_E01_genomic	2078787	3	2038	sagalactiae	-	adhP(5)	pheS(100?)	atr(6)	glnA(3)	sdhA(8)	glcK(1)	tkt(3)
GCF_900459105.1_42727_D01_genomic	2100771	2	2012	sagalactiae	7	adhP(10)	pheS(1)	atr(2)	glnA(1)	sdhA(3)	glcK(2)	tkt(2)
GCF_900459155.1_42685_D01_genomic	2375158	9	2310	sagalactiae	67	adhP(13)	pheS(1)	atr(1)	glnA(13)	sdhA(1)	glcK(1)	tkt(5)
GCF_900459235.1_42290_C02_genomic	2272320	2	2193	sagalactiae	61	adhP(13)	pheS(1)	atr(1)	glnA(13)	sdhA(1)	glcK(1)	tkt(1)
GCF_900459245.1_41825_C01_genomic	2279512	5	2222	sagalactiae	61	adhP(13)	pheS(1)	atr(1)	glnA(13)	sdhA(1)	glcK(1)	tkt(1)
GCF_900459255.1_57635_D01_genomic	2137358	20	2110	sagalactiae	130	adhP(9)	pheS(8)	atr(4)	glnA(1)	sdhA(5)	glcK(3)	tkt(4)
GCF_900459285.1_42197_H01_genomic	2119083	2	2064	sagalactiae	19	adhP(1)	pheS(1)	atr(3)	glnA(2)	sdhA(2)	glcK(2)	tkt(2)
GCF_900474905.1_42042_A02_genomic	2063270	1	1988	sagalactiae	10	adhP(9)	pheS(1)	atr(4)	glnA(1)	sdhA(3)	glcK(3)	tkt(2)
GCF_900475355.1_44087_E01_genomic	2052456	1	1981	sagalactiae	6	adhP(9)	pheS(1)	atr(2)	glnA(1)	sdhA(3)	glcK(2)	tkt(2)
GCF_900636375.1_41594_B01_genomic	2265974	1	2228	sagalactiae	1310	adhP(2)	pheS(1)	atr(146)	glnA(3)	sdhA(1)	glcK(1)	tkt(1)
GCF_900638415.1_57635_F01_genomic	2032876	1	1935	sagalactiae	1	adhP(1)	pheS(1)	atr(2)	glnA(1)	sdhA(1)	glcK(2)	tkt(2)
GCF_900638495.1_57752_C01_genomic	2095190	1	2016	sagalactiae	14	adhP(1)	pheS(1)	atr(2)	glnA(1)	sdhA(5)	glcK(2)	tkt(2)

## Sheet: pyogenes
Accession	Genome Length (bp)	Contigs	CDS	MLST Scheme	Sequence Type	Allele	Allele2	Allele3	Allele4	Allele5	Allele6	Allele7
GCF_000006785.2_ASM678v2_genomic	1852433	1	1768	spyogenes	28	gki(4)	gtr(3)	murI(4)	mutS(4)	recP(4)	xpt(2)	yqiL(4)
GCF_000007285.1_ASM728v1_genomic	1895017	1	1886	spyogenes	42	gki(6)	gtr(5)	murI(7)	mutS(1)	recP(5)	xpt(6)	yqiL(3)
GCF_000007425.1_ASM742v1_genomic	1900521	1	1879	spyogenes	15	gki(2)	gtr(6)	murI(8)	mutS(5)	recP(2)	xpt(3)	yqiL(2)
GCF_000009385.1_ASM938v1_genomic	1841271	1	1804	spyogenes	99	gki(33)	gtr(30)	murI(7)	mutS(5)	recP(5)	xpt(26)	yqiL(3)
GCF_000011285.1_ASM1128v1_genomic	1894275	1	1879	spyogenes	15	gki(2)	gtr(6)	murI(8)	mutS(5)	recP(2)	xpt(3)	yqiL(2)
GCF_000011665.1_ASM1166v1_genomic	1899877	1	1831	spyogenes	382	gki(5)	gtr(52)	murI(5)	mutS(5)	recP(5)	xpt(4)	yqiL(3)
GCF_000011765.3_ASM1176v2_genomic	1838562	1	1761	spyogenes	28	gki(4)	gtr(3)	murI(4)	mutS(4)	recP(4)	xpt(2)	yqiL(4)
GCF_000013485.1_ASM1348v1_genomic	1836467	1	1748	spyogenes	36	gki(5)	gtr(2)	murI(2)	mutS(6)	recP(6)	xpt(2)	yqiL(2)
GCF_000013505.1_ASM1350v1_genomic	1928252	1	1883	spyogenes	55	gki(11)	gtr(9)	murI(1)	mutS(9)	recP(2)	xpt(3)	yqiL(4)
GCF_000013525.1_ASM1352v1_genomic	1860355	1	1809	spyogenes	36	gki(5)	gtr(2)	murI(2)	mutS(6)	recP(6)	xpt(2)	yqiL(2)
GCF_000013545.1_ASM1354v1_genomic	1937111	1	1886	spyogenes	1072	gki(5)	gtr(11)	murI(8)	mutS(5)	recP(152)	xpt(2)	yqiL(1)
GCF_000018125.1_ASM1812v1_genomic	1815785	1	1727	spyogenes	1073	gki(4)	gtr(6)	murI(2)	mutS(7)	recP(153)	xpt(7)	yqiL(1)
GCF_000146715.1_ASM14671v1_genomic	1917082	29	1841	spyogenes	66	gki(13)	gtr(7)	murI(8)	mutS(1)	recP(13)	xpt(12)	yqiL(8)
GCF_000230295.1_ASM23029v1_genomic	1827308	1	1754	spyogenes	11	gki(2)	gtr(6)	murI(1)	mutS(2)	recP(2)	xpt(2)	yqiL(2)
GCF_000250905.1_ASM25090v1_genomic	1750832	1	1624	spyogenes	172	gki(56)	gtr(24)	murI(39)	mutS(7)	recP(30)	xpt(2)	yqiL(33)
GCF_000250925.1_ASM25092v1_genomic	1781029	1	1669	spyogenes	172	gki(56)	gtr(24)	murI(39)	mutS(7)	recP(30)	xpt(2)	yqiL(33)
GCF_000263315.1_SPNS88.2_genomic	1720933	298	1601	spyogenes	205	gki(16)	gtr(2)	murI(8)	mutS(3)	recP(2)	xpt(3)	yqiL(2)
GCF_000275625.1_ASM27562v1_genomic	1908100	1	1808	spyogenes	36	gki(5)	gtr(2)	murI(2)	mutS(6)	recP(6)	xpt(2)	yqiL(2)
GCF_000290575.1_ASM29057v1_genomic	1849643	45	1761	spyogenes	36	gki(5)	gtr(2)	murI(2)	mutS(6)	recP(6)	xpt(2)	yqiL(2)
GCF_000290595.1_ASM29059v1_genomic	1896097	30	1814	spyogenes	36	gki(5)	gtr(2)	murI(2)	mutS(6)	recP(6)	xpt(2)	yqiL(2)
GCF_000307535.1_ASM30753v1_genomic	1837281	1	1761	spyogenes	28	gki(4)	gtr(3)	murI(4)	mutS(4)	recP(4)	xpt(2)	yqiL(4)
GCF_000349925.2_ASM34992v2_genomic	1831128	1	1760	spyogenes	28	gki(4)	gtr(3)	murI(4)	mutS(4)	recP(4)	xpt(2)	yqiL(4)
GCF_000390225.1_GAS1.0_genomic	1813404	47	1763	spyogenes	579	gki(2)	gtr(2)	murI(32)	mutS(2)	recP(2)	xpt(2)	yqiL(2)
GCF_000421785.1_ASM42178v1_genomic	1858737	31	1833	spyogenes	28	gki(4)	gtr(3)	murI(4)	mutS(4)	recP(4)	xpt(2)	yqiL(4)
GCF_000422045.1_ASM42204v1_genomic	1818351	1	1746	spyogenes	84	gki(20)	gtr(22)	murI(2)	mutS(3)	recP(27)	xpt(18)	yqiL(12)
GCF_000454085.1_SpyogUTSW-2v1.0_genomic	1869259	77	1844	spyogenes	52	gki(11)	gtr(6)	murI(14)	mutS(5)	recP(9)	xpt(17)	yqiL(19)
GCF_000454105.1_SpyogUTMEM-1v1.0_genomic	1869665	54	1815	spyogenes	52	gki(11)	gtr(6)	murI(14)	mutS(5)	recP(9)	xpt(17)	yqiL(19)
GCF_000468875.1_SpyogGA41046v1.0_genomic	1859441	32	1858	spyogenes	55	gki(11)	gtr(9)	murI(1)	mutS(9)	recP(2)	xpt(3)	yqiL(4)
GCF_000483525.1_SpyogGA19700v1.0_genomic	1942425	196	1923	spyogenes	382	gki(5)	gtr(52)	murI(5)	mutS(5)	recP(5)	xpt(4)	yqiL(3)
GCF_000483585.1_SpyogGA41394v1.0_genomic	1797373	44	1774	spyogenes	1087	gki(6)	gtr(5)	murI(7)	mutS(1)	recP(5)	xpt(0)	yqiL(3)
GCF_000483605.1_SpyogGA40377v1.0_genomic	1855692	40	1839	spyogenes	456	gki(11)	gtr(6)	murI(14)	mutS(5)	recP(9)	xpt(17)	yqiL(73)
GCF_000483625.1_SpyogGA03805v1.0_genomic	1779653	44	1742	spyogenes	4	gki(2)	gtr(2)	murI(1)	mutS(2)	recP(2)	xpt(3)	yqiL(2)
GCF_000483645.1_SpyogGA41208v1.0_genomic	1782156	45	1809	spyogenes	37	gki(5)	gtr(2)	murI(5)	mutS(5)	recP(5)	xpt(4)	yqiL(3)
GCF_000498895.2_SP1-LAU_genomic	1924208	152	1838	spyogenes	36	gki(5)	gtr(2)	murI(2)	mutS(6)	recP(6)	xpt(2)	yqiL(2)
GCF_000499145.1_SpyogGA03747v1.0_genomic	1857708	52	1846	spyogenes	44	gki(8)	gtr(7)	murI(8)	mutS(8)	recP(9)	xpt(3)	yqiL(1)
GCF_000499165.1_SpyogGA16797v1.0_genomic	1750043	44	1675	spyogenes	624	gki(38)	gtr(2)	murI(2)	mutS(23)	recP(39)	xpt(2)	yqiL(1)
GCF_000499245.1_SpyogGA40884v1.0_genomic	1831915	28	1751	spyogenes	176	gki(3)	gtr(2)	murI(3)	mutS(3)	recP(1)	xpt(3)	yqiL(3)
GCF_000499265.1_SpyogGA19702v1.0_genomic	1898927	35	1805	spyogenes	63	gki(13)	gtr(6)	murI(2)	mutS(3)	recP(23)	xpt(3)	yqiL(11)
GCF_000628005.1_Stre_pyog_ABC020052211_V1_genomic	1799977	4	1684	spyogenes	36	gki(5)	gtr(2)	murI(2)	mutS(6)	recP(6)	xpt(2)	yqiL(2)
GCF_000628025.1_Stre_pyog_ABC020047955_V1_genomic	1829785	2	1759	spyogenes	28	gki(4)	gtr(3)	murI(4)	mutS(4)	recP(4)	xpt(2)	yqiL(4)
GCF_000628045.1_Stre_pyog_ABC020048503_V1_genomic	1832502	2	1757	spyogenes	28	gki(4)	gtr(3)	murI(4)	mutS(4)	recP(4)	xpt(2)	yqiL(4)
GCF_000628065.1_Stre_pyog_ABC020049545_V1_genomic	1831340	2	1755	spyogenes	28	gki(4)	gtr(3)	murI(4)	mutS(4)	recP(4)	xpt(2)	yqiL(4)
GCF_000628085.1_Stre_pyog_ABC020052309_V1_genomic	1831353	2	1757	spyogenes	28	gki(4)	gtr(3)	murI(4)	mutS(4)	recP(4)	xpt(2)	yqiL(4)
GCF_000628105.1_Stre_pyog_ABC020052313_V1_genomic	1831416	2	1757	spyogenes	858	gki(4)	gtr(111)	murI(4)	mutS(4)	recP(4)	xpt(2)	yqiL(4)
GCF_000628125.1_Stre_pyog_ABC020052980_V1_genomic	1831353	2	1757	spyogenes	28	gki(4)	gtr(3)	murI(4)	mutS(4)	recP(4)	xpt(2)	yqiL(4)
GCF_000628145.1_Stre_pyog_ABC020056765_V1_genomic	1833524	2	1761	spyogenes	28	gki(4)	gtr(3)	murI(4)	mutS(4)	recP(4)	xpt(2)	yqiL(4)
GCF_000628165.1_Stre_pyog_ABC020057442_V1_genomic	1832504	2	1762	spyogenes	28	gki(4)	gtr(3)	murI(4)	mutS(4)	recP(4)	xpt(2)	yqiL(4)
GCF_000628185.1_Stre_pyog_ABC020047977_V1_genomic	1875350	7	1813	spyogenes	28	gki(4)	gtr(3)	murI(4)	mutS(4)	recP(4)	xpt(2)	yqiL(4)
GCF_000628205.1_Stre_pyog_ABC020048387_V1_genomic	1832495	2	1759	spyogenes	897	gki(4)	gtr(3)	murI(4)	mutS(4)	recP(4)	xpt(2)	yqiL(132)
GCF_000628225.1_Stre_pyog_ABC020052898_V1_genomic	1832587	2	1762	spyogenes	28	gki(4)	gtr(3)	murI(4)	mutS(4)	recP(4)	xpt(2)	yqiL(4)
GCF_000628245.1_Stre_pyog_ABC020053250_V1_genomic	1831357	2	1758	spyogenes	897	gki(4)	gtr(3)	murI(4)	mutS(4)	recP(4)	xpt(2)	yqiL(132)
GCF_000628265.1_Stre_pyog_ABC020056068_V1_genomic	1833762	2	1764	spyogenes	28	gki(4)	gtr(3)	murI(4)	mutS(4)	recP(4)	xpt(2)	yqiL(4)
GCF_000628285.1_Stre_pyog_ABC020059502_V1_genomic	1829776	2	1757	spyogenes	28	gki(4)	gtr(3)	murI(4)	mutS(4)	recP(4)	xpt(2)	yqiL(4)
GCF_000628305.1_Stre_pyog_ABC020061424_V1_genomic	1831300	2	1760	spyogenes	28	gki(4)	gtr(3)	murI(4)	mutS(4)	recP(4)	xpt(2)	yqiL(4)
GCF_000628325.1_Stre_pyog_ABC020005716_V1_genomic	1829911	2	1757	spyogenes	28	gki(4)	gtr(3)	murI(4)	mutS(4)	recP(4)	xpt(2)	yqiL(4)
GCF_000628345.1_Stre_pyog_ABC020005773_V1_genomic	1873543	36	1847	spyogenes	15	gki(2)	gtr(6)	murI(8)	mutS(5)	recP(2)	xpt(3)	yqiL(2)
GCF_000628365.1_Stre_pyog_ABC020006345_V1_genomic	1829889	2	1758	spyogenes	28	gki(4)	gtr(3)	murI(4)	mutS(4)	recP(4)	xpt(2)	yqiL(4)
GCF_000628385.1_Stre_pyog_ABC020006715_V1_genomic	1830836	2	1757	spyogenes	28	gki(4)	gtr(3)	murI(4)	mutS(4)	recP(4)	xpt(2)	yqiL(4)
GCF_000628405.1_Stre_pyog_ABC020014764_V1_genomic	1835785	2	1758	spyogenes	28	gki(4)	gtr(3)	murI(4)	mutS(4)	recP(4)	xpt(2)	yqiL(4)
GCF_000628425.1_Stre_pyog_ABC020030020_V1_genomic	1829833	2	1760	spyogenes	28	gki(4)	gtr(3)	murI(4)	mutS(4)	recP(4)	xpt(2)	yqiL(4)
GCF_000628445.1_Stre_pyog_ABC020032057_V1_genomic	1827505	6	1782	spyogenes	28	gki(4)	gtr(3)	murI(4)	mutS(4)	recP(4)	xpt(2)	yqiL(4)
GCF_000628465.1_Stre_pyog_ABC020032535_V1_genomic	1835851	2	1757	spyogenes	28	gki(4)	gtr(3)	murI(4)	mutS(4)	recP(4)	xpt(2)	yqiL(4)
GCF_000628485.1_Stre_pyog_ABC020038545_V1_genomic	1831176	2	1757	spyogenes	28	gki(4)	gtr(3)	murI(4)	mutS(4)	recP(4)	xpt(2)	yqiL(4)
GCF_000628505.1_Stre_pyog_ABC020048606_V1_genomic	1814741	5	1736	spyogenes	36	gki(5)	gtr(2)	murI(2)	mutS(6)	recP(6)	xpt(2)	yqiL(2)
GCF_000628525.1_Stre_pyog_ABC020050818_V1_genomic	1812453	2	1767	spyogenes	15	gki(2)	gtr(6)	murI(8)	mutS(5)	recP(2)	xpt(3)	yqiL(2)
GCF_000628545.1_Stre_pyog_ABC020052218_V1_genomic	1825805	2	1752	spyogenes	-	gki(4)	gtr(3)	murI(4)	mutS(4)	recP(~4)	xpt(2)	yqiL(4)
GCF_000628565.1_Stre_pyog_ABC020052375_V1_genomic	1832524	2	1760	spyogenes	28	gki(4)	gtr(3)	murI(4)	mutS(4)	recP(4)	xpt(2)	yqiL(4)
GCF_000628585.1_Stre_pyog_ABC020052553_V1_genomic	1829957	2	1757	spyogenes	28	gki(4)	gtr(3)	murI(4)	mutS(4)	recP(4)	xpt(2)	yqiL(4)
GCF_000628605.1_Stre_pyog_ABC020052877_V1_genomic	1835054	6	1787	spyogenes	28	gki(4)	gtr(3)	murI(4)	mutS(4)	recP(4)	xpt(2)	yqiL(4)
GCF_000628625.1_Stre_pyog_ABC020056181_V1_genomic	1832593	2	1757	spyogenes	28	gki(4)	gtr(3)	murI(4)	mutS(4)	recP(4)	xpt(2)	yqiL(4)
GCF_000628645.1_Stre_pyog_ABC020056883_V1_genomic	1776358	6	1699	spyogenes	28	gki(4)	gtr(3)	murI(4)	mutS(4)	recP(4)	xpt(2)	yqiL(4)
GCF_000628665.1_Stre_pyog_ABC020013256_V1_genomic	1830843	2	1756	spyogenes	28	gki(4)	gtr(3)	murI(4)	mutS(4)	recP(4)	xpt(2)	yqiL(4)
GCF_000628685.1_Stre_pyog_ABC020017280_V1_genomic	1806630	7	1690	spyogenes	36	gki(5)	gtr(2)	murI(2)	mutS(6)	recP(6)	xpt(2)	yqiL(2)
GCF_000628705.1_Stre_pyog_ABC020017774_V1_genomic	1831294	2	1757	spyogenes	28	gki(4)	gtr(3)	murI(4)	mutS(4)	recP(4)	xpt(2)	yqiL(4)
GCF_000628725.1_Stre_pyog_ABC020021452_V1_genomic	1829872	2	1758	spyogenes	28	gki(4)	gtr(3)	murI(4)	mutS(4)	recP(4)	xpt(2)	yqiL(4)
GCF_000628745.1_Stre_pyog_ABC020041397_V1_genomic	1829828	2	1758	spyogenes	28	gki(4)	gtr(3)	murI(4)	mutS(4)	recP(4)	xpt(2)	yqiL(4)
GCF_000628765.1_Stre_pyog_ABC020046589_V1_genomic	1798083	5	1759	spyogenes	15	gki(2)	gtr(6)	murI(8)	mutS(5)	recP(2)	xpt(3)	yqiL(2)
GCF_000628785.1_Stre_pyog_ABC020046688_V1_genomic	1831185	2	1762	spyogenes	28	gki(4)	gtr(3)	murI(4)	mutS(4)	recP(4)	xpt(2)	yqiL(4)
GCF_000628805.1_Stre_pyog_ABC020046986_V1_genomic	1829890	2	1758	spyogenes	28	gki(4)	gtr(3)	murI(4)	mutS(4)	recP(4)	xpt(2)	yqiL(4)
GCF_000628825.1_Stre_pyog_ABC020047328_V1_genomic	1855605	2	1819	spyogenes	15	gki(2)	gtr(6)	murI(8)	mutS(5)	recP(2)	xpt(3)	yqiL(2)
GCF_000628845.1_Stre_pyog_ABC020050193_V1_genomic	1831362	2	1759	spyogenes	28	gki(4)	gtr(3)	murI(4)	mutS(4)	recP(4)	xpt(2)	yqiL(4)
GCF_000628865.1_Stre_pyog_ABC020051269_V1_genomic	1794401	15	1755	spyogenes	15	gki(2)	gtr(6)	murI(8)	mutS(5)	recP(2)	xpt(3)	yqiL(2)
GCF_000628885.1_Stre_pyog_ABC020052023_V1_genomic	1892750	2	1875	spyogenes	-	gki(2)	gtr(6)	murI(8)	mutS(5)	recP(2)	xpt(3)	yqiL(53?)
GCF_000629625.1_Stre_pyog_ABC020060793_V1_genomic	1875090	8	1833	spyogenes	15	gki(2)	gtr(6)	murI(8)	mutS(5)	recP(2)	xpt(3)	yqiL(2)
GCF_000629645.1_Stre_pyog_ABC020054973_V1_genomic	1821795	3	1739	spyogenes	36	gki(5)	gtr(2)	murI(2)	mutS(6)	recP(6)	xpt(2)	yqiL(2)
GCF_000629665.1_Stre_pyog_ABC020052558_V1_genomic	1902745	4	1895	spyogenes	15	gki(2)	gtr(6)	murI(8)	mutS(5)	recP(2)	xpt(3)	yqiL(2)
GCF_000629685.1_Stre_pyog_ABC020052543_V1_genomic	1830053	2	1755	spyogenes	28	gki(4)	gtr(3)	murI(4)	mutS(4)	recP(4)	xpt(2)	yqiL(4)
GCF_000629705.1_Stre_pyog_ABC020052291_V1_genomic	1830147	2	1755	spyogenes	28	gki(4)	gtr(3)	murI(4)	mutS(4)	recP(4)	xpt(2)	yqiL(4)
GCF_000629725.1_Stre_pyog_ABC020048541_V1_genomic	1874309	7	1869	spyogenes	15	gki(2)	gtr(6)	murI(8)	mutS(5)	recP(2)	xpt(3)	yqiL(2)
GCF_000629745.1_Stre_pyog_ABC020048184_V1_genomic	1795084	7	1680	spyogenes	36	gki(5)	gtr(2)	murI(2)	mutS(6)	recP(6)	xpt(2)	yqiL(2)
GCF_000629765.1_Stre_pyog_ABC020047959_V1_genomic	1806779	7	1761	spyogenes	15	gki(2)	gtr(6)	murI(8)	mutS(5)	recP(2)	xpt(3)	yqiL(2)
GCF_000629785.1_Stre_pyog_ABC020047925_V1_genomic	1834729	2	1761	spyogenes	28	gki(4)	gtr(3)	murI(4)	mutS(4)	recP(4)	xpt(2)	yqiL(4)
GCF_000629805.1_Stre_pyog_ABC020047395_V1_genomic	1878399	6	1847	spyogenes	15	gki(2)	gtr(6)	murI(8)	mutS(5)	recP(2)	xpt(3)	yqiL(2)
GCF_000629825.1_Stre_pyog_ABC020044412_V1_genomic	1894218	2	1876	spyogenes	406	gki(2)	gtr(29)	murI(8)	mutS(5)	recP(2)	xpt(3)	yqiL(2)
GCF_000629845.1_Stre_pyog_ABC020044010_V1_genomic	1818013	4	1759	spyogenes	15	gki(2)	gtr(6)	murI(8)	mutS(5)	recP(2)	xpt(3)	yqiL(2)
GCF_000629865.1_Stre_pyog_ABC020035427_V1_genomic	1815494	6	1738	spyogenes	36	gki(5)	gtr(2)	murI(2)	mutS(6)	recP(6)	xpt(2)	yqiL(2)
GCF_000629885.1_Stre_pyog_ABC020032183_V1_genomic	1786271	4	1678	spyogenes	36	gki(5)	gtr(2)	murI(2)	mutS(6)	recP(6)	xpt(2)	yqiL(2)
GCF_000629905.1_Stre_pyog_ABC020031898_V1_genomic	1817840	8	1698	spyogenes	36	gki(5)	gtr(2)	murI(2)	mutS(6)	recP(6)	xpt(2)	yqiL(2)
GCF_000629925.1_Stre_pyog_ABC020026946_V1_genomic	1824518	3	1744	spyogenes	36	gki(5)	gtr(2)	murI(2)	mutS(6)	recP(6)	xpt(2)	yqiL(2)
GCF_000629945.1_Stre_pyog_ABC020025676_V1_genomic	1899938	2	1877	spyogenes	15	gki(2)	gtr(6)	murI(8)	mutS(5)	recP(2)	xpt(3)	yqiL(2)
GCF_000629965.1_Stre_pyog_ABC020016937_V1_genomic	1811507	5	1737	spyogenes	36	gki(5)	gtr(2)	murI(2)	mutS(6)	recP(6)	xpt(2)	yqiL(2)
GCF_000629985.1_Stre_pyog_ABC020015294_V1_genomic	1830882	2	1759	spyogenes	28	gki(4)	gtr(3)	murI(4)	mutS(4)	recP(4)	xpt(2)	yqiL(4)
GCF_000630005.1_Stre_pyog_ABC020015292_V1_genomic	1894054	2	1877	spyogenes	15	gki(2)	gtr(6)	murI(8)	mutS(5)	recP(2)	xpt(3)	yqiL(2)
GCF_000630025.1_Stre_pyog_ABC020015285_V1_genomic	1872146	6	1797	spyogenes	36	gki(5)	gtr(2)	murI(2)	mutS(6)	recP(6)	xpt(2)	yqiL(2)
GCF_000630045.1_Stre_pyog_ABC020015277_V1_genomic	1778685	4	1678	spyogenes	36	gki(5)	gtr(2)	murI(2)	mutS(6)	recP(6)	xpt(2)	yqiL(2)
GCF_000630065.1_Stre_pyog_ABC020014690_V1_genomic	1821930	6	1737	spyogenes	36	gki(5)	gtr(2)	murI(2)	mutS(6)	recP(6)	xpt(2)	yqiL(2)
GCF_000630085.1_Stre_pyog_ABC020013551_V1_genomic	1895430	2	1881	spyogenes	-	gki(2)	gtr(6)	murI(8)	mutS(5)	recP(2)	xpt(3)	yqiL(~2)
GCF_000630105.1_Stre_pyog_ABC020010041_V1_genomic	1793896	2	1677	spyogenes	36	gki(5)	gtr(2)	murI(2)	mutS(6)	recP(6)	xpt(2)	yqiL(2)
GCF_000630125.1_Stre_pyog_ABC020009156_V1_genomic	1816396	8	1693	spyogenes	36	gki(5)	gtr(2)	murI(2)	mutS(6)	recP(6)	xpt(2)	yqiL(2)
GCF_000630145.1_Stre_pyog_ABC020007794_V1_genomic	1805673	6	1677	spyogenes	36	gki(5)	gtr(2)	murI(2)	mutS(6)	recP(6)	xpt(2)	yqiL(2)
GCF_000630165.1_Stre_pyog_ABC020006309_V1_genomic	1793751	5	1680	spyogenes	36	gki(5)	gtr(2)	murI(2)	mutS(6)	recP(6)	xpt(2)	yqiL(2)
GCF_000630185.1_Stre_pyog_ABC020006298_V1_genomic	1851790	3	1815	spyogenes	15	gki(2)	gtr(6)	murI(8)	mutS(5)	recP(2)	xpt(3)	yqiL(2)
GCF_000630205.1_Stre_pyog_ABC020005405_V1_genomic	1849589	5	1738	spyogenes	36	gki(5)	gtr(2)	murI(2)	mutS(6)	recP(6)	xpt(2)	yqiL(2)
GCF_000630225.1_Stre_pyog_ABC020004984_V1_genomic	1884106	7	1838	spyogenes	15	gki(2)	gtr(6)	murI(8)	mutS(5)	recP(2)	xpt(3)	yqiL(2)
GCF_000630245.1_Stre_pyog_ABC020058759_V1_genomic	1833037	3	1744	spyogenes	-	gki(5)	gtr(2)	murI(65)	mutS(6)	recP(6)	xpt(2)	yqiL(2)
GCF_000630265.1_Stre_pyog_ABC020056885_V1_genomic	1832999	2	1754	spyogenes	28	gki(4)	gtr(3)	murI(4)	mutS(4)	recP(4)	xpt(2)	yqiL(4)
GCF_000630285.1_Stre_pyog_ABC020054955_V1_genomic	1891411	5	1870	spyogenes	15	gki(2)	gtr(6)	murI(8)	mutS(5)	recP(2)	xpt(3)	yqiL(2)
GCF_000630305.1_Stre_pyog_ABC020054871_V1_genomic	1787752	3	1678	spyogenes	36	gki(5)	gtr(2)	murI(2)	mutS(6)	recP(6)	xpt(2)	yqiL(2)
GCF_000630325.1_Stre_pyog_ABC020052420_V1_genomic	1864461	6	1832	spyogenes	15	gki(2)	gtr(6)	murI(8)	mutS(5)	recP(2)	xpt(3)	yqiL(2)
GCF_000630345.1_Stre_pyog_ABC020052216_V1_genomic	1820773	4	1727	spyogenes	36	gki(5)	gtr(2)	murI(2)	mutS(6)	recP(6)	xpt(2)	yqiL(2)
GCF_000630365.1_Stre_pyog_ABC020052203_V1_genomic	1812768	6	1738	spyogenes	36	gki(5)	gtr(2)	murI(2)	mutS(6)	recP(6)	xpt(2)	yqiL(2)
GCF_000630385.1_Stre_pyog_ABC020050731_V1_genomic	1776521	5	1675	spyogenes	36	gki(5)	gtr(2)	murI(2)	mutS(6)	recP(6)	xpt(2)	yqiL(2)
GCF_000630405.1_Stre_pyog_ABC020049250_V1_genomic	1830053	2	1759	spyogenes	28	gki(4)	gtr(3)	murI(4)	mutS(4)	recP(4)	xpt(2)	yqiL(4)
GCF_000630425.1_Stre_pyog_ABC020048543_V1_genomic	1754520	7	1624	spyogenes	36	gki(5)	gtr(2)	murI(2)	mutS(6)	recP(6)	xpt(2)	yqiL(2)
GCF_000630445.1_Stre_pyog_ABC020048395_V1_genomic	1874738	5	1849	spyogenes	15	gki(2)	gtr(6)	murI(8)	mutS(5)	recP(2)	xpt(3)	yqiL(2)
GCF_000630465.1_Stre_pyog_ABC020047993_V1_genomic	1778410	8	1694	spyogenes	36	gki(5)	gtr(2)	murI(2)	mutS(6)	recP(6)	xpt(2)	yqiL(2)
GCF_000630485.1_Stre_pyog_ABC020046470_V1_genomic	1832285	2	1753	spyogenes	28	gki(4)	gtr(3)	murI(4)	mutS(4)	recP(4)	xpt(2)	yqiL(4)
GCF_000630505.1_Stre_pyog_ABC020046264_V1_genomic	1828295	4	1737	spyogenes	36	gki(5)	gtr(2)	murI(2)	mutS(6)	recP(6)	xpt(2)	yqiL(2)
GCF_000630525.1_Stre_pyog_ABC020044193_V1_genomic	1827080	7	1763	spyogenes	15	gki(2)	gtr(6)	murI(8)	mutS(5)	recP(2)	xpt(3)	yqiL(2)
GCF_000630545.1_Stre_pyog_ABC020044188_V1_genomic	1906120	10	1906	spyogenes	15	gki(2)	gtr(6)	murI(8)	mutS(5)	recP(2)	xpt(3)	yqiL(2)
GCF_000630565.1_Stre_pyog_ABC020044173_V1_genomic	1835634	4	1786	spyogenes	28	gki(4)	gtr(3)	murI(4)	mutS(4)	recP(4)	xpt(2)	yqiL(4)
GCF_000630585.1_Stre_pyog_ABC020039391_V1_genomic	1796472	6	1701	spyogenes	36	gki(5)	gtr(2)	murI(2)	mutS(6)	recP(6)	xpt(2)	yqiL(2)
GCF_000630605.1_Stre_pyog_ABC020038558_V1_genomic	1825955	3	1757	spyogenes	15	gki(2)	gtr(6)	murI(8)	mutS(5)	recP(2)	xpt(3)	yqiL(2)
GCF_000630625.1_Stre_pyog_ABC020033799_V1_genomic	1786550	4	1680	spyogenes	36	gki(5)	gtr(2)	murI(2)	mutS(6)	recP(6)	xpt(2)	yqiL(2)
GCF_000630645.1_Stre_pyog_ABC020033193_V1_genomic	1811103	8	1694	spyogenes	36	gki(5)	gtr(2)	murI(2)	mutS(6)	recP(6)	xpt(2)	yqiL(2)
GCF_000630665.1_Stre_pyog_ABC020032523_V1_genomic	1860470	8	1748	spyogenes	36	gki(5)	gtr(2)	murI(2)	mutS(6)	recP(6)	xpt(2)	yqiL(2)
GCF_000630685.1_Stre_pyog_ABC020032182_V1_genomic	1853410	6	1822	spyogenes	15	gki(2)	gtr(6)	murI(8)	mutS(5)	recP(2)	xpt(3)	yqiL(2)
GCF_000630705.1_Stre_pyog_ABC020031290_V1_genomic	1790197	2	1685	spyogenes	-	gki(5)	gtr(2)	murI(2)	mutS(6)	recP(6)	xpt(2)	yqiL(~2)
GCF_000630725.1_Stre_pyog_ABC020030925_V1_genomic	1739672	3	1644	spyogenes	182	gki(2)	gtr(2)	murI(37)	mutS(2)	recP(2)	xpt(13)	yqiL(1)
GCF_000630745.1_Stre_pyog_ABC020029793_V1_genomic	1824834	3	1742	spyogenes	36	gki(5)	gtr(2)	murI(2)	mutS(6)	recP(6)	xpt(2)	yqiL(2)
GCF_000630765.1_Stre_pyog_ABC020029711_V1_genomic	1845102	2	1761	spyogenes	28	gki(4)	gtr(3)	murI(4)	mutS(4)	recP(4)	xpt(2)	yqiL(4)
GCF_000630785.1_Stre_pyog_ABC020026799_V1_genomic	1868152	7	1822	spyogenes	15	gki(2)	gtr(6)	murI(8)	mutS(5)	recP(2)	xpt(3)	yqiL(2)
GCF_000630805.1_Stre_pyog_ABC020026287_V1_genomic	1870930	3	1835	spyogenes	15	gki(2)	gtr(6)	murI(8)	mutS(5)	recP(2)	xpt(3)	yqiL(2)
GCF_000630825.1_Stre_pyog_ABC020017526_V1_genomic	1817448	5	1759	spyogenes	15	gki(2)	gtr(6)	murI(8)	mutS(5)	recP(2)	xpt(3)	yqiL(2)
GCF_000630845.1_Stre_pyog_ABC020014925_V1_genomic	1864746	5	1837	spyogenes	15	gki(2)	gtr(6)	murI(8)	mutS(5)	recP(2)	xpt(3)	yqiL(2)
GCF_000630865.1_Stre_pyog_ABC020014897_V1_genomic	1873446	7	1840	spyogenes	15	gki(2)	gtr(6)	murI(8)	mutS(5)	recP(2)	xpt(3)	yqiL(2)
GCF_000630885.1_Stre_pyog_ABC020014529_V1_genomic	1816444	5	1724	spyogenes	36	gki(5)	gtr(2)	murI(2)	mutS(6)	recP(6)	xpt(2)	yqiL(2)
GCF_000630905.1_Stre_pyog_ABC020013952_V1_genomic	1817427	5	1737	spyogenes	36	gki(5)	gtr(2)	murI(2)	mutS(6)	recP(6)	xpt(2)	yqiL(2)
GCF_000630925.1_Stre_pyog_ABC020006103_V1_genomic	1866268	7	1821	spyogenes	15	gki(2)	gtr(6)	murI(8)	mutS(5)	recP(2)	xpt(3)	yqiL(2)
GCF_000630945.1_Stre_pyog_ABC020005887_V1_genomic	1830528	2	1766	spyogenes	28	gki(4)	gtr(3)	murI(4)	mutS(4)	recP(4)	xpt(2)	yqiL(4)
GCF_000630965.1_Stre_pyog_ABC020057192_V1_genomic	1895149	2	1879	spyogenes	15	gki(2)	gtr(6)	murI(8)	mutS(5)	recP(2)	xpt(3)	yqiL(2)
GCF_000630985.1_Stre_pyog_ABC020052497_V1_genomic	1883545	9	1863	spyogenes	15	gki(2)	gtr(6)	murI(8)	mutS(5)	recP(2)	xpt(3)	yqiL(2)
GCF_000631005.1_Stre_pyog_ABC020047619_V1_genomic	1852327	5	1826	spyogenes	15	gki(2)	gtr(6)	murI(8)	mutS(5)	recP(2)	xpt(3)	yqiL(2)
GCF_000631025.1_Stre_pyog_ABC020047076_V1_genomic	1901054	6	1896	spyogenes	15	gki(2)	gtr(6)	murI(8)	mutS(5)	recP(2)	xpt(3)	yqiL(2)
GCF_000631045.1_Stre_pyog_ABC020056898_V1_genomic	1895180	2	1880	spyogenes	15	gki(2)	gtr(6)	murI(8)	mutS(5)	recP(2)	xpt(3)	yqiL(2)
GCF_000631065.1_Stre_pyog_ABC020056891_V1_genomic	1897399	2	1884	spyogenes	15	gki(2)	gtr(6)	murI(8)	mutS(5)	recP(2)	xpt(3)	yqiL(2)
GCF_000631085.1_Stre_pyog_ABC020056060_V1_genomic	1801287	7	1756	spyogenes	15	gki(2)	gtr(6)	murI(8)	mutS(5)	recP(2)	xpt(3)	yqiL(2)
GCF_000631105.1_Stre_pyog_ABC020044203_V1_genomic	1830563	7	1764	spyogenes	15	gki(2)	gtr(6)	murI(8)	mutS(5)	recP(2)	xpt(3)	yqiL(2)
GCF_000631125.1_Stre_pyog_ABC020057449_V1_genomic	1807778	6	1757	spyogenes	15	gki(2)	gtr(6)	murI(8)	mutS(5)	recP(2)	xpt(3)	yqiL(2)
GCF_000631145.1_Stre_pyog_ABC020057168_V1_genomic	1863294	19	1824	spyogenes	15	gki(2)	gtr(6)	murI(8)	mutS(5)	recP(2)	xpt(3)	yqiL(2)
GCF_000631165.1_Stre_pyog_ABC020052378_V1_genomic	1870620	7	1833	spyogenes	15	gki(2)	gtr(6)	murI(8)	mutS(5)	recP(2)	xpt(3)	yqiL(2)
GCF_000631185.1_Stre_pyog_ABC020043540_V1_genomic	1854744	8	1829	spyogenes	15	gki(2)	gtr(6)	murI(8)	mutS(5)	recP(2)	xpt(3)	yqiL(2)
GCF_000631205.1_Stre_pyog_ABC020033020_V1_genomic	1822778	4	1766	spyogenes	15	gki(2)	gtr(6)	murI(8)	mutS(5)	recP(2)	xpt(3)	yqiL(2)
GCF_000631225.1_Stre_pyog_ABC020030063_V1_genomic	1844873	8	1825	spyogenes	15	gki(2)	gtr(6)	murI(8)	mutS(5)	recP(2)	xpt(3)	yqiL(2)
GCF_000631245.1_Stre_pyog_ABC020056064_V1_genomic	1859016	10	1841	spyogenes	15	gki(2)	gtr(6)	murI(8)	mutS(5)	recP(2)	xpt(3)	yqiL(2)
GCF_000631265.1_Stre_pyog_ABC020055897_V1_genomic	1900613	7	1912	spyogenes	15	gki(2)	gtr(6)	murI(8)	mutS(5)	recP(2)	xpt(3)	yqiL(2)
GCF_000631285.1_Stre_pyog_ABC020053240_V1_genomic	1820495	8	1775	spyogenes	15	gki(2)	gtr(6)	murI(8)	mutS(5)	recP(2)	xpt(3)	yqiL(2)
GCF_000631305.1_Stre_pyog_ABC020052519_V1_genomic	1849232	7	1835	spyogenes	15	gki(2)	gtr(6)	murI(8)	mutS(5)	recP(2)	xpt(3)	yqiL(2)
GCF_000631325.1_Stre_pyog_ABC020049540_V1_genomic	1814579	2	1760	spyogenes	15	gki(2)	gtr(6)	murI(8)	mutS(5)	recP(2)	xpt(3)	yqiL(2)
GCF_000631345.1_Stre_pyog_ABC020048885_V1_genomic	1750929	3	1658	spyogenes	15	gki(2)	gtr(6)	murI(8)	mutS(5)	recP(2)	xpt(3)	yqiL(2)
GCF_000631365.1_Stre_pyog_ABC020041424_V1_genomic	1730798	8	1638	spyogenes	15	gki(2)	gtr(6)	murI(8)	mutS(5)	recP(2)	xpt(3)	yqiL(2)
GCF_000631385.1_Stre_pyog_ABC020057288_V1_genomic	1800331	3	1727	spyogenes	28	gki(4)	gtr(3)	murI(4)	mutS(4)	recP(4)	xpt(2)	yqiL(4)
GCF_000631405.1_Stre_pyog_ABC020051161_V1_genomic	1831171	2	1756	spyogenes	28	gki(4)	gtr(3)	murI(4)	mutS(4)	recP(4)	xpt(2)	yqiL(4)
GCF_000631425.1_Stre_pyog_ABC020056020_V1_genomic	1846773	1	1760	spyogenes	28	gki(4)	gtr(3)	murI(4)	mutS(4)	recP(4)	xpt(2)	yqiL(4)
GCF_000631445.1_Stre_pyog_ABC020039031_V1_genomic	1816688	7	1736	spyogenes	36	gki(5)	gtr(2)	murI(2)	mutS(6)	recP(6)	xpt(2)	yqiL(2)
GCF_000631465.1_Stre_pyog_ABC020037542_V1_genomic	1827734	7	1767	spyogenes	36	gki(5)	gtr(2)	murI(2)	mutS(6)	recP(6)	xpt(2)	yqiL(2)
GCF_000631485.1_Stre_pyog_ABC020035446_V1_genomic	1785145	4	1683	spyogenes	36	gki(5)	gtr(2)	murI(2)	mutS(6)	recP(6)	xpt(2)	yqiL(2)
GCF_000631505.1_Stre_pyog_ABC020033919_V1_genomic	1806785	5	1683	spyogenes	36	gki(5)	gtr(2)	murI(2)	mutS(6)	recP(6)	xpt(2)	yqiL(2)
GCF_000631525.1_Stre_pyog_ABC020032186_V1_genomic	1803260	9	1694	spyogenes	36	gki(5)	gtr(2)	murI(2)	mutS(6)	recP(6)	xpt(2)	yqiL(2)
GCF_000631545.1_Stre_pyog_ABC020033233_V1_genomic	1821548	6	1738	spyogenes	36	gki(5)	gtr(2)	murI(2)	mutS(6)	recP(6)	xpt(2)	yqiL(2)
GCF_000631565.1_Stre_pyog_ABC020029706_V1_genomic	1762669	3	1626	spyogenes	36	gki(5)	gtr(2)	murI(2)	mutS(6)	recP(6)	xpt(2)	yqiL(2)
GCF_000631585.1_Stre_pyog_ABC020062601_V1_genomic	1801187	6	1694	spyogenes	36	gki(5)	gtr(2)	murI(2)	mutS(6)	recP(6)	xpt(2)	yqiL(2)
GCF_000631605.1_Stre_pyog_ABC020062474_V1_genomic	1819008	5	1737	spyogenes	36	gki(5)	gtr(2)	murI(2)	mutS(6)	recP(6)	xpt(2)	yqiL(2)
GCF_000631625.1_Stre_pyog_ABC020060220_V1_genomic	1823215	3	1742	spyogenes	36	gki(5)	gtr(2)	murI(2)	mutS(6)	recP(6)	xpt(2)	yqiL(2)
GCF_000631645.1_Stre_pyog_ABC020056794_V1_genomic	1820400	5	1725	spyogenes	36	gki(5)	gtr(2)	murI(2)	mutS(6)	recP(6)	xpt(2)	yqiL(2)
GCF_000631665.1_Stre_pyog_ABC020048262_V1_genomic	1786787	4	1683	spyogenes	36	gki(5)	gtr(2)	murI(2)	mutS(6)	recP(6)	xpt(2)	yqiL(2)
GCF_000631685.1_Stre_pyog_ABC020046534_V1_genomic	1811115	6	1737	spyogenes	36	gki(5)	gtr(2)	murI(2)	mutS(6)	recP(6)	xpt(2)	yqiL(2)
GCF_000631705.1_Stre_pyog_ABC020046559_V1_genomic	1838629	3	1749	spyogenes	36	gki(5)	gtr(2)	murI(2)	mutS(6)	recP(6)	xpt(2)	yqiL(2)
GCF_000631725.1_Stre_pyog_ABC020046158_V1_genomic	1898382	8	1799	spyogenes	36	gki(5)	gtr(2)	murI(2)	mutS(6)	recP(6)	xpt(2)	yqiL(2)
GCF_000631745.1_Stre_pyog_ABC020064181_V1_genomic	1828387	6	1725	spyogenes	36	gki(5)	gtr(2)	murI(2)	mutS(6)	recP(6)	xpt(2)	yqiL(2)
GCF_000631765.1_Stre_pyog_ABC020054184_V1_genomic	1813641	6	1737	spyogenes	36	gki(5)	gtr(2)	murI(2)	mutS(6)	recP(6)	xpt(2)	yqiL(2)
GCF_000631785.1_Stre_pyog_ABC020053060_V1_genomic	1843092	6	1719	spyogenes	36	gki(5)	gtr(2)	murI(2)	mutS(6)	recP(6)	xpt(2)	yqiL(2)
GCF_000631805.1_Stre_pyog_ABC020040643_V1_genomic	1776724	5	1676	spyogenes	36	gki(5)	gtr(2)	murI(2)	mutS(6)	recP(6)	xpt(2)	yqiL(2)
GCF_000631825.1_Stre_pyog_ABC020038544_V1_genomic	1829924	5	1741	spyogenes	36	gki(5)	gtr(2)	murI(2)	mutS(6)	recP(6)	xpt(2)	yqiL(2)
GCF_000631845.1_Stre_pyog_ABC020060777_V1_genomic	1800465	4	1688	spyogenes	36	gki(5)	gtr(2)	murI(2)	mutS(6)	recP(6)	xpt(2)	yqiL(2)
GCF_000631865.1_Stre_pyog_ABC020056894_V1_genomic	1774590	9	1645	spyogenes	36	gki(5)	gtr(2)	murI(2)	mutS(6)	recP(6)	xpt(2)	yqiL(2)
GCF_000631885.1_Stre_pyog_ABC020056884_V1_genomic	1823256	6	1739	spyogenes	36	gki(5)	gtr(2)	murI(2)	mutS(6)	recP(6)	xpt(2)	yqiL(2)
GCF_000631905.1_Stre_pyog_ABC020047635_V1_genomic	1811771	6	1736	spyogenes	36	gki(5)	gtr(2)	murI(2)	mutS(6)	recP(6)	xpt(2)	yqiL(2)
GCF_000631925.1_Stre_pyog_ABC020047506_V1_genomic	1807838	3	1684	spyogenes	-	gki(5)	gtr(2)	murI(~2)	mutS(6)	recP(6)	xpt(2)	yqiL(2)
GCF_000631945.1_Stre_pyog_ABC020047086_V1_genomic	1790174	5	1679	spyogenes	36	gki(5)	gtr(2)	murI(2)	mutS(6)	recP(6)	xpt(2)	yqiL(2)
GCF_000648715.1_Draft_SP8-LAU_Genome_genomic	1917411	186	1781	spyogenes	109	gki(42)	gtr(37)	murI(8)	mutS(22)	recP(33)	xpt(3)	yqiL(4)
GCF_000648775.1_Draft_SP2-LAU_Genome_genomic	1727943	29	1615	spyogenes	304	gki(2)	gtr(6)	murI(3)	mutS(2)	recP(2)	xpt(2)	yqiL(2)
GCF_000648795.1_Draft_SP3-LAU_Genome_genomic	1745842	21	1657	spyogenes	101	gki(16)	gtr(2)	murI(8)	mutS(3)	recP(1)	xpt(13)	yqiL(3)
GCF_000648815.1_Draft_SP4-LAU_Genome_genomic	1906369	28	1845	spyogenes	52	gki(11)	gtr(6)	murI(14)	mutS(5)	recP(9)	xpt(17)	yqiL(19)
GCF_000648835.2_Draft_SP5-LAU_Genome_genomic	1812749	25	1752	spyogenes	28	gki(4)	gtr(3)	murI(4)	mutS(4)	recP(4)	xpt(2)	yqiL(4)
GCF_000648855.1_Draft_SP6-LAU_Genome_genomic	1733546	19	1632	spyogenes	101	gki(16)	gtr(2)	murI(8)	mutS(3)	recP(1)	xpt(13)	yqiL(3)
GCF_000648875.1_Draft_SP7-LAU_Genome_genomic	1953601	158	1866	spyogenes	46	gki(9)	gtr(8)	murI(1)	mutS(1)	recP(1)	xpt(3)	yqiL(4)
GCF_000648895.1_Draft_SP10-LAU_Genome_genomic	1771196	12	1678	spyogenes	167	gki(29)	gtr(32)	murI(2)	mutS(5)	recP(48)	xpt(5)	yqiL(21)
GCF_000685485.1_SP1_contigs.fa_genomic	1793962	39	1733	spyogenes	28	gki(4)	gtr(3)	murI(4)	mutS(4)	recP(4)	xpt(2)	yqiL(4)
GCF_000685505.1_SP2_contigs.fa_genomic	1762823	100	1665	spyogenes	28	gki(4)	gtr(3)	murI(4)	mutS(4)	recP(4)	xpt(2)	yqiL(4)
GCF_000685525.1_SP5_contigs_genomic	1815423	98	1765	spyogenes	37	gki(5)	gtr(2)	murI(5)	mutS(5)	recP(5)	xpt(4)	yqiL(3)
GCF_000685545.1_SP4_contigs.fa_genomic	1795205	50	1732	spyogenes	28	gki(4)	gtr(3)	murI(4)	mutS(4)	recP(4)	xpt(2)	yqiL(4)
GCF_000685565.1_SP3_contigs.fa_genomic	1794996	72	1721	spyogenes	28	gki(4)	gtr(3)	murI(4)	mutS(4)	recP(4)	xpt(2)	yqiL(4)
GCF_000732345.1_ASM73234v1_genomic	1709442	1	1572	spyogenes	5	gki(2)	gtr(2)	murI(2)	mutS(3)	recP(2)	xpt(3)	yqiL(2)
GCF_000732425.1_ASM73242v1_genomic	1892124	1	1876	spyogenes	406	gki(2)	gtr(29)	murI(8)	mutS(5)	recP(2)	xpt(3)	yqiL(2)
GCF_000743015.1_ASM74301v1_genomic	1844804	1	1788	spyogenes	8	gki(2)	gtr(2)	murI(9)	mutS(3)	recP(18)	xpt(11)	yqiL(2)
GCF_000756485.1_ASM75648v1_genomic	1846477	1	1802	spyogenes	160	gki(10)	gtr(2)	murI(7)	mutS(27)	recP(5)	xpt(37)	yqiL(4)
GCF_000758075.1_ASM75807v1_genomic	1839747	35	1761	spyogenes	-	gki(43)	gtr(2)	murI(2)	mutS(7)	recP(1)	xpt(~3)	yqiL(1)
GCF_000758085.1_ASM75808v1_genomic	1915158	88	1790	spyogenes	109	gki(42)	gtr(37)	murI(8)	mutS(22)	recP(33)	xpt(3)	yqiL(4)
GCF_000758125.1_ASM75812v1_genomic	1733604	32	1668	spyogenes	115	gki(40)	gtr(2)	murI(9)	mutS(6)	recP(41)	xpt(8)	yqiL(12)
GCF_000767505.1_ASM76750v1_genomic	1709790	1	1578	spyogenes	5	gki(2)	gtr(2)	murI(2)	mutS(3)	recP(2)	xpt(3)	yqiL(2)
GCF_000772185.1_ASM77218v1_genomic	1944537	1	1864	spyogenes	36	gki(5)	gtr(2)	murI(2)	mutS(6)	recP(6)	xpt(2)	yqiL(2)
GCF_000772245.1_ASM77224v1_genomic	1796152	1	1679	spyogenes	178	gki(4)	gtr(4)	murI(3)	mutS(6)	recP(14)	xpt(3)	yqiL(4)
GCF_000993765.1_ASM99376v1_genomic	1908294	1	1889	spyogenes	28	gki(4)	gtr(3)	murI(4)	mutS(4)	recP(4)	xpt(2)	yqiL(4)
GCF_001014285.1_ASM101428v1_genomic	1811968	1	1732	spyogenes	37	gki(5)	gtr(2)	murI(5)	mutS(5)	recP(5)	xpt(4)	yqiL(3)
GCF_001014305.1_ASM101430v1_genomic	1811968	1	1732	spyogenes	37	gki(5)	gtr(2)	murI(5)	mutS(5)	recP(5)	xpt(4)	yqiL(3)
GCF_001019635.1_ASM101963v1_genomic	1915554	1	1856	spyogenes	62	gki(13)	gtr(3)	murI(10)	mutS(12)	recP(20)	xpt(2)	yqiL(3)
GCF_001019675.1_ASM101967v1_genomic	1791306	1	1672	spyogenes	334	gki(84)	gtr(2)	murI(21)	mutS(16)	recP(17)	xpt(3)	yqiL(1)
GCF_001019695.1_ASM101969v1_genomic	1702054	1	1566	spyogenes	5	gki(2)	gtr(2)	murI(2)	mutS(3)	recP(2)	xpt(3)	yqiL(2)
GCF_001020185.2_ASM102018v2_genomic	1896976	1	1819	spyogenes	52	gki(11)	gtr(6)	murI(14)	mutS(5)	recP(9)	xpt(17)	yqiL(19)
GCF_001021955.1_ASM102195v1_genomic	1829516	1	1760	spyogenes	28	gki(4)	gtr(3)	murI(4)	mutS(4)	recP(4)	xpt(2)	yqiL(4)
GCF_001023495.1_ASM102349v1_genomic	1950454	1	1864	spyogenes	52	gki(11)	gtr(6)	murI(14)	mutS(5)	recP(9)	xpt(17)	yqiL(19)
GCF_001039695.1_emm89-1_genomic	1726248	1	1589	spyogenes	101	gki(16)	gtr(2)	murI(8)	mutS(3)	recP(1)	xpt(13)	yqiL(3)
GCF_001051095.1_ASM105109v1_genomic	1943415	1	1884	spyogenes	28	gki(4)	gtr(3)	murI(4)	mutS(4)	recP(4)	xpt(2)	yqiL(4)
GCF_001076015.1_ASM107601v1_genomic	1762993	43	1664	spyogenes	36	gki(5)	gtr(2)	murI(2)	mutS(6)	recP(6)	xpt(2)	yqiL(2)
GCF_001182065.1_Streptococcus_pyogenes_genomic	1948513	22	1873	spyogenes	63	gki(13)	gtr(6)	murI(2)	mutS(3)	recP(23)	xpt(3)	yqiL(11)
GCF_001267805.1_ASM126780v1_genomic	1950469	1	1870	spyogenes	188	gki(2)	gtr(31)	murI(8)	mutS(25)	recP(52)	xpt(2)	yqiL(27)
GCF_001267845.1_ASM126784v1_genomic	1791401	1	1699	spyogenes	182	gki(2)	gtr(2)	murI(37)	mutS(2)	recP(2)	xpt(13)	yqiL(1)
GCF_001369095.1_M18GASBO1_genomic	1862736	235	1816	spyogenes	42	gki(6)	gtr(5)	murI(7)	mutS(1)	recP(5)	xpt(6)	yqiL(3)
GCF_001369115.1_M18GASBO2_genomic	1862672	222	1815	spyogenes	42	gki(6)	gtr(5)	murI(7)	mutS(1)	recP(5)	xpt(6)	yqiL(3)
GCF_001369135.1_M18GASBO3_genomic	1810475	294	1753	spyogenes	42	gki(6)	gtr(5)	murI(7)	mutS(1)	recP(5)	xpt(6)	yqiL(3)
GCF_001369155.1_M18GASBO4_genomic	1888279	158	1861	spyogenes	42	gki(6)	gtr(5)	murI(7)	mutS(1)	recP(5)	xpt(6)	yqiL(3)
GCF_001369175.1_M18GASBO5_genomic	1918093	96	1922	spyogenes	42	gki(6)	gtr(5)	murI(7)	mutS(1)	recP(5)	xpt(6)	yqiL(3)
GCF_001369195.1_M18GASBO6_genomic	1829909	81	1807	spyogenes	42	gki(6)	gtr(5)	murI(7)	mutS(1)	recP(5)	xpt(6)	yqiL(3)
GCF_001369215.1_M18GASBO7_genomic	1886005	199	1849	spyogenes	42	gki(6)	gtr(5)	murI(7)	mutS(1)	recP(5)	xpt(6)	yqiL(3)
GCF_001369235.1_M18GASBO8_genomic	1868738	183	1818	spyogenes	42	gki(6)	gtr(5)	murI(7)	mutS(1)	recP(5)	xpt(6)	yqiL(3)
GCF_001369255.1_M18GASBO9_genomic	1837109	207	1779	spyogenes	42	gki(6)	gtr(5)	murI(7)	mutS(1)	recP(5)	xpt(6)	yqiL(3)
GCF_001369275.1_M18GASBO665_genomic	1829916	182	1784	spyogenes	42	gki(6)	gtr(5)	murI(7)	mutS(1)	recP(5)	xpt(6)	yqiL(3)
GCF_001369295.1_M18GASBO1065_genomic	1866078	182	1833	spyogenes	42	gki(6)	gtr(5)	murI(7)	mutS(1)	recP(5)	xpt(6)	yqiL(3)
GCF_001535565.1_ASM153556v1_genomic	1878699	1	1808	spyogenes	52	gki(11)	gtr(6)	murI(14)	mutS(5)	recP(9)	xpt(17)	yqiL(19)
GCF_001547715.1_ASM154771v1_genomic	1811124	1	1732	spyogenes	37	gki(5)	gtr(2)	murI(5)	mutS(5)	recP(5)	xpt(4)	yqiL(3)
GCF_001547835.1_ASM154783v1_genomic	1744827	1	1656	spyogenes	28	gki(4)	gtr(3)	murI(4)	mutS(4)	recP(4)	xpt(2)	yqiL(4)
GCF_001559175.2_ASM155917v2_genomic	1839644	1	1760	spyogenes	28	gki(4)	gtr(3)	murI(4)	mutS(4)	recP(4)	xpt(2)	yqiL(4)
GCF_001620285.1_ASM162028v1_genomic	1860554	1	1809	spyogenes	11	gki(2)	gtr(6)	murI(1)	mutS(2)	recP(2)	xpt(2)	yqiL(2)
GCF_001635895.1_ASM163589v1_genomic	1786874	1	1691	spyogenes	407	gki(16)	gtr(2)	murI(8)	mutS(3)	recP(1)	xpt(13)	yqiL(1)
GCF_001635935.1_ASM163593v1_genomic	1709394	1	1581	spyogenes	101	gki(16)	gtr(2)	murI(8)	mutS(3)	recP(1)	xpt(13)	yqiL(3)
GCF_001635975.1_ASM163597v1_genomic	1741348	1	1618	spyogenes	101	gki(16)	gtr(2)	murI(8)	mutS(3)	recP(1)	xpt(13)	yqiL(3)
GCF_001638265.1_ASM163826v1_genomic	1756132	15	1672	spyogenes	304	gki(2)	gtr(6)	murI(3)	mutS(2)	recP(2)	xpt(2)	yqiL(2)
GCF_001638275.1_ASM163827v1_genomic	1878702	19	1846	spyogenes	176	gki(3)	gtr(2)	murI(3)	mutS(3)	recP(1)	xpt(3)	yqiL(3)
GCF_001638325.1_ASM163832v1_genomic	1792762	20	1725	spyogenes	10	gki(2)	gtr(2)	murI(9)	mutS(13)	recP(2)	xpt(14)	yqiL(2)
GCF_001638335.1_ASM163833v1_genomic	1773428	26	1683	spyogenes	974	gki(153)	gtr(2)	murI(60)	mutS(23)	recP(39)	xpt(2)	yqiL(1)
GCF_001638345.1_ASM163834v1_genomic	1801299	16	1730	spyogenes	10	gki(2)	gtr(2)	murI(9)	mutS(13)	recP(2)	xpt(14)	yqiL(2)
GCF_001638385.1_ASM163838v1_genomic	1743826	14	1642	spyogenes	332	gki(43)	gtr(2)	murI(2)	mutS(7)	recP(5)	xpt(3)	yqiL(1)
GCF_001638405.1_ASM163840v1_genomic	1768435	26	1706	spyogenes	11	gki(2)	gtr(6)	murI(1)	mutS(2)	recP(2)	xpt(2)	yqiL(2)
GCF_001638415.1_ASM163841v1_genomic	1781836	14	1721	spyogenes	304	gki(2)	gtr(6)	murI(3)	mutS(2)	recP(2)	xpt(2)	yqiL(2)
GCF_001638435.1_ASM163843v1_genomic	1791360	21	1725	spyogenes	10	gki(2)	gtr(2)	murI(9)	mutS(13)	recP(2)	xpt(14)	yqiL(2)
GCF_001638465.1_ASM163846v1_genomic	1775966	21	1688	spyogenes	974	gki(153)	gtr(2)	murI(60)	mutS(23)	recP(39)	xpt(2)	yqiL(1)
GCF_001638485.1_ASM163848v1_genomic	1747406	17	1641	spyogenes	332	gki(43)	gtr(2)	murI(2)	mutS(7)	recP(5)	xpt(3)	yqiL(1)
GCF_001638505.1_ASM163850v1_genomic	1743816	17	1643	spyogenes	332	gki(43)	gtr(2)	murI(2)	mutS(7)	recP(5)	xpt(3)	yqiL(1)
GCF_001638525.1_ASM163852v1_genomic	1756070	11	1670	spyogenes	304	gki(2)	gtr(6)	murI(3)	mutS(2)	recP(2)	xpt(2)	yqiL(2)
GCF_001638545.1_ASM163854v1_genomic	1756972	15	1688	spyogenes	182	gki(2)	gtr(2)	murI(37)	mutS(2)	recP(2)	xpt(13)	yqiL(1)
GCF_001638575.1_ASM163857v1_genomic	1741024	15	1641	spyogenes	332	gki(43)	gtr(2)	murI(2)	mutS(7)	recP(5)	xpt(3)	yqiL(1)
GCF_001638585.1_ASM163858v1_genomic	1750481	10	1674	spyogenes	304	gki(2)	gtr(6)	murI(3)	mutS(2)	recP(2)	xpt(2)	yqiL(2)
GCF_001638625.1_ASM163862v1_genomic	1745425	13	1646	spyogenes	332	gki(43)	gtr(2)	murI(2)	mutS(7)	recP(5)	xpt(3)	yqiL(1)
GCF_001638645.1_ASM163864v1_genomic	1880503	32	1839	spyogenes	176	gki(3)	gtr(2)	murI(3)	mutS(3)	recP(1)	xpt(3)	yqiL(3)
GCF_001638655.1_ASM163865v1_genomic	1774159	22	1682	spyogenes	974	gki(153)	gtr(2)	murI(60)	mutS(23)	recP(39)	xpt(2)	yqiL(1)
GCF_001638675.1_ASM163867v1_genomic	1812526	17	1758	spyogenes	641	gki(4)	gtr(10)	murI(3)	mutS(6)	recP(31)	xpt(3)	yqiL(4)
GCF_001638695.1_ASM163869v1_genomic	1790770	19	1721	spyogenes	10	gki(2)	gtr(2)	murI(9)	mutS(13)	recP(2)	xpt(14)	yqiL(2)
GCF_001638725.1_ASM163872v1_genomic	1812778	11	1756	spyogenes	641	gki(4)	gtr(10)	murI(3)	mutS(6)	recP(31)	xpt(3)	yqiL(4)
GCF_001638745.1_ASM163874v1_genomic	1815817	29	1756	spyogenes	641	gki(4)	gtr(10)	murI(3)	mutS(6)	recP(31)	xpt(3)	yqiL(4)
GCF_001638755.1_ASM163875v1_genomic	1810918	19	1749	spyogenes	641	gki(4)	gtr(10)	murI(3)	mutS(6)	recP(31)	xpt(3)	yqiL(4)
GCF_001638775.1_ASM163877v1_genomic	1742559	16	1640	spyogenes	332	gki(43)	gtr(2)	murI(2)	mutS(7)	recP(5)	xpt(3)	yqiL(1)
GCF_001638805.1_ASM163880v1_genomic	1832398	15	1768	spyogenes	205	gki(16)	gtr(2)	murI(8)	mutS(3)	recP(2)	xpt(3)	yqiL(2)
GCF_001638845.2_ASM163884v2_genomic	1765123	1	1643	spyogenes	318	gki(2)	gtr(10)	murI(35)	mutS(7)	recP(2)	xpt(57)	yqiL(1)
GCF_001638865.1_ASM163886v1_genomic	1740786	17	1639	spyogenes	332	gki(43)	gtr(2)	murI(2)	mutS(7)	recP(5)	xpt(3)	yqiL(1)
GCF_001638885.1_ASM163888v1_genomic	1751340	16	1688	spyogenes	182	gki(2)	gtr(2)	murI(37)	mutS(2)	recP(2)	xpt(13)	yqiL(1)
GCF_001638895.1_ASM163889v1_genomic	1741874	14	1643	spyogenes	332	gki(43)	gtr(2)	murI(2)	mutS(7)	recP(5)	xpt(3)	yqiL(1)
GCF_001640945.2_ASM164094v2_genomic	1811936	1	1722	spyogenes	44	gki(8)	gtr(7)	murI(8)	mutS(8)	recP(9)	xpt(3)	yqiL(1)
GCF_001642125.1_ASM164212v1_genomic	1812033	19	1773	spyogenes	101	gki(16)	gtr(2)	murI(8)	mutS(3)	recP(1)	xpt(13)	yqiL(3)
GCF_001642135.1_ASM164213v1_genomic	1947094	188	1915	spyogenes	-	gki(49)	gtr(80)	murI(8)	mutS(13)	recP(35)	xpt(7)	yqiL(160)
GCF_001642145.1_ASM164214v1_genomic	1709332	15	1605	spyogenes	101	gki(16)	gtr(2)	murI(8)	mutS(3)	recP(1)	xpt(13)	yqiL(3)
GCF_001642165.1_ASM164216v1_genomic	1706686	29	1591	spyogenes	101	gki(16)	gtr(2)	murI(8)	mutS(3)	recP(1)	xpt(13)	yqiL(3)
GCF_001642205.1_ASM164220v1_genomic	1822905	16	1714	spyogenes	101	gki(16)	gtr(2)	murI(8)	mutS(3)	recP(1)	xpt(13)	yqiL(3)
GCF_001642215.1_ASM164221v1_genomic	1727701	19	1632	spyogenes	101	gki(16)	gtr(2)	murI(8)	mutS(3)	recP(1)	xpt(13)	yqiL(3)
GCF_001642225.1_ASM164222v1_genomic	1734362	23	1647	spyogenes	101	gki(16)	gtr(2)	murI(8)	mutS(3)	recP(1)	xpt(13)	yqiL(3)
GCF_001642265.1_ASM164226v1_genomic	1839872	33	1798	spyogenes	39	gki(5)	gtr(11)	murI(8)	mutS(5)	recP(15)	xpt(2)	yqiL(1)
GCF_001678885.1_ASM167888v1_genomic	1862487	1	1761	spyogenes	52	gki(11)	gtr(6)	murI(14)	mutS(5)	recP(9)	xpt(17)	yqiL(19)
GCF_001937265.1_ASM193726v1_genomic	1785289	30	1728	spyogenes	84	gki(20)	gtr(22)	murI(2)	mutS(3)	recP(27)	xpt(18)	yqiL(12)
GCF_001982765.1_ASM198276v1_genomic	1807388	22	1762	spyogenes	8	gki(2)	gtr(2)	murI(9)	mutS(3)	recP(18)	xpt(11)	yqiL(2)
GCF_001982785.1_ASM198278v1_genomic	1863165	45	1844	spyogenes	28	gki(4)	gtr(3)	murI(4)	mutS(4)	recP(4)	xpt(2)	yqiL(4)
GCF_002014815.1_ASM201481v1_genomic	1812632	29	1740	spyogenes	28	gki(4)	gtr(3)	murI(4)	mutS(4)	recP(4)	xpt(2)	yqiL(4)
GCF_002016575.1_ASM201657v1_genomic	1777498	31	1677	spyogenes	-	gki(5)	gtr(2)	murI(2)	mutS(~6)	recP(6)	xpt(2)	yqiL(2)
GCF_002055535.1_NCTC8198_genomic	1914862	1	1891	spyogenes	28	gki(4)	gtr(3)	murI(4)	mutS(4)	recP(4)	xpt(2)	yqiL(4)
GCF_002083085.2_ASM208308v2_genomic	1763879	1	1646	spyogenes	101	gki(16)	gtr(2)	murI(8)	mutS(3)	recP(1)	xpt(13)	yqiL(3)
GCF_002114055.1_ASM211405v1_genomic	1864059	60	1859	spyogenes	315	gki(2)	gtr(6)	murI(8)	mutS(5)	recP(2)	xpt(3)	yqiL(53)
GCF_002115435.1_ASM211543v1_genomic	1805776	25	1740	spyogenes	28	gki(4)	gtr(3)	murI(4)	mutS(4)	recP(4)	xpt(2)	yqiL(4)
GCF_002115465.1_ASM211546v1_genomic	1861224	22	1814	spyogenes	59	gki(13)	gtr(2)	murI(8)	mutS(19)	recP(1)	xpt(3)	yqiL(4)
GCF_002115485.1_ASM211548v1_genomic	1806404	38	1696	spyogenes	53	gki(11)	gtr(6)	murI(22)	mutS(7)	recP(9)	xpt(2)	yqiL(17)
GCF_002115505.1_ASM211550v1_genomic	1842632	20	1788	spyogenes	176	gki(3)	gtr(2)	murI(3)	mutS(3)	recP(1)	xpt(3)	yqiL(3)
GCF_002163545.1_ASM216354v1_genomic	1890465	1	1842	spyogenes	150	gki(11)	gtr(2)	murI(1)	mutS(3)	recP(50)	xpt(8)	yqiL(7)
GCF_002236855.1_ASM223685v1_genomic	1893171	1	1847	spyogenes	1065	gki(2)	gtr(2)	murI(125)	mutS(3)	recP(18)	xpt(24)	yqiL(2)
GCF_002236875.1_ASM223687v1_genomic	1890204	1	1843	spyogenes	1065	gki(2)	gtr(2)	murI(125)	mutS(3)	recP(18)	xpt(24)	yqiL(2)
GCF_002238295.1_ASM223829v1_genomic	1846347	1	1782	spyogenes	150	gki(11)	gtr(2)	murI(1)	mutS(3)	recP(50)	xpt(8)	yqiL(7)
GCF_002238315.1_ASM223831v1_genomic	1890354	1	1844	spyogenes	150	gki(11)	gtr(2)	murI(1)	mutS(3)	recP(50)	xpt(8)	yqiL(7)
GCF_002250265.1_ASM225026v1_genomic	1953330	38	1943	spyogenes	99	gki(33)	gtr(30)	murI(7)	mutS(5)	recP(5)	xpt(26)	yqiL(3)
GCF_002250335.1_ASM225033v1_genomic	1934710	39	1930	spyogenes	99	gki(33)	gtr(30)	murI(7)	mutS(5)	recP(5)	xpt(26)	yqiL(3)
GCF_002250425.1_ASM225042v1_genomic	1745757	43	1657	spyogenes	36	gki(5)	gtr(2)	murI(2)	mutS(6)	recP(6)	xpt(2)	yqiL(2)
GCF_002268475.1_ASM226847v1_genomic	1766009	86	1701	spyogenes	36	gki(5)	gtr(2)	murI(2)	mutS(6)	recP(6)	xpt(2)	yqiL(2)
GCF_002268485.1_ASM226848v1_genomic	1725865	41	1636	spyogenes	36	gki(5)	gtr(2)	murI(2)	mutS(6)	recP(6)	xpt(2)	yqiL(2)
GCF_002268555.1_ASM226855v1_genomic	1848520	34	1806	spyogenes	28	gki(4)	gtr(3)	murI(4)	mutS(4)	recP(4)	xpt(2)	yqiL(4)
GCF_002268575.1_ASM226857v1_genomic	1690769	43	1624	spyogenes	36	gki(5)	gtr(2)	murI(2)	mutS(6)	recP(6)	xpt(2)	yqiL(2)
GCF_002355175.1_ASM235517v1_genomic	1893821	1	1883	spyogenes	15	gki(2)	gtr(6)	murI(8)	mutS(5)	recP(2)	xpt(3)	yqiL(2)
GCF_002355815.1_ASM235581v1_genomic	1741982	1	1619	spyogenes	101	gki(16)	gtr(2)	murI(8)	mutS(3)	recP(1)	xpt(13)	yqiL(3)
GCF_002557755.1_ASM255775v1_genomic	1852980	1	1756	spyogenes	52	gki(11)	gtr(6)	murI(14)	mutS(5)	recP(9)	xpt(17)	yqiL(19)
GCF_002844355.1_ASM284435v1_genomic	1810283	1	1667	spyogenes	619	gki(2)	gtr(2)	murI(2)	mutS(3)	recP(49)	xpt(14)	yqiL(37)
GCF_002872275.1_ASM287227v1_genomic	1838519	49	1774	spyogenes	36	gki(5)	gtr(2)	murI(2)	mutS(6)	recP(6)	xpt(2)	yqiL(2)
GCF_002872295.1_ASM287229v1_genomic	1862366	33	1815	spyogenes	55	gki(11)	gtr(9)	murI(1)	mutS(9)	recP(2)	xpt(3)	yqiL(4)
GCF_002872315.1_ASM287231v1_genomic	1730845	53	1637	spyogenes	36	gki(5)	gtr(2)	murI(2)	mutS(6)	recP(6)	xpt(2)	yqiL(2)
GCF_003025365.1_ASM302536v1_genomic	1939844	1	1844	spyogenes	36	gki(5)	gtr(2)	murI(2)	mutS(6)	recP(6)	xpt(2)	yqiL(2)
GCF_003171575.1_ASM317157v1_genomic	1714937	35	1609	spyogenes	180	gki(2)	gtr(2)	murI(8)	mutS(5)	recP(2)	xpt(3)	yqiL(10)
GCF_003171595.1_ASM317159v1_genomic	1742552	31	1662	spyogenes	96	gki(30)	gtr(2)	murI(9)	mutS(13)	recP(18)	xpt(14)	yqiL(2)
GCF_003171615.1_ASM317161v1_genomic	1749483	53	1660	spyogenes	12	gki(2)	gtr(6)	murI(1)	mutS(5)	recP(2)	xpt(2)	yqiL(2)
GCF_003171625.1_ASM317162v1_genomic	1753984	48	1672	spyogenes	205	gki(16)	gtr(2)	murI(8)	mutS(3)	recP(2)	xpt(3)	yqiL(2)
GCF_003176935.1_ASM317693v1_genomic	1783456	55	1720	spyogenes	9	gki(2)	gtr(2)	murI(9)	mutS(3)	recP(18)	xpt(14)	yqiL(2)
GCF_003176945.1_ASM317694v1_genomic	1766875	32	1660	spyogenes	536	gki(14)	gtr(12)	murI(2)	mutS(17)	recP(16)	xpt(5)	yqiL(9)
GCF_003177315.1_ASM317731v1_genomic	1760837	36	1640	spyogenes	202	gki(4)	gtr(28)	murI(3)	mutS(7)	recP(2)	xpt(3)	yqiL(3)
GCF_003203475.1_ASM320347v1_genomic	1790938	1	1674	spyogenes	120	gki(43)	gtr(2)	murI(2)	mutS(7)	recP(1)	xpt(3)	yqiL(1)
GCF_003591155.1_ASM359115v1_genomic	1902285	44	1836	spyogenes	52	gki(11)	gtr(6)	murI(14)	mutS(5)	recP(9)	xpt(17)	yqiL(19)
GCF_003591635.1_ASM359163v1_genomic	1868923	151	1764	spyogenes	52	gki(11)	gtr(6)	murI(14)	mutS(5)	recP(9)	xpt(17)	yqiL(19)
GCF_003591645.1_ASM359164v1_genomic	1892362	105	1788	spyogenes	52	gki(11)	gtr(6)	murI(14)	mutS(5)	recP(9)	xpt(17)	yqiL(19)
GCF_003591865.1_ASM359186v1_genomic	1952159	266	1847	spyogenes	52	gki(11)	gtr(6)	murI(14)	mutS(5)	recP(9)	xpt(17)	yqiL(19)
GCF_003594825.1_ASM359482v1_genomic	1933174	106	1847	spyogenes	52	gki(11)	gtr(6)	murI(14)	mutS(5)	recP(9)	xpt(17)	yqiL(19)
GCF_003597545.1_ASM359754v1_genomic	1944103	106	1859	spyogenes	52	gki(11)	gtr(6)	murI(14)	mutS(5)	recP(9)	xpt(17)	yqiL(19)
GCF_003609955.1_ASM360995v1_genomic	1900008	1	1881	spyogenes	15	gki(2)	gtr(6)	murI(8)	mutS(5)	recP(2)	xpt(3)	yqiL(2)
GCF_003640605.1_ASM364060v1_genomic	1903997	1	1846	spyogenes	39	gki(5)	gtr(11)	murI(8)	mutS(5)	recP(15)	xpt(2)	yqiL(1)
GCF_003698205.1_ASM369820v1_genomic	1866513	1	1832	spyogenes	15	gki(2)	gtr(6)	murI(8)	mutS(5)	recP(2)	xpt(3)	yqiL(2)
GCF_003812645.1_ASM381264v1_genomic	1837737	1	1745	spyogenes	36	gki(5)	gtr(2)	murI(2)	mutS(6)	recP(6)	xpt(2)	yqiL(2)
GCF_003814365.1_ASM381436v1_genomic	1903852	1	1845	spyogenes	39	gki(5)	gtr(11)	murI(8)	mutS(5)	recP(15)	xpt(2)	yqiL(1)
GCF_003814385.1_ASM381438v1_genomic	1903972	1	1845	spyogenes	39	gki(5)	gtr(11)	murI(8)	mutS(5)	recP(15)	xpt(2)	yqiL(1)
GCF_004010855.1_ASM401085v1_genomic	1853912	1	1767	spyogenes	52	gki(11)	gtr(6)	murI(14)	mutS(5)	recP(9)	xpt(17)	yqiL(19)
GCF_004010875.1_ASM401087v1_genomic	1851471	1	1753	spyogenes	52	gki(11)	gtr(6)	murI(14)	mutS(5)	recP(9)	xpt(17)	yqiL(19)
GCF_004028355.1_ASM402835v1_genomic	1914862	1	1891	spyogenes	28	gki(4)	gtr(3)	murI(4)	mutS(4)	recP(4)	xpt(2)	yqiL(4)
GCF_004114635.1_ASM411463v1_genomic	1929836	269	1815	spyogenes	-	gki(73)	gtr(58)	murI(122?)	mutS(5)	recP(72)	xpt(136?)	yqiL(43)
GCF_004118175.1_ASM411817v1_genomic	1752336	76	1679	spyogenes	28	gki(4)	gtr(3)	murI(4)	mutS(4)	recP(4)	xpt(2)	yqiL(4)
GCF_004118185.1_ASM411818v1_genomic	1794849	21	1739	spyogenes	28	gki(4)	gtr(3)	murI(4)	mutS(4)	recP(4)	xpt(2)	yqiL(4)
GCF_004122715.1_ASM412271v1_genomic	1728182	53	1604	spyogenes	989	gki(13)	gtr(2)	murI(3)	mutS(20)	recP(5)	xpt(3)	yqiL(1)
GCF_004122745.1_ASM412274v1_genomic	1801174	88	1733	spyogenes	46	gki(9)	gtr(8)	murI(1)	mutS(1)	recP(1)	xpt(3)	yqiL(4)
GCF_004122895.1_ASM412289v1_genomic	1804267	47	1694	spyogenes	-	gki(4)	gtr(31)	murI(2)	mutS(11)	recP(34)	xpt(3)	yqiL(1)
GCF_004124015.1_ASM412401v1_genomic	1833100	2	1713	spyogenes	82	gki(18)	gtr(20)	murI(7)	mutS(9)	recP(2)	xpt(2)	yqiL(15)
GCF_004124075.1_ASM412407v1_genomic	1976011	1	1880	spyogenes	63	gki(13)	gtr(6)	murI(2)	mutS(3)	recP(23)	xpt(3)	yqiL(11)
GCF_004124115.1_ASM412411v1_genomic	1801696	1	1691	spyogenes	49	gki(11)	gtr(2)	murI(1)	mutS(3)	recP(12)	xpt(3)	yqiL(7)
GCF_004124135.1_ASM412413v1_genomic	1812036	1	1705	spyogenes	133	gki(4)	gtr(31)	murI(2)	mutS(31)	recP(2)	xpt(8)	yqiL(7)
GCF_004135875.1_ASM413587v1_genomic	1852894	1	1775	spyogenes	150	gki(11)	gtr(2)	murI(1)	mutS(3)	recP(50)	xpt(8)	yqiL(7)
GCF_004153945.1_ASM415394v1_genomic	1833822	1	1706	spyogenes	52	gki(11)	gtr(6)	murI(14)	mutS(5)	recP(9)	xpt(17)	yqiL(19)
GCF_004153965.1_ASM415396v1_genomic	1937069	1	1876	spyogenes	52	gki(11)	gtr(6)	murI(14)	mutS(5)	recP(9)	xpt(17)	yqiL(19)
GCF_004153985.1_ASM415398v1_genomic	1885126	1	1798	spyogenes	52	gki(11)	gtr(6)	murI(14)	mutS(5)	recP(9)	xpt(17)	yqiL(19)
GCF_004154005.1_ASM415400v1_genomic	1962429	1	1866	spyogenes	52	gki(11)	gtr(6)	murI(14)	mutS(5)	recP(9)	xpt(17)	yqiL(19)
GCF_004154025.1_ASM415402v1_genomic	1894040	1	1814	spyogenes	458	gki(11)	gtr(77)	murI(14)	mutS(5)	recP(9)	xpt(17)	yqiL(19)
GCF_004154045.1_ASM415404v1_genomic	1940684	1	1848	spyogenes	52	gki(11)	gtr(6)	murI(14)	mutS(5)	recP(9)	xpt(17)	yqiL(19)
GCF_004154065.1_ASM415406v1_genomic	1946265	1	1888	spyogenes	458	gki(11)	gtr(77)	murI(14)	mutS(5)	recP(9)	xpt(17)	yqiL(19)
GCF_004154085.1_ASM415408v1_genomic	1853620	1	1754	spyogenes	52	gki(11)	gtr(6)	murI(14)	mutS(5)	recP(9)	xpt(17)	yqiL(19)
GCF_004154105.1_ASM415410v1_genomic	1894087	1	1819	spyogenes	52	gki(11)	gtr(6)	murI(14)	mutS(5)	recP(9)	xpt(17)	yqiL(19)
GCF_004154125.1_ASM415412v1_genomic	1905059	1	1832	spyogenes	52	gki(11)	gtr(6)	murI(14)	mutS(5)	recP(9)	xpt(17)	yqiL(19)
GCF_004154145.1_ASM415414v1_genomic	1851876	1	1752	spyogenes	52	gki(11)	gtr(6)	murI(14)	mutS(5)	recP(9)	xpt(17)	yqiL(19)
GCF_004154165.1_ASM415416v1_genomic	1893263	1	1815	spyogenes	52	gki(11)	gtr(6)	murI(14)	mutS(5)	recP(9)	xpt(17)	yqiL(19)
GCF_004154185.1_ASM415418v1_genomic	1893041	1	1811	spyogenes	52	gki(11)	gtr(6)	murI(14)	mutS(5)	recP(9)	xpt(17)	yqiL(19)
GCF_004154205.1_ASM415420v1_genomic	1851619	1	1744	spyogenes	52	gki(11)	gtr(6)	murI(14)	mutS(5)	recP(9)	xpt(17)	yqiL(19)
GCF_004154225.1_ASM415422v1_genomic	1893446	1	1803	spyogenes	52	gki(11)	gtr(6)	murI(14)	mutS(5)	recP(9)	xpt(17)	yqiL(19)
GCF_004154265.1_ASM415426v1_genomic	1892473	1	1805	spyogenes	52	gki(11)	gtr(6)	murI(14)	mutS(5)	recP(9)	xpt(17)	yqiL(19)
GCF_004154285.1_ASM415428v1_genomic	1851403	1	1754	spyogenes	456	gki(11)	gtr(6)	murI(14)	mutS(5)	recP(9)	xpt(17)	yqiL(73)
GCF_004154305.1_ASM415430v1_genomic	1853812	1	1753	spyogenes	456	gki(11)	gtr(6)	murI(14)	mutS(5)	recP(9)	xpt(17)	yqiL(73)
GCF_004154325.1_ASM415432v1_genomic	1839848	1	1728	spyogenes	458	gki(11)	gtr(77)	murI(14)	mutS(5)	recP(9)	xpt(17)	yqiL(19)
GCF_004154345.1_ASM415434v1_genomic	1837594	1	1730	spyogenes	52	gki(11)	gtr(6)	murI(14)	mutS(5)	recP(9)	xpt(17)	yqiL(19)
GCF_004154365.1_ASM415436v1_genomic	1880780	1	1778	spyogenes	52	gki(11)	gtr(6)	murI(14)	mutS(5)	recP(9)	xpt(17)	yqiL(19)
GCF_004154385.1_ASM415438v1_genomic	1907750	1	1799	spyogenes	52	gki(11)	gtr(6)	murI(14)	mutS(5)	recP(9)	xpt(17)	yqiL(19)
GCF_004154405.1_ASM415440v1_genomic	1852263	1	1750	spyogenes	52	gki(11)	gtr(6)	murI(14)	mutS(5)	recP(9)	xpt(17)	yqiL(19)
GCF_004193935.1_ASM419393v1_genomic	1878827	1	1802	spyogenes	36	gki(5)	gtr(2)	murI(2)	mutS(6)	recP(6)	xpt(2)	yqiL(2)
GCF_900087555.1_UK-M3.1_genomic	1826913	29	1804	spyogenes	15	gki(2)	gtr(6)	murI(8)	mutS(5)	recP(2)	xpt(3)	yqiL(2)
GCF_900106395.1_SP_ISR8_genomic	1868156	33	1813	spyogenes	46	gki(9)	gtr(8)	murI(1)	mutS(1)	recP(1)	xpt(3)	yqiL(4)
GCF_900106405.1_SP_ISR11_genomic	1847894	21	1776	spyogenes	52	gki(11)	gtr(6)	murI(14)	mutS(5)	recP(9)	xpt(17)	yqiL(19)
GCF_900106415.1_SP_ISR10_genomic	1689494	16	1574	spyogenes	101	gki(16)	gtr(2)	murI(8)	mutS(3)	recP(1)	xpt(13)	yqiL(3)
GCF_900106425.1_SP_ISR5_genomic	1844829	30	1814	spyogenes	331	gki(43)	gtr(2)	murI(2)	mutS(47)	recP(1)	xpt(3)	yqiL(4)
GCF_900106435.1_SP_ISR3_genomic	1800238	20	1743	spyogenes	28	gki(4)	gtr(3)	murI(4)	mutS(4)	recP(4)	xpt(2)	yqiL(4)
GCF_900106445.1_SP_ISR1_genomic	1823729	29	1802	spyogenes	15	gki(2)	gtr(6)	murI(8)	mutS(5)	recP(2)	xpt(3)	yqiL(2)
GCF_900106455.1_SP_ISR6_genomic	1852149	26	1807	spyogenes	99	gki(33)	gtr(30)	murI(7)	mutS(5)	recP(5)	xpt(26)	yqiL(3)
GCF_900106465.1_SP_ISR9_genomic	1822707	18	1745	spyogenes	458	gki(11)	gtr(77)	murI(14)	mutS(5)	recP(9)	xpt(17)	yqiL(19)
GCF_900106475.1_SP_ISR7_genomic	1844325	26	1773	spyogenes	46	gki(9)	gtr(8)	murI(1)	mutS(1)	recP(1)	xpt(3)	yqiL(4)
GCF_900106485.1_SP_ISR4_genomic	1800964	16	1742	spyogenes	28	gki(4)	gtr(3)	murI(4)	mutS(4)	recP(4)	xpt(2)	yqiL(4)
GCF_900106495.1_SP_ISR2_genomic	1860675	18	1827	spyogenes	880	gki(11)	gtr(2)	murI(110)	mutS(3)	recP(50)	xpt(8)	yqiL(7)
GCF_900108785.1_PEI-B-P-20_genomic	1763120	113	1681	spyogenes	28	gki(4)	gtr(3)	murI(4)	mutS(4)	recP(4)	xpt(2)	yqiL(4)
GCF_900231885.1_ASM90023188v1_genomic	1813097	42	1755	spyogenes	28	gki(4)	gtr(3)	murI(4)	mutS(4)	recP(4)	xpt(2)	yqiL(4)
GCF_900459715.1_44626_D01_genomic	1892164	3	1832	spyogenes	624	gki(38)	gtr(2)	murI(2)	mutS(23)	recP(39)	xpt(2)	yqiL(1)
GCF_900459725.1_44738_G01_genomic	1959738	2	1940	spyogenes	66	gki(13)	gtr(7)	murI(8)	mutS(1)	recP(13)	xpt(12)	yqiL(8)
GCF_900459745.1_41800_D02_genomic	1863737	2	1787	spyogenes	120	gki(43)	gtr(2)	murI(2)	mutS(7)	recP(1)	xpt(3)	yqiL(1)
GCF_900459775.1_41851_C01_genomic	1972675	3	1968	spyogenes	65	gki(13)	gtr(7)	murI(8)	mutS(1)	recP(13)	xpt(9)	yqiL(8)
GCF_900459785.1_43908_C01_genomic	1839498	2	1721	spyogenes	52	gki(11)	gtr(6)	murI(14)	mutS(5)	recP(9)	xpt(17)	yqiL(19)
GCF_900459795.1_42969_D01_genomic	1900776	2	1871	spyogenes	32	gki(4)	gtr(17)	murI(2)	mutS(5)	recP(1)	xpt(25)	yqiL(1)
GCF_900459805.1_43024_C01_genomic	1785661	2	1694	spyogenes	33	gki(4)	gtr(26)	murI(23)	mutS(7)	recP(1)	xpt(28)	yqiL(3)
GCF_900459815.1_43024_B01_genomic	1888267	3	1829	spyogenes	11	gki(2)	gtr(6)	murI(1)	mutS(2)	recP(2)	xpt(2)	yqiL(2)
GCF_900459825.1_41800_C02_genomic	1786441	2	1677	spyogenes	130	gki(13)	gtr(2)	murI(35)	mutS(7)	recP(2)	xpt(38)	yqiL(1)
GCF_900459855.1_43024_A01_genomic	1834918	3	1776	spyogenes	4	gki(2)	gtr(2)	murI(1)	mutS(2)	recP(2)	xpt(3)	yqiL(2)
GCF_900459865.1_41686_A01_genomic	1899728	2	1885	spyogenes	28	gki(4)	gtr(3)	murI(4)	mutS(4)	recP(4)	xpt(2)	yqiL(4)
GCF_900459875.1_41885_F01_genomic	1815687	2	1721	spyogenes	129	gki(16)	gtr(42)	murI(34)	mutS(7)	recP(45)	xpt(2)	yqiL(17)
GCF_900459925.1_44503_H02_genomic	1967001	2	1890	spyogenes	403	gki(3)	gtr(4)	murI(6)	mutS(5)	recP(1)	xpt(5)	yqiL(0)
GCF_900459935.1_42969_B01_genomic	1832467	2	1750	spyogenes	84	gki(20)	gtr(22)	murI(2)	mutS(3)	recP(27)	xpt(18)	yqiL(12)
GCF_900459995.1_51184_D01_genomic	1836428	2	1789	spyogenes	42	gki(6)	gtr(5)	murI(7)	mutS(1)	recP(5)	xpt(6)	yqiL(3)
GCF_900460005.1_42197_G01_genomic	1985570	6	1936	spyogenes	161	gki(16)	gtr(41)	murI(2)	mutS(29)	recP(2)	xpt(25)	yqiL(7)
GCF_900460015.1_42057_E01_genomic	1994435	3	2040	spyogenes	159	gki(13)	gtr(7)	murI(8)	mutS(1)	recP(42)	xpt(13)	yqiL(1)
GCF_900460035.1_42650_G02_genomic	1805104	2	1702	spyogenes	55	gki(11)	gtr(9)	murI(1)	mutS(9)	recP(2)	xpt(3)	yqiL(4)
GCF_900460055.1_42206_B01_genomic	1870294	5	1834	spyogenes	163	gki(13)	gtr(2)	murI(33)	mutS(1)	recP(13)	xpt(13)	yqiL(28)
GCF_900460075.1_41906_G02_genomic	1856280	2	1771	spyogenes	62	gki(13)	gtr(3)	murI(10)	mutS(12)	recP(20)	xpt(2)	yqiL(3)
GCF_900460085.1_41906_E02_genomic	1837322	2	1736	spyogenes	330	gki(38)	gtr(2)	murI(60)	mutS(23)	recP(39)	xpt(2)	yqiL(1)
GCF_900461655.1_42969_F01_genomic	1750474	2	1634	spyogenes	45	gki(9)	gtr(8)	murI(1)	mutS(1)	recP(1)	xpt(3)	yqiL(3)
GCF_900474455.1_42017_D01_genomic	1906873	1	1866	spyogenes	316	gki(13)	gtr(7)	murI(57)	mutS(1)	recP(13)	xpt(9)	yqiL(8)
GCF_900474645.1_41767_A01_genomic	1921448	1	1901	spyogenes	-	gki(~5)	gtr(133)	murI(1)	mutS(1)	recP(1)	xpt(2)	yqiL(~3)
GCF_900474745.1_41800_E02_genomic	1808384	1	1703	spyogenes	132	gki(50)	gtr(2)	murI(8)	mutS(30)	recP(8)	xpt(3)	yqiL(30)
GCF_900474765.1_41800_G01_genomic	1862643	1	1790	spyogenes	157	gki(44)	gtr(40)	murI(2)	mutS(5)	recP(19)	xpt(5)	yqiL(4)
GCF_900474775.1_41800_G02_genomic	1744145	1	1632	spyogenes	12	gki(2)	gtr(6)	murI(1)	mutS(5)	recP(2)	xpt(2)	yqiL(2)
GCF_900474795.1_41767_B01_genomic	1921169	1	1901	spyogenes	-	gki(~5)	gtr(133)	murI(1)	mutS(1)	recP(1)	xpt(2)	yqiL(~3)
GCF_900474815.1_41800_F01_genomic	1797476	1	1676	spyogenes	36	gki(5)	gtr(2)	murI(2)	mutS(6)	recP(6)	xpt(2)	yqiL(2)
GCF_900474825.1_41800_B02_genomic	1756406	1	1638	spyogenes	127	gki(3)	gtr(39)	murI(1)	mutS(7)	recP(1)	xpt(8)	yqiL(24)
GCF_900474835.1_41800_H02_genomic	1808407	1	1727	spyogenes	3	gki(2)	gtr(2)	murI(1)	mutS(2)	recP(2)	xpt(2)	yqiL(2)
GCF_900474845.1_41906_C02_genomic	1848740	1	1711	spyogenes	63	gki(13)	gtr(6)	murI(2)	mutS(3)	recP(23)	xpt(3)	yqiL(11)
GCF_900474855.1_41825_E01_genomic	1864452	1	1792	spyogenes	156	gki(45)	gtr(6)	murI(31)	mutS(7)	recP(1)	xpt(36)	yqiL(1)
GCF_900474865.1_41906_D02_genomic	1768863	1	1661	spyogenes	-	gki(16)	gtr(2)	murI(11)	mutS(3)	recP(1)	xpt(13)	yqiL(~91)
GCF_900474885.1_41851_E01_genomic	1875632	1	1800	spyogenes	44	gki(8)	gtr(7)	murI(8)	mutS(8)	recP(9)	xpt(3)	yqiL(1)
GCF_900474895.1_42042_C02_genomic	1845052	1	1780	spyogenes	8	gki(2)	gtr(2)	murI(9)	mutS(3)	recP(18)	xpt(11)	yqiL(2)
GCF_900474915.1_41851_G01_genomic	1793034	1	1685	spyogenes	-	gki(89)	gtr(3)	murI(2)	mutS(25)	recP(4)	xpt(3)	yqiL(4)
GCF_900474925.1_41885_G01_genomic	1851237	1	1736	spyogenes	24	gki(3)	gtr(4)	murI(24)	mutS(5)	recP(4)	xpt(23)	yqiL(6)
GCF_900474935.1_41851_F01_genomic	1805495	1	1705	spyogenes	61	gki(13)	gtr(2)	murI(16)	mutS(1)	recP(5)	xpt(3)	yqiL(1)
GCF_900474945.1_42017_E01_genomic	1786462	1	1647	spyogenes	75	gki(15)	gtr(14)	murI(7)	mutS(18)	recP(19)	xpt(3)	yqiL(1)
GCF_900474955.1_41800_H01_genomic	1921449	1	1902	spyogenes	-	gki(~5)	gtr(133)	murI(1)	mutS(1)	recP(1)	xpt(2)	yqiL(~3)
GCF_900474965.1_41825_D01_genomic	1796043	1	1674	spyogenes	-	gki(4)	gtr(2)	murI(3)	mutS(39)	recP(17)	xpt(3)	yqiL(1)
GCF_900474975.1_41906_B02_genomic	1857727	1	1795	spyogenes	131	gki(2)	gtr(2)	murI(36)	mutS(3)	recP(18)	xpt(14)	yqiL(2)
GCF_900474995.1_41906_H01_genomic	1838787	1	1778	spyogenes	-	gki(~5)	gtr(133)	murI(1)	mutS(1)	recP(1)	xpt(2)	yqiL(~3)
GCF_900475005.1_41906_F02_genomic	1827653	1	1731	spyogenes	26	gki(4)	gtr(2)	murI(21)	mutS(16)	recP(17)	xpt(3)	yqiL(1)
GCF_900475035.1_41965_F01_genomic	1746380	1	1635	spyogenes	103	gki(2)	gtr(2)	murI(2)	mutS(3)	recP(37)	xpt(3)	yqiL(2)
GCF_900475075.1_42290_F02_genomic	1898595	1	1865	spyogenes	65	gki(13)	gtr(7)	murI(8)	mutS(1)	recP(13)	xpt(9)	yqiL(8)
GCF_900475085.1_42206_C01_genomic	1915789	1	1874	spyogenes	59	gki(13)	gtr(2)	murI(8)	mutS(19)	recP(1)	xpt(3)	yqiL(4)
GCF_900475105.1_41975_C01_genomic	1766320	1	1682	spyogenes	160	gki(10)	gtr(2)	murI(7)	mutS(27)	recP(5)	xpt(37)	yqiL(4)
GCF_900475115.1_42197_A01_genomic	1891095	1	1836	spyogenes	38	gki(5)	gtr(7)	murI(8)	mutS(5)	recP(15)	xpt(2)	yqiL(1)
GCF_900475135.1_41906_H02_genomic	1752074	1	1641	spyogenes	407	gki(16)	gtr(2)	murI(8)	mutS(3)	recP(1)	xpt(13)	yqiL(1)
GCF_900475155.1_41975_A01_genomic	1751353	1	1605	spyogenes	184	gki(29)	gtr(32)	murI(2)	mutS(5)	recP(48)	xpt(5)	yqiL(4)
GCF_900475165.1_42731_D01_genomic	1931144	1	1903	spyogenes	158	gki(13)	gtr(7)	murI(8)	mutS(1)	recP(13)	xpt(3)	yqiL(13)
GCF_900475175.1_42912_A02_genomic	1906305	1	1843	spyogenes	176	gki(3)	gtr(2)	murI(3)	mutS(3)	recP(1)	xpt(3)	yqiL(3)
GCF_900475335.1_42912_D01_genomic	1829590	1	1777	spyogenes	55	gki(11)	gtr(9)	murI(1)	mutS(9)	recP(2)	xpt(3)	yqiL(4)
GCF_900475425.1_43908_F01_genomic	1764453	1	1649	spyogenes	126	gki(2)	gtr(2)	murI(8)	mutS(13)	recP(18)	xpt(14)	yqiL(2)
GCF_900475455.1_44451_G01_genomic	1908146	1	1847	spyogenes	31	gki(4)	gtr(10)	murI(3)	mutS(6)	recP(14)	xpt(10)	yqiL(4)
GCF_900475465.1_42969_C01_genomic	1811249	1	1728	spyogenes	3	gki(2)	gtr(2)	murI(1)	mutS(2)	recP(2)	xpt(2)	yqiL(2)
GCF_900475475.1_44503_G02_genomic	1847336	1	1778	spyogenes	331	gki(43)	gtr(2)	murI(2)	mutS(47)	recP(1)	xpt(3)	yqiL(4)
GCF_900475485.1_42969_E01_genomic	1863040	1	1831	spyogenes	42	gki(6)	gtr(5)	murI(7)	mutS(1)	recP(5)	xpt(6)	yqiL(3)
GCF_900475495.1_44626_H01_genomic	1934623	1	1824	spyogenes	63	gki(13)	gtr(6)	murI(2)	mutS(3)	recP(23)	xpt(3)	yqiL(11)
GCF_900475525.1_44738_D02_genomic	1846983	1	1742	spyogenes	89	gki(24)	gtr(2)	murI(3)	mutS(5)	recP(1)	xpt(3)	yqiL(1)
GCF_900475565.1_42912_A01_genomic	1785401	1	1675	spyogenes	2	gki(1)	gtr(2)	murI(20)	mutS(5)	recP(35)	xpt(3)	yqiL(4)
GCF_900475615.1_44451_E01_genomic	1822334	1	1759	spyogenes	47	gki(9)	gtr(16)	murI(1)	mutS(20)	recP(25)	xpt(3)	yqiL(16)
GCF_900475645.1_44927_B01_genomic	1795272	1	1675	spyogenes	36	gki(5)	gtr(2)	murI(2)	mutS(6)	recP(6)	xpt(2)	yqiL(2)
GCF_900475705.1_44858_B01_genomic	1808803	1	1708	spyogenes	1088	gki(2)	gtr(6)	murI(74)	mutS(3)	recP(9)	xpt(3)	yqiL(1)
GCF_900475765.1_46931_G01_genomic	1913208	1	1839	spyogenes	46	gki(9)	gtr(8)	murI(1)	mutS(1)	recP(1)	xpt(3)	yqiL(4)
GCF_900475785.1_46514_A03_genomic	1789295	1	1667	spyogenes	172	gki(56)	gtr(24)	murI(39)	mutS(7)	recP(30)	xpt(2)	yqiL(33)
GCF_900475795.1_46514_A02_genomic	1790372	1	1709	spyogenes	196	gki(19)	gtr(50)	murI(1)	mutS(1)	recP(5)	xpt(3)	yqiL(3)
GCF_900475865.1_46338_A02_genomic	1785880	1	1668	spyogenes	1140	gki(51)	gtr(6)	murI(14)	mutS(26)	recP(43)	xpt(35)	yqiL(31)
GCF_900475875.1_47297_B01_genomic	1819726	1	1668	spyogenes	1133	gki(3)	gtr(2)	murI(131)	mutS(9)	recP(35)	xpt(16)	yqiL(1)
GCF_900475925.1_46514_A01_genomic	1756874	1	1644	spyogenes	124	gki(2)	gtr(2)	murI(8)	mutS(3)	recP(5)	xpt(2)	yqiL(2)
GCF_900475955.1_45889_E01_genomic	1834863	1	1751	spyogenes	101	gki(16)	gtr(2)	murI(8)	mutS(3)	recP(1)	xpt(13)	yqiL(3)
GCF_900475985.1_47297_C01_genomic	1891258	1	1844	spyogenes	150	gki(11)	gtr(2)	murI(1)	mutS(3)	recP(50)	xpt(8)	yqiL(7)
GCF_900476015.1_50279_C02_genomic	1796907	1	1700	spyogenes	-	gki(4)	gtr(3)	murI(4)	mutS(4)	recP(4)	xpt(~2)	yqiL(4)
GCF_900608505.1_Chr_1_genomic	1877450	1	1808	spyogenes	28	gki(4)	gtr(3)	murI(4)	mutS(4)	recP(4)	xpt(2)	yqiL(4)
GCF_900619615.1_PS003_genomic	1909563	1	1791	spyogenes	1023	gki(13)	gtr(6)	murI(2)	mutS(3)	recP(23)	xpt(128)	yqiL(11)
GCF_900619625.1_PS006_genomic	1854706	1	1754	spyogenes	52	gki(11)	gtr(6)	murI(14)	mutS(5)	recP(9)	xpt(17)	yqiL(19)
GCF_900636425.1_41800_F02_genomic	1768145	1	1705	spyogenes	538	gki(11)	gtr(2)	murI(69)	mutS(3)	recP(84)	xpt(13)	yqiL(83)
GCF_900636485.1_42290_G02_genomic	1900813	1	1885	spyogenes	-	gki(71)	gtr(21)	murI(1)	mutS(1)	recP(5)	xpt(3)	yqiL(3)
GCF_900636725.1_43908_B01_genomic	1834173	1	1751	spyogenes	37	gki(5)	gtr(2)	murI(5)	mutS(5)	recP(5)	xpt(4)	yqiL(3)
GCF_900982655.1_11791_7_72_genomic	1826942	10	1719	spyogenes	241	gki(10)	gtr(25)	murI(7)	mutS(5)	recP(67)	xpt(2)	yqiL(12)
GCF_900982675.1_11791_7_71_genomic	1752906	19	1629	spyogenes	716	gki(4)	gtr(93)	murI(86)	mutS(5)	recP(19)	xpt(3)	yqiL(4)
GCF_900982695.1_11791_7_73_genomic	1756728	15	1660	spyogenes	215	gki(135)	gtr(2)	murI(8)	mutS(79)	recP(2)	xpt(34)	yqiL(102)
GCF_900982705.1_11791_7_77_genomic	1778305	11	1675	spyogenes	740	gki(134)	gtr(94)	murI(14)	mutS(78)	recP(119)	xpt(2)	yqiL(4)
GCF_900982735.1_11791_7_74_genomic	1790549	18	1728	spyogenes	745	gki(120)	gtr(61)	murI(95)	mutS(7)	recP(66)	xpt(3)	yqiL(1)
GCF_900982745.1_11791_7_75_genomic	1761962	13	1659	spyogenes	728	gki(10)	gtr(3)	murI(2)	mutS(6)	recP(110)	xpt(94)	yqiL(4)
GCF_900982765.1_11791_7_81_genomic	1775248	11	1655	spyogenes	221	gki(1)	gtr(2)	murI(2)	mutS(5)	recP(35)	xpt(3)	yqiL(1)
GCF_900982775.1_11791_7_83_genomic	1739767	15	1612	spyogenes	712	gki(10)	gtr(12)	murI(2)	mutS(67)	recP(16)	xpt(3)	yqiL(4)
GCF_900982785.1_11791_7_78_genomic	1744151	28	1634	spyogenes	757	gki(4)	gtr(24)	murI(2)	mutS(5)	recP(104)	xpt(33)	yqiL(4)
GCF_900982795.1_11791_7_82_genomic	1797210	12	1697	spyogenes	708	gki(4)	gtr(2)	murI(2)	mutS(5)	recP(1)	xpt(34)	yqiL(41)
GCF_900982805.1_11791_7_84_genomic	1767886	10	1631	spyogenes	255	gki(134)	gtr(80)	murI(2)	mutS(7)	recP(120)	xpt(8)	yqiL(33)
GCF_900982815.1_11791_7_80_genomic	1828975	28	1748	spyogenes	248	gki(34)	gtr(31)	murI(2)	mutS(21)	recP(1)	xpt(29)	yqiL(16)
GCF_900982825.1_11791_7_79_genomic	1773811	13	1682	spyogenes	758	gki(121)	gtr(3)	murI(14)	mutS(4)	recP(2)	xpt(92)	yqiL(4)
GCF_900982835.1_11791_7_86_genomic	1743128	9	1614	spyogenes	761	gki(65)	gtr(31)	murI(2)	mutS(80)	recP(34)	xpt(3)	yqiL(1)
GCF_900982845.1_11791_7_87_genomic	1869881	23	1781	spyogenes	764	gki(28)	gtr(13)	murI(8)	mutS(5)	recP(9)	xpt(3)	yqiL(1)
GCF_900982855.1_11791_7_85_genomic	1800045	9	1693	spyogenes	714	gki(65)	gtr(31)	murI(2)	mutS(11)	recP(34)	xpt(3)	yqiL(1)
GCF_900982865.1_11791_7_88_genomic	1751362	13	1638	spyogenes	450	gki(4)	gtr(2)	murI(3)	mutS(4)	recP(1)	xpt(5)	yqiL(72)
GCF_900982875.1_11791_7_89_genomic	1757879	9	1640	spyogenes	393	gki(1)	gtr(2)	murI(87)	mutS(52)	recP(35)	xpt(3)	yqiL(109)
GCF_900982885.1_11791_7_90_genomic	1768403	12	1665	spyogenes	254	gki(4)	gtr(17)	murI(2)	mutS(67)	recP(66)	xpt(49)	yqiL(1)
GCF_900982895.1_11791_7_92_genomic	1751442	14	1639	spyogenes	450	gki(4)	gtr(2)	murI(3)	mutS(4)	recP(1)	xpt(5)	yqiL(72)
GCF_900982905.1_11791_7_93_genomic	1789688	16	1696	spyogenes	715	gki(2)	gtr(2)	murI(9)	mutS(13)	recP(71)	xpt(14)	yqiL(2)
GCF_900982915.1_11791_7_91_genomic	1752284	7	1645	spyogenes	260	gki(105)	gtr(2)	murI(2)	mutS(6)	recP(70)	xpt(49)	yqiL(4)
GCF_900982925.1_11822_8_19_genomic	1790898	10	1691	spyogenes	714	gki(65)	gtr(31)	murI(2)	mutS(11)	recP(34)	xpt(3)	yqiL(1)
GCF_900982935.1_11822_8_16_genomic	1761635	15	1648	spyogenes	412	gki(74)	gtr(31)	murI(8)	mutS(74)	recP(60)	xpt(3)	yqiL(12)
GCF_900982945.1_11822_8_15_genomic	1753095	13	1655	spyogenes	215	gki(135)	gtr(2)	murI(8)	mutS(79)	recP(2)	xpt(34)	yqiL(102)
GCF_900982955.1_11791_7_94_genomic	1734939	11	1629	spyogenes	262	gki(40)	gtr(2)	murI(9)	mutS(5)	recP(2)	xpt(8)	yqiL(41)
GCF_900982965.1_11822_8_12_genomic	1798224	15	1697	spyogenes	708	gki(4)	gtr(2)	murI(2)	mutS(5)	recP(1)	xpt(34)	yqiL(41)
GCF_900982975.1_11822_8_14_genomic	1741606	13	1625	spyogenes	613	gki(14)	gtr(12)	murI(2)	mutS(17)	recP(16)	xpt(5)	yqiL(4)
GCF_900982985.1_11822_8_11_genomic	1768264	10	1652	spyogenes	221	gki(1)	gtr(2)	murI(2)	mutS(5)	recP(35)	xpt(3)	yqiL(1)
GCF_900982995.1_11822_8_13_genomic	1824020	10	1736	spyogenes	239	gki(4)	gtr(31)	murI(91)	mutS(5)	recP(34)	xpt(8)	yqiL(44)
GCF_900983005.1_11822_8_18_genomic	1910387	21	1848	spyogenes	764	gki(28)	gtr(13)	murI(8)	mutS(5)	recP(9)	xpt(3)	yqiL(1)
GCF_900983015.1_11791_7_95_genomic	1783037	16	1685	spyogenes	402	gki(69)	gtr(2)	murI(2)	mutS(7)	recP(1)	xpt(3)	yqiL(12)
GCF_900983025.1_11822_8_17_genomic	1802752	6	1687	spyogenes	233	gki(4)	gtr(2)	murI(2)	mutS(4)	recP(1)	xpt(5)	yqiL(72)
GCF_900983035.1_11822_8_23_genomic	1807549	13	1712	spyogenes	700	gki(69)	gtr(53)	murI(89)	mutS(73)	recP(1)	xpt(24)	yqiL(113)
GCF_900983045.1_11822_8_21_genomic	1817558	12	1708	spyogenes	505	gki(10)	gtr(25)	murI(7)	mutS(5)	recP(67)	xpt(2)	yqiL(1)
GCF_900983055.1_11822_8_20_genomic	1738283	12	1652	spyogenes	292	gki(4)	gtr(3)	murI(54)	mutS(5)	recP(34)	xpt(8)	yqiL(44)
GCF_900983065.1_11822_8_25_genomic	1755725	22	1645	spyogenes	703	gki(137)	gtr(2)	murI(2)	mutS(67)	recP(105)	xpt(83)	yqiL(103)
GCF_900983075.1_11822_8_26_genomic	1832485	14	1773	spyogenes	402	gki(69)	gtr(2)	murI(2)	mutS(7)	recP(1)	xpt(3)	yqiL(12)
GCF_900983085.1_11822_8_27_genomic	1750755	14	1633	spyogenes	737	gki(4)	gtr(2)	murI(2)	mutS(52)	recP(35)	xpt(2)	yqiL(44)
GCF_900983095.1_11822_8_28_genomic	1819941	12	1748	spyogenes	178	gki(4)	gtr(4)	murI(3)	mutS(6)	recP(14)	xpt(3)	yqiL(4)
GCF_900983105.1_11822_8_29_genomic	1860436	20	1779	spyogenes	619	gki(2)	gtr(2)	murI(2)	mutS(3)	recP(49)	xpt(14)	yqiL(37)
GCF_900983115.1_11822_8_6_genomic	1784947	12	1698	spyogenes	450	gki(4)	gtr(2)	murI(3)	mutS(4)	recP(1)	xpt(5)	yqiL(72)
GCF_900983125.1_11822_8_4_genomic	1752923	13	1657	spyogenes	215	gki(135)	gtr(2)	murI(8)	mutS(79)	recP(2)	xpt(34)	yqiL(102)
GCF_900983135.1_11822_8_5_genomic	1761778	15	1659	spyogenes	728	gki(10)	gtr(3)	murI(2)	mutS(6)	recP(110)	xpt(94)	yqiL(4)
GCF_900983145.1_11826_4_63_genomic	1853146	21	1798	spyogenes	100	gki(34)	gtr(2)	murI(2)	mutS(21)	recP(1)	xpt(29)	yqiL(16)
GCF_900983155.1_11826_4_62_genomic	1806469	19	1715	spyogenes	954	gki(14)	gtr(12)	murI(2)	mutS(17)	recP(4)	xpt(5)	yqiL(1)
GCF_900983165.1_11826_4_61_genomic	1784018	15	1669	spyogenes	109	gki(42)	gtr(37)	murI(8)	mutS(22)	recP(33)	xpt(3)	yqiL(4)
GCF_900983175.1_11826_4_60_genomic	1767153	20	1673	spyogenes	335	gki(58)	gtr(6)	murI(8)	mutS(7)	recP(2)	xpt(51)	yqiL(63)
GCF_900983185.1_11826_4_65_genomic	1852525	24	1804	spyogenes	100	gki(34)	gtr(2)	murI(2)	mutS(21)	recP(1)	xpt(29)	yqiL(16)
GCF_900983195.1_11822_8_7_genomic	1752736	14	1656	spyogenes	215	gki(135)	gtr(2)	murI(8)	mutS(79)	recP(2)	xpt(34)	yqiL(102)
GCF_900983205.1_11822_8_9_genomic	1788886	11	1660	spyogenes	771	gki(4)	gtr(2)	murI(2)	mutS(5)	recP(70)	xpt(24)	yqiL(1)
GCF_900983215.1_11826_4_64_genomic	1853343	22	1799	spyogenes	100	gki(34)	gtr(2)	murI(2)	mutS(21)	recP(1)	xpt(29)	yqiL(16)
GCF_900983225.1_11826_4_72_genomic	1858893	27	1821	spyogenes	92	gki(27)	gtr(25)	murI(4)	mutS(4)	recP(32)	xpt(2)	yqiL(1)
GCF_900983235.1_11826_4_71_genomic	1853532	21	1799	spyogenes	100	gki(34)	gtr(2)	murI(2)	mutS(21)	recP(1)	xpt(29)	yqiL(16)
GCF_900983245.1_11826_4_66_genomic	1764805	15	1674	spyogenes	190	gki(4)	gtr(6)	murI(28)	mutS(7)	recP(21)	xpt(7)	yqiL(1)
GCF_900983255.1_11826_4_67_genomic	1810865	27	1763	spyogenes	370	gki(51)	gtr(2)	murI(64)	mutS(6)	recP(80)	xpt(34)	yqiL(41)
GCF_900983265.1_11826_4_73_genomic	1715978	22	1609	spyogenes	298	gki(13)	gtr(2)	murI(7)	mutS(20)	recP(19)	xpt(3)	yqiL(1)
GCF_900983275.1_11826_4_74_genomic	1799241	17	1736	spyogenes	371	gki(4)	gtr(6)	murI(2)	mutS(54)	recP(21)	xpt(7)	yqiL(1)
GCF_900983285.1_11826_4_75_genomic	1856414	16	1779	spyogenes	190	gki(4)	gtr(6)	murI(28)	mutS(7)	recP(21)	xpt(7)	yqiL(1)
GCF_900983295.1_11826_4_76_genomic	1747790	19	1674	spyogenes	12	gki(2)	gtr(6)	murI(1)	mutS(5)	recP(2)	xpt(2)	yqiL(2)
GCF_900983305.1_11826_4_78_genomic	1751357	13	1682	spyogenes	33	gki(4)	gtr(26)	murI(23)	mutS(7)	recP(1)	xpt(28)	yqiL(3)
GCF_900983315.1_11826_4_77_genomic	1747745	16	1674	spyogenes	12	gki(2)	gtr(6)	murI(1)	mutS(5)	recP(2)	xpt(2)	yqiL(2)
GCF_900983325.1_11826_4_79_genomic	1853228	22	1798	spyogenes	100	gki(34)	gtr(2)	murI(2)	mutS(21)	recP(1)	xpt(29)	yqiL(16)
GCF_900983335.1_11826_4_84_genomic	1800931	14	1734	spyogenes	10	gki(2)	gtr(2)	murI(9)	mutS(13)	recP(2)	xpt(14)	yqiL(2)
GCF_900983345.1_11826_4_88_genomic	1766747	22	1670	spyogenes	335	gki(58)	gtr(6)	murI(8)	mutS(7)	recP(2)	xpt(51)	yqiL(63)
GCF_900983355.1_11826_4_87_genomic	1767130	20	1671	spyogenes	335	gki(58)	gtr(6)	murI(8)	mutS(7)	recP(2)	xpt(51)	yqiL(63)
GCF_900983365.1_11826_4_80_genomic	1759129	12	1681	spyogenes	205	gki(16)	gtr(2)	murI(8)	mutS(3)	recP(2)	xpt(3)	yqiL(2)
GCF_900983375.1_11826_4_83_genomic	1751168	14	1680	spyogenes	33	gki(4)	gtr(26)	murI(23)	mutS(7)	recP(1)	xpt(28)	yqiL(3)
GCF_900983385.1_11826_4_86_genomic	1722878	12	1618	spyogenes	180	gki(2)	gtr(2)	murI(8)	mutS(5)	recP(2)	xpt(3)	yqiL(10)
GCF_900983395.1_11826_4_85_genomic	1804808	20	1765	spyogenes	33	gki(4)	gtr(26)	murI(23)	mutS(7)	recP(1)	xpt(28)	yqiL(3)
GCF_900983405.1_11826_4_89_genomic	1800365	19	1731	spyogenes	10	gki(2)	gtr(2)	murI(9)	mutS(13)	recP(2)	xpt(14)	yqiL(2)
GCF_900983415.1_11826_4_90_genomic	1736934	17	1638	spyogenes	82	gki(18)	gtr(20)	murI(7)	mutS(9)	recP(2)	xpt(2)	yqiL(15)
GCF_900983425.1_11826_4_91_genomic	1808568	15	1747	spyogenes	547	gki(3)	gtr(4)	murI(6)	mutS(6)	recP(14)	xpt(5)	yqiL(0)
GCF_900983435.1_11826_4_92_genomic	1743892	17	1643	spyogenes	544	gki(51)	gtr(49)	murI(8)	mutS(25)	recP(33)	xpt(3)	yqiL(27)
GCF_900983445.1_19944_6_137_genomic	1803967	18	1750	spyogenes	28	gki(4)	gtr(3)	murI(4)	mutS(4)	recP(4)	xpt(2)	yqiL(4)
GCF_900983455.1_19944_6_139_genomic	1791665	17	1745	spyogenes	1001	gki(1)	gtr(31)	murI(8)	mutS(103)	recP(36)	xpt(53)	yqiL(4)
GCF_900983465.1_19944_6_138_genomic	1801515	21	1726	spyogenes	371	gki(4)	gtr(6)	murI(2)	mutS(54)	recP(21)	xpt(7)	yqiL(1)
GCF_900983475.1_19944_6_140_genomic	1733185	19	1626	spyogenes	36	gki(5)	gtr(2)	murI(2)	mutS(6)	recP(6)	xpt(2)	yqiL(2)
GCF_900983485.1_19944_6_141_genomic	1762196	13	1645	spyogenes	353	gki(25)	gtr(37)	murI(8)	mutS(7)	recP(2)	xpt(3)	yqiL(1)
GCF_900983495.1_19944_6_143_genomic	1761972	21	1658	spyogenes	36	gki(5)	gtr(2)	murI(2)	mutS(6)	recP(6)	xpt(2)	yqiL(2)
GCF_900983505.1_19944_6_142_genomic	1763368	21	1659	spyogenes	36	gki(5)	gtr(2)	murI(2)	mutS(6)	recP(6)	xpt(2)	yqiL(2)
GCF_900983515.1_19944_6_147_genomic	1839645	17	1735	spyogenes	987	gki(4)	gtr(4)	murI(3)	mutS(6)	recP(14)	xpt(3)	yqiL(1)
GCF_900983525.1_19944_6_146_genomic	1879683	29	1807	spyogenes	230	gki(4)	gtr(35)	murI(2)	mutS(5)	recP(61)	xpt(3)	yqiL(25)
GCF_900983535.1_19944_6_148_genomic	1913595	36	1844	spyogenes	360	gki(88)	gtr(26)	murI(8)	mutS(6)	recP(78)	xpt(62)	yqiL(3)
GCF_900983545.1_19944_6_144_genomic	1784417	17	1700	spyogenes	320	gki(4)	gtr(63)	murI(8)	mutS(5)	recP(73)	xpt(3)	yqiL(4)
GCF_900983555.1_19944_6_149_genomic	1755603	9	1661	spyogenes	715	gki(2)	gtr(2)	murI(9)	mutS(13)	recP(71)	xpt(14)	yqiL(2)
GCF_900983565.1_19944_6_145_genomic	1745509	14	1625	spyogenes	701	gki(2)	gtr(2)	murI(9)	mutS(13)	recP(71)	xpt(11)	yqiL(2)
GCF_900983575.1_19944_6_152_genomic	1783918	15	1701	spyogenes	320	gki(4)	gtr(63)	murI(8)	mutS(5)	recP(73)	xpt(3)	yqiL(4)
GCF_900983585.1_19944_6_151_genomic	1786889	18	1685	spyogenes	349	gki(13)	gtr(45)	murI(8)	mutS(4)	recP(76)	xpt(3)	yqiL(6)
GCF_900983595.1_19944_6_153_genomic	1807301	26	1746	spyogenes	119	gki(2)	gtr(6)	murI(8)	mutS(3)	recP(2)	xpt(32)	yqiL(1)
GCF_900983605.1_19944_6_150_genomic	1793215	12	1708	spyogenes	701	gki(2)	gtr(2)	murI(9)	mutS(13)	recP(71)	xpt(11)	yqiL(2)
GCF_900983615.1_19944_6_154_genomic	1775451	13	1679	spyogenes	178	gki(4)	gtr(4)	murI(3)	mutS(6)	recP(14)	xpt(3)	yqiL(4)
GCF_900983625.1_19944_6_155_genomic	1754692	24	1635	spyogenes	358	gki(76)	gtr(2)	murI(49)	mutS(6)	recP(4)	xpt(52)	yqiL(8)
GCF_900983635.1_19944_6_157_genomic	1763715	24	1646	spyogenes	497	gki(4)	gtr(2)	murI(2)	mutS(60)	recP(21)	xpt(3)	yqiL(81)
GCF_900983645.1_19944_6_159_genomic	1776437	15	1682	spyogenes	120	gki(43)	gtr(2)	murI(2)	mutS(7)	recP(1)	xpt(3)	yqiL(1)
GCF_900983655.1_19944_6_158_genomic	1743002	10	1629	spyogenes	534	gki(4)	gtr(31)	murI(8)	mutS(3)	recP(34)	xpt(3)	yqiL(40)
GCF_900983665.1_19944_6_160_genomic	1762441	14	1642	spyogenes	353	gki(25)	gtr(37)	murI(8)	mutS(7)	recP(2)	xpt(3)	yqiL(1)
GCF_900983675.1_19944_6_161_genomic	1826342	15	1768	spyogenes	320	gki(4)	gtr(63)	murI(8)	mutS(5)	recP(73)	xpt(3)	yqiL(4)
GCF_900983685.1_19944_6_163_genomic	1787089	19	1697	spyogenes	495	gki(25)	gtr(81)	murI(8)	mutS(6)	recP(30)	xpt(25)	yqiL(39)
GCF_900983695.1_19944_6_162_genomic	1804081	28	1719	spyogenes	499	gki(57)	gtr(3)	murI(8)	mutS(25)	recP(1)	xpt(3)	yqiL(76)
GCF_900983705.1_19944_6_164_genomic	1701085	17	1577	spyogenes	535	gki(4)	gtr(2)	murI(2)	mutS(3)	recP(2)	xpt(34)	yqiL(31)
GCF_900983715.1_19944_6_165_genomic	1805662	23	1749	spyogenes	119	gki(2)	gtr(6)	murI(8)	mutS(3)	recP(2)	xpt(32)	yqiL(1)
GCF_900983725.1_19944_6_166_genomic	1824251	26	1752	spyogenes	991	gki(5)	gtr(2)	murI(2)	mutS(58)	recP(6)	xpt(2)	yqiL(2)
GCF_900983735.1_19944_6_167_genomic	1741411	16	1640	spyogenes	535	gki(4)	gtr(2)	murI(2)	mutS(3)	recP(2)	xpt(34)	yqiL(31)
GCF_900983745.1_19944_6_168_genomic	1795940	11	1772	spyogenes	15	gki(2)	gtr(6)	murI(8)	mutS(5)	recP(2)	xpt(3)	yqiL(2)
GCF_900983755.1_19944_6_171_genomic	1796040	14	1770	spyogenes	15	gki(2)	gtr(6)	murI(8)	mutS(5)	recP(2)	xpt(3)	yqiL(2)
GCF_900983765.1_19944_6_169_genomic	1755837	24	1638	spyogenes	358	gki(76)	gtr(2)	murI(49)	mutS(6)	recP(4)	xpt(52)	yqiL(8)
GCF_900983775.1_19944_6_170_genomic	1754601	15	1665	spyogenes	304	gki(2)	gtr(6)	murI(3)	mutS(2)	recP(2)	xpt(2)	yqiL(2)
GCF_900983785.1_19944_6_172_genomic	1759857	12	1666	spyogenes	304	gki(2)	gtr(6)	murI(3)	mutS(2)	recP(2)	xpt(2)	yqiL(2)
GCF_900983795.1_19944_6_175_genomic	1804559	22	1733	spyogenes	1002	gki(58)	gtr(6)	murI(8)	mutS(7)	recP(2)	xpt(51)	yqiL(149)
GCF_900983805.1_19944_6_174_genomic	1754624	8	1648	spyogenes	473	gki(4)	gtr(36)	murI(8)	mutS(7)	recP(51)	xpt(3)	yqiL(76)
GCF_900983815.1_19944_6_173_genomic	1918504	24	1863	spyogenes	297	gki(78)	gtr(62)	murI(52)	mutS(5)	recP(69)	xpt(8)	yqiL(49)
GCF_900983825.1_19944_7_10_genomic	1777561	22	1720	spyogenes	46	gki(9)	gtr(8)	murI(1)	mutS(1)	recP(1)	xpt(3)	yqiL(4)
GCF_900983835.1_19944_7_1_genomic	1804814	20	1734	spyogenes	1002	gki(58)	gtr(6)	murI(8)	mutS(7)	recP(2)	xpt(51)	yqiL(149)
GCF_900983845.1_19944_7_100_genomic	1808494	10	1745	spyogenes	191	gki(14)	gtr(17)	murI(14)	mutS(6)	recP(9)	xpt(40)	yqiL(38)
GCF_900983855.1_19944_7_101_genomic	1759622	24	1689	spyogenes	579	gki(2)	gtr(2)	murI(32)	mutS(2)	recP(2)	xpt(2)	yqiL(2)
GCF_900983865.1_19944_7_102_genomic	1831207	21	1732	spyogenes	330	gki(38)	gtr(2)	murI(60)	mutS(23)	recP(39)	xpt(2)	yqiL(1)
GCF_900983875.1_19944_7_104_genomic	1802659	25	1717	spyogenes	36	gki(5)	gtr(2)	murI(2)	mutS(6)	recP(6)	xpt(2)	yqiL(2)
GCF_900983885.1_19944_7_105_genomic	1787452	31	1743	spyogenes	11	gki(2)	gtr(6)	murI(1)	mutS(2)	recP(2)	xpt(2)	yqiL(2)
GCF_900983895.1_19944_7_106_genomic	1830459	17	1782	spyogenes	120	gki(43)	gtr(2)	murI(2)	mutS(7)	recP(1)	xpt(3)	yqiL(1)
GCF_900983905.1_19944_7_108_genomic	1778926	16	1703	spyogenes	227	gki(4)	gtr(31)	murI(8)	mutS(5)	recP(2)	xpt(8)	yqiL(4)
GCF_900983915.1_19944_7_107_genomic	1798704	26	1722	spyogenes	1003	gki(2)	gtr(134)	murI(9)	mutS(13)	recP(2)	xpt(14)	yqiL(2)
GCF_900983925.1_19944_7_109_genomic	1711921	19	1621	spyogenes	579	gki(2)	gtr(2)	murI(32)	mutS(2)	recP(2)	xpt(2)	yqiL(2)
GCF_900983935.1_19944_7_112_genomic	1743225	17	1649	spyogenes	227	gki(4)	gtr(31)	murI(8)	mutS(5)	recP(2)	xpt(8)	yqiL(4)
GCF_900983945.1_19944_7_11_genomic	1871747	27	1835	spyogenes	397	gki(25)	gtr(2)	murI(8)	mutS(6)	recP(30)	xpt(5)	yqiL(1)
GCF_900983955.1_19944_7_110_genomic	1827869	20	1729	spyogenes	330	gki(38)	gtr(2)	murI(60)	mutS(23)	recP(39)	xpt(2)	yqiL(1)
GCF_900983965.1_19944_7_116_genomic	1787201	17	1720	spyogenes	227	gki(4)	gtr(31)	murI(8)	mutS(5)	recP(2)	xpt(8)	yqiL(4)
GCF_900983975.1_19944_7_113_genomic	1806527	24	1763	spyogenes	119	gki(2)	gtr(6)	murI(8)	mutS(3)	recP(2)	xpt(32)	yqiL(1)
GCF_900983985.1_19944_7_114_genomic	1854100	24	1784	spyogenes	176	gki(3)	gtr(2)	murI(3)	mutS(3)	recP(1)	xpt(3)	yqiL(3)
GCF_900983995.1_19944_7_115_genomic	1737505	17	1639	spyogenes	82	gki(18)	gtr(20)	murI(7)	mutS(9)	recP(2)	xpt(2)	yqiL(15)
GCF_900984005.1_19944_7_117_genomic	1790572	23	1734	spyogenes	12	gki(2)	gtr(6)	murI(1)	mutS(5)	recP(2)	xpt(2)	yqiL(2)
GCF_900984015.1_19944_7_118_genomic	1830957	20	1731	spyogenes	330	gki(38)	gtr(2)	murI(60)	mutS(23)	recP(39)	xpt(2)	yqiL(1)
GCF_900984025.1_19944_7_12_genomic	1877323	22	1800	spyogenes	75	gki(15)	gtr(14)	murI(7)	mutS(18)	recP(19)	xpt(3)	yqiL(1)
GCF_900984035.1_19944_7_120_genomic	1758184	24	1685	spyogenes	579	gki(2)	gtr(2)	murI(32)	mutS(2)	recP(2)	xpt(2)	yqiL(2)
GCF_900984045.1_19944_7_121_genomic	1828457	35	1802	spyogenes	11	gki(2)	gtr(6)	murI(1)	mutS(2)	recP(2)	xpt(2)	yqiL(2)
GCF_900984055.1_19944_7_122_genomic	1830148	18	1781	spyogenes	120	gki(43)	gtr(2)	murI(2)	mutS(7)	recP(1)	xpt(3)	yqiL(1)
GCF_900984065.1_19944_7_124_genomic	1795295	14	1749	spyogenes	616	gki(114)	gtr(2)	murI(14)	mutS(3)	recP(2)	xpt(3)	yqiL(64)
GCF_900984075.1_19944_7_123_genomic	1778563	12	1677	spyogenes	378	gki(11)	gtr(6)	murI(3)	mutS(6)	recP(6)	xpt(27)	yqiL(46)
GCF_900984085.1_19944_7_126_genomic	1830348	23	1728	spyogenes	330	gki(38)	gtr(2)	murI(60)	mutS(23)	recP(39)	xpt(2)	yqiL(1)
GCF_900984095.1_19944_7_125_genomic	1719184	11	1596	spyogenes	184	gki(29)	gtr(32)	murI(2)	mutS(5)	recP(48)	xpt(5)	yqiL(4)
GCF_900984105.1_19944_7_13_genomic	1817427	27	1790	spyogenes	46	gki(9)	gtr(8)	murI(1)	mutS(1)	recP(1)	xpt(3)	yqiL(4)
GCF_900984115.1_19944_7_129_genomic	1773117	18	1673	spyogenes	378	gki(11)	gtr(6)	murI(3)	mutS(6)	recP(6)	xpt(27)	yqiL(46)
GCF_900984125.1_19944_7_128_genomic	1758540	27	1682	spyogenes	579	gki(2)	gtr(2)	murI(32)	mutS(2)	recP(2)	xpt(2)	yqiL(2)
GCF_900984135.1_19944_7_133_genomic	1761037	18	1665	spyogenes	120	gki(43)	gtr(2)	murI(2)	mutS(7)	recP(1)	xpt(3)	yqiL(1)
GCF_900984145.1_19944_7_132_genomic	1769895	19	1707	spyogenes	998	gki(2)	gtr(2)	murI(2)	mutS(2)	recP(5)	xpt(61)	yqiL(24)
GCF_900984155.1_19944_7_134_genomic	1830817	22	1731	spyogenes	330	gki(38)	gtr(2)	murI(60)	mutS(23)	recP(39)	xpt(2)	yqiL(1)
GCF_900984165.1_19944_7_131_genomic	1844185	10	1799	spyogenes	191	gki(14)	gtr(17)	murI(14)	mutS(6)	recP(9)	xpt(40)	yqiL(38)
GCF_900984175.1_19944_7_130_genomic	1753805	17	1662	spyogenes	101	gki(16)	gtr(2)	murI(8)	mutS(3)	recP(1)	xpt(13)	yqiL(3)
GCF_900984185.1_19944_7_137_genomic	1752039	20	1656	spyogenes	120	gki(43)	gtr(2)	murI(2)	mutS(7)	recP(1)	xpt(3)	yqiL(1)
GCF_900984195.1_19944_7_138_genomic	1856458	27	1788	spyogenes	176	gki(3)	gtr(2)	murI(3)	mutS(3)	recP(1)	xpt(3)	yqiL(3)
GCF_900984205.1_19944_7_135_genomic	1759302	19	1639	spyogenes	876	gki(4)	gtr(3)	murI(2)	mutS(13)	recP(2)	xpt(3)	yqiL(1)
GCF_900984215.1_19944_7_136_genomic	1756880	9	1650	spyogenes	997	gki(29)	gtr(32)	murI(2)	mutS(5)	recP(19)	xpt(5)	yqiL(21)
GCF_900984225.1_19944_7_14_genomic	1759905	13	1695	spyogenes	538	gki(11)	gtr(2)	murI(69)	mutS(3)	recP(84)	xpt(13)	yqiL(83)
GCF_900984235.1_19944_7_139_genomic	1762508	19	1671	spyogenes	120	gki(43)	gtr(2)	murI(2)	mutS(7)	recP(1)	xpt(3)	yqiL(1)
GCF_900984245.1_19944_7_140_genomic	1743691	24	1669	spyogenes	604	gki(67)	gtr(24)	murI(8)	mutS(3)	recP(9)	xpt(45)	yqiL(4)
GCF_900984255.1_19944_7_141_genomic	1748778	23	1670	spyogenes	12	gki(2)	gtr(6)	murI(1)	mutS(5)	recP(2)	xpt(2)	yqiL(2)
GCF_900984265.1_19944_7_142_genomic	1830391	21	1729	spyogenes	330	gki(38)	gtr(2)	murI(60)	mutS(23)	recP(39)	xpt(2)	yqiL(1)
GCF_900984275.1_19944_7_144_genomic	1932983	12	1892	spyogenes	1004	gki(3)	gtr(2)	murI(3)	mutS(3)	recP(1)	xpt(3)	yqiL(150)
GCF_900984285.1_19944_7_143_genomic	1833381	14	1779	spyogenes	120	gki(43)	gtr(2)	murI(2)	mutS(7)	recP(1)	xpt(3)	yqiL(1)
GCF_900984295.1_19944_7_145_genomic	1779560	14	1674	spyogenes	378	gki(11)	gtr(6)	murI(3)	mutS(6)	recP(6)	xpt(27)	yqiL(46)
GCF_900984305.1_19944_7_146_genomic	1831781	12	1782	spyogenes	120	gki(43)	gtr(2)	murI(2)	mutS(7)	recP(1)	xpt(3)	yqiL(1)
GCF_900984315.1_19944_7_147_genomic	1829683	14	1780	spyogenes	120	gki(43)	gtr(2)	murI(2)	mutS(7)	recP(1)	xpt(3)	yqiL(1)
GCF_900984325.1_19944_7_148_genomic	1798280	24	1719	spyogenes	1003	gki(2)	gtr(134)	murI(9)	mutS(13)	recP(2)	xpt(14)	yqiL(2)
GCF_900984335.1_19944_7_149_genomic	1759200	22	1692	spyogenes	579	gki(2)	gtr(2)	murI(32)	mutS(2)	recP(2)	xpt(2)	yqiL(2)
GCF_900984345.1_19944_7_15_genomic	1716588	14	1624	spyogenes	174	gki(31)	gtr(2)	murI(2)	mutS(5)	recP(35)	xpt(14)	yqiL(12)
GCF_900984355.1_19944_7_150_genomic	1770797	25	1670	spyogenes	172	gki(56)	gtr(24)	murI(39)	mutS(7)	recP(30)	xpt(2)	yqiL(33)
GCF_900984365.1_19944_7_151_genomic	1757669	28	1638	spyogenes	876	gki(4)	gtr(3)	murI(2)	mutS(13)	recP(2)	xpt(3)	yqiL(1)
GCF_900984375.1_19944_7_152_genomic	1725524	14	1632	spyogenes	963	gki(2)	gtr(6)	murI(8)	mutS(3)	recP(22)	xpt(23)	yqiL(1)
GCF_900984385.1_19944_7_153_genomic	1779528	29	1721	spyogenes	11	gki(2)	gtr(6)	murI(1)	mutS(2)	recP(2)	xpt(2)	yqiL(2)
GCF_900984395.1_19944_7_154_genomic	1819664	24	1741	spyogenes	330	gki(38)	gtr(2)	murI(60)	mutS(23)	recP(39)	xpt(2)	yqiL(1)
GCF_900984405.1_19944_7_156_genomic	1797618	20	1747	spyogenes	616	gki(114)	gtr(2)	murI(14)	mutS(3)	recP(2)	xpt(3)	yqiL(64)
GCF_900984415.1_19944_7_155_genomic	1727776	19	1635	spyogenes	111	gki(3)	gtr(38)	murI(1)	mutS(7)	recP(1)	xpt(8)	yqiL(24)
GCF_900984425.1_19944_7_157_genomic	1736831	11	1612	spyogenes	184	gki(29)	gtr(32)	murI(2)	mutS(5)	recP(48)	xpt(5)	yqiL(4)
GCF_900984435.1_19944_7_158_genomic	1797889	19	1725	spyogenes	120	gki(43)	gtr(2)	murI(2)	mutS(7)	recP(1)	xpt(3)	yqiL(1)
GCF_900984445.1_19944_7_159_genomic	1747437	24	1667	spyogenes	604	gki(67)	gtr(24)	murI(8)	mutS(3)	recP(9)	xpt(45)	yqiL(4)
GCF_900984455.1_19944_7_16_genomic	1802141	22	1722	spyogenes	36	gki(5)	gtr(2)	murI(2)	mutS(6)	recP(6)	xpt(2)	yqiL(2)
GCF_900984465.1_19944_7_160_genomic	1837366	28	1757	spyogenes	36	gki(5)	gtr(2)	murI(2)	mutS(6)	recP(6)	xpt(2)	yqiL(2)
GCF_900984475.1_19944_7_161_genomic	1711323	14	1604	spyogenes	14	gki(2)	gtr(6)	murI(8)	mutS(3)	recP(9)	xpt(3)	yqiL(1)
GCF_900984485.1_19944_7_164_genomic	1795853	16	1749	spyogenes	616	gki(114)	gtr(2)	murI(14)	mutS(3)	recP(2)	xpt(3)	yqiL(64)
GCF_900984495.1_19944_7_165_genomic	1744583	16	1657	spyogenes	227	gki(4)	gtr(31)	murI(8)	mutS(5)	recP(2)	xpt(8)	yqiL(4)
GCF_900984505.1_19944_7_168_genomic	1727740	16	1636	spyogenes	101	gki(16)	gtr(2)	murI(8)	mutS(3)	recP(1)	xpt(13)	yqiL(3)
GCF_900984515.1_19944_7_167_genomic	1759084	25	1686	spyogenes	579	gki(2)	gtr(2)	murI(32)	mutS(2)	recP(2)	xpt(2)	yqiL(2)
GCF_900984525.1_19944_7_162_genomic	1862405	28	1796	spyogenes	330	gki(38)	gtr(2)	murI(60)	mutS(23)	recP(39)	xpt(2)	yqiL(1)
GCF_900984535.1_19944_7_166_genomic	1762332	18	1669	spyogenes	120	gki(43)	gtr(2)	murI(2)	mutS(7)	recP(1)	xpt(3)	yqiL(1)
GCF_900984545.1_19944_7_163_genomic	1729703	23	1635	spyogenes	111	gki(3)	gtr(38)	murI(1)	mutS(7)	recP(1)	xpt(8)	yqiL(24)
GCF_900984555.1_19944_7_169_genomic	1715020	14	1607	spyogenes	101	gki(16)	gtr(2)	murI(8)	mutS(3)	recP(1)	xpt(13)	yqiL(3)
GCF_900984565.1_19944_7_17_genomic	1872546	36	1861	spyogenes	37	gki(5)	gtr(2)	murI(5)	mutS(5)	recP(5)	xpt(4)	yqiL(3)
GCF_900984575.1_19944_7_170_genomic	1733495	31	1618	spyogenes	981	gki(2)	gtr(132)	murI(35)	mutS(7)	recP(2)	xpt(57)	yqiL(1)
GCF_900984585.1_19944_7_171_genomic	1788363	16	1697	spyogenes	547	gki(3)	gtr(4)	murI(6)	mutS(6)	recP(14)	xpt(5)	yqiL(0)
GCF_900984595.1_19944_7_175_genomic	1765480	20	1669	spyogenes	172	gki(56)	gtr(24)	murI(39)	mutS(7)	recP(30)	xpt(2)	yqiL(33)
GCF_900984605.1_19944_7_173_genomic	1796056	16	1747	spyogenes	616	gki(114)	gtr(2)	murI(14)	mutS(3)	recP(2)	xpt(3)	yqiL(64)
GCF_900984615.1_19944_7_172_genomic	1764230	21	1681	spyogenes	993	gki(89)	gtr(3)	murI(8)	mutS(6)	recP(4)	xpt(3)	yqiL(4)
GCF_900984625.1_19944_7_174_genomic	1749335	16	1659	spyogenes	227	gki(4)	gtr(31)	murI(8)	mutS(5)	recP(2)	xpt(8)	yqiL(4)
GCF_900984635.1_19944_7_176_genomic	1803450	19	1745	spyogenes	28	gki(4)	gtr(3)	murI(4)	mutS(4)	recP(4)	xpt(2)	yqiL(4)
GCF_900984645.1_19944_7_177_genomic	1746380	9	1658	spyogenes	292	gki(4)	gtr(3)	murI(54)	mutS(5)	recP(34)	xpt(8)	yqiL(44)
GCF_900984655.1_19944_7_18_genomic	1811936	30	1767	spyogenes	46	gki(9)	gtr(8)	murI(1)	mutS(1)	recP(1)	xpt(3)	yqiL(4)
GCF_900984665.1_19944_7_19_genomic	1883551	26	1853	spyogenes	38	gki(5)	gtr(7)	murI(8)	mutS(5)	recP(15)	xpt(2)	yqiL(1)
GCF_900984675.1_19944_7_20_genomic	1744451	13	1633	spyogenes	626	gki(11)	gtr(6)	murI(78)	mutS(5)	recP(9)	xpt(3)	yqiL(19)
GCF_900984685.1_19944_7_21_genomic	1866157	30	1826	spyogenes	150	gki(11)	gtr(2)	murI(1)	mutS(3)	recP(50)	xpt(8)	yqiL(7)
GCF_900984695.1_19944_7_23_genomic	1717547	35	1626	spyogenes	999	gki(13)	gtr(2)	murI(8)	mutS(1)	recP(13)	xpt(13)	yqiL(28)
GCF_900984705.1_19944_7_2_genomic	1759695	12	1638	spyogenes	482	gki(4)	gtr(31)	murI(2)	mutS(11)	recP(34)	xpt(3)	yqiL(21)
GCF_900984715.1_19944_7_22_genomic	1812551	26	1769	spyogenes	1061	gki(2)	gtr(6)	murI(8)	mutS(5)	recP(22)	xpt(3)	yqiL(154)
GCF_900984725.1_19944_7_24_genomic	1776236	17	1696	spyogenes	82	gki(18)	gtr(20)	murI(7)	mutS(9)	recP(2)	xpt(2)	yqiL(15)
GCF_900984735.1_19944_7_25_genomic	1850312	33	1800	spyogenes	62	gki(13)	gtr(3)	murI(10)	mutS(12)	recP(20)	xpt(2)	yqiL(3)
GCF_900984745.1_19944_7_27_genomic	1903517	14	1802	spyogenes	1005	gki(78)	gtr(53)	murI(14)	mutS(5)	recP(4)	xpt(124)	yqiL(49)
GCF_900984765.1_19944_7_29_genomic	1780104	32	1719	spyogenes	46	gki(9)	gtr(8)	murI(1)	mutS(1)	recP(1)	xpt(3)	yqiL(4)
GCF_900984775.1_19944_7_31_genomic	1764417	15	1693	spyogenes	28	gki(4)	gtr(3)	murI(4)	mutS(4)	recP(4)	xpt(2)	yqiL(4)
GCF_900984785.1_19944_7_28_genomic	1923116	16	1868	spyogenes	161	gki(16)	gtr(41)	murI(2)	mutS(29)	recP(2)	xpt(25)	yqiL(7)
GCF_900984795.1_19944_7_3_genomic	1758570	11	1638	spyogenes	482	gki(4)	gtr(31)	murI(2)	mutS(11)	recP(34)	xpt(3)	yqiL(21)
GCF_900984805.1_19944_7_26_genomic	1842974	20	1783	spyogenes	5	gki(2)	gtr(2)	murI(2)	mutS(3)	recP(2)	xpt(3)	yqiL(2)
GCF_900984815.1_19944_7_32_genomic	1848939	13	1742	spyogenes	53	gki(11)	gtr(6)	murI(22)	mutS(7)	recP(9)	xpt(2)	yqiL(17)
GCF_900984825.1_19944_7_33_genomic	1874056	28	1849	spyogenes	624	gki(38)	gtr(2)	murI(2)	mutS(23)	recP(39)	xpt(2)	yqiL(1)
GCF_900984835.1_19944_7_34_genomic	1815604	20	1773	spyogenes	1006	gki(160)	gtr(2)	murI(1)	mutS(2)	recP(2)	xpt(2)	yqiL(2)
GCF_900984845.1_19944_7_35_genomic	1809585	17	1756	spyogenes	174	gki(31)	gtr(2)	murI(2)	mutS(5)	recP(35)	xpt(14)	yqiL(12)
GCF_900984855.1_19944_7_36_genomic	1839197	27	1780	spyogenes	62	gki(13)	gtr(3)	murI(10)	mutS(12)	recP(20)	xpt(2)	yqiL(3)
GCF_900984865.1_19944_7_38_genomic	1813661	21	1769	spyogenes	4	gki(2)	gtr(2)	murI(1)	mutS(2)	recP(2)	xpt(3)	yqiL(2)
GCF_900984875.1_19944_7_37_genomic	1798546	25	1729	spyogenes	44	gki(8)	gtr(7)	murI(8)	mutS(8)	recP(9)	xpt(3)	yqiL(1)
GCF_900984885.1_19944_7_39_genomic	1798980	29	1715	spyogenes	36	gki(5)	gtr(2)	murI(2)	mutS(6)	recP(6)	xpt(2)	yqiL(2)
GCF_900984895.1_19944_7_4_genomic	1889841	16	1791	spyogenes	357	gki(75)	gtr(2)	murI(44)	mutS(4)	recP(66)	xpt(3)	yqiL(1)
GCF_900984905.1_19944_7_41_genomic	1972739	44	1929	spyogenes	89	gki(24)	gtr(2)	murI(3)	mutS(5)	recP(1)	xpt(3)	yqiL(1)
GCF_900984915.1_19944_7_40_genomic	1725133	9	1645	spyogenes	1007	gki(163)	gtr(2)	murI(14)	mutS(3)	recP(2)	xpt(3)	yqiL(64)
GCF_900984925.1_19944_7_42_genomic	1786844	11	1678	spyogenes	1075	gki(4)	gtr(10)	murI(2)	mutS(6)	recP(33)	xpt(2)	yqiL(21)
GCF_900984935.1_19944_7_45_genomic	1853080	16	1801	spyogenes	59	gki(13)	gtr(2)	murI(8)	mutS(19)	recP(1)	xpt(3)	yqiL(4)
GCF_900984945.1_19944_7_48_genomic	1772917	22	1713	spyogenes	46	gki(9)	gtr(8)	murI(1)	mutS(1)	recP(1)	xpt(3)	yqiL(4)
GCF_900984955.1_19944_7_5_genomic	1788426	12	1695	spyogenes	534	gki(4)	gtr(31)	murI(8)	mutS(3)	recP(34)	xpt(3)	yqiL(40)
GCF_900984965.1_19944_7_47_genomic	1889997	26	1860	spyogenes	1009	gki(5)	gtr(11)	murI(121)	mutS(5)	recP(15)	xpt(2)	yqiL(1)
GCF_900984975.1_19944_7_44_genomic	1752563	10	1680	spyogenes	1008	gki(69)	gtr(2)	murI(2)	mutS(3)	recP(145)	xpt(127)	yqiL(2)
GCF_900984985.1_19944_7_46_genomic	1873607	39	1836	spyogenes	62	gki(13)	gtr(3)	murI(10)	mutS(12)	recP(20)	xpt(2)	yqiL(3)
GCF_900984995.1_19944_7_43_genomic	1751839	12	1660	spyogenes	172	gki(56)	gtr(24)	murI(39)	mutS(7)	recP(30)	xpt(2)	yqiL(33)
GCF_900985005.1_19944_7_49_genomic	1803736	16	1748	spyogenes	28	gki(4)	gtr(3)	murI(4)	mutS(4)	recP(4)	xpt(2)	yqiL(4)
GCF_900985015.1_19944_7_51_genomic	1841632	26	1792	spyogenes	308	gki(3)	gtr(6)	murI(31)	mutS(2)	recP(1)	xpt(61)	yqiL(46)
GCF_900985025.1_19944_7_50_genomic	1917646	25	1849	spyogenes	187	gki(59)	gtr(43)	murI(14)	mutS(5)	recP(47)	xpt(2)	yqiL(1)
GCF_900985035.1_19944_7_52_genomic	1835984	14	1779	spyogenes	28	gki(4)	gtr(3)	murI(4)	mutS(4)	recP(4)	xpt(2)	yqiL(4)
GCF_900985045.1_19944_7_53_genomic	1757812	13	1688	spyogenes	11	gki(2)	gtr(6)	murI(1)	mutS(2)	recP(2)	xpt(2)	yqiL(2)
GCF_900985055.1_19944_7_54_genomic	1843505	30	1757	spyogenes	573	gki(55)	gtr(6)	murI(8)	mutS(25)	recP(1)	xpt(81)	yqiL(27)
GCF_900985065.1_19944_7_59_genomic	1848824	17	1785	spyogenes	59	gki(13)	gtr(2)	murI(8)	mutS(19)	recP(1)	xpt(3)	yqiL(4)
GCF_900985075.1_19944_7_58_genomic	1756455	11	1663	spyogenes	986	gki(4)	gtr(10)	murI(3)	mutS(6)	recP(33)	xpt(2)	yqiL(1)
GCF_900985085.1_19944_7_6_genomic	1783560	15	1702	spyogenes	320	gki(4)	gtr(63)	murI(8)	mutS(5)	recP(73)	xpt(3)	yqiL(4)
GCF_900985095.1_19944_7_60_genomic	1804050	17	1750	spyogenes	28	gki(4)	gtr(3)	murI(4)	mutS(4)	recP(4)	xpt(2)	yqiL(4)
GCF_900985105.1_19944_7_61_genomic	1812489	27	1769	spyogenes	46	gki(9)	gtr(8)	murI(1)	mutS(1)	recP(1)	xpt(3)	yqiL(4)
GCF_900985115.1_19944_7_67_genomic	1882577	20	1836	spyogenes	55	gki(11)	gtr(9)	murI(1)	mutS(9)	recP(2)	xpt(3)	yqiL(4)
GCF_900985125.1_19944_7_66_genomic	1815079	16	1750	spyogenes	150	gki(11)	gtr(2)	murI(1)	mutS(3)	recP(50)	xpt(8)	yqiL(7)
GCF_900985135.1_19944_7_62_genomic	1746044	22	1659	spyogenes	147	gki(11)	gtr(2)	murI(8)	mutS(33)	recP(1)	xpt(13)	yqiL(18)
GCF_900985145.1_19944_7_68_genomic	1776071	25	1687	spyogenes	1010	gki(158)	gtr(6)	murI(120)	mutS(5)	recP(4)	xpt(3)	yqiL(10)
GCF_900985155.1_19944_7_69_genomic	1720086	32	1603	spyogenes	989	gki(13)	gtr(2)	murI(3)	mutS(20)	recP(5)	xpt(3)	yqiL(1)
GCF_900985165.1_19944_7_70_genomic	1821364	17	1761	spyogenes	150	gki(11)	gtr(2)	murI(1)	mutS(3)	recP(50)	xpt(8)	yqiL(7)
GCF_900985175.1_19944_7_7_genomic	1713394	8	1587	spyogenes	473	gki(4)	gtr(36)	murI(8)	mutS(7)	recP(51)	xpt(3)	yqiL(76)
GCF_900985185.1_19944_7_71_genomic	1771265	27	1655	spyogenes	109	gki(42)	gtr(37)	murI(8)	mutS(22)	recP(33)	xpt(3)	yqiL(4)
GCF_900985195.1_19944_7_72_genomic	1765271	20	1669	spyogenes	172	gki(56)	gtr(24)	murI(39)	mutS(7)	recP(30)	xpt(2)	yqiL(33)
GCF_900985205.1_19944_7_74_genomic	1736934	11	1612	spyogenes	184	gki(29)	gtr(32)	murI(2)	mutS(5)	recP(48)	xpt(5)	yqiL(4)
GCF_900985215.1_19944_7_73_genomic	1782393	13	1721	spyogenes	990	gki(4)	gtr(6)	murI(1)	mutS(2)	recP(2)	xpt(2)	yqiL(2)
GCF_900985225.1_19944_7_76_genomic	1765308	15	1660	spyogenes	902	gki(13)	gtr(45)	murI(8)	mutS(4)	recP(34)	xpt(3)	yqiL(1)
GCF_900985235.1_19944_7_75_genomic	1757176	15	1679	spyogenes	14	gki(2)	gtr(6)	murI(8)	mutS(3)	recP(9)	xpt(3)	yqiL(1)
GCF_900985245.1_19944_7_77_genomic	1705089	19	1588	spyogenes	129	gki(16)	gtr(42)	murI(34)	mutS(7)	recP(45)	xpt(2)	yqiL(17)
GCF_900985255.1_19944_7_79_genomic	1781800	29	1664	spyogenes	109	gki(42)	gtr(37)	murI(8)	mutS(22)	recP(33)	xpt(3)	yqiL(4)
GCF_900985265.1_19944_7_78_genomic	1829831	20	1732	spyogenes	330	gki(38)	gtr(2)	murI(60)	mutS(23)	recP(39)	xpt(2)	yqiL(1)
GCF_900985275.1_19944_7_8_genomic	1851378	38	1814	spyogenes	11	gki(2)	gtr(6)	murI(1)	mutS(2)	recP(2)	xpt(2)	yqiL(2)
GCF_900985285.1_19944_7_80_genomic	1757539	9	1651	spyogenes	997	gki(29)	gtr(32)	murI(2)	mutS(5)	recP(19)	xpt(5)	yqiL(21)
GCF_900985295.1_19944_7_81_genomic	1801565	27	1717	spyogenes	36	gki(5)	gtr(2)	murI(2)	mutS(6)	recP(6)	xpt(2)	yqiL(2)
GCF_900985305.1_19944_7_82_genomic	1802190	28	1742	spyogenes	101	gki(16)	gtr(2)	murI(8)	mutS(3)	recP(1)	xpt(13)	yqiL(3)
GCF_900985315.1_19944_7_88_genomic	1766320	18	1696	spyogenes	963	gki(2)	gtr(6)	murI(8)	mutS(3)	recP(22)	xpt(23)	yqiL(1)
GCF_900985325.1_19944_7_83_genomic	1831535	15	1781	spyogenes	120	gki(43)	gtr(2)	murI(2)	mutS(7)	recP(1)	xpt(3)	yqiL(1)
GCF_900985335.1_19944_7_86_genomic	1750813	20	1674	spyogenes	12	gki(2)	gtr(6)	murI(1)	mutS(5)	recP(2)	xpt(2)	yqiL(2)
GCF_900985345.1_19944_7_85_genomic	1743847	22	1669	spyogenes	604	gki(67)	gtr(24)	murI(8)	mutS(3)	recP(9)	xpt(45)	yqiL(4)
GCF_900985355.1_19944_7_89_genomic	1802323	19	1745	spyogenes	28	gki(4)	gtr(3)	murI(4)	mutS(4)	recP(4)	xpt(2)	yqiL(4)
GCF_900985365.1_19944_7_84_genomic	1715521	19	1626	spyogenes	579	gki(2)	gtr(2)	murI(32)	mutS(2)	recP(2)	xpt(2)	yqiL(2)
GCF_900985375.1_19944_7_9_genomic	1785896	19	1714	spyogenes	14	gki(2)	gtr(6)	murI(8)	mutS(3)	recP(9)	xpt(3)	yqiL(1)
GCF_900985385.1_8898_2_70_genomic	1792341	10	1695	spyogenes	239	gki(4)	gtr(31)	murI(91)	mutS(5)	recP(34)	xpt(8)	yqiL(44)
GCF_900985395.1_8898_2_71_genomic	1788373	18	1708	spyogenes	178	gki(4)	gtr(4)	murI(3)	mutS(6)	recP(14)	xpt(3)	yqiL(4)
GCF_900985405.1_8898_2_73_genomic	1817822	13	1753	spyogenes	777	gki(4)	gtr(3)	murI(2)	mutS(4)	recP(44)	xpt(34)	yqiL(100)
GCF_900985415.1_8898_2_74_genomic	1729829	13	1613	spyogenes	251	gki(3)	gtr(7)	murI(93)	mutS(44)	recP(2)	xpt(3)	yqiL(12)
GCF_900985425.1_8898_2_75_genomic	1788442	15	1693	spyogenes	708	gki(4)	gtr(2)	murI(2)	mutS(5)	recP(1)	xpt(34)	yqiL(41)
GCF_900985435.1_8898_2_76_genomic	1720786	20	1609	spyogenes	217	gki(136)	gtr(2)	murI(2)	mutS(5)	recP(2)	xpt(49)	yqiL(42)
GCF_900985445.1_8898_2_77_genomic	1878155	30	1780	spyogenes	257	gki(4)	gtr(82)	murI(14)	mutS(72)	recP(70)	xpt(24)	yqiL(4)
GCF_900985455.1_8898_2_78_genomic	1754020	16	1636	spyogenes	234	gki(65)	gtr(31)	murI(91)	mutS(6)	recP(34)	xpt(3)	yqiL(1)
GCF_900985465.1_8898_2_79_genomic	1772151	22	1686	spyogenes	755	gki(69)	gtr(85)	murI(2)	mutS(13)	recP(1)	xpt(24)	yqiL(41)
GCF_900985475.1_8898_2_8_genomic	1845073	21	1757	spyogenes	770	gki(2)	gtr(7)	murI(8)	mutS(3)	recP(2)	xpt(14)	yqiL(2)
GCF_900985485.1_8898_2_82_genomic	1713374	15	1598	spyogenes	217	gki(136)	gtr(2)	murI(2)	mutS(5)	recP(2)	xpt(49)	yqiL(42)
GCF_900985495.1_8898_3_12_genomic	1800707	21	1697	spyogenes	266	gki(10)	gtr(2)	murI(2)	mutS(5)	recP(4)	xpt(5)	yqiL(1)
GCF_900985505.1_8898_2_83_genomic	1713517	12	1623	spyogenes	781	gki(4)	gtr(31)	murI(9)	mutS(6)	recP(117)	xpt(2)	yqiL(12)
GCF_900985515.1_8898_3_17_genomic	1801096	16	1695	spyogenes	233	gki(4)	gtr(2)	murI(2)	mutS(4)	recP(1)	xpt(5)	yqiL(72)
GCF_900985525.1_8898_3_21_genomic	1814151	13	1733	spyogenes	743	gki(51)	gtr(3)	murI(14)	mutS(4)	recP(2)	xpt(92)	yqiL(4)
GCF_900985535.1_8898_3_19_genomic	1706927	16	1605	spyogenes	136	gki(40)	gtr(2)	murI(9)	mutS(5)	recP(9)	xpt(8)	yqiL(12)
GCF_900985545.1_8898_3_20_genomic	1792932	11	1711	spyogenes	780	gki(4)	gtr(98)	murI(19)	mutS(5)	recP(2)	xpt(34)	yqiL(12)
GCF_900985555.1_8898_3_2_genomic	1713162	10	1623	spyogenes	781	gki(4)	gtr(31)	murI(9)	mutS(6)	recP(117)	xpt(2)	yqiL(12)
GCF_900985565.1_8898_3_14_genomic	1816475	12	1717	spyogenes	763	gki(10)	gtr(25)	murI(7)	mutS(5)	recP(2)	xpt(2)	yqiL(4)
GCF_900985575.1_8898_3_23_genomic	1958115	25	1911	spyogenes	764	gki(28)	gtr(13)	murI(8)	mutS(5)	recP(9)	xpt(3)	yqiL(1)
GCF_900985585.1_8898_3_25_genomic	1798365	17	1665	spyogenes	536	gki(14)	gtr(12)	murI(2)	mutS(17)	recP(16)	xpt(5)	yqiL(9)
GCF_900985595.1_8898_3_26_genomic	1742209	15	1638	spyogenes	777	gki(4)	gtr(3)	murI(2)	mutS(4)	recP(44)	xpt(34)	yqiL(100)
GCF_900985605.1_8898_3_24_genomic	1723791	13	1618	spyogenes	754	gki(30)	gtr(2)	murI(9)	mutS(13)	recP(44)	xpt(14)	yqiL(2)
GCF_900985615.1_8898_3_29_genomic	1783177	17	1700	spyogenes	178	gki(4)	gtr(4)	murI(3)	mutS(6)	recP(14)	xpt(3)	yqiL(4)
GCF_900985625.1_8898_3_3_genomic	1790472	9	1692	spyogenes	239	gki(4)	gtr(31)	murI(91)	mutS(5)	recP(34)	xpt(8)	yqiL(44)
GCF_900985635.1_8898_3_30_genomic	1831696	18	1767	spyogenes	200	gki(62)	gtr(2)	murI(2)	mutS(7)	recP(1)	xpt(3)	yqiL(1)
GCF_900985645.1_8898_3_31_genomic	1713972	15	1599	spyogenes	217	gki(136)	gtr(2)	murI(2)	mutS(5)	recP(2)	xpt(49)	yqiL(42)
GCF_900985655.1_8898_3_33_genomic	1799726	13	1701	spyogenes	120	gki(43)	gtr(2)	murI(2)	mutS(7)	recP(1)	xpt(3)	yqiL(1)
GCF_900985665.1_8898_3_32_genomic	1872723	27	1770	spyogenes	257	gki(4)	gtr(82)	murI(14)	mutS(72)	recP(70)	xpt(24)	yqiL(4)
GCF_900985675.1_8898_3_34_genomic	1824644	14	1721	spyogenes	241	gki(10)	gtr(25)	murI(7)	mutS(5)	recP(67)	xpt(2)	yqiL(12)
GCF_900985685.1_8898_3_35_genomic	1793370	22	1726	spyogenes	774	gki(118)	gtr(3)	murI(47)	mutS(7)	recP(2)	xpt(2)	yqiL(41)
GCF_900985695.1_8898_3_36_genomic	1712798	12	1620	spyogenes	781	gki(4)	gtr(31)	murI(9)	mutS(6)	recP(117)	xpt(2)	yqiL(12)
GCF_900985705.1_8898_3_37_genomic	1790343	15	1690	spyogenes	619	gki(2)	gtr(2)	murI(2)	mutS(3)	recP(49)	xpt(14)	yqiL(37)
GCF_900985715.1_8898_3_38_genomic	1784072	18	1675	spyogenes	221	gki(1)	gtr(2)	murI(2)	mutS(5)	recP(35)	xpt(3)	yqiL(1)
GCF_900985725.1_8898_3_39_genomic	1816129	14	1696	spyogenes	222	gki(104)	gtr(80)	murI(2)	mutS(75)	recP(9)	xpt(2)	yqiL(107)
GCF_900985735.1_8898_3_4_genomic	1753681	19	1642	spyogenes	776	gki(4)	gtr(2)	murI(3)	mutS(4)	recP(1)	xpt(5)	yqiL(4)
GCF_900985745.1_8898_3_41_genomic	1848006	15	1755	spyogenes	213	gki(122)	gtr(2)	murI(2)	mutS(76)	recP(35)	xpt(3)	yqiL(101)
GCF_900985755.1_8898_3_42_genomic	1821641	28	1751	spyogenes	769	gki(51)	gtr(2)	murI(64)	mutS(6)	recP(35)	xpt(34)	yqiL(41)
GCF_900985765.1_8898_3_48_genomic	1896260	22	1862	spyogenes	238	gki(4)	gtr(2)	murI(88)	mutS(9)	recP(19)	xpt(98)	yqiL(1)
GCF_900985775.1_8898_3_46_genomic	1811671	13	1738	spyogenes	402	gki(69)	gtr(2)	murI(2)	mutS(7)	recP(1)	xpt(3)	yqiL(12)
GCF_900985785.1_8898_3_45_genomic	1771086	15	1666	spyogenes	773	gki(138)	gtr(2)	murI(54)	mutS(5)	recP(35)	xpt(46)	yqiL(1)
GCF_900985795.1_8898_3_49_genomic	1734184	15	1602	spyogenes	712	gki(10)	gtr(12)	murI(2)	mutS(67)	recP(16)	xpt(3)	yqiL(4)
GCF_900985805.1_8898_3_5_genomic	1862817	24	1787	spyogenes	747	gki(28)	gtr(31)	murI(2)	mutS(9)	recP(114)	xpt(3)	yqiL(4)
GCF_900985815.1_8898_3_50_genomic	1763123	10	1664	spyogenes	713	gki(69)	gtr(2)	murI(2)	mutS(5)	recP(4)	xpt(24)	yqiL(12)
GCF_900985825.1_8898_3_52_genomic	1758207	23	1631	spyogenes	716	gki(4)	gtr(93)	murI(86)	mutS(5)	recP(19)	xpt(3)	yqiL(4)
GCF_900985835.1_8898_3_51_genomic	1760453	21	1642	spyogenes	716	gki(4)	gtr(93)	murI(86)	mutS(5)	recP(19)	xpt(3)	yqiL(4)
GCF_900985845.1_8898_3_53_genomic	1841230	18	1737	spyogenes	717	gki(4)	gtr(96)	murI(24)	mutS(11)	recP(19)	xpt(3)	yqiL(25)
GCF_900985855.1_8898_3_55_genomic	1758101	21	1664	spyogenes	755	gki(69)	gtr(85)	murI(2)	mutS(13)	recP(1)	xpt(24)	yqiL(41)
GCF_900985865.1_8898_3_54_genomic	1801647	15	1709	spyogenes	720	gki(133)	gtr(2)	murI(2)	mutS(7)	recP(1)	xpt(3)	yqiL(1)
GCF_900985875.1_8898_3_56_genomic	1853245	10	1767	spyogenes	727	gki(4)	gtr(31)	murI(7)	mutS(81)	recP(1)	xpt(3)	yqiL(1)
GCF_900985885.1_8898_3_57_genomic	1770377	21	1682	spyogenes	755	gki(69)	gtr(85)	murI(2)	mutS(13)	recP(1)	xpt(24)	yqiL(41)
GCF_900985895.1_8898_3_59_genomic	1729527	13	1604	spyogenes	742	gki(65)	gtr(7)	murI(2)	mutS(44)	recP(2)	xpt(3)	yqiL(12)
GCF_900985905.1_8898_3_58_genomic	1811752	21	1734	spyogenes	736	gki(68)	gtr(2)	murI(92)	mutS(5)	recP(35)	xpt(3)	yqiL(106)
GCF_900985915.1_8898_3_6_genomic	1803024	16	1691	spyogenes	772	gki(4)	gtr(2)	murI(2)	mutS(80)	recP(109)	xpt(24)	yqiL(108)
GCF_900985925.1_8898_3_61_genomic	1850879	22	1785	spyogenes	238	gki(4)	gtr(2)	murI(88)	mutS(9)	recP(19)	xpt(98)	yqiL(1)
GCF_900985935.1_8898_3_62_genomic	1736104	17	1633	spyogenes	1085	gki(4)	gtr(2)	murI(3)	mutS(111)	recP(1)	xpt(5)	yqiL(72)
GCF_900985945.1_8898_3_63_genomic	1830306	19	1728	spyogenes	744	gki(24)	gtr(2)	murI(2)	mutS(5)	recP(1)	xpt(2)	yqiL(4)
GCF_900985955.1_8898_3_64_genomic	1888375	25	1799	spyogenes	746	gki(4)	gtr(24)	murI(2)	mutS(5)	recP(19)	xpt(49)	yqiL(25)
GCF_900985965.1_8898_3_65_genomic	1770590	15	1667	spyogenes	773	gki(138)	gtr(2)	murI(54)	mutS(5)	recP(35)	xpt(46)	yqiL(1)
GCF_900985975.1_8898_3_66_genomic	1825614	13	1729	spyogenes	241	gki(10)	gtr(25)	murI(7)	mutS(5)	recP(67)	xpt(2)	yqiL(12)
GCF_900986005.1_8898_3_68_genomic	1840659	20	1733	spyogenes	749	gki(4)	gtr(2)	murI(24)	mutS(77)	recP(19)	xpt(3)	yqiL(25)
GCF_900986015.1_8898_3_71_genomic	1866278	12	1774	spyogenes	751	gki(4)	gtr(24)	murI(2)	mutS(46)	recP(2)	xpt(3)	yqiL(25)
GCF_900986025.1_8898_3_70_genomic	1788402	11	1678	spyogenes	753	gki(1)	gtr(2)	murI(2)	mutS(5)	recP(1)	xpt(3)	yqiL(109)
GCF_900986035.1_8898_3_72_genomic	1810074	19	1687	spyogenes	752	gki(39)	gtr(2)	murI(8)	mutS(13)	recP(2)	xpt(49)	yqiL(1)
GCF_900986045.1_8898_3_73_genomic	1785401	14	1674	spyogenes	753	gki(1)	gtr(2)	murI(2)	mutS(5)	recP(1)	xpt(3)	yqiL(109)
GCF_900986055.1_8898_3_74_genomic	1823000	12	1721	spyogenes	241	gki(10)	gtr(25)	murI(7)	mutS(5)	recP(67)	xpt(2)	yqiL(12)
GCF_900986065.1_8898_3_75_genomic	1757554	15	1645	spyogenes	482	gki(4)	gtr(31)	murI(2)	mutS(11)	recP(34)	xpt(3)	yqiL(21)
GCF_900986075.1_8898_3_77_genomic	1770828	22	1684	spyogenes	755	gki(69)	gtr(85)	murI(2)	mutS(13)	recP(1)	xpt(24)	yqiL(41)
GCF_900986085.1_8898_3_8_genomic	1784613	15	1705	spyogenes	178	gki(4)	gtr(4)	murI(3)	mutS(6)	recP(14)	xpt(3)	yqiL(4)
GCF_900986095.1_8898_3_78_genomic	1771455	12	1649	spyogenes	756	gki(2)	gtr(31)	murI(2)	mutS(3)	recP(2)	xpt(3)	yqiL(41)
GCF_900986105.1_8898_3_83_genomic	1790667	14	1685	spyogenes	619	gki(2)	gtr(2)	murI(2)	mutS(3)	recP(49)	xpt(14)	yqiL(37)
GCF_900986115.1_8898_3_82_genomic	1750581	15	1659	spyogenes	215	gki(135)	gtr(2)	murI(8)	mutS(79)	recP(2)	xpt(34)	yqiL(102)
GCF_900986125.1_8898_3_84_genomic	1727874	17	1628	spyogenes	223	gki(69)	gtr(2)	murI(90)	mutS(13)	recP(35)	xpt(24)	yqiL(104)
GCF_900986135.1_8898_3_85_genomic	1844116	21	1759	spyogenes	235	gki(3)	gtr(55)	murI(2)	mutS(67)	recP(112)	xpt(2)	yqiL(4)
GCF_900986145.1_8898_3_87_genomic	1801677	17	1692	spyogenes	233	gki(4)	gtr(2)	murI(2)	mutS(4)	recP(1)	xpt(5)	yqiL(72)
GCF_900986155.1_8898_3_89_genomic	1848768	18	1739	spyogenes	274	gki(28)	gtr(2)	murI(2)	mutS(36)	recP(2)	xpt(2)	yqiL(1)
GCF_900986165.1_8898_3_9_genomic	1873603	27	1775	spyogenes	257	gki(4)	gtr(82)	murI(14)	mutS(72)	recP(70)	xpt(24)	yqiL(4)
GCF_900986175.1_8898_3_90_genomic	1784055	14	1711	spyogenes	178	gki(4)	gtr(4)	murI(3)	mutS(6)	recP(14)	xpt(3)	yqiL(4)
GCF_900986185.1_8898_3_92_genomic	1777500	11	1662	spyogenes	619	gki(2)	gtr(2)	murI(2)	mutS(3)	recP(49)	xpt(14)	yqiL(37)
GCF_900986195.1_8898_3_93_genomic	1859334	26	1807	spyogenes	178	gki(4)	gtr(4)	murI(3)	mutS(6)	recP(14)	xpt(3)	yqiL(4)
GCF_900986205.1_8898_3_91_genomic	1759322	17	1647	spyogenes	218	gki(4)	gtr(31)	murI(2)	mutS(11)	recP(113)	xpt(3)	yqiL(21)
GCF_900986215.1_8898_3_94_genomic	1854347	23	1790	spyogenes	238	gki(4)	gtr(2)	murI(88)	mutS(9)	recP(19)	xpt(98)	yqiL(1)
GCF_900986225.1_8898_3_95_genomic	1773241	10	1654	spyogenes	229	gki(4)	gtr(31)	murI(9)	mutS(6)	recP(35)	xpt(2)	yqiL(12)
GCF_900986235.1_8898_3_96_genomic	1799819	11	1708	spyogenes	292	gki(4)	gtr(3)	murI(54)	mutS(5)	recP(34)	xpt(8)	yqiL(44)
GCF_900986245.1_9262_5_1_genomic	1758731	17	1681	spyogenes	129	gki(16)	gtr(42)	murI(34)	mutS(7)	recP(45)	xpt(2)	yqiL(17)
GCF_900986255.1_9262_5_11_genomic	1807735	11	1745	spyogenes	1032	gki(14)	gtr(17)	murI(14)	mutS(6)	recP(9)	xpt(122)	yqiL(38)
GCF_900986265.1_9262_5_10_genomic	1763552	12	1659	spyogenes	954	gki(14)	gtr(12)	murI(2)	mutS(17)	recP(4)	xpt(5)	yqiL(1)
GCF_900986275.1_9262_5_12_genomic	1813355	10	1742	spyogenes	1032	gki(14)	gtr(17)	murI(14)	mutS(6)	recP(9)	xpt(122)	yqiL(38)
GCF_900986285.1_9262_5_16_genomic	1702698	12	1599	spyogenes	115	gki(40)	gtr(2)	murI(9)	mutS(6)	recP(41)	xpt(8)	yqiL(12)
GCF_900986295.1_9262_5_13_genomic	1795881	18	1715	spyogenes	10	gki(2)	gtr(2)	murI(9)	mutS(13)	recP(2)	xpt(14)	yqiL(2)
GCF_900986305.1_9262_5_15_genomic	1740319	22	1631	spyogenes	957	gki(4)	gtr(6)	murI(2)	mutS(25)	recP(35)	xpt(3)	yqiL(1)
GCF_900986315.1_9262_5_18_genomic	1889428	26	1865	spyogenes	192	gki(4)	gtr(24)	murI(2)	mutS(5)	recP(51)	xpt(3)	yqiL(25)
GCF_900986325.1_9262_5_17_genomic	1740326	19	1633	spyogenes	957	gki(4)	gtr(6)	murI(2)	mutS(25)	recP(35)	xpt(3)	yqiL(1)
GCF_900986335.1_9262_5_20_genomic	1741203	18	1636	spyogenes	957	gki(4)	gtr(6)	murI(2)	mutS(25)	recP(35)	xpt(3)	yqiL(1)
GCF_900986345.1_9262_5_19_genomic	1890982	20	1864	spyogenes	192	gki(4)	gtr(24)	murI(2)	mutS(5)	recP(51)	xpt(3)	yqiL(25)
GCF_900986355.1_9262_5_2_genomic	1811633	20	1761	spyogenes	268	gki(65)	gtr(17)	murI(2)	mutS(5)	recP(5)	xpt(25)	yqiL(1)
GCF_900986365.1_9262_5_22_genomic	1743486	19	1638	spyogenes	957	gki(4)	gtr(6)	murI(2)	mutS(25)	recP(35)	xpt(3)	yqiL(1)
GCF_900986375.1_9262_5_24_genomic	1812061	12	1744	spyogenes	1032	gki(14)	gtr(17)	murI(14)	mutS(6)	recP(9)	xpt(122)	yqiL(38)
GCF_900986385.1_9262_5_21_genomic	1741020	20	1635	spyogenes	957	gki(4)	gtr(6)	murI(2)	mutS(25)	recP(35)	xpt(3)	yqiL(1)
GCF_900986395.1_9262_5_25_genomic	1714508	9	1615	spyogenes	814	gki(43)	gtr(6)	murI(8)	mutS(67)	recP(2)	xpt(3)	yqiL(1)
GCF_900986405.1_9262_5_26_genomic	1812457	8	1742	spyogenes	1032	gki(14)	gtr(17)	murI(14)	mutS(6)	recP(9)	xpt(122)	yqiL(38)
GCF_900986415.1_9262_5_28_genomic	1797597	13	1726	spyogenes	332	gki(43)	gtr(2)	murI(2)	mutS(7)	recP(5)	xpt(3)	yqiL(1)
GCF_900986425.1_9262_5_29_genomic	1782205	15	1703	spyogenes	957	gki(4)	gtr(6)	murI(2)	mutS(25)	recP(35)	xpt(3)	yqiL(1)
GCF_900986435.1_9262_5_3_genomic	1703670	15	1600	spyogenes	115	gki(40)	gtr(2)	murI(9)	mutS(6)	recP(41)	xpt(8)	yqiL(12)
GCF_900986445.1_9262_5_31_genomic	1819907	13	1762	spyogenes	205	gki(16)	gtr(2)	murI(8)	mutS(3)	recP(2)	xpt(3)	yqiL(2)
GCF_900986455.1_9262_5_32_genomic	1729448	21	1614	spyogenes	318	gki(2)	gtr(10)	murI(35)	mutS(7)	recP(2)	xpt(57)	yqiL(1)
GCF_900986465.1_9262_5_30_genomic	1811033	11	1741	spyogenes	1032	gki(14)	gtr(17)	murI(14)	mutS(6)	recP(9)	xpt(122)	yqiL(38)
GCF_900986475.1_9262_5_33_genomic	1805997	11	1743	spyogenes	1032	gki(14)	gtr(17)	murI(14)	mutS(6)	recP(9)	xpt(122)	yqiL(38)
GCF_900986485.1_9262_5_34_genomic	1702461	9	1599	spyogenes	115	gki(40)	gtr(2)	murI(9)	mutS(6)	recP(41)	xpt(8)	yqiL(12)
GCF_900986495.1_9262_5_35_genomic	1805827	11	1741	spyogenes	1032	gki(14)	gtr(17)	murI(14)	mutS(6)	recP(9)	xpt(122)	yqiL(38)
GCF_900986505.1_9262_5_36_genomic	1805964	9	1743	spyogenes	1032	gki(14)	gtr(17)	murI(14)	mutS(6)	recP(9)	xpt(122)	yqiL(38)
GCF_900986515.1_9262_5_37_genomic	1737222	9	1658	spyogenes	115	gki(40)	gtr(2)	murI(9)	mutS(6)	recP(41)	xpt(8)	yqiL(12)
GCF_900986525.1_9262_5_39_genomic	1805984	15	1742	spyogenes	1032	gki(14)	gtr(17)	murI(14)	mutS(6)	recP(9)	xpt(122)	yqiL(38)
GCF_900986535.1_9262_5_42_genomic	1740574	7	1645	spyogenes	1026	gki(42)	gtr(3)	murI(2)	mutS(5)	recP(2)	xpt(2)	yqiL(148)
GCF_900986545.1_9262_5_40_genomic	1810660	19	1756	spyogenes	380	gki(51)	gtr(69)	murI(53)	mutS(6)	recP(32)	xpt(2)	yqiL(35)
GCF_900986555.1_9262_5_4_genomic	1758479	15	1669	spyogenes	120	gki(43)	gtr(2)	murI(2)	mutS(7)	recP(1)	xpt(3)	yqiL(1)
GCF_900986565.1_9262_5_41_genomic	1762483	11	1659	spyogenes	954	gki(14)	gtr(12)	murI(2)	mutS(17)	recP(4)	xpt(5)	yqiL(1)
GCF_900986575.1_9262_5_43_genomic	1774748	16	1688	spyogenes	320	gki(4)	gtr(63)	murI(8)	mutS(5)	recP(73)	xpt(3)	yqiL(4)
GCF_900986585.1_9262_5_45_genomic	1754424	13	1677	spyogenes	3	gki(2)	gtr(2)	murI(1)	mutS(2)	recP(2)	xpt(2)	yqiL(2)
GCF_900986595.1_9262_5_46_genomic	1805395	9	1741	spyogenes	1032	gki(14)	gtr(17)	murI(14)	mutS(6)	recP(9)	xpt(122)	yqiL(38)
GCF_900986605.1_9262_5_47_genomic	1850149	16	1803	spyogenes	192	gki(4)	gtr(24)	murI(2)	mutS(5)	recP(51)	xpt(3)	yqiL(25)
GCF_900986615.1_9262_5_5_genomic	1777407	16	1693	spyogenes	320	gki(4)	gtr(63)	murI(8)	mutS(5)	recP(73)	xpt(3)	yqiL(4)
GCF_900986625.1_9262_5_48_genomic	1809242	13	1684	spyogenes	468	gki(102)	gtr(2)	murI(44)	mutS(6)	recP(51)	xpt(3)	yqiL(74)
GCF_900986635.1_9262_5_50_genomic	1740771	8	1645	spyogenes	1026	gki(42)	gtr(3)	murI(2)	mutS(5)	recP(2)	xpt(2)	yqiL(148)
GCF_900986645.1_9262_5_49_genomic	1763085	13	1657	spyogenes	954	gki(14)	gtr(12)	murI(2)	mutS(17)	recP(4)	xpt(5)	yqiL(1)
GCF_900986655.1_9262_5_51_genomic	1728932	19	1611	spyogenes	318	gki(2)	gtr(10)	murI(35)	mutS(7)	recP(2)	xpt(57)	yqiL(1)
GCF_900986665.1_9262_5_52_genomic	1739743	11	1666	spyogenes	990	gki(4)	gtr(6)	murI(1)	mutS(2)	recP(2)	xpt(2)	yqiL(2)
GCF_900986675.1_9262_5_53_genomic	1745589	15	1665	spyogenes	990	gki(4)	gtr(6)	murI(1)	mutS(2)	recP(2)	xpt(2)	yqiL(2)
GCF_900986685.1_9262_5_54_genomic	1742022	13	1663	spyogenes	990	gki(4)	gtr(6)	murI(1)	mutS(2)	recP(2)	xpt(2)	yqiL(2)
GCF_900986695.1_9262_5_55_genomic	1740882	19	1629	spyogenes	957	gki(4)	gtr(6)	murI(2)	mutS(25)	recP(35)	xpt(3)	yqiL(1)
GCF_900986705.1_9262_5_56_genomic	1716838	11	1621	spyogenes	3	gki(2)	gtr(2)	murI(1)	mutS(2)	recP(2)	xpt(2)	yqiL(2)
GCF_900986715.1_9262_5_58_genomic	1760760	17	1663	spyogenes	963	gki(2)	gtr(6)	murI(8)	mutS(3)	recP(22)	xpt(23)	yqiL(1)
GCF_900986725.1_9262_5_59_genomic	1740227	17	1637	spyogenes	129	gki(16)	gtr(42)	murI(34)	mutS(7)	recP(45)	xpt(2)	yqiL(17)
GCF_900986735.1_9262_5_57_genomic	1766380	16	1695	spyogenes	119	gki(2)	gtr(6)	murI(8)	mutS(3)	recP(2)	xpt(32)	yqiL(1)
GCF_900986745.1_9262_5_60_genomic	1818199	13	1744	spyogenes	176	gki(3)	gtr(2)	murI(3)	mutS(3)	recP(1)	xpt(3)	yqiL(3)
GCF_900986755.1_9262_5_61_genomic	1740355	17	1638	spyogenes	129	gki(16)	gtr(42)	murI(34)	mutS(7)	recP(45)	xpt(2)	yqiL(17)
GCF_900986765.1_9262_5_6_genomic	1806212	8	1742	spyogenes	1032	gki(14)	gtr(17)	murI(14)	mutS(6)	recP(9)	xpt(122)	yqiL(38)
GCF_900986775.1_9262_5_63_genomic	1755747	15	1659	spyogenes	963	gki(2)	gtr(6)	murI(8)	mutS(3)	recP(22)	xpt(23)	yqiL(1)
GCF_900986785.1_9262_5_62_genomic	1756482	17	1662	spyogenes	963	gki(2)	gtr(6)	murI(8)	mutS(3)	recP(22)	xpt(23)	yqiL(1)
GCF_900986795.1_9262_5_64_genomic	1890407	22	1866	spyogenes	192	gki(4)	gtr(24)	murI(2)	mutS(5)	recP(51)	xpt(3)	yqiL(25)
GCF_900986805.1_9262_5_65_genomic	1787064	20	1709	spyogenes	327	gki(83)	gtr(2)	murI(8)	mutS(6)	recP(74)	xpt(3)	yqiL(4)
GCF_900986815.1_9262_5_67_genomic	1763662	16	1693	spyogenes	119	gki(2)	gtr(6)	murI(8)	mutS(3)	recP(2)	xpt(32)	yqiL(1)
GCF_900986825.1_9262_5_68_genomic	1743183	7	1648	spyogenes	1026	gki(42)	gtr(3)	murI(2)	mutS(5)	recP(2)	xpt(2)	yqiL(148)
GCF_900986835.1_9262_5_66_genomic	1890041	19	1866	spyogenes	192	gki(4)	gtr(24)	murI(2)	mutS(5)	recP(51)	xpt(3)	yqiL(25)
GCF_900986845.1_9262_5_69_genomic	1806760	10	1743	spyogenes	1032	gki(14)	gtr(17)	murI(14)	mutS(6)	recP(9)	xpt(122)	yqiL(38)
GCF_900986855.1_9262_5_7_genomic	1810563	10	1740	spyogenes	1032	gki(14)	gtr(17)	murI(14)	mutS(6)	recP(9)	xpt(122)	yqiL(38)
GCF_900986865.1_9262_5_70_genomic	1806078	8	1742	spyogenes	1032	gki(14)	gtr(17)	murI(14)	mutS(6)	recP(9)	xpt(122)	yqiL(38)
GCF_900986875.1_9262_5_71_genomic	1753554	14	1679	spyogenes	3	gki(2)	gtr(2)	murI(1)	mutS(2)	recP(2)	xpt(2)	yqiL(2)
GCF_900986885.1_9262_5_72_genomic	1729930	22	1615	spyogenes	318	gki(2)	gtr(10)	murI(35)	mutS(7)	recP(2)	xpt(57)	yqiL(1)
GCF_900986895.1_9262_5_73_genomic	1774746	20	1665	spyogenes	109	gki(42)	gtr(37)	murI(8)	mutS(22)	recP(33)	xpt(3)	yqiL(4)
GCF_900986905.1_9262_5_74_genomic	1767619	21	1685	spyogenes	616	gki(114)	gtr(2)	murI(14)	mutS(3)	recP(2)	xpt(3)	yqiL(64)
GCF_900986915.1_9262_5_75_genomic	1767554	19	1684	spyogenes	616	gki(114)	gtr(2)	murI(14)	mutS(3)	recP(2)	xpt(3)	yqiL(64)
GCF_900986925.1_9262_5_76_genomic	1767833	20	1685	spyogenes	616	gki(114)	gtr(2)	murI(14)	mutS(3)	recP(2)	xpt(3)	yqiL(64)
GCF_900986935.1_9262_5_77_genomic	1741586	21	1634	spyogenes	957	gki(4)	gtr(6)	murI(2)	mutS(25)	recP(35)	xpt(3)	yqiL(1)
GCF_900986945.1_9262_5_78_genomic	1765552	17	1693	spyogenes	119	gki(2)	gtr(6)	murI(8)	mutS(3)	recP(2)	xpt(32)	yqiL(1)
GCF_900986955.1_9262_5_79_genomic	1753696	9	1680	spyogenes	3	gki(2)	gtr(2)	murI(1)	mutS(2)	recP(2)	xpt(2)	yqiL(2)
GCF_900986965.1_9262_5_8_genomic	1781924	17	1700	spyogenes	957	gki(4)	gtr(6)	murI(2)	mutS(25)	recP(35)	xpt(3)	yqiL(1)
GCF_900986975.1_9262_5_80_genomic	1732484	11	1640	spyogenes	180	gki(2)	gtr(2)	murI(8)	mutS(5)	recP(2)	xpt(3)	yqiL(10)
GCF_900986985.1_9262_5_83_genomic	1752000	12	1656	spyogenes	178	gki(4)	gtr(4)	murI(3)	mutS(6)	recP(14)	xpt(3)	yqiL(4)
GCF_900986995.1_9262_5_81_genomic	1805450	8	1742	spyogenes	1032	gki(14)	gtr(17)	murI(14)	mutS(6)	recP(9)	xpt(122)	yqiL(38)
GCF_900987005.1_9262_5_82_genomic	1721872	16	1644	spyogenes	182	gki(2)	gtr(2)	murI(37)	mutS(2)	recP(2)	xpt(13)	yqiL(1)
GCF_900987015.1_9262_5_84_genomic	1750862	10	1674	spyogenes	1033	gki(90)	gtr(6)	murI(8)	mutS(7)	recP(4)	xpt(3)	yqiL(152)
GCF_900987025.1_9262_5_85_genomic	1764689	14	1660	spyogenes	954	gki(14)	gtr(12)	murI(2)	mutS(17)	recP(4)	xpt(5)	yqiL(1)
GCF_900987035.1_9262_5_86_genomic	1744762	17	1644	spyogenes	320	gki(4)	gtr(63)	murI(8)	mutS(5)	recP(73)	xpt(3)	yqiL(4)
GCF_900987045.1_9262_5_87_genomic	1728844	20	1611	spyogenes	318	gki(2)	gtr(10)	murI(35)	mutS(7)	recP(2)	xpt(57)	yqiL(1)
GCF_900987055.1_9262_5_88_genomic	1706123	12	1590	spyogenes	129	gki(16)	gtr(42)	murI(34)	mutS(7)	recP(45)	xpt(2)	yqiL(17)
GCF_900987065.1_9262_5_89_genomic	1776764	16	1703	spyogenes	380	gki(51)	gtr(69)	murI(53)	mutS(6)	recP(32)	xpt(2)	yqiL(35)
GCF_900987075.1_9262_5_90_genomic	1672693	10	1552	spyogenes	814	gki(43)	gtr(6)	murI(8)	mutS(67)	recP(2)	xpt(3)	yqiL(1)
GCF_900987085.1_9262_5_9_genomic	1805903	11	1742	spyogenes	1032	gki(14)	gtr(17)	murI(14)	mutS(6)	recP(9)	xpt(122)	yqiL(38)
GCF_900987095.1_9262_5_91_genomic	1732631	13	1606	spyogenes	325	gki(80)	gtr(2)	murI(2)	mutS(17)	recP(4)	xpt(5)	yqiL(1)
GCF_900987105.1_9262_5_92_genomic	1765789	15	1679	spyogenes	957	gki(4)	gtr(6)	murI(2)	mutS(25)	recP(35)	xpt(3)	yqiL(1)
GCF_900987115.1_9262_5_93_genomic	1719716	13	1641	spyogenes	182	gki(2)	gtr(2)	murI(37)	mutS(2)	recP(2)	xpt(13)	yqiL(1)
GCF_900987125.1_9262_5_94_genomic	1799521	18	1708	spyogenes	193	gki(48)	gtr(31)	murI(41)	mutS(9)	recP(2)	xpt(2)	yqiL(36)
GCF_900987135.1_9262_6_21_genomic	1672975	10	1551	spyogenes	814	gki(43)	gtr(6)	murI(8)	mutS(67)	recP(2)	xpt(3)	yqiL(1)
GCF_900987145.1_9262_6_11_genomic	1806442	13	1741	spyogenes	1032	gki(14)	gtr(17)	murI(14)	mutS(6)	recP(9)	xpt(122)	yqiL(38)
GCF_900987155.1_9262_6_1_genomic	1811488	12	1740	spyogenes	1032	gki(14)	gtr(17)	murI(14)	mutS(6)	recP(9)	xpt(122)	yqiL(38)
GCF_900987165.1_9262_5_95_genomic	1799870	21	1707	spyogenes	193	gki(48)	gtr(31)	murI(41)	mutS(9)	recP(2)	xpt(2)	yqiL(36)
GCF_900987175.1_9262_6_41_genomic	1811500	16	1758	spyogenes	380	gki(51)	gtr(69)	murI(53)	mutS(6)	recP(32)	xpt(2)	yqiL(35)
GCF_900987185.1_9262_6_31_genomic	1811793	19	1760	spyogenes	380	gki(51)	gtr(69)	murI(53)	mutS(6)	recP(32)	xpt(2)	yqiL(35)
GCF_900987195.1_9262_6_61_genomic	1806893	18	1756	spyogenes	268	gki(65)	gtr(17)	murI(2)	mutS(5)	recP(5)	xpt(25)	yqiL(1)
GCF_900987205.1_9262_6_51_genomic	1819863	22	1757	spyogenes	433	gki(4)	gtr(6)	murI(2)	mutS(54)	recP(21)	xpt(7)	yqiL(69)
GCF_900987215.1_9262_6_71_genomic	1747209	14	1658	spyogenes	292	gki(4)	gtr(3)	murI(54)	mutS(5)	recP(34)	xpt(8)	yqiL(44)
GCF_900987225.1_9262_6_81_genomic	1720237	14	1642	spyogenes	182	gki(2)	gtr(2)	murI(37)	mutS(2)	recP(2)	xpt(13)	yqiL(1)
GCF_900987235.1_9262_6_91_genomic	1719258	17	1640	spyogenes	182	gki(2)	gtr(2)	murI(37)	mutS(2)	recP(2)	xpt(13)	yqiL(1)
GCF_900987245.1_9262_7_1_genomic	1795140	25	1713	spyogenes	10	gki(2)	gtr(2)	murI(9)	mutS(13)	recP(2)	xpt(14)	yqiL(2)
GCF_900987255.1_9262_7_12_genomic	1794712	19	1714	spyogenes	10	gki(2)	gtr(2)	murI(9)	mutS(13)	recP(2)	xpt(14)	yqiL(2)
GCF_900987265.1_9262_7_13_genomic	1777900	20	1692	spyogenes	320	gki(4)	gtr(63)	murI(8)	mutS(5)	recP(73)	xpt(3)	yqiL(4)
GCF_900987275.1_9262_7_14_genomic	1714863	13	1615	spyogenes	814	gki(43)	gtr(6)	murI(8)	mutS(67)	recP(2)	xpt(3)	yqiL(1)
GCF_900987285.1_9262_7_15_genomic	1808219	14	1745	spyogenes	1032	gki(14)	gtr(17)	murI(14)	mutS(6)	recP(9)	xpt(122)	yqiL(38)
GCF_900987295.1_9262_7_17_genomic	1777961	18	1694	spyogenes	320	gki(4)	gtr(63)	murI(8)	mutS(5)	recP(73)	xpt(3)	yqiL(4)
GCF_900987305.1_9262_7_18_genomic	1794049	23	1713	spyogenes	10	gki(2)	gtr(2)	murI(9)	mutS(13)	recP(2)	xpt(14)	yqiL(2)
GCF_900987315.1_9262_7_16_genomic	1672752	12	1551	spyogenes	814	gki(43)	gtr(6)	murI(8)	mutS(67)	recP(2)	xpt(3)	yqiL(1)
GCF_900987325.1_9262_7_20_genomic	1800001	25	1720	spyogenes	10	gki(2)	gtr(2)	murI(9)	mutS(13)	recP(2)	xpt(14)	yqiL(2)
GCF_900987335.1_9262_7_21_genomic	1788062	27	1709	spyogenes	327	gki(83)	gtr(2)	murI(8)	mutS(6)	recP(74)	xpt(3)	yqiL(4)
GCF_900987345.1_9262_7_22_genomic	1731977	14	1604	spyogenes	325	gki(80)	gtr(2)	murI(2)	mutS(17)	recP(4)	xpt(5)	yqiL(1)
GCF_900987355.1_9262_7_19_genomic	1777870	20	1693	spyogenes	320	gki(4)	gtr(63)	murI(8)	mutS(5)	recP(73)	xpt(3)	yqiL(4)
GCF_900987365.1_9262_7_23_genomic	1777442	16	1691	spyogenes	320	gki(4)	gtr(63)	murI(8)	mutS(5)	recP(73)	xpt(3)	yqiL(4)
GCF_900987375.1_9262_7_25_genomic	1810501	7	1741	spyogenes	1032	gki(14)	gtr(17)	murI(14)	mutS(6)	recP(9)	xpt(122)	yqiL(38)
GCF_900987385.1_9262_7_24_genomic	1726368	14	1623	spyogenes	1025	gki(11)	gtr(136)	murI(7)	mutS(46)	recP(143)	xpt(126)	yqiL(6)
GCF_900987395.1_9262_7_26_genomic	1783589	22	1700	spyogenes	327	gki(83)	gtr(2)	murI(8)	mutS(6)	recP(74)	xpt(3)	yqiL(4)
GCF_900987405.1_9262_7_31_genomic	1794186	21	1713	spyogenes	10	gki(2)	gtr(2)	murI(9)	mutS(13)	recP(2)	xpt(14)	yqiL(2)
GCF_900987415.1_9262_7_3_genomic	1870181	17	1802	spyogenes	1027	gki(4)	gtr(26)	murI(51)	mutS(105)	recP(34)	xpt(2)	yqiL(27)
GCF_900987425.1_9262_7_28_genomic	1867555	20	1793	spyogenes	1027	gki(4)	gtr(26)	murI(51)	mutS(105)	recP(34)	xpt(2)	yqiL(27)
GCF_900987435.1_9262_7_30_genomic	1725108	22	1605	spyogenes	789	gki(140)	gtr(4)	murI(7)	mutS(20)	recP(30)	xpt(3)	yqiL(25)
GCF_900987445.1_9262_7_32_genomic	1777485	16	1694	spyogenes	320	gki(4)	gtr(63)	murI(8)	mutS(5)	recP(73)	xpt(3)	yqiL(4)
GCF_900987455.1_9262_7_33_genomic	1732051	12	1609	spyogenes	325	gki(80)	gtr(2)	murI(2)	mutS(17)	recP(4)	xpt(5)	yqiL(1)
GCF_900987465.1_9262_7_34_genomic	1777855	21	1691	spyogenes	320	gki(4)	gtr(63)	murI(8)	mutS(5)	recP(73)	xpt(3)	yqiL(4)
GCF_900987475.1_9262_7_37_genomic	1734791	12	1634	spyogenes	80	gki(16)	gtr(15)	murI(19)	mutS(7)	recP(1)	xpt(2)	yqiL(17)
GCF_900987485.1_9262_7_35_genomic	1762001	21	1671	spyogenes	120	gki(43)	gtr(2)	murI(2)	mutS(7)	recP(1)	xpt(3)	yqiL(1)
GCF_900987495.1_9262_7_38_genomic	1760287	18	1680	spyogenes	129	gki(16)	gtr(42)	murI(34)	mutS(7)	recP(45)	xpt(2)	yqiL(17)
GCF_900987505.1_9262_7_39_genomic	1777529	16	1702	spyogenes	380	gki(51)	gtr(69)	murI(53)	mutS(6)	recP(32)	xpt(2)	yqiL(35)
GCF_900987515.1_9262_7_40_genomic	1739122	13	1651	spyogenes	115	gki(40)	gtr(2)	murI(9)	mutS(6)	recP(41)	xpt(8)	yqiL(12)
GCF_900987525.1_9262_7_4_genomic	1870098	18	1798	spyogenes	1027	gki(4)	gtr(26)	murI(51)	mutS(105)	recP(34)	xpt(2)	yqiL(27)
GCF_900987535.1_9262_7_41_genomic	1678139	11	1549	spyogenes	814	gki(43)	gtr(6)	murI(8)	mutS(67)	recP(2)	xpt(3)	yqiL(1)
GCF_900987545.1_9262_7_42_genomic	1811518	22	1755	spyogenes	380	gki(51)	gtr(69)	murI(53)	mutS(6)	recP(32)	xpt(2)	yqiL(35)
GCF_900987555.1_9262_7_43_genomic	1839841	16	1780	spyogenes	216	gki(2)	gtr(31)	murI(2)	mutS(3)	recP(49)	xpt(3)	yqiL(37)
GCF_900987565.1_9262_7_44_genomic	1781947	20	1695	spyogenes	957	gki(4)	gtr(6)	murI(2)	mutS(25)	recP(35)	xpt(3)	yqiL(1)
GCF_900987575.1_9262_7_46_genomic	1732633	14	1604	spyogenes	325	gki(80)	gtr(2)	murI(2)	mutS(17)	recP(4)	xpt(5)	yqiL(1)
GCF_900987585.1_9262_7_47_genomic	1672206	9	1550	spyogenes	814	gki(43)	gtr(6)	murI(8)	mutS(67)	recP(2)	xpt(3)	yqiL(1)
GCF_900987595.1_9262_7_45_genomic	1677874	12	1552	spyogenes	814	gki(43)	gtr(6)	murI(8)	mutS(67)	recP(2)	xpt(3)	yqiL(1)
GCF_900987605.1_9262_7_50_genomic	1726094	15	1620	spyogenes	1025	gki(11)	gtr(136)	murI(7)	mutS(46)	recP(143)	xpt(126)	yqiL(6)
GCF_900987625.1_9262_7_49_genomic	1723435	15	1605	spyogenes	789	gki(140)	gtr(4)	murI(7)	mutS(20)	recP(30)	xpt(3)	yqiL(25)
GCF_900987635.1_9262_7_53_genomic	1811332	19	1761	spyogenes	268	gki(65)	gtr(17)	murI(2)	mutS(5)	recP(5)	xpt(25)	yqiL(1)
GCF_900987645.1_9262_7_52_genomic	1807247	35	1718	spyogenes	10	gki(2)	gtr(2)	murI(9)	mutS(13)	recP(2)	xpt(14)	yqiL(2)
GCF_900987655.1_9262_7_54_genomic	1672852	11	1552	spyogenes	814	gki(43)	gtr(6)	murI(8)	mutS(67)	recP(2)	xpt(3)	yqiL(1)
GCF_900987665.1_9262_7_56_genomic	1683536	11	1560	spyogenes	814	gki(43)	gtr(6)	murI(8)	mutS(67)	recP(2)	xpt(3)	yqiL(1)
GCF_900987675.1_9262_7_55_genomic	1782267	19	1704	spyogenes	327	gki(83)	gtr(2)	murI(8)	mutS(6)	recP(74)	xpt(3)	yqiL(4)
GCF_900987685.1_9262_7_6_genomic	1761434	26	1652	spyogenes	954	gki(14)	gtr(12)	murI(2)	mutS(17)	recP(4)	xpt(5)	yqiL(1)
GCF_900987695.1_9262_7_59_genomic	1760266	18	1680	spyogenes	129	gki(16)	gtr(42)	murI(34)	mutS(7)	recP(45)	xpt(2)	yqiL(17)
GCF_900987705.1_9262_7_57_genomic	1794897	22	1714	spyogenes	10	gki(2)	gtr(2)	murI(9)	mutS(13)	recP(2)	xpt(14)	yqiL(2)
GCF_900987715.1_9262_7_58_genomic	1738621	13	1634	spyogenes	547	gki(3)	gtr(4)	murI(6)	mutS(6)	recP(14)	xpt(5)	yqiL(0)
GCF_900987725.1_9262_7_60_genomic	1763955	18	1688	spyogenes	129	gki(16)	gtr(42)	murI(34)	mutS(7)	recP(45)	xpt(2)	yqiL(17)
GCF_900987735.1_9262_7_61_genomic	1814561	20	1764	spyogenes	268	gki(65)	gtr(17)	murI(2)	mutS(5)	recP(5)	xpt(25)	yqiL(1)
GCF_900987745.1_9262_7_63_genomic	1810784	21	1752	spyogenes	380	gki(51)	gtr(69)	murI(53)	mutS(6)	recP(32)	xpt(2)	yqiL(35)
GCF_900987755.1_9262_7_66_genomic	1672229	11	1552	spyogenes	814	gki(43)	gtr(6)	murI(8)	mutS(67)	recP(2)	xpt(3)	yqiL(1)
GCF_900987765.1_9262_7_64_genomic	1672566	10	1552	spyogenes	814	gki(43)	gtr(6)	murI(8)	mutS(67)	recP(2)	xpt(3)	yqiL(1)
GCF_900987775.1_9262_7_67_genomic	1811787	21	1755	spyogenes	380	gki(51)	gtr(69)	murI(53)	mutS(6)	recP(32)	xpt(2)	yqiL(35)
GCF_900987785.1_9262_7_62_genomic	1839426	17	1779	spyogenes	216	gki(2)	gtr(31)	murI(2)	mutS(3)	recP(49)	xpt(3)	yqiL(37)
GCF_900987795.1_9262_7_68_genomic	1777859	17	1702	spyogenes	380	gki(51)	gtr(69)	murI(53)	mutS(6)	recP(32)	xpt(2)	yqiL(35)
GCF_900987815.1_9262_7_70_genomic	1811524	25	1758	spyogenes	268	gki(65)	gtr(17)	murI(2)	mutS(5)	recP(5)	xpt(25)	yqiL(1)
GCF_900987825.1_9262_7_72_genomic	1761725	20	1681	spyogenes	129	gki(16)	gtr(42)	murI(34)	mutS(7)	recP(45)	xpt(2)	yqiL(17)
GCF_900987835.1_9262_7_71_genomic	1759685	15	1678	spyogenes	129	gki(16)	gtr(42)	murI(34)	mutS(7)	recP(45)	xpt(2)	yqiL(17)
GCF_900987845.1_9262_7_73_genomic	1738959	16	1635	spyogenes	547	gki(3)	gtr(4)	murI(6)	mutS(6)	recP(14)	xpt(5)	yqiL(0)
GCF_900987855.1_9262_7_74_genomic	1811765	26	1758	spyogenes	268	gki(65)	gtr(17)	murI(2)	mutS(5)	recP(5)	xpt(25)	yqiL(1)
GCF_900987865.1_9262_7_75_genomic	1811583	21	1760	spyogenes	268	gki(65)	gtr(17)	murI(2)	mutS(5)	recP(5)	xpt(25)	yqiL(1)
GCF_900987875.1_9262_7_78_genomic	1736361	13	1647	spyogenes	115	gki(40)	gtr(2)	murI(9)	mutS(6)	recP(41)	xpt(8)	yqiL(12)
GCF_900987885.1_9262_7_76_genomic	1817379	20	1753	spyogenes	433	gki(4)	gtr(6)	murI(2)	mutS(54)	recP(21)	xpt(7)	yqiL(69)
GCF_900987895.1_9262_7_79_genomic	1738702	15	1634	spyogenes	547	gki(3)	gtr(4)	murI(6)	mutS(6)	recP(14)	xpt(5)	yqiL(0)
GCF_900987905.1_9262_7_77_genomic	1794349	19	1725	spyogenes	10	gki(2)	gtr(2)	murI(9)	mutS(13)	recP(2)	xpt(14)	yqiL(2)
GCF_900987915.1_9262_7_80_genomic	1728726	10	1618	spyogenes	988	gki(25)	gtr(37)	murI(10)	mutS(7)	recP(2)	xpt(3)	yqiL(1)
GCF_900987925.1_9262_7_81_genomic	1743460	10	1648	spyogenes	1026	gki(42)	gtr(3)	murI(2)	mutS(5)	recP(2)	xpt(2)	yqiL(148)
GCF_900987935.1_9262_7_82_genomic	1720509	17	1642	spyogenes	182	gki(2)	gtr(2)	murI(37)	mutS(2)	recP(2)	xpt(13)	yqiL(1)
GCF_900987945.1_9262_7_83_genomic	1890073	26	1865	spyogenes	192	gki(4)	gtr(24)	murI(2)	mutS(5)	recP(51)	xpt(3)	yqiL(25)
GCF_900987955.1_9262_7_84_genomic	1752155	11	1657	spyogenes	178	gki(4)	gtr(4)	murI(3)	mutS(6)	recP(14)	xpt(3)	yqiL(4)
GCF_900987965.1_9262_7_85_genomic	1719947	12	1642	spyogenes	182	gki(2)	gtr(2)	murI(37)	mutS(2)	recP(2)	xpt(13)	yqiL(1)
GCF_900987975.1_9262_7_86_genomic	1690665	15	1571	spyogenes	867	gki(95)	gtr(2)	murI(4)	mutS(4)	recP(4)	xpt(2)	yqiL(1)
GCF_900987985.1_9262_7_87_genomic	1820088	17	1765	spyogenes	433	gki(4)	gtr(6)	murI(2)	mutS(54)	recP(21)	xpt(7)	yqiL(69)
GCF_900988005.1_9262_7_89_genomic	1732448	13	1655	spyogenes	1029	gki(10)	gtr(137)	murI(8)	mutS(3)	recP(96)	xpt(3)	yqiL(12)
GCF_900988015.1_9262_7_91_genomic	1741848	16	1670	spyogenes	990	gki(4)	gtr(6)	murI(1)	mutS(2)	recP(2)	xpt(2)	yqiL(2)
GCF_900988025.1_9262_7_9_genomic	1729501	22	1618	spyogenes	318	gki(2)	gtr(10)	murI(35)	mutS(7)	recP(2)	xpt(57)	yqiL(1)
GCF_900988035.1_9262_7_92_genomic	1725825	14	1622	spyogenes	1025	gki(11)	gtr(136)	murI(7)	mutS(46)	recP(143)	xpt(126)	yqiL(6)
GCF_900988105.1_9475_2_68_genomic	1741247	13	1645	spyogenes	1026	gki(42)	gtr(3)	murI(2)	mutS(5)	recP(2)	xpt(2)	yqiL(148)
GCF_900988115.1_9475_2_58_genomic	1737949	34	1651	spyogenes	182	gki(2)	gtr(2)	murI(37)	mutS(2)	recP(2)	xpt(13)	yqiL(1)
GCF_900988125.1_8113_7_1_genomic	1777682	22	1690	spyogenes	320	gki(4)	gtr(63)	murI(8)	mutS(5)	recP(73)	xpt(3)	yqiL(4)
GCF_900988135.1_8113_7_10_genomic	1753519	16	1679	spyogenes	3	gki(2)	gtr(2)	murI(1)	mutS(2)	recP(2)	xpt(2)	yqiL(2)
GCF_900988145.1_8113_7_11_genomic	1726456	16	1613	spyogenes	353	gki(25)	gtr(37)	murI(8)	mutS(7)	recP(2)	xpt(3)	yqiL(1)
GCF_900988155.1_8113_7_12_genomic	1702968	16	1597	spyogenes	115	gki(40)	gtr(2)	murI(9)	mutS(6)	recP(41)	xpt(8)	yqiL(12)
GCF_900988165.1_8113_7_14_genomic	1734690	17	1636	spyogenes	547	gki(3)	gtr(4)	murI(6)	mutS(6)	recP(14)	xpt(5)	yqiL(0)
GCF_900988175.1_8113_7_13_genomic	1760384	19	1676	spyogenes	129	gki(16)	gtr(42)	murI(34)	mutS(7)	recP(45)	xpt(2)	yqiL(17)
GCF_900988185.1_8113_7_15_genomic	1703196	17	1596	spyogenes	115	gki(40)	gtr(2)	murI(9)	mutS(6)	recP(41)	xpt(8)	yqiL(12)
GCF_900988195.1_8113_7_16_genomic	1703398	20	1584	spyogenes	129	gki(16)	gtr(42)	murI(34)	mutS(7)	recP(45)	xpt(2)	yqiL(17)
GCF_900988205.1_8113_7_18_genomic	1748083	24	1651	spyogenes	120	gki(43)	gtr(2)	murI(2)	mutS(7)	recP(1)	xpt(3)	yqiL(1)
GCF_900988215.1_8113_7_19_genomic	1812665	25	1760	spyogenes	268	gki(65)	gtr(17)	murI(2)	mutS(5)	recP(5)	xpt(25)	yqiL(1)
GCF_900988225.1_8113_7_17_genomic	1672165	14	1550	spyogenes	814	gki(43)	gtr(6)	murI(8)	mutS(67)	recP(2)	xpt(3)	yqiL(1)
GCF_900988235.1_8113_7_2_genomic	1760139	22	1677	spyogenes	129	gki(16)	gtr(42)	murI(34)	mutS(7)	recP(45)	xpt(2)	yqiL(17)
GCF_900988245.1_8113_7_20_genomic	1782135	21	1701	spyogenes	327	gki(83)	gtr(2)	murI(8)	mutS(6)	recP(74)	xpt(3)	yqiL(4)
GCF_900988255.1_8113_7_21_genomic	1760278	21	1677	spyogenes	129	gki(16)	gtr(42)	murI(34)	mutS(7)	recP(45)	xpt(2)	yqiL(17)
GCF_900988265.1_8113_7_22_genomic	1795090	25	1715	spyogenes	10	gki(2)	gtr(2)	murI(9)	mutS(13)	recP(2)	xpt(14)	yqiL(2)
GCF_900988275.1_8113_7_25_genomic	1735524	12	1645	spyogenes	115	gki(40)	gtr(2)	murI(9)	mutS(6)	recP(41)	xpt(8)	yqiL(12)
GCF_900988285.1_8113_7_24_genomic	1738999	18	1634	spyogenes	547	gki(3)	gtr(4)	murI(6)	mutS(6)	recP(14)	xpt(5)	yqiL(0)
GCF_900988295.1_8113_7_27_genomic	1812261	27	1759	spyogenes	268	gki(65)	gtr(17)	murI(2)	mutS(5)	recP(5)	xpt(25)	yqiL(1)
GCF_900988305.1_8113_7_29_genomic	1763364	28	1657	spyogenes	954	gki(14)	gtr(12)	murI(2)	mutS(17)	recP(4)	xpt(5)	yqiL(1)
GCF_900988315.1_8113_7_3_genomic	1796182	33	1711	spyogenes	10	gki(2)	gtr(2)	murI(9)	mutS(13)	recP(2)	xpt(14)	yqiL(2)
GCF_900988325.1_8113_7_26_genomic	1811923	28	1757	spyogenes	268	gki(65)	gtr(17)	murI(2)	mutS(5)	recP(5)	xpt(25)	yqiL(1)
GCF_900988335.1_8113_7_28_genomic	1671591	11	1552	spyogenes	814	gki(43)	gtr(6)	murI(8)	mutS(67)	recP(2)	xpt(3)	yqiL(1)
GCF_900988345.1_8113_7_30_genomic	1671384	12	1550	spyogenes	814	gki(43)	gtr(6)	murI(8)	mutS(67)	recP(2)	xpt(3)	yqiL(1)
GCF_900988355.1_8113_7_31_genomic	1867078	23	1793	spyogenes	1027	gki(4)	gtr(26)	murI(51)	mutS(105)	recP(34)	xpt(2)	yqiL(27)
GCF_900988365.1_8113_7_32_genomic	1736427	17	1647	spyogenes	115	gki(40)	gtr(2)	murI(9)	mutS(6)	recP(41)	xpt(8)	yqiL(12)
GCF_900988375.1_8113_7_33_genomic	1817135	28	1752	spyogenes	433	gki(4)	gtr(6)	murI(2)	mutS(54)	recP(21)	xpt(7)	yqiL(69)
GCF_900988385.1_8113_7_35_genomic	1811917	27	1758	spyogenes	268	gki(65)	gtr(17)	murI(2)	mutS(5)	recP(5)	xpt(25)	yqiL(1)
GCF_900988395.1_8113_7_34_genomic	1796085	32	1709	spyogenes	10	gki(2)	gtr(2)	murI(9)	mutS(13)	recP(2)	xpt(14)	yqiL(2)
GCF_900988405.1_8113_7_37_genomic	1671674	11	1551	spyogenes	814	gki(43)	gtr(6)	murI(8)	mutS(67)	recP(2)	xpt(3)	yqiL(1)
GCF_900988415.1_8113_7_36_genomic	1811881	28	1757	spyogenes	268	gki(65)	gtr(17)	murI(2)	mutS(5)	recP(5)	xpt(25)	yqiL(1)
GCF_900988425.1_8113_7_38_genomic	1936394	35	1891	spyogenes	297	gki(78)	gtr(62)	murI(52)	mutS(5)	recP(69)	xpt(8)	yqiL(49)
GCF_900988435.1_8113_7_4_genomic	1765769	21	1674	spyogenes	957	gki(4)	gtr(6)	murI(2)	mutS(25)	recP(35)	xpt(3)	yqiL(1)
GCF_900988445.1_8113_7_40_genomic	1729659	29	1612	spyogenes	318	gki(2)	gtr(10)	murI(35)	mutS(7)	recP(2)	xpt(57)	yqiL(1)
GCF_900988455.1_8113_7_39_genomic	1738684	20	1634	spyogenes	547	gki(3)	gtr(4)	murI(6)	mutS(6)	recP(14)	xpt(5)	yqiL(0)
GCF_900988465.1_8113_7_41_genomic	1865407	37	1822	spyogenes	100	gki(34)	gtr(2)	murI(2)	mutS(21)	recP(1)	xpt(29)	yqiL(16)
GCF_900988475.1_8113_7_42_genomic	1739927	23	1632	spyogenes	547	gki(3)	gtr(4)	murI(6)	mutS(6)	recP(14)	xpt(5)	yqiL(0)
GCF_900988485.1_8113_7_45_genomic	1748151	21	1651	spyogenes	120	gki(43)	gtr(2)	murI(2)	mutS(7)	recP(1)	xpt(3)	yqiL(1)
GCF_900988495.1_8113_7_46_genomic	1750627	23	1643	spyogenes	995	gki(24)	gtr(37)	murI(82)	mutS(5)	recP(2)	xpt(3)	yqiL(12)
GCF_900988505.1_8113_7_44_genomic	1764466	29	1691	spyogenes	119	gki(2)	gtr(6)	murI(8)	mutS(3)	recP(2)	xpt(32)	yqiL(1)
GCF_900988515.1_8113_7_47_genomic	1805874	14	1742	spyogenes	191	gki(14)	gtr(17)	murI(14)	mutS(6)	recP(9)	xpt(40)	yqiL(38)
GCF_900988525.1_8113_7_49_genomic	1823883	14	1707	spyogenes	468	gki(102)	gtr(2)	murI(44)	mutS(6)	recP(51)	xpt(3)	yqiL(74)
GCF_900988535.1_8113_7_5_genomic	1734602	19	1633	spyogenes	547	gki(3)	gtr(4)	murI(6)	mutS(6)	recP(14)	xpt(5)	yqiL(0)
GCF_900988545.1_8113_7_50_genomic	1839490	25	1776	spyogenes	216	gki(2)	gtr(31)	murI(2)	mutS(3)	recP(49)	xpt(3)	yqiL(37)
GCF_900988555.1_8113_7_53_genomic	1733393	21	1658	spyogenes	1029	gki(10)	gtr(137)	murI(8)	mutS(3)	recP(96)	xpt(3)	yqiL(12)
GCF_900988565.1_8113_7_54_genomic	1773944	20	1691	spyogenes	547	gki(3)	gtr(4)	murI(6)	mutS(6)	recP(14)	xpt(5)	yqiL(0)
GCF_900988575.1_8113_7_51_genomic	1755795	22	1659	spyogenes	178	gki(4)	gtr(4)	murI(3)	mutS(6)	recP(14)	xpt(3)	yqiL(4)
GCF_900988585.1_8113_7_56_genomic	1732812	16	1606	spyogenes	325	gki(80)	gtr(2)	murI(2)	mutS(17)	recP(4)	xpt(5)	yqiL(1)
GCF_900988595.1_8113_7_55_genomic	1726885	21	1621	spyogenes	1030	gki(11)	gtr(136)	murI(7)	mutS(46)	recP(44)	xpt(126)	yqiL(6)
GCF_900988605.1_8113_7_57_genomic	1782537	25	1700	spyogenes	327	gki(83)	gtr(2)	murI(8)	mutS(6)	recP(74)	xpt(3)	yqiL(4)
GCF_900988615.1_8113_7_58_genomic	1777717	20	1695	spyogenes	591	gki(4)	gtr(37)	murI(8)	mutS(5)	recP(73)	xpt(3)	yqiL(4)
GCF_900988625.1_8113_7_59_genomic	1755563	25	1651	spyogenes	995	gki(24)	gtr(37)	murI(82)	mutS(5)	recP(2)	xpt(3)	yqiL(12)
GCF_900988635.1_8113_7_6_genomic	1734851	21	1634	spyogenes	547	gki(3)	gtr(4)	murI(6)	mutS(6)	recP(14)	xpt(5)	yqiL(0)
GCF_900988655.1_8113_7_60_genomic	1778296	27	1688	spyogenes	320	gki(4)	gtr(63)	murI(8)	mutS(5)	recP(73)	xpt(3)	yqiL(4)
GCF_900988665.1_8113_7_61_genomic	1738802	18	1646	spyogenes	227	gki(4)	gtr(31)	murI(8)	mutS(5)	recP(2)	xpt(8)	yqiL(4)
GCF_900988675.1_8113_7_62_genomic	1751681	15	1655	spyogenes	178	gki(4)	gtr(4)	murI(3)	mutS(6)	recP(14)	xpt(3)	yqiL(4)
GCF_900988685.1_8113_7_66_genomic	1796080	35	1708	spyogenes	10	gki(2)	gtr(2)	murI(9)	mutS(13)	recP(2)	xpt(14)	yqiL(2)
GCF_900988695.1_8113_7_63_genomic	1721926	34	1603	spyogenes	541	gki(13)	gtr(83)	murI(10)	mutS(12)	recP(92)	xpt(2)	yqiL(3)
GCF_900988705.1_8113_7_67_genomic	1795956	25	1713	spyogenes	10	gki(2)	gtr(2)	murI(9)	mutS(13)	recP(2)	xpt(14)	yqiL(2)
GCF_900988715.1_8113_7_68_genomic	1672252	13	1551	spyogenes	814	gki(43)	gtr(6)	murI(8)	mutS(67)	recP(2)	xpt(3)	yqiL(1)
GCF_900988725.1_8113_7_70_genomic	1763492	18	1660	spyogenes	954	gki(14)	gtr(12)	murI(2)	mutS(17)	recP(4)	xpt(5)	yqiL(1)
GCF_900988735.1_8113_7_7_genomic	1751217	37	1685	spyogenes	11	gki(2)	gtr(6)	murI(1)	mutS(2)	recP(2)	xpt(2)	yqiL(2)
GCF_900988745.1_8113_7_75_genomic	1760180	22	1676	spyogenes	129	gki(16)	gtr(42)	murI(34)	mutS(7)	recP(45)	xpt(2)	yqiL(17)
GCF_900988755.1_8113_7_72_genomic	1782120	24	1691	spyogenes	957	gki(4)	gtr(6)	murI(2)	mutS(25)	recP(35)	xpt(3)	yqiL(1)
GCF_900988765.1_8113_7_77_genomic	1827064	22	1772	spyogenes	3	gki(2)	gtr(2)	murI(1)	mutS(2)	recP(2)	xpt(2)	yqiL(2)
GCF_900988775.1_8113_7_74_genomic	1794772	31	1714	spyogenes	10	gki(2)	gtr(2)	murI(9)	mutS(13)	recP(2)	xpt(14)	yqiL(2)
GCF_900988785.1_8113_7_71_genomic	1717165	18	1614	spyogenes	180	gki(2)	gtr(2)	murI(8)	mutS(5)	recP(2)	xpt(3)	yqiL(10)
GCF_900988795.1_8113_7_78_genomic	1777798	25	1691	spyogenes	320	gki(4)	gtr(63)	murI(8)	mutS(5)	recP(73)	xpt(3)	yqiL(4)
GCF_900988805.1_8113_7_79_genomic	1705552	24	1600	spyogenes	115	gki(40)	gtr(2)	murI(9)	mutS(6)	recP(41)	xpt(8)	yqiL(12)
GCF_900988815.1_8113_7_8_genomic	1783617	24	1700	spyogenes	327	gki(83)	gtr(2)	murI(8)	mutS(6)	recP(74)	xpt(3)	yqiL(4)
GCF_900988825.1_8113_7_80_genomic	1738563	20	1634	spyogenes	547	gki(3)	gtr(4)	murI(6)	mutS(6)	recP(14)	xpt(5)	yqiL(0)
GCF_900988835.1_8113_7_81_genomic	1794662	31	1711	spyogenes	10	gki(2)	gtr(2)	murI(9)	mutS(13)	recP(2)	xpt(14)	yqiL(2)
GCF_900988845.1_8113_7_9_genomic	1738724	18	1634	spyogenes	547	gki(3)	gtr(4)	murI(6)	mutS(6)	recP(14)	xpt(5)	yqiL(0)
GCF_900988855.1_8849_2_14_genomic	1733973	17	1607	spyogenes	231	gki(68)	gtr(2)	murI(92)	mutS(5)	recP(35)	xpt(3)	yqiL(1)
GCF_900988865.1_8849_2_10_genomic	1728613	14	1633	spyogenes	223	gki(69)	gtr(2)	murI(90)	mutS(13)	recP(35)	xpt(24)	yqiL(104)
GCF_900988875.1_8849_2_17_genomic	1809705	18	1713	spyogenes	731	gki(31)	gtr(2)	murI(2)	mutS(5)	recP(35)	xpt(46)	yqiL(99)
GCF_900988885.1_8849_2_18_genomic	1847827	25	1807	spyogenes	178	gki(4)	gtr(4)	murI(3)	mutS(6)	recP(14)	xpt(3)	yqiL(4)
GCF_900988895.1_8849_2_19_genomic	1785960	16	1706	spyogenes	729	gki(2)	gtr(2)	murI(9)	mutS(13)	recP(118)	xpt(11)	yqiL(2)
GCF_900988905.1_8849_2_24_genomic	1784186	18	1708	spyogenes	701	gki(2)	gtr(2)	murI(9)	mutS(13)	recP(71)	xpt(11)	yqiL(2)
GCF_900988915.1_8849_2_21_genomic	1760769	16	1662	spyogenes	728	gki(10)	gtr(3)	murI(2)	mutS(6)	recP(110)	xpt(94)	yqiL(4)
GCF_900988925.1_8849_2_2_genomic	1755021	22	1644	spyogenes	778	gki(4)	gtr(53)	murI(2)	mutS(5)	recP(34)	xpt(3)	yqiL(47)
GCF_900988935.1_8849_2_23_genomic	1765586	13	1666	spyogenes	726	gki(39)	gtr(2)	murI(8)	mutS(7)	recP(2)	xpt(33)	yqiL(1)
GCF_900988945.1_8849_2_20_genomic	1822831	13	1729	spyogenes	619	gki(2)	gtr(2)	murI(2)	mutS(3)	recP(49)	xpt(14)	yqiL(37)
GCF_900988955.1_8849_2_28_genomic	1850123	15	1761	spyogenes	213	gki(122)	gtr(2)	murI(2)	mutS(76)	recP(35)	xpt(3)	yqiL(101)
GCF_900988965.1_8849_2_25_genomic	1855997	16	1778	spyogenes	774	gki(118)	gtr(3)	murI(47)	mutS(7)	recP(2)	xpt(2)	yqiL(41)
GCF_900988975.1_8849_2_29_genomic	1816264	12	1711	spyogenes	505	gki(10)	gtr(25)	murI(7)	mutS(5)	recP(67)	xpt(2)	yqiL(1)
GCF_900988985.1_8849_2_26_genomic	1854263	19	1776	spyogenes	709	gki(118)	gtr(3)	murI(47)	mutS(7)	recP(108)	xpt(2)	yqiL(41)
GCF_900988995.1_8849_2_31_genomic	1746024	18	1639	spyogenes	450	gki(4)	gtr(2)	murI(3)	mutS(4)	recP(1)	xpt(5)	yqiL(72)
GCF_900989005.1_8849_2_3_genomic	1825082	12	1724	spyogenes	241	gki(10)	gtr(25)	murI(7)	mutS(5)	recP(67)	xpt(2)	yqiL(12)
GCF_900989015.1_8849_2_32_genomic	1833067	18	1723	spyogenes	323	gki(4)	gtr(80)	murI(3)	mutS(32)	recP(111)	xpt(3)	yqiL(4)
GCF_900989025.1_8849_2_33_genomic	1771342	14	1672	spyogenes	773	gki(138)	gtr(2)	murI(54)	mutS(5)	recP(35)	xpt(46)	yqiL(1)
GCF_900989035.1_8849_2_34_genomic	1825821	23	1749	spyogenes	776	gki(4)	gtr(2)	murI(3)	mutS(4)	recP(1)	xpt(5)	yqiL(4)
GCF_900989045.1_8849_2_35_genomic	1821355	23	1718	spyogenes	747	gki(28)	gtr(31)	murI(2)	mutS(9)	recP(114)	xpt(3)	yqiL(4)
GCF_900989055.1_8849_2_36_genomic	1854181	20	1771	spyogenes	718	gki(123)	gtr(17)	murI(2)	mutS(5)	recP(2)	xpt(3)	yqiL(25)
GCF_900989065.1_8849_2_37_genomic	1767711	11	1645	spyogenes	724	gki(40)	gtr(2)	murI(9)	mutS(6)	recP(41)	xpt(50)	yqiL(12)
GCF_900989075.1_8849_2_38_genomic	1769609	17	1631	spyogenes	725	gki(39)	gtr(2)	murI(8)	mutS(13)	recP(2)	xpt(91)	yqiL(1)
GCF_900989085.1_8849_2_41_genomic	1810772	15	1738	spyogenes	402	gki(69)	gtr(2)	murI(2)	mutS(7)	recP(1)	xpt(3)	yqiL(12)
GCF_900989095.1_8849_2_4_genomic	1747461	18	1643	spyogenes	265	gki(4)	gtr(2)	murI(3)	mutS(4)	recP(115)	xpt(5)	yqiL(72)
GCF_900989105.1_8849_2_40_genomic	1712975	11	1624	spyogenes	781	gki(4)	gtr(31)	murI(9)	mutS(6)	recP(117)	xpt(2)	yqiL(12)
GCF_900989115.1_8849_2_39_genomic	1779207	19	1695	spyogenes	450	gki(4)	gtr(2)	murI(3)	mutS(4)	recP(1)	xpt(5)	yqiL(72)
GCF_900989125.1_8849_2_42_genomic	1725516	10	1600	spyogenes	723	gki(69)	gtr(2)	murI(2)	mutS(5)	recP(4)	xpt(93)	yqiL(111)
GCF_900989135.1_8849_2_43_genomic	1858035	33	1796	spyogenes	248	gki(34)	gtr(31)	murI(2)	mutS(21)	recP(1)	xpt(29)	yqiL(16)
GCF_900989145.1_8849_2_44_genomic	1810063	18	1742	spyogenes	402	gki(69)	gtr(2)	murI(2)	mutS(7)	recP(1)	xpt(3)	yqiL(12)
GCF_900989155.1_8849_2_45_genomic	1840634	16	1754	spyogenes	732	gki(132)	gtr(2)	murI(2)	mutS(7)	recP(1)	xpt(3)	yqiL(1)
GCF_900989165.1_8849_2_46_genomic	1819137	23	1776	spyogenes	733	gki(47)	gtr(2)	murI(2)	mutS(4)	recP(1)	xpt(5)	yqiL(72)
GCF_900989175.1_8849_2_50_genomic	1832534	15	1769	spyogenes	708	gki(4)	gtr(2)	murI(2)	mutS(5)	recP(1)	xpt(34)	yqiL(41)
GCF_900989185.1_8849_2_49_genomic	1785174	16	1705	spyogenes	178	gki(4)	gtr(4)	murI(3)	mutS(6)	recP(14)	xpt(3)	yqiL(4)
GCF_900989195.1_8849_2_48_genomic	1812024	14	1718	spyogenes	120	gki(43)	gtr(2)	murI(2)	mutS(7)	recP(1)	xpt(3)	yqiL(1)
GCF_900989205.1_8849_2_47_genomic	1837084	13	1726	spyogenes	704	gki(75)	gtr(2)	murI(44)	mutS(36)	recP(68)	xpt(2)	yqiL(39)
GCF_900989215.1_8849_2_51_genomic	1765320	11	1658	spyogenes	613	gki(14)	gtr(12)	murI(2)	mutS(17)	recP(16)	xpt(5)	yqiL(4)
GCF_900989225.1_8849_2_52_genomic	1751373	12	1634	spyogenes	737	gki(4)	gtr(2)	murI(2)	mutS(52)	recP(35)	xpt(2)	yqiL(44)
GCF_900989235.1_8849_2_53_genomic	1747114	17	1642	spyogenes	450	gki(4)	gtr(2)	murI(3)	mutS(4)	recP(1)	xpt(5)	yqiL(72)
GCF_900989245.1_8849_2_54_genomic	1754880	14	1640	spyogenes	393	gki(1)	gtr(2)	murI(87)	mutS(52)	recP(35)	xpt(3)	yqiL(109)
GCF_900989255.1_8849_2_55_genomic	1894629	24	1829	spyogenes	747	gki(28)	gtr(31)	murI(2)	mutS(9)	recP(114)	xpt(3)	yqiL(4)
GCF_900989265.1_8849_2_56_genomic	1728982	14	1602	spyogenes	250	gki(3)	gtr(7)	murI(2)	mutS(44)	recP(2)	xpt(3)	yqiL(12)
GCF_900989275.1_8849_2_59_genomic	1761970	17	1642	spyogenes	393	gki(1)	gtr(2)	murI(87)	mutS(52)	recP(35)	xpt(3)	yqiL(109)
GCF_900989285.1_8849_2_57_genomic	1735138	17	1630	spyogenes	450	gki(4)	gtr(2)	murI(3)	mutS(4)	recP(1)	xpt(5)	yqiL(72)
GCF_900989295.1_8849_2_58_genomic	1856655	17	1770	spyogenes	772	gki(4)	gtr(2)	murI(2)	mutS(80)	recP(109)	xpt(24)	yqiL(108)
GCF_900989305.1_8849_2_6_genomic	1736395	18	1619	spyogenes	280	gki(68)	gtr(2)	murI(92)	mutS(5)	recP(35)	xpt(3)	yqiL(105)
GCF_900989315.1_8849_2_61_genomic	1814064	19	1743	spyogenes	178	gki(4)	gtr(4)	murI(3)	mutS(6)	recP(14)	xpt(3)	yqiL(4)
GCF_900989325.1_8849_2_62_genomic	1785371	16	1704	spyogenes	259	gki(4)	gtr(97)	murI(2)	mutS(9)	recP(2)	xpt(34)	yqiL(1)
GCF_900989335.1_8849_2_60_genomic	1745642	14	1661	spyogenes	262	gki(40)	gtr(2)	murI(9)	mutS(5)	recP(2)	xpt(8)	yqiL(41)
GCF_900989345.1_8849_2_63_genomic	1855750	18	1774	spyogenes	718	gki(123)	gtr(17)	murI(2)	mutS(5)	recP(2)	xpt(3)	yqiL(25)
GCF_900989355.1_8849_2_65_genomic	1780929	16	1677	spyogenes	737	gki(4)	gtr(2)	murI(2)	mutS(52)	recP(35)	xpt(2)	yqiL(44)
GCF_900989365.1_8849_2_64_genomic	1789959	23	1708	spyogenes	115	gki(40)	gtr(2)	murI(9)	mutS(6)	recP(41)	xpt(8)	yqiL(12)
GCF_900989375.1_8849_2_67_genomic	1829870	24	1750	spyogenes	734	gki(4)	gtr(2)	murI(2)	mutS(5)	recP(1)	xpt(90)	yqiL(41)
GCF_900989385.1_8849_2_66_genomic	1855316	19	1769	spyogenes	718	gki(123)	gtr(17)	murI(2)	mutS(5)	recP(2)	xpt(3)	yqiL(25)
GCF_900989395.1_8849_2_68_genomic	1816133	16	1751	spyogenes	178	gki(4)	gtr(4)	murI(3)	mutS(6)	recP(14)	xpt(3)	yqiL(4)
GCF_900989405.1_8849_2_71_genomic	1808168	17	1748	spyogenes	115	gki(40)	gtr(2)	murI(9)	mutS(6)	recP(41)	xpt(8)	yqiL(12)
GCF_900989415.1_8849_2_73_genomic	1884781	27	1831	spyogenes	10	gki(2)	gtr(2)	murI(9)	mutS(13)	recP(2)	xpt(14)	yqiL(2)
GCF_900989425.1_8849_2_72_genomic	1797334	14	1706	spyogenes	708	gki(4)	gtr(2)	murI(2)	mutS(5)	recP(1)	xpt(34)	yqiL(41)
GCF_900989435.1_8849_2_74_genomic	1853684	20	1767	spyogenes	718	gki(123)	gtr(17)	murI(2)	mutS(5)	recP(2)	xpt(3)	yqiL(25)
GCF_900989445.1_8849_2_75_genomic	1858468	14	1742	spyogenes	278	gki(79)	gtr(2)	murI(44)	mutS(36)	recP(51)	xpt(8)	yqiL(34)
GCF_900989455.1_8849_2_77_genomic	1829781	19	1717	spyogenes	323	gki(4)	gtr(80)	murI(3)	mutS(32)	recP(111)	xpt(3)	yqiL(4)
GCF_900989465.1_8849_2_79_genomic	1891572	22	1823	spyogenes	774	gki(118)	gtr(3)	murI(47)	mutS(7)	recP(2)	xpt(2)	yqiL(41)
GCF_900989475.1_8849_2_78_genomic	1829272	14	1741	spyogenes	619	gki(2)	gtr(2)	murI(2)	mutS(3)	recP(49)	xpt(14)	yqiL(37)
GCF_900989485.1_8849_2_8_genomic	1738272	13	1630	spyogenes	777	gki(4)	gtr(3)	murI(2)	mutS(4)	recP(44)	xpt(34)	yqiL(100)
GCF_900989495.1_8849_2_85_genomic	1773805	17	1688	spyogenes	758	gki(121)	gtr(3)	murI(14)	mutS(4)	recP(2)	xpt(92)	yqiL(4)
GCF_900989505.1_8849_2_86_genomic	1767377	26	1670	spyogenes	232	gki(124)	gtr(31)	murI(2)	mutS(21)	recP(1)	xpt(29)	yqiL(16)
GCF_900989515.1_8849_2_88_genomic	1832476	25	1736	spyogenes	770	gki(2)	gtr(7)	murI(8)	mutS(3)	recP(2)	xpt(14)	yqiL(2)
GCF_900989525.1_8849_2_89_genomic	1738855	9	1627	spyogenes	246	gki(125)	gtr(3)	murI(2)	mutS(4)	recP(44)	xpt(34)	yqiL(100)
GCF_900989535.1_8849_2_9_genomic	1729109	15	1632	spyogenes	223	gki(69)	gtr(2)	murI(90)	mutS(13)	recP(35)	xpt(24)	yqiL(104)
GCF_900989545.1_8849_2_92_genomic	1730934	19	1615	spyogenes	742	gki(65)	gtr(7)	murI(2)	mutS(44)	recP(2)	xpt(3)	yqiL(12)
GCF_900989555.1_8849_2_93_genomic	1729710	17	1609	spyogenes	742	gki(65)	gtr(7)	murI(2)	mutS(44)	recP(2)	xpt(3)	yqiL(12)
GCF_900989565.1_8849_2_91_genomic	1820343	15	1760	spyogenes	402	gki(69)	gtr(2)	murI(2)	mutS(7)	recP(1)	xpt(3)	yqiL(12)
GCF_900989575.1_8849_2_94_genomic	1730933	15	1605	spyogenes	742	gki(65)	gtr(7)	murI(2)	mutS(44)	recP(2)	xpt(3)	yqiL(12)
GCF_900989585.1_8898_1_12_genomic	1801181	22	1699	spyogenes	707	gki(119)	gtr(31)	murI(8)	mutS(40)	recP(60)	xpt(96)	yqiL(101)
GCF_900989595.1_8898_1_14_genomic	1734123	18	1605	spyogenes	231	gki(68)	gtr(2)	murI(92)	mutS(5)	recP(35)	xpt(3)	yqiL(1)
GCF_900989605.1_8898_1_17_genomic	1726839	12	1629	spyogenes	719	gki(1)	gtr(31)	murI(8)	mutS(6)	recP(60)	xpt(3)	yqiL(4)
GCF_900989615.1_8898_1_18_genomic	1757590	14	1671	spyogenes	721	gki(2)	gtr(2)	murI(2)	mutS(5)	recP(44)	xpt(14)	yqiL(12)
GCF_900989625.1_8898_1_19_genomic	1799236	20	1703	spyogenes	707	gki(119)	gtr(31)	murI(8)	mutS(40)	recP(60)	xpt(96)	yqiL(101)
GCF_900989635.1_8898_1_2_genomic	1718744	15	1604	spyogenes	700	gki(69)	gtr(53)	murI(89)	mutS(73)	recP(1)	xpt(24)	yqiL(113)
GCF_900989645.1_8898_1_20_genomic	1859019	34	1801	spyogenes	248	gki(34)	gtr(31)	murI(2)	mutS(21)	recP(1)	xpt(29)	yqiL(16)
GCF_900989655.1_8898_1_24_genomic	1852114	20	1791	spyogenes	226	gki(4)	gtr(2)	murI(88)	mutS(9)	recP(107)	xpt(98)	yqiL(1)
GCF_900989665.1_8898_1_21_genomic	1758769	21	1643	spyogenes	705	gki(4)	gtr(31)	murI(2)	mutS(5)	recP(34)	xpt(3)	yqiL(21)
GCF_900989675.1_8898_1_23_genomic	1713563	11	1623	spyogenes	781	gki(4)	gtr(31)	murI(9)	mutS(6)	recP(117)	xpt(2)	yqiL(12)
GCF_900989685.1_8898_1_22_genomic	1801253	20	1702	spyogenes	716	gki(4)	gtr(93)	murI(86)	mutS(5)	recP(19)	xpt(3)	yqiL(4)
GCF_900989695.1_8898_1_26_genomic	1781784	20	1695	spyogenes	450	gki(4)	gtr(2)	murI(3)	mutS(4)	recP(1)	xpt(5)	yqiL(72)
GCF_900989705.1_8898_1_25_genomic	1818979	28	1748	spyogenes	769	gki(51)	gtr(2)	murI(64)	mutS(6)	recP(35)	xpt(34)	yqiL(41)
GCF_900989715.1_8898_1_28_genomic	1778570	18	1674	spyogenes	740	gki(134)	gtr(94)	murI(14)	mutS(78)	recP(119)	xpt(2)	yqiL(4)
GCF_900989725.1_8898_1_30_genomic	1821641	17	1757	spyogenes	178	gki(4)	gtr(4)	murI(3)	mutS(6)	recP(14)	xpt(3)	yqiL(4)
GCF_900989735.1_8898_1_29_genomic	1811051	18	1693	spyogenes	772	gki(4)	gtr(2)	murI(2)	mutS(80)	recP(109)	xpt(24)	yqiL(108)
GCF_900989745.1_8898_1_27_genomic	1730666	16	1600	spyogenes	231	gki(68)	gtr(2)	murI(92)	mutS(5)	recP(35)	xpt(3)	yqiL(1)
GCF_900989755.1_8898_1_31_genomic	1734496	18	1608	spyogenes	280	gki(68)	gtr(2)	murI(92)	mutS(5)	recP(35)	xpt(3)	yqiL(105)
GCF_900989765.1_8898_1_32_genomic	1784784	17	1706	spyogenes	178	gki(4)	gtr(4)	murI(3)	mutS(6)	recP(14)	xpt(3)	yqiL(4)
GCF_900989775.1_8898_1_33_genomic	1759724	17	1638	spyogenes	393	gki(1)	gtr(2)	murI(87)	mutS(52)	recP(35)	xpt(3)	yqiL(109)
GCF_900989785.1_8898_1_34_genomic	1757570	22	1639	spyogenes	412	gki(74)	gtr(31)	murI(8)	mutS(74)	recP(60)	xpt(3)	yqiL(12)
GCF_900989795.1_8898_1_37_genomic	1717501	14	1595	spyogenes	220	gki(4)	gtr(2)	murI(2)	mutS(5)	recP(35)	xpt(2)	yqiL(1)
GCF_900989805.1_8898_1_36_genomic	1699089	14	1577	spyogenes	460	gki(69)	gtr(2)	murI(2)	mutS(13)	recP(70)	xpt(24)	yqiL(104)
GCF_900989815.1_8898_1_35_genomic	1784339	15	1659	spyogenes	771	gki(4)	gtr(2)	murI(2)	mutS(5)	recP(70)	xpt(24)	yqiL(1)
GCF_900989825.1_8898_1_38_genomic	1769439	17	1670	spyogenes	469	gki(131)	gtr(31)	murI(8)	mutS(5)	recP(2)	xpt(8)	yqiL(4)
GCF_900989835.1_8898_1_39_genomic	1728837	18	1597	spyogenes	260	gki(105)	gtr(2)	murI(2)	mutS(6)	recP(70)	xpt(49)	yqiL(4)
GCF_900989845.1_8898_1_40_genomic	1759120	9	1660	spyogenes	713	gki(69)	gtr(2)	murI(2)	mutS(5)	recP(4)	xpt(24)	yqiL(12)
GCF_900989855.1_8898_1_41_genomic	1733046	19	1601	spyogenes	613	gki(14)	gtr(12)	murI(2)	mutS(17)	recP(16)	xpt(5)	yqiL(4)
GCF_900989865.1_8898_1_4_genomic	1717996	15	1604	spyogenes	700	gki(69)	gtr(53)	murI(89)	mutS(73)	recP(1)	xpt(24)	yqiL(113)
GCF_900989875.1_8898_1_42_genomic	1843964	23	1746	spyogenes	768	gki(16)	gtr(35)	murI(27)	mutS(5)	recP(35)	xpt(33)	yqiL(1)
GCF_900989885.1_8898_1_43_genomic	1765502	16	1690	spyogenes	619	gki(2)	gtr(2)	murI(2)	mutS(3)	recP(49)	xpt(14)	yqiL(37)
GCF_900989895.1_8898_1_44_genomic	1765013	13	1695	spyogenes	619	gki(2)	gtr(2)	murI(2)	mutS(3)	recP(49)	xpt(14)	yqiL(37)
GCF_900989905.1_8898_1_45_genomic	1816722	24	1748	spyogenes	701	gki(2)	gtr(2)	murI(9)	mutS(13)	recP(71)	xpt(11)	yqiL(2)
GCF_900989915.1_8898_1_46_genomic	1721999	12	1596	spyogenes	260	gki(105)	gtr(2)	murI(2)	mutS(6)	recP(70)	xpt(49)	yqiL(4)
GCF_900989925.1_8898_1_48_genomic	1775485	12	1675	spyogenes	283	gki(4)	gtr(3)	murI(54)	mutS(5)	recP(34)	xpt(3)	yqiL(110)
GCF_900989935.1_8898_1_49_genomic	1764347	12	1670	spyogenes	259	gki(4)	gtr(97)	murI(2)	mutS(9)	recP(2)	xpt(34)	yqiL(1)
GCF_900989945.1_8898_1_5_genomic	1817943	17	1755	spyogenes	701	gki(2)	gtr(2)	murI(9)	mutS(13)	recP(71)	xpt(11)	yqiL(2)
GCF_900989955.1_8898_1_50_genomic	1723483	14	1591	spyogenes	260	gki(105)	gtr(2)	murI(2)	mutS(6)	recP(70)	xpt(49)	yqiL(4)
GCF_900989965.1_8898_1_51_genomic	1756438	19	1631	spyogenes	447	gki(4)	gtr(7)	murI(47)	mutS(4)	recP(34)	xpt(2)	yqiL(4)
GCF_900989975.1_8898_1_52_genomic	1858799	25	1775	spyogenes	747	gki(28)	gtr(31)	murI(2)	mutS(9)	recP(114)	xpt(3)	yqiL(4)
GCF_900989985.1_8898_1_54_genomic	1770203	16	1636	spyogenes	752	gki(39)	gtr(2)	murI(8)	mutS(13)	recP(2)	xpt(49)	yqiL(1)
GCF_900989995.1_8898_1_53_genomic	1740160	15	1614	spyogenes	761	gki(65)	gtr(31)	murI(2)	mutS(80)	recP(34)	xpt(3)	yqiL(1)
GCF_900990005.1_8898_1_55_genomic	1748628	17	1649	spyogenes	217	gki(136)	gtr(2)	murI(2)	mutS(5)	recP(2)	xpt(49)	yqiL(42)
GCF_900990015.1_8898_1_56_genomic	1846285	15	1752	spyogenes	213	gki(122)	gtr(2)	murI(2)	mutS(76)	recP(35)	xpt(3)	yqiL(101)
GCF_900990025.1_8898_1_57_genomic	1819169	15	1758	spyogenes	402	gki(69)	gtr(2)	murI(2)	mutS(7)	recP(1)	xpt(3)	yqiL(12)
GCF_900990035.1_8898_1_58_genomic	1852700	17	1790	spyogenes	238	gki(4)	gtr(2)	murI(88)	mutS(9)	recP(19)	xpt(98)	yqiL(1)
GCF_900990045.1_8898_1_6_genomic	1813534	17	1753	spyogenes	537	gki(2)	gtr(31)	murI(8)	mutS(3)	recP(91)	xpt(3)	yqiL(41)
GCF_900990055.1_8898_1_59_genomic	1748643	15	1644	spyogenes	220	gki(4)	gtr(2)	murI(2)	mutS(5)	recP(35)	xpt(2)	yqiL(1)
GCF_900990065.1_8898_1_60_genomic	1728832	13	1632	spyogenes	223	gki(69)	gtr(2)	murI(90)	mutS(13)	recP(35)	xpt(24)	yqiL(104)
GCF_900990075.1_8898_1_63_genomic	1777453	29	1669	spyogenes	236	gki(51)	gtr(2)	murI(64)	mutS(5)	recP(35)	xpt(34)	yqiL(41)
GCF_900990085.1_8898_1_62_genomic	1780340	18	1670	spyogenes	219	gki(65)	gtr(31)	murI(2)	mutS(6)	recP(34)	xpt(3)	yqiL(1)
GCF_900990095.1_8898_1_61_genomic	1874826	17	1784	spyogenes	578	gki(79)	gtr(2)	murI(44)	mutS(36)	recP(51)	xpt(8)	yqiL(27)
GCF_900990105.1_8898_1_66_genomic	1762294	13	1656	spyogenes	674	gki(4)	gtr(3)	murI(2)	mutS(5)	recP(2)	xpt(2)	yqiL(4)
GCF_900990115.1_8898_1_67_genomic	1821681	20	1739	spyogenes	714	gki(65)	gtr(31)	murI(2)	mutS(11)	recP(34)	xpt(3)	yqiL(1)
GCF_900990125.1_8898_1_64_genomic	1883576	25	1812	spyogenes	766	gki(78)	gtr(2)	murI(3)	mutS(6)	recP(4)	xpt(95)	yqiL(12)
GCF_900990135.1_8898_1_68_genomic	1813588	17	1703	spyogenes	279	gki(79)	gtr(2)	murI(94)	mutS(36)	recP(105)	xpt(3)	yqiL(1)
GCF_900990145.1_8898_1_69_genomic	1916018	37	1829	spyogenes	257	gki(4)	gtr(82)	murI(14)	mutS(72)	recP(70)	xpt(24)	yqiL(4)
GCF_900990155.1_8898_1_7_genomic	1753421	28	1648	spyogenes	703	gki(137)	gtr(2)	murI(2)	mutS(67)	recP(105)	xpt(83)	yqiL(103)
GCF_900990165.1_8898_1_70_genomic	1776074	15	1675	spyogenes	283	gki(4)	gtr(3)	murI(54)	mutS(5)	recP(34)	xpt(3)	yqiL(110)
GCF_900990175.1_8898_1_71_genomic	1829088	20	1726	spyogenes	768	gki(16)	gtr(35)	murI(27)	mutS(5)	recP(35)	xpt(33)	yqiL(1)
GCF_900990185.1_8898_1_72_genomic	1816723	13	1710	spyogenes	763	gki(10)	gtr(25)	murI(7)	mutS(5)	recP(2)	xpt(2)	yqiL(4)
GCF_900990195.1_8898_1_74_genomic	1760540	14	1665	spyogenes	293	gki(3)	gtr(2)	murI(6)	mutS(7)	recP(56)	xpt(5)	yqiL(0)
GCF_900990205.1_8898_1_76_genomic	1807880	20	1709	spyogenes	258	gki(31)	gtr(2)	murI(2)	mutS(5)	recP(35)	xpt(46)	yqiL(1)
GCF_900990215.1_8898_1_78_genomic	1920333	20	1856	spyogenes	578	gki(79)	gtr(2)	murI(44)	mutS(36)	recP(51)	xpt(8)	yqiL(27)
GCF_900990225.1_8898_1_79_genomic	1814230	18	1727	spyogenes	258	gki(31)	gtr(2)	murI(2)	mutS(5)	recP(35)	xpt(46)	yqiL(1)
GCF_900990235.1_8898_1_8_genomic	1839858	19	1724	spyogenes	704	gki(75)	gtr(2)	murI(44)	mutS(36)	recP(68)	xpt(2)	yqiL(39)
GCF_900990245.1_8898_1_80_genomic	1775620	20	1667	spyogenes	740	gki(134)	gtr(94)	murI(14)	mutS(78)	recP(119)	xpt(2)	yqiL(4)
GCF_900990255.1_8898_1_81_genomic	1756954	13	1642	spyogenes	256	gki(4)	gtr(2)	murI(2)	mutS(52)	recP(35)	xpt(97)	yqiL(44)
GCF_900990265.1_8898_1_82_genomic	1795890	16	1705	spyogenes	674	gki(4)	gtr(3)	murI(2)	mutS(5)	recP(2)	xpt(2)	yqiL(4)
GCF_900990275.1_8898_1_84_genomic	1797337	10	1708	spyogenes	674	gki(4)	gtr(3)	murI(2)	mutS(5)	recP(2)	xpt(2)	yqiL(4)
GCF_900990285.1_8898_1_83_genomic	1797596	10	1713	spyogenes	674	gki(4)	gtr(3)	murI(2)	mutS(5)	recP(2)	xpt(2)	yqiL(4)
GCF_900990295.1_8898_1_85_genomic	1816426	12	1748	spyogenes	178	gki(4)	gtr(4)	murI(3)	mutS(6)	recP(14)	xpt(3)	yqiL(4)
GCF_900990305.1_8898_1_89_genomic	1746093	18	1638	spyogenes	450	gki(4)	gtr(2)	murI(3)	mutS(4)	recP(1)	xpt(5)	yqiL(72)
GCF_900990315.1_8898_1_87_genomic	1986343	42	1970	spyogenes	766	gki(78)	gtr(2)	murI(3)	mutS(6)	recP(4)	xpt(95)	yqiL(12)
GCF_900990325.1_8898_1_9_genomic	1853365	17	1773	spyogenes	774	gki(118)	gtr(3)	murI(47)	mutS(7)	recP(2)	xpt(2)	yqiL(41)
GCF_900990335.1_8898_1_90_genomic	1850552	14	1761	spyogenes	213	gki(122)	gtr(2)	murI(2)	mutS(76)	recP(35)	xpt(3)	yqiL(101)
GCF_900990345.1_8898_1_91_genomic	1767263	16	1658	spyogenes	583	gki(126)	gtr(12)	murI(2)	mutS(17)	recP(16)	xpt(5)	yqiL(4)
GCF_900990355.1_8898_1_92_genomic	1853432	21	1786	spyogenes	258	gki(31)	gtr(2)	murI(2)	mutS(5)	recP(35)	xpt(46)	yqiL(1)
GCF_900990365.1_8898_1_93_genomic	1745763	21	1638	spyogenes	450	gki(4)	gtr(2)	murI(3)	mutS(4)	recP(1)	xpt(5)	yqiL(72)
GCF_900990375.1_8898_1_94_genomic	1830552	24	1709	spyogenes	323	gki(4)	gtr(80)	murI(3)	mutS(32)	recP(111)	xpt(3)	yqiL(4)
GCF_900990385.1_8898_1_95_genomic	1829484	17	1765	spyogenes	200	gki(62)	gtr(2)	murI(2)	mutS(7)	recP(1)	xpt(3)	yqiL(1)
GCF_900990395.1_8898_1_96_genomic	1761008	16	1686	spyogenes	223	gki(69)	gtr(2)	murI(90)	mutS(13)	recP(35)	xpt(24)	yqiL(104)
GCF_900990405.1_8898_2_10_genomic	1884138	15	1816	spyogenes	766	gki(78)	gtr(2)	murI(3)	mutS(6)	recP(4)	xpt(95)	yqiL(12)
GCF_900990415.1_8898_2_15_genomic	1739829	18	1615	spyogenes	761	gki(65)	gtr(31)	murI(2)	mutS(80)	recP(34)	xpt(3)	yqiL(1)
GCF_900990425.1_8898_2_13_genomic	1737125	17	1631	spyogenes	450	gki(4)	gtr(2)	murI(3)	mutS(4)	recP(1)	xpt(5)	yqiL(72)
GCF_900990435.1_8898_2_2_genomic	1785812	12	1665	spyogenes	771	gki(4)	gtr(2)	murI(2)	mutS(5)	recP(70)	xpt(24)	yqiL(1)
GCF_900990445.1_8898_2_19_genomic	1755360	22	1642	spyogenes	778	gki(4)	gtr(53)	murI(2)	mutS(5)	recP(34)	xpt(3)	yqiL(47)
GCF_900990455.1_8898_2_21_genomic	1837043	14	1772	spyogenes	708	gki(4)	gtr(2)	murI(2)	mutS(5)	recP(1)	xpt(34)	yqiL(41)
GCF_900990465.1_8898_2_28_genomic	1753057	20	1645	spyogenes	778	gki(4)	gtr(53)	murI(2)	mutS(5)	recP(34)	xpt(3)	yqiL(47)
GCF_900990475.1_8898_2_23_genomic	1800373	14	1694	spyogenes	233	gki(4)	gtr(2)	murI(2)	mutS(4)	recP(1)	xpt(5)	yqiL(72)
GCF_900990485.1_8898_2_24_genomic	1798053	15	1690	spyogenes	233	gki(4)	gtr(2)	murI(2)	mutS(4)	recP(1)	xpt(5)	yqiL(72)
GCF_900990495.1_8898_2_29_genomic	1848055	16	1757	spyogenes	213	gki(122)	gtr(2)	murI(2)	mutS(76)	recP(35)	xpt(3)	yqiL(101)
GCF_900990505.1_8898_2_3_genomic	1761301	18	1695	spyogenes	262	gki(40)	gtr(2)	murI(9)	mutS(5)	recP(2)	xpt(8)	yqiL(41)
GCF_900990515.1_8898_2_30_genomic	1846856	16	1755	spyogenes	213	gki(122)	gtr(2)	murI(2)	mutS(76)	recP(35)	xpt(3)	yqiL(101)
GCF_900990525.1_8898_2_31_genomic	1779854	18	1672	spyogenes	219	gki(65)	gtr(31)	murI(2)	mutS(6)	recP(34)	xpt(3)	yqiL(1)
GCF_900990535.1_8898_2_32_genomic	1762018	10	1664	spyogenes	713	gki(69)	gtr(2)	murI(2)	mutS(5)	recP(4)	xpt(24)	yqiL(12)
GCF_900990545.1_8898_2_34_genomic	1757544	19	1664	spyogenes	755	gki(69)	gtr(85)	murI(2)	mutS(13)	recP(1)	xpt(24)	yqiL(41)
GCF_900990555.1_8898_2_35_genomic	1799985	10	1720	spyogenes	292	gki(4)	gtr(3)	murI(54)	mutS(5)	recP(34)	xpt(8)	yqiL(44)
GCF_900990565.1_8898_2_36_genomic	1713395	12	1626	spyogenes	779	gki(127)	gtr(31)	murI(9)	mutS(6)	recP(117)	xpt(2)	yqiL(12)
GCF_900990575.1_8898_2_37_genomic	1782639	14	1680	spyogenes	496	gki(2)	gtr(6)	murI(8)	mutS(3)	recP(2)	xpt(8)	yqiL(22)
GCF_900990585.1_8898_2_38_genomic	1866568	32	1828	spyogenes	248	gki(34)	gtr(31)	murI(2)	mutS(21)	recP(1)	xpt(29)	yqiL(16)
GCF_900990595.1_8898_2_39_genomic	1770961	15	1630	spyogenes	735	gki(104)	gtr(80)	murI(2)	mutS(7)	recP(9)	xpt(2)	yqiL(107)
GCF_900990605.1_8898_2_4_genomic	1714999	17	1627	spyogenes	1031	gki(16)	gtr(135)	murI(34)	mutS(7)	recP(45)	xpt(2)	yqiL(17)
GCF_900990615.1_8898_2_40_genomic	1882002	20	1757	spyogenes	762	gki(28)	gtr(95)	murI(2)	mutS(36)	recP(35)	xpt(3)	yqiL(1)
GCF_900990625.1_8898_2_45_genomic	1728878	12	1604	spyogenes	250	gki(3)	gtr(7)	murI(2)	mutS(44)	recP(2)	xpt(3)	yqiL(12)
GCF_900990635.1_8898_2_46_genomic	1789536	15	1694	spyogenes	708	gki(4)	gtr(2)	murI(2)	mutS(5)	recP(1)	xpt(34)	yqiL(41)
GCF_900990645.1_8898_2_47_genomic	1766766	16	1655	spyogenes	221	gki(1)	gtr(2)	murI(2)	mutS(5)	recP(35)	xpt(3)	yqiL(1)
GCF_900990655.1_8898_2_48_genomic	1786335	14	1689	spyogenes	741	gki(128)	gtr(2)	murI(2)	mutS(5)	recP(1)	xpt(3)	yqiL(109)
GCF_900990665.1_8898_2_51_genomic	1759608	20	1620	spyogenes	245	gki(4)	gtr(2)	murI(2)	mutS(80)	recP(106)	xpt(24)	yqiL(108)
GCF_900990675.1_8898_2_49_genomic	1823936	11	1720	spyogenes	730	gki(129)	gtr(25)	murI(7)	mutS(5)	recP(67)	xpt(2)	yqiL(12)
GCF_900990685.1_8898_2_52_genomic	1783602	17	1702	spyogenes	178	gki(4)	gtr(4)	murI(3)	mutS(6)	recP(14)	xpt(3)	yqiL(4)
GCF_900990695.1_8898_2_53_genomic	1845266	31	1777	spyogenes	702	gki(36)	gtr(2)	murI(2)	mutS(13)	recP(60)	xpt(24)	yqiL(112)
GCF_900990705.1_8898_2_54_genomic	1728835	16	1637	spyogenes	223	gki(69)	gtr(2)	murI(90)	mutS(13)	recP(35)	xpt(24)	yqiL(104)
GCF_900990715.1_8898_2_56_genomic	1833760	22	1767	spyogenes	100	gki(34)	gtr(2)	murI(2)	mutS(21)	recP(1)	xpt(29)	yqiL(16)
GCF_900990725.1_8898_2_55_genomic	1775777	12	1650	spyogenes	767	gki(130)	gtr(2)	murI(2)	mutS(11)	recP(1)	xpt(8)	yqiL(4)
GCF_900990735.1_8898_2_59_genomic	1791414	15	1696	spyogenes	714	gki(65)	gtr(31)	murI(2)	mutS(11)	recP(34)	xpt(3)	yqiL(1)
GCF_900990745.1_8898_2_60_genomic	1765223	16	1633	spyogenes	255	gki(134)	gtr(80)	murI(2)	mutS(7)	recP(120)	xpt(8)	yqiL(33)
GCF_900990755.1_8898_2_61_genomic	1728647	16	1601	spyogenes	250	gki(3)	gtr(7)	murI(2)	mutS(44)	recP(2)	xpt(3)	yqiL(12)
GCF_900990765.1_8898_2_62_genomic	1772857	15	1632	spyogenes	735	gki(104)	gtr(80)	murI(2)	mutS(7)	recP(9)	xpt(2)	yqiL(107)
GCF_900990775.1_8898_2_65_genomic	1784751	13	1706	spyogenes	178	gki(4)	gtr(4)	murI(3)	mutS(6)	recP(14)	xpt(3)	yqiL(4)
GCF_900990785.1_8898_2_66_genomic	1801558	15	1727	spyogenes	261	gki(40)	gtr(2)	murI(9)	mutS(6)	recP(41)	xpt(50)	yqiL(4)
GCF_900990795.1_8898_2_7_genomic	1828950	24	1729	spyogenes	768	gki(16)	gtr(35)	murI(27)	mutS(5)	recP(35)	xpt(33)	yqiL(1)
GCF_900990805.1_8898_2_67_genomic	1731963	12	1604	spyogenes	231	gki(68)	gtr(2)	murI(92)	mutS(5)	recP(35)	xpt(3)	yqiL(1)
GCF_900990815.1_5749_5_5_genomic	1753865	14	1678	spyogenes	205	gki(16)	gtr(2)	murI(8)	mutS(3)	recP(2)	xpt(3)	yqiL(2)
GCF_900990825.1_5749_5_7_genomic	1719696	14	1630	spyogenes	111	gki(3)	gtr(38)	murI(1)	mutS(7)	recP(1)	xpt(8)	yqiL(24)
GCF_900990835.1_5749_5_9_genomic	1841309	22	1743	spyogenes	289	gki(4)	gtr(26)	murI(51)	mutS(35)	recP(34)	xpt(2)	yqiL(27)
GCF_900990845.1_5749_5_8_genomic	1789388	20	1673	spyogenes	109	gki(42)	gtr(37)	murI(8)	mutS(22)	recP(33)	xpt(3)	yqiL(4)
GCF_900990855.1_5817_5_1_genomic	1817476	10	1745	spyogenes	176	gki(3)	gtr(2)	murI(3)	mutS(3)	recP(1)	xpt(3)	yqiL(3)
GCF_900990865.1_5817_5_10_genomic	1789136	24	1722	spyogenes	110	gki(41)	gtr(31)	murI(8)	mutS(25)	recP(33)	xpt(3)	yqiL(27)
GCF_900990875.1_5817_5_11_genomic	1861768	17	1808	spyogenes	176	gki(3)	gtr(2)	murI(3)	mutS(3)	recP(1)	xpt(3)	yqiL(3)
GCF_900990885.1_5817_5_12_genomic	1723842	10	1622	spyogenes	1084	gki(2)	gtr(2)	murI(9)	mutS(110)	recP(2)	xpt(14)	yqiL(2)
GCF_900990895.1_5817_5_3_genomic	1861869	18	1806	spyogenes	176	gki(3)	gtr(2)	murI(3)	mutS(3)	recP(1)	xpt(3)	yqiL(3)
GCF_900990905.1_5817_5_2_genomic	1865754	16	1786	spyogenes	176	gki(3)	gtr(2)	murI(3)	mutS(3)	recP(1)	xpt(3)	yqiL(3)
GCF_900990915.1_5817_5_5_genomic	1766300	20	1671	spyogenes	177	gki(51)	gtr(31)	murI(2)	mutS(25)	recP(2)	xpt(43)	yqiL(32)
GCF_900990925.1_5817_5_4_genomic	1805022	20	1745	spyogenes	547	gki(3)	gtr(4)	murI(6)	mutS(6)	recP(14)	xpt(5)	yqiL(0)
GCF_900990935.1_5817_5_6_genomic	1833810	32	1779	spyogenes	600	gki(43)	gtr(2)	murI(8)	mutS(7)	recP(48)	xpt(2)	yqiL(46)
GCF_900990945.1_5817_5_7_genomic	1805560	21	1745	spyogenes	547	gki(3)	gtr(4)	murI(6)	mutS(6)	recP(14)	xpt(5)	yqiL(0)
GCF_900990955.1_5817_5_8_genomic	1796292	13	1723	spyogenes	191	gki(14)	gtr(17)	murI(14)	mutS(6)	recP(9)	xpt(40)	yqiL(38)
GCF_900990965.1_5817_5_9_genomic	1714849	10	1616	spyogenes	180	gki(2)	gtr(2)	murI(8)	mutS(5)	recP(2)	xpt(3)	yqiL(10)
GCF_900990975.1_6753_5_30_genomic	1887637	25	1816	spyogenes	36	gki(5)	gtr(2)	murI(2)	mutS(6)	recP(6)	xpt(2)	yqiL(2)
GCF_900990985.1_6817_3_6_genomic	1755736	21	1655	spyogenes	36	gki(5)	gtr(2)	murI(2)	mutS(6)	recP(6)	xpt(2)	yqiL(2)
GCF_900990995.1_6817_3_62_genomic	1897702	20	1826	spyogenes	36	gki(5)	gtr(2)	murI(2)	mutS(6)	recP(6)	xpt(2)	yqiL(2)
GCF_900991005.1_6817_3_70_genomic	1844013	25	1755	spyogenes	36	gki(5)	gtr(2)	murI(2)	mutS(6)	recP(6)	xpt(2)	yqiL(2)
GCF_900991015.1_6817_3_95_genomic	1881847	32	1811	spyogenes	36	gki(5)	gtr(2)	murI(2)	mutS(6)	recP(6)	xpt(2)	yqiL(2)
GCF_900991025.1_6817_4_22_genomic	1822029	21	1720	spyogenes	36	gki(5)	gtr(2)	murI(2)	mutS(6)	recP(6)	xpt(2)	yqiL(2)
GCF_900991035.1_6817_4_27_genomic	1836417	22	1770	spyogenes	36	gki(5)	gtr(2)	murI(2)	mutS(6)	recP(6)	xpt(2)	yqiL(2)
GCF_900991045.1_6817_4_3_genomic	1797244	27	1713	spyogenes	36	gki(5)	gtr(2)	murI(2)	mutS(6)	recP(6)	xpt(2)	yqiL(2)
GCF_900991055.1_6817_4_36_genomic	1897374	24	1804	spyogenes	36	gki(5)	gtr(2)	murI(2)	mutS(6)	recP(6)	xpt(2)	yqiL(2)
GCF_900991065.1_7368_6_50_genomic	1784198	16	1670	spyogenes	109	gki(42)	gtr(37)	murI(8)	mutS(22)	recP(33)	xpt(3)	yqiL(4)
GCF_900991075.1_7368_6_49_genomic	1729376	16	1603	spyogenes	325	gki(80)	gtr(2)	murI(2)	mutS(17)	recP(4)	xpt(5)	yqiL(1)
GCF_900991085.1_7368_6_51_genomic	1840695	12	1736	spyogenes	166	gki(4)	gtr(31)	murI(2)	mutS(11)	recP(34)	xpt(3)	yqiL(4)
GCF_900991095.1_7368_6_53_genomic	1835988	27	1789	spyogenes	190	gki(4)	gtr(6)	murI(28)	mutS(7)	recP(21)	xpt(7)	yqiL(1)
GCF_900991105.1_7368_6_52_genomic	1773838	17	1715	spyogenes	115	gki(40)	gtr(2)	murI(9)	mutS(6)	recP(41)	xpt(8)	yqiL(12)
GCF_900991115.1_7368_6_55_genomic	1770044	14	1698	spyogenes	203	gki(11)	gtr(6)	murI(42)	mutS(7)	recP(40)	xpt(3)	yqiL(6)
GCF_900991125.1_7368_6_54_genomic	1733548	13	1631	spyogenes	80	gki(16)	gtr(15)	murI(19)	mutS(7)	recP(1)	xpt(2)	yqiL(17)
GCF_900991135.1_7368_6_56_genomic	1758091	15	1660	spyogenes	48	gki(10)	gtr(6)	murI(2)	mutS(6)	recP(10)	xpt(3)	yqiL(6)
GCF_900991145.1_7368_6_57_genomic	1722248	20	1632	spyogenes	118	gki(37)	gtr(2)	murI(8)	mutS(3)	recP(2)	xpt(3)	yqiL(1)
GCF_900991155.1_7368_6_58_genomic	1773971	16	1719	spyogenes	331	gki(43)	gtr(2)	murI(2)	mutS(47)	recP(1)	xpt(3)	yqiL(4)
GCF_900991165.1_7368_6_60_genomic	1817297	18	1720	spyogenes	117	gki(38)	gtr(2)	murI(2)	mutS(23)	recP(39)	xpt(2)	yqiL(25)
GCF_900991175.1_7368_6_59_genomic	1848709	17	1806	spyogenes	39	gki(5)	gtr(11)	murI(8)	mutS(5)	recP(15)	xpt(2)	yqiL(1)
GCF_900991185.1_7368_6_63_genomic	1767634	14	1678	spyogenes	10	gki(2)	gtr(2)	murI(9)	mutS(13)	recP(2)	xpt(14)	yqiL(2)
GCF_900991195.1_7368_6_61_genomic	1751676	10	1677	spyogenes	116	gki(39)	gtr(2)	murI(2)	mutS(5)	recP(38)	xpt(34)	yqiL(1)
GCF_900991205.1_7368_6_62_genomic	1866519	27	1777	spyogenes	189	gki(40)	gtr(3)	murI(43)	mutS(7)	recP(2)	xpt(5)	yqiL(6)
GCF_900991215.1_7368_6_65_genomic	1758864	24	1673	spyogenes	206	gki(11)	gtr(6)	murI(1)	mutS(7)	recP(2)	xpt(3)	yqiL(6)
GCF_900991225.1_7368_6_64_genomic	1799506	17	1701	spyogenes	193	gki(48)	gtr(31)	murI(41)	mutS(9)	recP(2)	xpt(2)	yqiL(36)
GCF_900991235.1_7368_6_66_genomic	1779521	29	1708	spyogenes	286	gki(13)	gtr(2)	murI(14)	mutS(6)	recP(19)	xpt(3)	yqiL(56)
GCF_900991245.1_7368_6_67_genomic	1727494	24	1609	spyogenes	318	gki(2)	gtr(10)	murI(35)	mutS(7)	recP(2)	xpt(57)	yqiL(1)
GCF_900991255.1_7368_6_68_genomic	1721477	13	1592	spyogenes	594	gki(15)	gtr(12)	murI(23)	mutS(6)	recP(4)	xpt(23)	yqiL(6)
GCF_900991265.1_7368_6_70_genomic	1778762	31	1658	spyogenes	590	gki(4)	gtr(35)	murI(76)	mutS(5)	recP(61)	xpt(3)	yqiL(25)
GCF_900991275.1_7368_6_71_genomic	1763447	21	1647	spyogenes	175	gki(4)	gtr(2)	murI(3)	mutS(7)	recP(2)	xpt(3)	yqiL(3)
GCF_900991285.1_7368_6_73_genomic	1732918	19	1633	spyogenes	418	gki(13)	gtr(2)	murI(14)	mutS(20)	recP(19)	xpt(3)	yqiL(1)
GCF_900991295.1_7368_6_74_genomic	1773478	18	1684	spyogenes	572	gki(4)	gtr(31)	murI(73)	mutS(11)	recP(34)	xpt(3)	yqiL(4)
GCF_900991305.1_7368_6_77_genomic	1778996	33	1662	spyogenes	590	gki(4)	gtr(35)	murI(76)	mutS(5)	recP(61)	xpt(3)	yqiL(25)
GCF_900991315.1_7368_6_76_genomic	1820488	23	1731	spyogenes	603	gki(61)	gtr(14)	murI(77)	mutS(18)	recP(19)	xpt(3)	yqiL(1)
GCF_900991325.1_7368_6_75_genomic	1826601	19	1772	spyogenes	26	gki(4)	gtr(2)	murI(21)	mutS(16)	recP(17)	xpt(3)	yqiL(1)
GCF_900991335.1_7368_6_72_genomic	1758731	15	1683	spyogenes	535	gki(4)	gtr(2)	murI(2)	mutS(3)	recP(2)	xpt(34)	yqiL(31)
GCF_900991345.1_7368_6_78_genomic	1939014	18	1862	spyogenes	63	gki(13)	gtr(6)	murI(2)	mutS(3)	recP(23)	xpt(3)	yqiL(11)
GCF_900991355.1_7368_6_79_genomic	1782509	16	1715	spyogenes	593	gki(11)	gtr(2)	murI(8)	mutS(7)	recP(75)	xpt(3)	yqiL(2)
GCF_900991365.1_7368_6_80_genomic	1774643	24	1715	spyogenes	46	gki(9)	gtr(8)	murI(1)	mutS(1)	recP(1)	xpt(3)	yqiL(4)
GCF_900991375.1_7368_6_82_genomic	1763890	16	1674	spyogenes	190	gki(4)	gtr(6)	murI(28)	mutS(7)	recP(21)	xpt(7)	yqiL(1)
GCF_900991385.1_7368_6_84_genomic	1780495	26	1668	spyogenes	1020	gki(157)	gtr(37)	murI(8)	mutS(22)	recP(33)	xpt(3)	yqiL(4)
GCF_900991395.1_7368_6_81_genomic	1755424	12	1687	spyogenes	612	gki(111)	gtr(85)	murI(8)	mutS(3)	recP(40)	xpt(3)	yqiL(1)
GCF_900991405.1_7368_6_83_genomic	1813981	14	1735	spyogenes	597	gki(25)	gtr(86)	murI(2)	mutS(7)	recP(2)	xpt(3)	yqiL(12)
GCF_900991415.1_7368_6_87_genomic	1799139	16	1718	spyogenes	287	gki(13)	gtr(59)	murI(8)	mutS(6)	recP(34)	xpt(3)	yqiL(6)
GCF_900991425.1_7368_6_88_genomic	1744675	15	1626	spyogenes	185	gki(13)	gtr(45)	murI(8)	mutS(4)	recP(34)	xpt(3)	yqiL(6)
GCF_900991435.1_7368_6_86_genomic	1809605	20	1753	spyogenes	812	gki(51)	gtr(68)	murI(53)	mutS(6)	recP(32)	xpt(2)	yqiL(35)
GCF_900991445.1_7368_6_85_genomic	1780940	24	1715	spyogenes	363	gki(90)	gtr(6)	murI(8)	mutS(7)	recP(4)	xpt(3)	yqiL(59)
GCF_900991455.1_7368_6_89_genomic	1760144	17	1675	spyogenes	120	gki(43)	gtr(2)	murI(2)	mutS(7)	recP(1)	xpt(3)	yqiL(1)
GCF_900991465.1_7368_6_90_genomic	1799859	21	1731	spyogenes	10	gki(2)	gtr(2)	murI(9)	mutS(13)	recP(2)	xpt(14)	yqiL(2)
GCF_900991475.1_7368_6_92_genomic	1759039	20	1659	spyogenes	48	gki(10)	gtr(6)	murI(2)	mutS(6)	recP(10)	xpt(3)	yqiL(6)
GCF_900991485.1_7368_6_91_genomic	1801655	20	1702	spyogenes	204	gki(61)	gtr(14)	murI(7)	mutS(18)	recP(19)	xpt(3)	yqiL(1)
GCF_900991495.1_7368_6_94_genomic	1749047	14	1669	spyogenes	4	gki(2)	gtr(2)	murI(1)	mutS(2)	recP(2)	xpt(3)	yqiL(2)
GCF_900991505.1_7368_6_93_genomic	1747498	18	1646	spyogenes	602	gki(51)	gtr(3)	murI(8)	mutS(3)	recP(33)	xpt(48)	yqiL(88)
GCF_900991515.1_7368_6_96_genomic	1845764	29	1820	spyogenes	268	gki(65)	gtr(17)	murI(2)	mutS(5)	recP(5)	xpt(25)	yqiL(1)
GCF_900991525.1_7368_6_95_genomic	1759883	11	1692	spyogenes	304	gki(2)	gtr(6)	murI(3)	mutS(2)	recP(2)	xpt(2)	yqiL(2)
GCF_900991535.1_7368_7_1_genomic	1789155	17	1717	spyogenes	26	gki(4)	gtr(2)	murI(21)	mutS(16)	recP(17)	xpt(3)	yqiL(1)
GCF_900991545.1_7368_7_10_genomic	1778480	25	1688	spyogenes	179	gki(25)	gtr(51)	murI(8)	mutS(6)	recP(30)	xpt(25)	yqiL(39)
GCF_900991555.1_7368_7_11_genomic	1743127	24	1665	spyogenes	11	gki(2)	gtr(6)	murI(1)	mutS(2)	recP(2)	xpt(2)	yqiL(2)
GCF_900991565.1_7368_7_12_genomic	1798030	22	1722	spyogenes	36	gki(5)	gtr(2)	murI(2)	mutS(6)	recP(6)	xpt(2)	yqiL(2)
GCF_900991575.1_7368_7_13_genomic	1779428	20	1694	spyogenes	291	gki(4)	gtr(61)	murI(50)	mutS(11)	recP(14)	xpt(55)	yqiL(4)
GCF_900991585.1_7368_7_15_genomic	1800622	14	1745	spyogenes	28	gki(4)	gtr(3)	murI(4)	mutS(4)	recP(4)	xpt(2)	yqiL(4)
GCF_900991595.1_7368_7_17_genomic	1745853	17	1671	spyogenes	12	gki(2)	gtr(6)	murI(1)	mutS(5)	recP(2)	xpt(2)	yqiL(2)
GCF_900991605.1_7368_7_14_genomic	1767026	13	1697	spyogenes	616	gki(114)	gtr(2)	murI(14)	mutS(3)	recP(2)	xpt(3)	yqiL(64)
GCF_900991615.1_7368_7_16_genomic	1807102	29	1757	spyogenes	286	gki(13)	gtr(2)	murI(14)	mutS(6)	recP(19)	xpt(3)	yqiL(56)
GCF_900991625.1_7368_7_19_genomic	1796685	11	1736	spyogenes	586	gki(4)	gtr(31)	murI(2)	mutS(11)	recP(19)	xpt(3)	yqiL(4)
GCF_900991635.1_7368_7_18_genomic	1822248	23	1742	spyogenes	549	gki(13)	gtr(60)	murI(2)	mutS(9)	recP(69)	xpt(8)	yqiL(6)
GCF_900991645.1_7368_7_2_genomic	1745385	9	1658	spyogenes	615	gki(113)	gtr(3)	murI(43)	mutS(7)	recP(40)	xpt(3)	yqiL(12)
GCF_900991655.1_7368_7_20_genomic	1840341	21	1815	spyogenes	119	gki(2)	gtr(6)	murI(8)	mutS(3)	recP(2)	xpt(32)	yqiL(1)
GCF_900991665.1_7368_7_23_genomic	1776958	19	1693	spyogenes	611	gki(83)	gtr(24)	murI(8)	mutS(6)	recP(74)	xpt(3)	yqiL(4)
GCF_900991675.1_7368_7_21_genomic	1833247	23	1767	spyogenes	216	gki(2)	gtr(31)	murI(2)	mutS(3)	recP(49)	xpt(3)	yqiL(37)
GCF_900991685.1_7368_7_22_genomic	1843487	18	1775	spyogenes	608	gki(75)	gtr(2)	murI(3)	mutS(5)	recP(1)	xpt(3)	yqiL(89)
GCF_900991695.1_7368_7_24_genomic	1732722	11	1631	spyogenes	80	gki(16)	gtr(15)	murI(19)	mutS(7)	recP(1)	xpt(2)	yqiL(17)
GCF_900991705.1_7368_7_25_genomic	1728897	13	1623	spyogenes	544	gki(51)	gtr(49)	murI(8)	mutS(25)	recP(33)	xpt(3)	yqiL(27)
GCF_900991715.1_7368_7_26_genomic	1730547	17	1646	spyogenes	118	gki(37)	gtr(2)	murI(8)	mutS(3)	recP(2)	xpt(3)	yqiL(1)
GCF_900991725.1_7368_7_27_genomic	1769731	17	1658	spyogenes	954	gki(14)	gtr(12)	murI(2)	mutS(17)	recP(4)	xpt(5)	yqiL(1)
GCF_900991735.1_7368_7_28_genomic	1850659	19	1797	spyogenes	100	gki(34)	gtr(2)	murI(2)	mutS(21)	recP(1)	xpt(29)	yqiL(16)
GCF_900991745.1_7368_7_29_genomic	1776556	13	1690	spyogenes	588	gki(4)	gtr(31)	murI(73)	mutS(11)	recP(34)	xpt(3)	yqiL(1)
GCF_900991755.1_7368_7_30_genomic	1759083	14	1635	spyogenes	181	gki(2)	gtr(7)	murI(2)	mutS(31)	recP(34)	xpt(9)	yqiL(48)
GCF_900991765.1_7368_7_31_genomic	1737540	27	1638	spyogenes	1021	gki(16)	gtr(42)	murI(122)	mutS(7)	recP(1)	xpt(2)	yqiL(17)
GCF_900991775.1_7368_7_3_genomic	1794801	15	1706	spyogenes	36	gki(5)	gtr(2)	murI(2)	mutS(6)	recP(6)	xpt(2)	yqiL(2)
GCF_900991785.1_7368_7_32_genomic	1742667	17	1642	spyogenes	544	gki(51)	gtr(49)	murI(8)	mutS(25)	recP(33)	xpt(3)	yqiL(27)
GCF_900991795.1_7368_7_34_genomic	1751644	15	1687	spyogenes	33	gki(4)	gtr(26)	murI(23)	mutS(7)	recP(1)	xpt(28)	yqiL(3)
GCF_900991805.1_7368_7_33_genomic	1881578	24	1841	spyogenes	598	gki(38)	gtr(24)	murI(2)	mutS(37)	recP(2)	xpt(2)	yqiL(25)
GCF_900991815.1_7368_7_35_genomic	1829012	12	1722	spyogenes	994	gki(29)	gtr(31)	murI(6)	mutS(5)	recP(19)	xpt(23)	yqiL(4)
GCF_900991825.1_7368_7_36_genomic	1790619	21	1728	spyogenes	1077	gki(2)	gtr(138)	murI(1)	mutS(2)	recP(2)	xpt(134)	yqiL(2)
GCF_900991835.1_7368_7_37_genomic	1898195	42	1880	spyogenes	617	gki(115)	gtr(12)	murI(2)	mutS(32)	recP(9)	xpt(2)	yqiL(91)
GCF_900991845.1_7368_7_38_genomic	1734964	15	1620	spyogenes	572	gki(4)	gtr(31)	murI(73)	mutS(11)	recP(34)	xpt(3)	yqiL(4)
GCF_900991855.1_7368_7_39_genomic	1727069	14	1602	spyogenes	610	gki(80)	gtr(2)	murI(2)	mutS(17)	recP(4)	xpt(5)	yqiL(3)
GCF_900991865.1_7368_7_4_genomic	1805823	21	1731	spyogenes	192	gki(4)	gtr(24)	murI(2)	mutS(5)	recP(51)	xpt(3)	yqiL(25)
GCF_900991875.1_7368_7_42_genomic	1753680	15	1669	spyogenes	3	gki(2)	gtr(2)	murI(1)	mutS(2)	recP(2)	xpt(2)	yqiL(2)
GCF_900991885.1_7368_7_41_genomic	1719512	12	1621	spyogenes	535	gki(4)	gtr(2)	murI(2)	mutS(3)	recP(2)	xpt(34)	yqiL(31)
GCF_900991895.1_7368_7_40_genomic	1847462	30	1810	spyogenes	372	gki(95)	gtr(25)	murI(4)	mutS(4)	recP(4)	xpt(20)	yqiL(1)
GCF_900991905.1_7368_7_43_genomic	1740037	14	1666	spyogenes	182	gki(2)	gtr(2)	murI(37)	mutS(2)	recP(2)	xpt(13)	yqiL(1)
GCF_900991915.1_7368_7_44_genomic	1796404	12	1724	spyogenes	205	gki(16)	gtr(2)	murI(8)	mutS(3)	recP(2)	xpt(3)	yqiL(2)
GCF_900991925.1_7368_7_45_genomic	1847701	13	1811	spyogenes	176	gki(3)	gtr(2)	murI(3)	mutS(3)	recP(1)	xpt(3)	yqiL(3)
GCF_900991935.1_7368_7_47_genomic	1757837	13	1684	spyogenes	205	gki(16)	gtr(2)	murI(8)	mutS(3)	recP(2)	xpt(3)	yqiL(2)
GCF_900991945.1_7368_7_48_genomic	1724785	8	1635	spyogenes	304	gki(2)	gtr(6)	murI(3)	mutS(2)	recP(2)	xpt(2)	yqiL(2)
GCF_900991955.1_7368_7_5_genomic	1848157	19	1798	spyogenes	584	gki(3)	gtr(4)	murI(6)	mutS(6)	recP(99)	xpt(5)	yqiL(0)
GCF_900991965.1_7368_7_6_genomic	1862534	12	1771	spyogenes	609	gki(75)	gtr(2)	murI(44)	mutS(6)	recP(51)	xpt(3)	yqiL(1)
GCF_900991975.1_7368_7_9_genomic	1728144	22	1614	spyogenes	318	gki(2)	gtr(10)	murI(35)	mutS(7)	recP(2)	xpt(57)	yqiL(1)
GCF_900991985.1_7368_7_8_genomic	1811473	28	1771	spyogenes	46	gki(9)	gtr(8)	murI(1)	mutS(1)	recP(1)	xpt(3)	yqiL(4)
GCF_900991995.1_7368_7_7_genomic	1855347	16	1799	spyogenes	176	gki(3)	gtr(2)	murI(3)	mutS(3)	recP(1)	xpt(3)	yqiL(3)
GCF_900992005.1_7368_8_49_genomic	1809453	24	1751	spyogenes	101	gki(16)	gtr(2)	murI(8)	mutS(3)	recP(1)	xpt(13)	yqiL(3)
GCF_900992015.1_7368_8_50_genomic	1849410	18	1807	spyogenes	39	gki(5)	gtr(11)	murI(8)	mutS(5)	recP(15)	xpt(2)	yqiL(1)
GCF_900992025.1_7368_8_51_genomic	1774486	15	1717	spyogenes	115	gki(40)	gtr(2)	murI(9)	mutS(6)	recP(41)	xpt(8)	yqiL(12)
GCF_900992035.1_7368_8_52_genomic	1831423	21	1724	spyogenes	541	gki(13)	gtr(83)	murI(10)	mutS(12)	recP(92)	xpt(2)	yqiL(3)
GCF_900992045.1_7368_8_53_genomic	1703659	20	1577	spyogenes	92	gki(27)	gtr(25)	murI(4)	mutS(4)	recP(32)	xpt(2)	yqiL(1)
GCF_900992055.1_7368_8_54_genomic	1712596	13	1598	spyogenes	140	gki(51)	gtr(2)	murI(14)	mutS(26)	recP(19)	xpt(35)	yqiL(31)
GCF_900992065.1_7368_8_55_genomic	1751715	11	1661	spyogenes	166	gki(4)	gtr(31)	murI(2)	mutS(11)	recP(34)	xpt(3)	yqiL(4)
GCF_900992075.1_7368_8_56_genomic	1709776	14	1615	spyogenes	872	gki(4)	gtr(3)	murI(2)	mutS(5)	recP(10)	xpt(34)	yqiL(12)
GCF_900992085.1_7368_8_58_genomic	1800986	17	1758	spyogenes	119	gki(2)	gtr(6)	murI(8)	mutS(3)	recP(2)	xpt(32)	yqiL(1)
GCF_900992095.1_7368_8_57_genomic	1807832	31	1754	spyogenes	286	gki(13)	gtr(2)	murI(14)	mutS(6)	recP(19)	xpt(3)	yqiL(56)
GCF_900992105.1_7368_8_59_genomic	1791566	20	1691	spyogenes	185	gki(13)	gtr(45)	murI(8)	mutS(4)	recP(34)	xpt(3)	yqiL(6)
GCF_900992115.1_7368_8_60_genomic	1799830	15	1734	spyogenes	10	gki(2)	gtr(2)	murI(9)	mutS(13)	recP(2)	xpt(14)	yqiL(2)
GCF_900992125.1_7368_8_61_genomic	1822676	12	1766	spyogenes	178	gki(4)	gtr(4)	murI(3)	mutS(6)	recP(14)	xpt(3)	yqiL(4)
GCF_900992135.1_7368_8_62_genomic	1745871	19	1672	spyogenes	12	gki(2)	gtr(6)	murI(1)	mutS(5)	recP(2)	xpt(2)	yqiL(2)
GCF_900992145.1_7368_8_64_genomic	1750363	15	1648	spyogenes	610	gki(80)	gtr(2)	murI(2)	mutS(17)	recP(4)	xpt(5)	yqiL(3)
GCF_900992155.1_7368_8_63_genomic	1777629	15	1703	spyogenes	591	gki(4)	gtr(37)	murI(8)	mutS(5)	recP(73)	xpt(3)	yqiL(4)
GCF_900992165.1_7368_8_65_genomic	1754286	24	1675	spyogenes	579	gki(2)	gtr(2)	murI(32)	mutS(2)	recP(2)	xpt(2)	yqiL(2)
GCF_900992175.1_7368_8_67_genomic	1813712	14	1758	spyogenes	547	gki(3)	gtr(4)	murI(6)	mutS(6)	recP(14)	xpt(5)	yqiL(0)
GCF_900992185.1_7368_8_69_genomic	1723537	19	1621	spyogenes	592	gki(11)	gtr(2)	murI(7)	mutS(7)	recP(22)	xpt(35)	yqiL(59)
GCF_900992195.1_7368_8_66_genomic	1740167	15	1652	spyogenes	302	gki(82)	gtr(6)	murI(1)	mutS(2)	recP(2)	xpt(2)	yqiL(2)
GCF_900992205.1_7368_8_68_genomic	1723411	25	1628	spyogenes	585	gki(4)	gtr(2)	murI(2)	mutS(67)	recP(19)	xpt(85)	yqiL(31)
GCF_900992215.1_7368_8_70_genomic	1782559	15	1718	spyogenes	593	gki(11)	gtr(2)	murI(8)	mutS(7)	recP(75)	xpt(3)	yqiL(2)
GCF_900992225.1_7368_8_71_genomic	1759698	16	1672	spyogenes	120	gki(43)	gtr(2)	murI(2)	mutS(7)	recP(1)	xpt(3)	yqiL(1)
GCF_900992235.1_7368_8_72_genomic	1793734	18	1750	spyogenes	182	gki(2)	gtr(2)	murI(37)	mutS(2)	recP(2)	xpt(13)	yqiL(1)
GCF_900992245.1_7368_8_73_genomic	1688595	17	1589	spyogenes	582	gki(1)	gtr(31)	murI(64)	mutS(5)	recP(97)	xpt(39)	yqiL(12)
GCF_900992255.1_7368_8_75_genomic	1759365	16	1634	spyogenes	181	gki(2)	gtr(7)	murI(2)	mutS(31)	recP(34)	xpt(9)	yqiL(48)
GCF_900992265.1_7368_8_74_genomic	1767399	18	1696	spyogenes	227	gki(4)	gtr(31)	murI(8)	mutS(5)	recP(2)	xpt(8)	yqiL(4)
GCF_900992275.1_7368_8_76_genomic	1726818	29	1641	spyogenes	11	gki(2)	gtr(6)	murI(1)	mutS(2)	recP(2)	xpt(2)	yqiL(2)
GCF_900992285.1_7368_8_78_genomic	1753620	16	1650	spyogenes	199	gki(51)	gtr(49)	murI(8)	mutS(6)	recP(33)	xpt(3)	yqiL(35)
GCF_900992295.1_7368_8_77_genomic	1749983	17	1670	spyogenes	4	gki(2)	gtr(2)	murI(1)	mutS(2)	recP(2)	xpt(3)	yqiL(2)
GCF_900992305.1_7368_8_79_genomic	1788346	20	1701	spyogenes	112	gki(16)	gtr(35)	murI(27)	mutS(24)	recP(35)	xpt(33)	yqiL(1)
GCF_900992315.1_7368_8_81_genomic	1733447	9	1639	spyogenes	599	gki(42)	gtr(3)	murI(2)	mutS(5)	recP(2)	xpt(2)	yqiL(1)
GCF_900992325.1_7368_8_80_genomic	1741610	9	1648	spyogenes	141	gki(52)	gtr(31)	murI(9)	mutS(6)	recP(35)	xpt(2)	yqiL(12)
GCF_900992335.1_7368_8_83_genomic	1756138	14	1687	spyogenes	612	gki(111)	gtr(85)	murI(8)	mutS(3)	recP(40)	xpt(3)	yqiL(1)
GCF_900992345.1_7368_8_82_genomic	1862905	22	1786	spyogenes	606	gki(69)	gtr(13)	murI(14)	mutS(6)	recP(34)	xpt(2)	yqiL(92)
GCF_900992355.1_7368_8_84_genomic	1729106	15	1603	spyogenes	1022	gki(4)	gtr(4)	murI(4)	mutS(104)	recP(4)	xpt(2)	yqiL(1)
GCF_900992365.1_7368_8_87_genomic	1782181	24	1723	spyogenes	296	gki(25)	gtr(42)	murI(22)	mutS(7)	recP(40)	xpt(3)	yqiL(17)
GCF_900992375.1_7368_8_89_genomic	1763306	21	1645	spyogenes	175	gki(4)	gtr(2)	murI(3)	mutS(7)	recP(2)	xpt(3)	yqiL(3)
GCF_900992385.1_7368_8_86_genomic	1754669	15	1687	spyogenes	612	gki(111)	gtr(85)	murI(8)	mutS(3)	recP(40)	xpt(3)	yqiL(1)
GCF_900992395.1_7368_8_88_genomic	1729001	14	1637	spyogenes	142	gki(16)	gtr(2)	murI(8)	mutS(3)	recP(2)	xpt(41)	yqiL(1)
GCF_900992405.1_7368_8_85_genomic	1778785	29	1659	spyogenes	590	gki(4)	gtr(35)	murI(76)	mutS(5)	recP(61)	xpt(3)	yqiL(25)
GCF_900992415.1_7368_8_90_genomic	1775394	11	1686	spyogenes	197	gki(11)	gtr(6)	murI(42)	mutS(5)	recP(54)	xpt(3)	yqiL(6)
GCF_900992425.1_7368_8_91_genomic	1799987	16	1743	spyogenes	28	gki(4)	gtr(3)	murI(4)	mutS(4)	recP(4)	xpt(2)	yqiL(4)
GCF_900992435.1_7368_8_92_genomic	1875098	12	1781	spyogenes	1023	gki(13)	gtr(6)	murI(2)	mutS(3)	recP(23)	xpt(128)	yqiL(11)
GCF_900992445.1_7368_8_93_genomic	1706390	15	1597	spyogenes	101	gki(16)	gtr(2)	murI(8)	mutS(3)	recP(1)	xpt(13)	yqiL(3)
GCF_900992455.1_7368_8_95_genomic	1747076	16	1659	spyogenes	101	gki(16)	gtr(2)	murI(8)	mutS(3)	recP(1)	xpt(13)	yqiL(3)
GCF_900992465.1_7368_8_94_genomic	1822500	9	1760	spyogenes	150	gki(11)	gtr(2)	murI(1)	mutS(3)	recP(50)	xpt(8)	yqiL(7)
GCF_900992475.1_7622_6_31_genomic	1796435	24	1745	spyogenes	10	gki(2)	gtr(2)	murI(9)	mutS(13)	recP(2)	xpt(14)	yqiL(2)
GCF_900992485.1_7622_6_32_genomic	1797953	23	1740	spyogenes	10	gki(2)	gtr(2)	murI(9)	mutS(13)	recP(2)	xpt(14)	yqiL(2)
GCF_900992495.1_7622_6_33_genomic	1753537	20	1673	spyogenes	12	gki(2)	gtr(6)	murI(1)	mutS(5)	recP(2)	xpt(2)	yqiL(2)
GCF_900992505.1_7622_7_50_genomic	1772837	28	1704	spyogenes	320	gki(4)	gtr(63)	murI(8)	mutS(5)	recP(73)	xpt(3)	yqiL(4)
GCF_900992515.1_7622_7_52_genomic	1725857	21	1662	spyogenes	118	gki(37)	gtr(2)	murI(8)	mutS(3)	recP(2)	xpt(3)	yqiL(1)
GCF_900992525.1_7622_7_61_genomic	1712538	32	1642	spyogenes	1013	gki(4)	gtr(31)	murI(59)	mutS(25)	recP(33)	xpt(3)	yqiL(151)
GCF_900992535.1_7622_7_64_genomic	1805667	21	1769	spyogenes	176	gki(3)	gtr(2)	murI(3)	mutS(3)	recP(1)	xpt(3)	yqiL(3)
GCF_900992545.1_7622_7_67_genomic	1736090	26	1692	spyogenes	990	gki(4)	gtr(6)	murI(1)	mutS(2)	recP(2)	xpt(2)	yqiL(2)
GCF_900992555.1_7622_7_71_genomic	1734058	17	1674	spyogenes	1024	gki(16)	gtr(15)	murI(19)	mutS(7)	recP(146)	xpt(129)	yqiL(17)
GCF_900992565.1_7622_7_73_genomic	1821949	21	1725	spyogenes	1078	gki(102)	gtr(2)	murI(44)	mutS(6)	recP(144)	xpt(3)	yqiL(74)
GCF_900992575.1_7622_7_68_genomic	1750932	18	1723	spyogenes	1060	gki(2)	gtr(2)	murI(1)	mutS(2)	recP(2)	xpt(2)	yqiL(153)
GCF_900992585.1_7622_7_72_genomic	1741695	23	1655	spyogenes	129	gki(16)	gtr(42)	murI(34)	mutS(7)	recP(45)	xpt(2)	yqiL(17)
GCF_900992595.1_7622_7_74_genomic	1709449	31	1619	spyogenes	1013	gki(4)	gtr(31)	murI(59)	mutS(25)	recP(33)	xpt(3)	yqiL(151)
GCF_900992605.1_7622_7_75_genomic	1722533	32	1637	spyogenes	318	gki(2)	gtr(10)	murI(35)	mutS(7)	recP(2)	xpt(57)	yqiL(1)
GCF_900992615.1_7622_7_77_genomic	1758997	27	1696	spyogenes	963	gki(2)	gtr(6)	murI(8)	mutS(3)	recP(22)	xpt(23)	yqiL(1)
GCF_900992625.1_7622_7_85_genomic	1759834	15	1665	spyogenes	10	gki(2)	gtr(2)	murI(9)	mutS(13)	recP(2)	xpt(14)	yqiL(2)
GCF_900992635.1_7622_7_80_genomic	1733532	25	1638	spyogenes	572	gki(4)	gtr(31)	murI(73)	mutS(11)	recP(34)	xpt(3)	yqiL(4)
GCF_900992645.1_7622_7_87_genomic	1764064	34	1701	spyogenes	318	gki(2)	gtr(10)	murI(35)	mutS(7)	recP(2)	xpt(57)	yqiL(1)
GCF_900992655.1_7622_7_90_genomic	1741829	22	1657	spyogenes	120	gki(43)	gtr(2)	murI(2)	mutS(7)	recP(1)	xpt(3)	yqiL(1)
GCF_900992665.1_7622_7_89_genomic	1805772	24	1774	spyogenes	268	gki(65)	gtr(17)	murI(2)	mutS(5)	recP(5)	xpt(25)	yqiL(1)
GCF_900992675.1_7622_7_91_genomic	1890678	35	1865	spyogenes	192	gki(4)	gtr(24)	murI(2)	mutS(5)	recP(51)	xpt(3)	yqiL(25)
GCF_900992685.1_7622_7_92_genomic	1751362	18	1694	spyogenes	3	gki(2)	gtr(2)	murI(1)	mutS(2)	recP(2)	xpt(2)	yqiL(2)
GCF_900992695.1_8113_6_1_genomic	1766260	29	1658	spyogenes	954	gki(14)	gtr(12)	murI(2)	mutS(17)	recP(4)	xpt(5)	yqiL(1)
GCF_900992705.1_8113_6_10_genomic	1751271	24	1646	spyogenes	995	gki(24)	gtr(37)	murI(82)	mutS(5)	recP(2)	xpt(3)	yqiL(12)
GCF_900992715.1_8113_6_11_genomic	1751195	19	1647	spyogenes	995	gki(24)	gtr(37)	murI(82)	mutS(5)	recP(2)	xpt(3)	yqiL(12)
GCF_900992725.1_8113_6_13_genomic	1727992	16	1615	spyogenes	353	gki(25)	gtr(37)	murI(8)	mutS(7)	recP(2)	xpt(3)	yqiL(1)
GCF_900992735.1_8113_6_12_genomic	1727607	12	1615	spyogenes	353	gki(25)	gtr(37)	murI(8)	mutS(7)	recP(2)	xpt(3)	yqiL(1)
GCF_900992745.1_8113_6_14_genomic	1763707	20	1662	spyogenes	954	gki(14)	gtr(12)	murI(2)	mutS(17)	recP(4)	xpt(5)	yqiL(1)
GCF_900992755.1_8113_6_16_genomic	1819181	22	1744	spyogenes	176	gki(3)	gtr(2)	murI(3)	mutS(3)	recP(1)	xpt(3)	yqiL(3)
GCF_900992765.1_8113_6_17_genomic	1725891	10	1615	spyogenes	353	gki(25)	gtr(37)	murI(8)	mutS(7)	recP(2)	xpt(3)	yqiL(1)
GCF_900992775.1_8113_6_15_genomic	1719086	12	1628	spyogenes	535	gki(4)	gtr(2)	murI(2)	mutS(3)	recP(2)	xpt(34)	yqiL(31)
GCF_900992785.1_8113_6_18_genomic	1765820	29	1678	spyogenes	1025	gki(11)	gtr(136)	murI(7)	mutS(46)	recP(143)	xpt(126)	yqiL(6)
GCF_900992795.1_8113_6_2_genomic	1737845	19	1635	spyogenes	547	gki(3)	gtr(4)	murI(6)	mutS(6)	recP(14)	xpt(5)	yqiL(0)
GCF_900992805.1_8113_6_19_genomic	1725789	18	1599	spyogenes	148	gki(43)	gtr(2)	murI(3)	mutS(6)	recP(6)	xpt(2)	yqiL(2)
GCF_900992815.1_8113_6_20_genomic	1753589	16	1678	spyogenes	3	gki(2)	gtr(2)	murI(1)	mutS(2)	recP(2)	xpt(2)	yqiL(2)
GCF_900992825.1_8113_6_21_genomic	1732610	14	1606	spyogenes	325	gki(80)	gtr(2)	murI(2)	mutS(17)	recP(4)	xpt(5)	yqiL(1)
GCF_900992835.1_8113_6_22_genomic	1765214	17	1677	spyogenes	957	gki(4)	gtr(6)	murI(2)	mutS(25)	recP(35)	xpt(3)	yqiL(1)
GCF_900992845.1_8113_6_23_genomic	1799523	16	1703	spyogenes	193	gki(48)	gtr(31)	murI(41)	mutS(9)	recP(2)	xpt(2)	yqiL(36)
GCF_900992855.1_8113_6_24_genomic	1724544	18	1604	spyogenes	789	gki(140)	gtr(4)	murI(7)	mutS(20)	recP(30)	xpt(3)	yqiL(25)
GCF_900992865.1_8113_6_27_genomic	1753361	18	1680	spyogenes	3	gki(2)	gtr(2)	murI(1)	mutS(2)	recP(2)	xpt(2)	yqiL(2)
GCF_900992875.1_8113_6_25_genomic	1769143	36	1697	spyogenes	11	gki(2)	gtr(6)	murI(1)	mutS(2)	recP(2)	xpt(2)	yqiL(2)
GCF_900992885.1_8113_6_26_genomic	1700341	19	1581	spyogenes	547	gki(3)	gtr(4)	murI(6)	mutS(6)	recP(14)	xpt(5)	yqiL(0)
GCF_900992895.1_8113_6_29_genomic	1723231	17	1606	spyogenes	957	gki(4)	gtr(6)	murI(2)	mutS(25)	recP(35)	xpt(3)	yqiL(1)
GCF_900992905.1_8113_6_30_genomic	1685525	17	1566	spyogenes	140	gki(51)	gtr(2)	murI(14)	mutS(26)	recP(19)	xpt(35)	yqiL(31)
GCF_900992915.1_8113_6_3_genomic	1802253	20	1738	spyogenes	993	gki(89)	gtr(3)	murI(8)	mutS(6)	recP(4)	xpt(3)	yqiL(4)
GCF_900992925.1_8113_6_31_genomic	1685494	17	1566	spyogenes	140	gki(51)	gtr(2)	murI(14)	mutS(26)	recP(19)	xpt(35)	yqiL(31)
GCF_900992935.1_8113_6_33_genomic	1765276	25	1692	spyogenes	119	gki(2)	gtr(6)	murI(8)	mutS(3)	recP(2)	xpt(32)	yqiL(1)
GCF_900992945.1_8113_6_32_genomic	1718003	11	1619	spyogenes	180	gki(2)	gtr(2)	murI(8)	mutS(5)	recP(2)	xpt(3)	yqiL(10)
GCF_900992955.1_8113_6_34_genomic	1726004	9	1616	spyogenes	353	gki(25)	gtr(37)	murI(8)	mutS(7)	recP(2)	xpt(3)	yqiL(1)
GCF_900992965.1_8113_6_35_genomic	1712144	23	1617	spyogenes	872	gki(4)	gtr(3)	murI(2)	mutS(5)	recP(10)	xpt(34)	yqiL(12)
GCF_900992975.1_8113_6_36_genomic	1760228	29	1684	spyogenes	119	gki(2)	gtr(6)	murI(8)	mutS(3)	recP(2)	xpt(32)	yqiL(1)
GCF_900992985.1_8113_6_37_genomic	1720721	24	1629	spyogenes	119	gki(2)	gtr(6)	murI(8)	mutS(3)	recP(2)	xpt(32)	yqiL(1)
GCF_900992995.1_8113_6_4_genomic	1753991	12	1680	spyogenes	3	gki(2)	gtr(2)	murI(1)	mutS(2)	recP(2)	xpt(2)	yqiL(2)
GCF_900993005.1_8113_6_38_genomic	1800996	33	1750	spyogenes	119	gki(2)	gtr(6)	murI(8)	mutS(3)	recP(2)	xpt(32)	yqiL(1)
GCF_900993015.1_8113_6_40_genomic	1748473	17	1626	spyogenes	996	gki(25)	gtr(31)	murI(2)	mutS(13)	recP(34)	xpt(3)	yqiL(12)
GCF_900993025.1_8113_6_41_genomic	1713540	17	1597	spyogenes	140	gki(51)	gtr(2)	murI(14)	mutS(26)	recP(19)	xpt(35)	yqiL(31)
GCF_900993035.1_8113_6_42_genomic	1761753	22	1640	spyogenes	202	gki(4)	gtr(28)	murI(3)	mutS(7)	recP(2)	xpt(3)	yqiL(3)
GCF_900993045.1_8113_6_43_genomic	1778014	22	1688	spyogenes	320	gki(4)	gtr(63)	murI(8)	mutS(5)	recP(73)	xpt(3)	yqiL(4)
GCF_900993055.1_8113_6_45_genomic	1725939	20	1619	spyogenes	1025	gki(11)	gtr(136)	murI(7)	mutS(46)	recP(143)	xpt(126)	yqiL(6)
GCF_900993065.1_8113_6_44_genomic	1787181	18	1695	spyogenes	547	gki(3)	gtr(4)	murI(6)	mutS(6)	recP(14)	xpt(5)	yqiL(0)
GCF_900993075.1_8113_6_47_genomic	1720670	20	1643	spyogenes	182	gki(2)	gtr(2)	murI(37)	mutS(2)	recP(2)	xpt(13)	yqiL(1)
GCF_900993085.1_8113_6_46_genomic	1830423	17	1710	spyogenes	468	gki(102)	gtr(2)	murI(44)	mutS(6)	recP(51)	xpt(3)	yqiL(74)
GCF_900993095.1_8113_6_48_genomic	1896804	22	1830	spyogenes	297	gki(78)	gtr(62)	murI(52)	mutS(5)	recP(69)	xpt(8)	yqiL(49)
GCF_900993105.1_8113_6_5_genomic	1706307	19	1588	spyogenes	129	gki(16)	gtr(42)	murI(34)	mutS(7)	recP(45)	xpt(2)	yqiL(17)
GCF_900993115.1_8113_6_49_genomic	1753890	35	1678	spyogenes	616	gki(114)	gtr(2)	murI(14)	mutS(3)	recP(2)	xpt(3)	yqiL(64)
GCF_900993125.1_8113_6_51_genomic	1719185	15	1624	spyogenes	963	gki(2)	gtr(6)	murI(8)	mutS(3)	recP(22)	xpt(23)	yqiL(1)
GCF_900993135.1_8113_6_52_genomic	1712097	25	1592	spyogenes	1013	gki(4)	gtr(31)	murI(59)	mutS(25)	recP(33)	xpt(3)	yqiL(151)
GCF_900993145.1_8113_6_53_genomic	1738988	16	1637	spyogenes	547	gki(3)	gtr(4)	murI(6)	mutS(6)	recP(14)	xpt(5)	yqiL(0)
GCF_900993155.1_8113_6_54_genomic	1740158	9	1647	spyogenes	1026	gki(42)	gtr(3)	murI(2)	mutS(5)	recP(2)	xpt(2)	yqiL(148)
GCF_900993165.1_8113_6_58_genomic	1733040	18	1609	spyogenes	325	gki(80)	gtr(2)	murI(2)	mutS(17)	recP(4)	xpt(5)	yqiL(1)
GCF_900993175.1_8113_6_55_genomic	1741274	9	1646	spyogenes	1026	gki(42)	gtr(3)	murI(2)	mutS(5)	recP(2)	xpt(2)	yqiL(148)
GCF_900993185.1_8113_6_56_genomic	1762458	19	1656	spyogenes	954	gki(14)	gtr(12)	murI(2)	mutS(17)	recP(4)	xpt(5)	yqiL(1)
GCF_900993195.1_8113_6_60_genomic	1759173	20	1679	spyogenes	963	gki(2)	gtr(6)	murI(8)	mutS(3)	recP(22)	xpt(23)	yqiL(1)
GCF_900993205.1_8113_6_6_genomic	1718577	31	1596	spyogenes	541	gki(13)	gtr(83)	murI(10)	mutS(12)	recP(92)	xpt(2)	yqiL(3)
GCF_900993215.1_8113_6_59_genomic	1711902	26	1594	spyogenes	1013	gki(4)	gtr(31)	murI(59)	mutS(25)	recP(33)	xpt(3)	yqiL(151)
GCF_900993235.1_8113_6_61_genomic	1690216	23	1573	spyogenes	867	gki(95)	gtr(2)	murI(4)	mutS(4)	recP(4)	xpt(2)	yqiL(1)
GCF_900993245.1_8113_6_63_genomic	1866939	23	1795	spyogenes	1027	gki(4)	gtr(26)	murI(51)	mutS(105)	recP(34)	xpt(2)	yqiL(27)
GCF_900993255.1_8113_6_64_genomic	1702208	15	1596	spyogenes	115	gki(40)	gtr(2)	murI(9)	mutS(6)	recP(41)	xpt(8)	yqiL(12)
GCF_900993265.1_8113_6_65_genomic	1761706	20	1691	spyogenes	182	gki(2)	gtr(2)	murI(37)	mutS(2)	recP(2)	xpt(13)	yqiL(1)
GCF_900993275.1_8113_6_7_genomic	1799772	20	1705	spyogenes	193	gki(48)	gtr(31)	murI(41)	mutS(9)	recP(2)	xpt(2)	yqiL(36)
GCF_900993285.1_8113_6_71_genomic	1800997	23	1743	spyogenes	28	gki(4)	gtr(3)	murI(4)	mutS(4)	recP(4)	xpt(2)	yqiL(4)
GCF_900993295.1_8113_6_74_genomic	1864796	31	1796	spyogenes	28	gki(4)	gtr(3)	murI(4)	mutS(4)	recP(4)	xpt(2)	yqiL(4)
GCF_900993305.1_8113_6_76_genomic	1801057	22	1745	spyogenes	28	gki(4)	gtr(3)	murI(4)	mutS(4)	recP(4)	xpt(2)	yqiL(4)
GCF_900993315.1_8113_6_78_genomic	1832957	26	1786	spyogenes	28	gki(4)	gtr(3)	murI(4)	mutS(4)	recP(4)	xpt(2)	yqiL(4)
GCF_900993325.1_8113_6_8_genomic	1763851	15	1688	spyogenes	1028	gki(2)	gtr(6)	murI(8)	mutS(106)	recP(22)	xpt(23)	yqiL(1)
GCF_900993335.1_8113_6_80_genomic	1904454	23	1860	spyogenes	28	gki(4)	gtr(3)	murI(4)	mutS(4)	recP(4)	xpt(2)	yqiL(4)
GCF_900993345.1_8113_6_81_genomic	1902896	29	1857	spyogenes	28	gki(4)	gtr(3)	murI(4)	mutS(4)	recP(4)	xpt(2)	yqiL(4)
GCF_900993355.1_8113_6_84_genomic	1734782	24	1635	spyogenes	547	gki(3)	gtr(4)	murI(6)	mutS(6)	recP(14)	xpt(5)	yqiL(0)
GCF_900993365.1_8113_6_82_genomic	1902158	25	1857	spyogenes	28	gki(4)	gtr(3)	murI(4)	mutS(4)	recP(4)	xpt(2)	yqiL(4)
GCF_900993375.1_8113_6_85_genomic	1738936	24	1633	spyogenes	547	gki(3)	gtr(4)	murI(6)	mutS(6)	recP(14)	xpt(5)	yqiL(0)
GCF_900993385.1_8113_6_87_genomic	1817360	26	1750	spyogenes	433	gki(4)	gtr(6)	murI(2)	mutS(54)	recP(21)	xpt(7)	yqiL(69)
GCF_900993395.1_8113_6_88_genomic	1811704	30	1758	spyogenes	268	gki(65)	gtr(17)	murI(2)	mutS(5)	recP(5)	xpt(25)	yqiL(1)
GCF_900993405.1_8113_6_89_genomic	1782702	23	1702	spyogenes	327	gki(83)	gtr(2)	murI(8)	mutS(6)	recP(74)	xpt(3)	yqiL(4)
GCF_900993415.1_8113_6_9_genomic	1780090	25	1691	spyogenes	515	gki(25)	gtr(2)	murI(8)	mutS(6)	recP(30)	xpt(25)	yqiL(39)
GCF_900993425.1_8113_6_90_genomic	1817722	27	1754	spyogenes	433	gki(4)	gtr(6)	murI(2)	mutS(54)	recP(21)	xpt(7)	yqiL(69)
GCF_900993435.1_8113_6_91_genomic	1738584	18	1636	spyogenes	547	gki(3)	gtr(4)	murI(6)	mutS(6)	recP(14)	xpt(5)	yqiL(0)
GCF_900993445.1_8113_6_92_genomic	1782899	28	1699	spyogenes	327	gki(83)	gtr(2)	murI(8)	mutS(6)	recP(74)	xpt(3)	yqiL(4)
GCF_900993455.1_8113_6_93_genomic	1816448	28	1752	spyogenes	433	gki(4)	gtr(6)	murI(2)	mutS(54)	recP(21)	xpt(7)	yqiL(69)
GCF_900993465.1_8113_6_95_genomic	1704335	15	1601	spyogenes	115	gki(40)	gtr(2)	murI(9)	mutS(6)	recP(41)	xpt(8)	yqiL(12)
GCF_900993475.1_8113_6_94_genomic	1671407	13	1550	spyogenes	814	gki(43)	gtr(6)	murI(8)	mutS(67)	recP(2)	xpt(3)	yqiL(1)
GCF_900993485.1_8113_6_96_genomic	1703439	19	1600	spyogenes	115	gki(40)	gtr(2)	murI(9)	mutS(6)	recP(41)	xpt(8)	yqiL(12)
GCF_900993495.1_19944_7_91_genomic	1762146	17	1674	spyogenes	120	gki(43)	gtr(2)	murI(2)	mutS(7)	recP(1)	xpt(3)	yqiL(1)
GCF_900993505.1_19944_7_90_genomic	1692975	14	1578	spyogenes	101	gki(16)	gtr(2)	murI(8)	mutS(3)	recP(1)	xpt(13)	yqiL(3)
GCF_900993515.1_19944_7_92_genomic	1796170	27	1746	spyogenes	579	gki(2)	gtr(2)	murI(32)	mutS(2)	recP(2)	xpt(2)	yqiL(2)
GCF_900993525.1_19944_7_93_genomic	1736941	12	1611	spyogenes	184	gki(29)	gtr(32)	murI(2)	mutS(5)	recP(48)	xpt(5)	yqiL(4)
GCF_900993535.1_19944_7_96_genomic	1724964	13	1631	spyogenes	963	gki(2)	gtr(6)	murI(8)	mutS(3)	recP(22)	xpt(23)	yqiL(1)
GCF_900993545.1_19944_7_94_genomic	1781400	29	1661	spyogenes	109	gki(42)	gtr(37)	murI(8)	mutS(22)	recP(33)	xpt(3)	yqiL(4)
GCF_900993555.1_19944_7_98_genomic	1927340	19	1847	spyogenes	63	gki(13)	gtr(6)	murI(2)	mutS(3)	recP(23)	xpt(3)	yqiL(11)
GCF_900993565.1_19944_7_97_genomic	1795488	13	1710	spyogenes	1011	gki(162)	gtr(2)	murI(2)	mutS(2)	recP(31)	xpt(3)	yqiL(2)
GCF_900993575.1_19944_7_99_genomic	1895382	29	1840	spyogenes	176	gki(3)	gtr(2)	murI(3)	mutS(3)	recP(1)	xpt(3)	yqiL(3)
GCF_900993585.1_19944_8_1_genomic	1796507	16	1749	spyogenes	616	gki(114)	gtr(2)	murI(14)	mutS(3)	recP(2)	xpt(3)	yqiL(64)
GCF_900993595.1_19944_8_10_genomic	1765323	24	1694	spyogenes	119	gki(2)	gtr(6)	murI(8)	mutS(3)	recP(2)	xpt(32)	yqiL(1)
GCF_900993605.1_19944_8_101_genomic	1737154	20	1645	spyogenes	748	gki(16)	gtr(2)	murI(98)	mutS(7)	recP(22)	xpt(3)	yqiL(52)
GCF_900993615.1_19944_8_102_genomic	1736302	20	1646	spyogenes	748	gki(16)	gtr(2)	murI(98)	mutS(7)	recP(22)	xpt(3)	yqiL(52)
GCF_900993625.1_19944_8_105_genomic	1822582	31	1803	spyogenes	411	gki(5)	gtr(52)	murI(68)	mutS(5)	recP(5)	xpt(4)	yqiL(3)
GCF_900993635.1_19944_8_104_genomic	1873017	44	1830	spyogenes	62	gki(13)	gtr(3)	murI(10)	mutS(12)	recP(20)	xpt(2)	yqiL(3)
GCF_900993645.1_19944_8_103_genomic	1868300	26	1783	spyogenes	36	gki(5)	gtr(2)	murI(2)	mutS(6)	recP(6)	xpt(2)	yqiL(2)
GCF_900993655.1_19944_8_100_genomic	1749986	21	1671	spyogenes	12	gki(2)	gtr(6)	murI(1)	mutS(5)	recP(2)	xpt(2)	yqiL(2)
GCF_900993665.1_19944_8_107_genomic	1773735	16	1694	spyogenes	14	gki(2)	gtr(6)	murI(8)	mutS(3)	recP(9)	xpt(3)	yqiL(1)
GCF_900993675.1_19944_8_106_genomic	1744340	13	1659	spyogenes	205	gki(16)	gtr(2)	murI(8)	mutS(3)	recP(2)	xpt(3)	yqiL(2)
GCF_900993685.1_19944_8_108_genomic	1777864	27	1720	spyogenes	46	gki(9)	gtr(8)	murI(1)	mutS(1)	recP(1)	xpt(3)	yqiL(4)
GCF_900993695.1_19944_8_109_genomic	1871027	45	1825	spyogenes	62	gki(13)	gtr(3)	murI(10)	mutS(12)	recP(20)	xpt(2)	yqiL(3)
GCF_900993705.1_19944_8_11_genomic	1705917	16	1588	spyogenes	129	gki(16)	gtr(42)	murI(34)	mutS(7)	recP(45)	xpt(2)	yqiL(17)
GCF_900993715.1_19944_8_110_genomic	1772251	21	1688	spyogenes	993	gki(89)	gtr(3)	murI(8)	mutS(6)	recP(4)	xpt(3)	yqiL(4)
GCF_900993725.1_19944_8_111_genomic	1703644	21	1600	spyogenes	748	gki(16)	gtr(2)	murI(98)	mutS(7)	recP(22)	xpt(3)	yqiL(52)
GCF_900993735.1_19944_8_112_genomic	1707717	18	1592	spyogenes	129	gki(16)	gtr(42)	murI(34)	mutS(7)	recP(45)	xpt(2)	yqiL(17)
GCF_900993745.1_19944_8_113_genomic	1799658	12	1737	spyogenes	178	gki(4)	gtr(4)	murI(3)	mutS(6)	recP(14)	xpt(3)	yqiL(4)
GCF_900993755.1_19944_8_114_genomic	1786734	30	1740	spyogenes	11	gki(2)	gtr(6)	murI(1)	mutS(2)	recP(2)	xpt(2)	yqiL(2)
GCF_900993765.1_19944_8_115_genomic	1793755	17	1723	spyogenes	334	gki(84)	gtr(2)	murI(21)	mutS(16)	recP(17)	xpt(3)	yqiL(1)
GCF_900993775.1_19944_8_116_genomic	1709965	27	1620	spyogenes	11	gki(2)	gtr(6)	murI(1)	mutS(2)	recP(2)	xpt(2)	yqiL(2)
GCF_900993785.1_19944_8_117_genomic	1714935	19	1578	spyogenes	148	gki(43)	gtr(2)	murI(3)	mutS(6)	recP(6)	xpt(2)	yqiL(2)
GCF_900993795.1_19944_8_118_genomic	1736960	19	1645	spyogenes	748	gki(16)	gtr(2)	murI(98)	mutS(7)	recP(22)	xpt(3)	yqiL(52)
GCF_900993805.1_19944_8_120_genomic	1823052	28	1803	spyogenes	382	gki(5)	gtr(52)	murI(5)	mutS(5)	recP(5)	xpt(4)	yqiL(3)
GCF_900993815.1_19944_8_119_genomic	1758730	15	1678	spyogenes	1012	gki(85)	gtr(2)	murI(14)	mutS(5)	recP(19)	xpt(125)	yqiL(31)
GCF_900993825.1_19944_8_12_genomic	1790384	17	1722	spyogenes	433	gki(4)	gtr(6)	murI(2)	mutS(54)	recP(21)	xpt(7)	yqiL(69)
GCF_900993835.1_19944_8_121_genomic	1743228	12	1671	spyogenes	990	gki(4)	gtr(6)	murI(1)	mutS(2)	recP(2)	xpt(2)	yqiL(2)
GCF_900993845.1_19944_8_123_genomic	1794354	17	1720	spyogenes	334	gki(84)	gtr(2)	murI(21)	mutS(16)	recP(17)	xpt(3)	yqiL(1)
GCF_900993855.1_19944_8_122_genomic	1780797	20	1705	spyogenes	142	gki(16)	gtr(2)	murI(8)	mutS(3)	recP(2)	xpt(41)	yqiL(1)
GCF_900993865.1_19944_8_124_genomic	1733104	33	1615	spyogenes	318	gki(2)	gtr(10)	murI(35)	mutS(7)	recP(2)	xpt(57)	yqiL(1)
GCF_900993875.1_19944_8_126_genomic	1748972	20	1669	spyogenes	12	gki(2)	gtr(6)	murI(1)	mutS(5)	recP(2)	xpt(2)	yqiL(2)
GCF_900993885.1_19944_8_125_genomic	1751099	19	1672	spyogenes	12	gki(2)	gtr(6)	murI(1)	mutS(5)	recP(2)	xpt(2)	yqiL(2)
GCF_900993895.1_19944_8_127_genomic	1744657	19	1650	spyogenes	433	gki(4)	gtr(6)	murI(2)	mutS(54)	recP(21)	xpt(7)	yqiL(69)
GCF_900993905.1_19944_8_13_genomic	1765442	16	1677	spyogenes	1003	gki(2)	gtr(134)	murI(9)	mutS(13)	recP(2)	xpt(14)	yqiL(2)
GCF_900993915.1_19944_8_128_genomic	1821337	28	1798	spyogenes	382	gki(5)	gtr(52)	murI(5)	mutS(5)	recP(5)	xpt(4)	yqiL(3)
GCF_900993925.1_19944_8_129_genomic	1750409	14	1659	spyogenes	990	gki(4)	gtr(6)	murI(1)	mutS(2)	recP(2)	xpt(2)	yqiL(2)
GCF_900993935.1_19944_8_130_genomic	1749710	30	1683	spyogenes	11	gki(2)	gtr(6)	murI(1)	mutS(2)	recP(2)	xpt(2)	yqiL(2)
GCF_900993945.1_19944_8_131_genomic	1787852	29	1741	spyogenes	11	gki(2)	gtr(6)	murI(1)	mutS(2)	recP(2)	xpt(2)	yqiL(2)
GCF_900993955.1_19944_8_133_genomic	1764631	13	1662	spyogenes	902	gki(13)	gtr(45)	murI(8)	mutS(4)	recP(34)	xpt(3)	yqiL(1)
GCF_900993965.1_19944_8_132_genomic	1828144	37	1802	spyogenes	11	gki(2)	gtr(6)	murI(1)	mutS(2)	recP(2)	xpt(2)	yqiL(2)
GCF_900993975.1_19944_8_134_genomic	1715621	20	1582	spyogenes	148	gki(43)	gtr(2)	murI(3)	mutS(6)	recP(6)	xpt(2)	yqiL(2)
GCF_900993985.1_19944_8_135_genomic	1737488	16	1642	spyogenes	82	gki(18)	gtr(20)	murI(7)	mutS(9)	recP(2)	xpt(2)	yqiL(15)
GCF_900993995.1_19944_8_137_genomic	1803812	16	1747	spyogenes	28	gki(4)	gtr(3)	murI(4)	mutS(4)	recP(4)	xpt(2)	yqiL(4)
GCF_900994005.1_19944_8_138_genomic	1805367	15	1751	spyogenes	28	gki(4)	gtr(3)	murI(4)	mutS(4)	recP(4)	xpt(2)	yqiL(4)
GCF_900994015.1_19944_8_140_genomic	1769881	15	1654	spyogenes	151	gki(2)	gtr(28)	murI(2)	mutS(17)	recP(4)	xpt(5)	yqiL(1)
GCF_900994025.1_19944_8_14_genomic	1754710	8	1682	spyogenes	3	gki(2)	gtr(2)	murI(1)	mutS(2)	recP(2)	xpt(2)	yqiL(2)
GCF_900994035.1_19944_8_141_genomic	1861272	30	1855	spyogenes	411	gki(5)	gtr(52)	murI(68)	mutS(5)	recP(5)	xpt(4)	yqiL(3)
GCF_900994045.1_19944_8_139_genomic	1794605	15	1722	spyogenes	334	gki(84)	gtr(2)	murI(21)	mutS(16)	recP(17)	xpt(3)	yqiL(1)
GCF_900994055.1_19944_8_144_genomic	1799815	16	1734	spyogenes	120	gki(43)	gtr(2)	murI(2)	mutS(7)	recP(1)	xpt(3)	yqiL(1)
GCF_900994065.1_19944_8_142_genomic	1764265	25	1644	spyogenes	202	gki(4)	gtr(28)	murI(3)	mutS(7)	recP(2)	xpt(3)	yqiL(3)
GCF_900994075.1_19944_8_143_genomic	1816951	18	1767	spyogenes	268	gki(65)	gtr(17)	murI(2)	mutS(5)	recP(5)	xpt(25)	yqiL(1)
GCF_900994085.1_19944_8_146_genomic	1755138	12	1658	spyogenes	178	gki(4)	gtr(4)	murI(3)	mutS(6)	recP(14)	xpt(3)	yqiL(4)
GCF_900994095.1_19944_8_145_genomic	1804749	15	1750	spyogenes	28	gki(4)	gtr(3)	murI(4)	mutS(4)	recP(4)	xpt(2)	yqiL(4)
GCF_900994105.1_19944_8_147_genomic	1721744	16	1634	spyogenes	182	gki(2)	gtr(2)	murI(37)	mutS(2)	recP(2)	xpt(13)	yqiL(1)
GCF_900994115.1_19944_8_148_genomic	1762340	20	1670	spyogenes	120	gki(43)	gtr(2)	murI(2)	mutS(7)	recP(1)	xpt(3)	yqiL(1)
GCF_900994125.1_19944_8_151_genomic	1738132	17	1639	spyogenes	82	gki(18)	gtr(20)	murI(7)	mutS(9)	recP(2)	xpt(2)	yqiL(15)
GCF_900994135.1_19944_8_150_genomic	1713310	20	1578	spyogenes	148	gki(43)	gtr(2)	murI(3)	mutS(6)	recP(6)	xpt(2)	yqiL(2)
GCF_900994145.1_19944_8_149_genomic	1760361	13	1657	spyogenes	967	gki(13)	gtr(45)	murI(8)	mutS(5)	recP(34)	xpt(3)	yqiL(1)
GCF_900994155.1_19944_8_15_genomic	1851407	18	1810	spyogenes	380	gki(51)	gtr(69)	murI(53)	mutS(6)	recP(32)	xpt(2)	yqiL(35)
GCF_900994165.1_19944_8_152_genomic	1822892	28	1803	spyogenes	382	gki(5)	gtr(52)	murI(5)	mutS(5)	recP(5)	xpt(4)	yqiL(3)
GCF_900994175.1_19944_8_153_genomic	1762389	25	1659	spyogenes	36	gki(5)	gtr(2)	murI(2)	mutS(6)	recP(6)	xpt(2)	yqiL(2)
GCF_900994185.1_19944_8_154_genomic	1724287	41	1639	spyogenes	11	gki(2)	gtr(6)	murI(1)	mutS(2)	recP(2)	xpt(2)	yqiL(2)
GCF_900994195.1_19944_8_155_genomic	1823061	27	1795	spyogenes	15	gki(2)	gtr(6)	murI(8)	mutS(5)	recP(2)	xpt(3)	yqiL(2)
GCF_900994205.1_19944_8_156_genomic	1753277	21	1649	spyogenes	992	gki(4)	gtr(28)	murI(3)	mutS(20)	recP(2)	xpt(3)	yqiL(3)
GCF_900994215.1_19944_8_157_genomic	1800990	17	1737	spyogenes	120	gki(43)	gtr(2)	murI(2)	mutS(7)	recP(1)	xpt(3)	yqiL(1)
GCF_900994225.1_19944_8_158_genomic	1735680	19	1646	spyogenes	748	gki(16)	gtr(2)	murI(98)	mutS(7)	recP(22)	xpt(3)	yqiL(52)
GCF_900994235.1_19944_8_159_genomic	1767623	15	1673	spyogenes	172	gki(56)	gtr(24)	murI(39)	mutS(7)	recP(30)	xpt(2)	yqiL(33)
GCF_900994245.1_19944_8_16_genomic	1779463	9	1687	spyogenes	572	gki(4)	gtr(31)	murI(73)	mutS(11)	recP(34)	xpt(3)	yqiL(4)
GCF_900994255.1_19944_8_160_genomic	1822860	30	1806	spyogenes	382	gki(5)	gtr(52)	murI(5)	mutS(5)	recP(5)	xpt(4)	yqiL(3)
GCF_900994265.1_19944_8_161_genomic	1722485	22	1627	spyogenes	111	gki(3)	gtr(38)	murI(1)	mutS(7)	recP(1)	xpt(8)	yqiL(24)
GCF_900994275.1_19944_8_163_genomic	1823032	24	1797	spyogenes	15	gki(2)	gtr(6)	murI(8)	mutS(5)	recP(2)	xpt(3)	yqiL(2)
GCF_900994285.1_19944_8_164_genomic	1736051	27	1623	spyogenes	541	gki(13)	gtr(83)	murI(10)	mutS(12)	recP(92)	xpt(2)	yqiL(3)
GCF_900994295.1_19944_8_162_genomic	1737876	22	1648	spyogenes	142	gki(16)	gtr(2)	murI(8)	mutS(3)	recP(2)	xpt(41)	yqiL(1)
GCF_900994305.1_19944_8_165_genomic	1732903	30	1615	spyogenes	318	gki(2)	gtr(10)	murI(35)	mutS(7)	recP(2)	xpt(57)	yqiL(1)
GCF_900994315.1_19944_8_167_genomic	1766600	18	1674	spyogenes	172	gki(56)	gtr(24)	murI(39)	mutS(7)	recP(30)	xpt(2)	yqiL(33)
GCF_900994325.1_19944_8_166_genomic	1800784	25	1718	spyogenes	36	gki(5)	gtr(2)	murI(2)	mutS(6)	recP(6)	xpt(2)	yqiL(2)
GCF_900994335.1_19944_8_169_genomic	1803872	23	1727	spyogenes	36	gki(5)	gtr(2)	murI(2)	mutS(6)	recP(6)	xpt(2)	yqiL(2)
GCF_900994345.1_19944_8_17_genomic	1737039	20	1644	spyogenes	748	gki(16)	gtr(2)	murI(98)	mutS(7)	recP(22)	xpt(3)	yqiL(52)
GCF_900994355.1_19944_8_168_genomic	1822786	28	1802	spyogenes	382	gki(5)	gtr(52)	murI(5)	mutS(5)	recP(5)	xpt(4)	yqiL(3)
GCF_900994365.1_19944_8_170_genomic	1822521	26	1794	spyogenes	15	gki(2)	gtr(6)	murI(8)	mutS(5)	recP(2)	xpt(3)	yqiL(2)
GCF_900994385.1_19944_8_173_genomic	1719949	11	1626	spyogenes	182	gki(2)	gtr(2)	murI(37)	mutS(2)	recP(2)	xpt(13)	yqiL(1)
GCF_900994395.1_19944_8_175_genomic	1707108	28	1615	spyogenes	11	gki(2)	gtr(6)	murI(1)	mutS(2)	recP(2)	xpt(2)	yqiL(2)
GCF_900994405.1_19944_8_174_genomic	1755928	14	1678	spyogenes	14	gki(2)	gtr(6)	murI(8)	mutS(3)	recP(9)	xpt(3)	yqiL(1)
GCF_900994415.1_19944_8_172_genomic	1736797	11	1611	spyogenes	184	gki(29)	gtr(32)	murI(2)	mutS(5)	recP(48)	xpt(5)	yqiL(4)
GCF_900994425.1_19944_8_178_genomic	1776882	18	1671	spyogenes	1000	gki(2)	gtr(7)	murI(2)	mutS(31)	recP(34)	xpt(3)	yqiL(39)
GCF_900994435.1_19944_8_177_genomic	1780403	23	1685	spyogenes	995	gki(24)	gtr(37)	murI(82)	mutS(5)	recP(2)	xpt(3)	yqiL(12)
GCF_900994445.1_19944_8_176_genomic	1787300	30	1744	spyogenes	11	gki(2)	gtr(6)	murI(1)	mutS(2)	recP(2)	xpt(2)	yqiL(2)
GCF_900994455.1_19944_8_19_genomic	1732891	28	1616	spyogenes	318	gki(2)	gtr(10)	murI(35)	mutS(7)	recP(2)	xpt(57)	yqiL(1)
GCF_900994465.1_19944_8_18_genomic	1761072	16	1673	spyogenes	120	gki(43)	gtr(2)	murI(2)	mutS(7)	recP(1)	xpt(3)	yqiL(1)
GCF_900994475.1_19944_8_20_genomic	1796605	18	1747	spyogenes	616	gki(114)	gtr(2)	murI(14)	mutS(3)	recP(2)	xpt(3)	yqiL(64)
GCF_900994485.1_19944_8_2_genomic	1795786	19	1752	spyogenes	616	gki(114)	gtr(2)	murI(14)	mutS(3)	recP(2)	xpt(3)	yqiL(64)
GCF_900994495.1_19944_8_21_genomic	1769868	20	1709	spyogenes	998	gki(2)	gtr(2)	murI(2)	mutS(2)	recP(5)	xpt(61)	yqiL(24)
GCF_900994505.1_19944_8_23_genomic	1824624	22	1754	spyogenes	330	gki(38)	gtr(2)	murI(60)	mutS(23)	recP(39)	xpt(2)	yqiL(1)
GCF_900994515.1_19944_8_24_genomic	1784730	20	1693	spyogenes	330	gki(38)	gtr(2)	murI(60)	mutS(23)	recP(39)	xpt(2)	yqiL(1)
GCF_900994525.1_19944_8_22_genomic	1761936	17	1667	spyogenes	120	gki(43)	gtr(2)	murI(2)	mutS(7)	recP(1)	xpt(3)	yqiL(1)
GCF_900994535.1_19944_8_25_genomic	1769064	19	1694	spyogenes	616	gki(114)	gtr(2)	murI(14)	mutS(3)	recP(2)	xpt(3)	yqiL(64)
GCF_900994545.1_19944_8_26_genomic	1796878	14	1717	spyogenes	178	gki(4)	gtr(4)	murI(3)	mutS(6)	recP(14)	xpt(3)	yqiL(4)
GCF_900994555.1_19944_8_27_genomic	1727182	19	1635	spyogenes	111	gki(3)	gtr(38)	murI(1)	mutS(7)	recP(1)	xpt(8)	yqiL(24)
GCF_900994565.1_19944_8_28_genomic	1773524	22	1706	spyogenes	998	gki(2)	gtr(2)	murI(2)	mutS(2)	recP(5)	xpt(61)	yqiL(24)
GCF_900994575.1_19944_8_29_genomic	1761956	19	1668	spyogenes	120	gki(43)	gtr(2)	murI(2)	mutS(7)	recP(1)	xpt(3)	yqiL(1)
GCF_900994585.1_19944_8_3_genomic	1732946	32	1616	spyogenes	318	gki(2)	gtr(10)	murI(35)	mutS(7)	recP(2)	xpt(57)	yqiL(1)
GCF_900994595.1_19944_8_30_genomic	1706653	28	1615	spyogenes	11	gki(2)	gtr(6)	murI(1)	mutS(2)	recP(2)	xpt(2)	yqiL(2)
GCF_900994605.1_19944_8_31_genomic	1864158	30	1867	spyogenes	15	gki(2)	gtr(6)	murI(8)	mutS(5)	recP(2)	xpt(3)	yqiL(2)
GCF_900994615.1_19944_8_33_genomic	1787653	30	1744	spyogenes	11	gki(2)	gtr(6)	murI(1)	mutS(2)	recP(2)	xpt(2)	yqiL(2)
GCF_900994625.1_19944_8_32_genomic	1727062	14	1607	spyogenes	789	gki(140)	gtr(4)	murI(7)	mutS(20)	recP(30)	xpt(3)	yqiL(25)
GCF_900994635.1_19944_8_34_genomic	1761854	15	1675	spyogenes	120	gki(43)	gtr(2)	murI(2)	mutS(7)	recP(1)	xpt(3)	yqiL(1)
GCF_900994645.1_19944_8_35_genomic	1709219	16	1594	spyogenes	129	gki(16)	gtr(42)	murI(34)	mutS(7)	recP(45)	xpt(2)	yqiL(17)
GCF_900994655.1_19944_8_36_genomic	1769504	21	1697	spyogenes	616	gki(114)	gtr(2)	murI(14)	mutS(3)	recP(2)	xpt(3)	yqiL(64)
GCF_900994665.1_19944_8_38_genomic	1746449	9	1657	spyogenes	292	gki(4)	gtr(3)	murI(54)	mutS(5)	recP(34)	xpt(8)	yqiL(44)
GCF_900994675.1_19944_8_40_genomic	1725453	14	1608	spyogenes	868	gki(146)	gtr(25)	murI(4)	mutS(4)	recP(4)	xpt(2)	yqiL(1)
GCF_900994685.1_19944_8_4_genomic	1817949	22	1763	spyogenes	119	gki(2)	gtr(6)	murI(8)	mutS(3)	recP(2)	xpt(32)	yqiL(1)
GCF_900994695.1_19944_8_37_genomic	1760951	15	1655	spyogenes	902	gki(13)	gtr(45)	murI(8)	mutS(4)	recP(34)	xpt(3)	yqiL(1)
GCF_900994705.1_19944_8_39_genomic	1863474	30	1864	spyogenes	15	gki(2)	gtr(6)	murI(8)	mutS(5)	recP(2)	xpt(3)	yqiL(2)
GCF_900994715.1_19944_8_41_genomic	1788499	32	1745	spyogenes	11	gki(2)	gtr(6)	murI(1)	mutS(2)	recP(2)	xpt(2)	yqiL(2)
GCF_900994725.1_19944_8_42_genomic	1781581	26	1696	spyogenes	172	gki(56)	gtr(24)	murI(39)	mutS(7)	recP(30)	xpt(2)	yqiL(33)
GCF_900994735.1_19944_8_43_genomic	1792578	25	1732	spyogenes	579	gki(2)	gtr(2)	murI(32)	mutS(2)	recP(2)	xpt(2)	yqiL(2)
GCF_900994745.1_19944_8_44_genomic	1744901	22	1669	spyogenes	604	gki(67)	gtr(24)	murI(8)	mutS(3)	recP(9)	xpt(45)	yqiL(4)
GCF_900994755.1_19944_8_45_genomic	1779367	14	1676	spyogenes	378	gki(11)	gtr(6)	murI(3)	mutS(6)	recP(6)	xpt(27)	yqiL(46)
GCF_900994765.1_19944_8_46_genomic	1804527	16	1748	spyogenes	28	gki(4)	gtr(3)	murI(4)	mutS(4)	recP(4)	xpt(2)	yqiL(4)
GCF_900994775.1_19944_8_47_genomic	1753027	15	1673	spyogenes	14	gki(2)	gtr(6)	murI(8)	mutS(3)	recP(9)	xpt(3)	yqiL(1)
GCF_900994785.1_19944_8_48_genomic	1734384	30	1619	spyogenes	981	gki(2)	gtr(132)	murI(35)	mutS(7)	recP(2)	xpt(57)	yqiL(1)
GCF_900994795.1_19944_8_49_genomic	1782817	16	1699	spyogenes	547	gki(3)	gtr(4)	murI(6)	mutS(6)	recP(14)	xpt(5)	yqiL(0)
GCF_900994805.1_19944_8_5_genomic	1766963	18	1671	spyogenes	172	gki(56)	gtr(24)	murI(39)	mutS(7)	recP(30)	xpt(2)	yqiL(33)
GCF_900994815.1_19944_8_51_genomic	1796135	17	1749	spyogenes	616	gki(114)	gtr(2)	murI(14)	mutS(3)	recP(2)	xpt(3)	yqiL(64)
GCF_900994825.1_19944_8_50_genomic	1796791	20	1747	spyogenes	616	gki(114)	gtr(2)	murI(14)	mutS(3)	recP(2)	xpt(3)	yqiL(64)
GCF_900994835.1_19944_8_52_genomic	1761547	17	1668	spyogenes	120	gki(43)	gtr(2)	murI(2)	mutS(7)	recP(1)	xpt(3)	yqiL(1)
GCF_900994845.1_19944_8_53_genomic	1733717	6	1618	spyogenes	572	gki(4)	gtr(31)	murI(73)	mutS(11)	recP(34)	xpt(3)	yqiL(4)
GCF_900994855.1_19944_8_54_genomic	1726408	18	1607	spyogenes	789	gki(140)	gtr(4)	murI(7)	mutS(20)	recP(30)	xpt(3)	yqiL(25)
GCF_900994865.1_19944_8_58_genomic	1759737	25	1689	spyogenes	579	gki(2)	gtr(2)	murI(32)	mutS(2)	recP(2)	xpt(2)	yqiL(2)
GCF_900994875.1_19944_8_59_genomic	1795464	13	1726	spyogenes	120	gki(43)	gtr(2)	murI(2)	mutS(7)	recP(1)	xpt(3)	yqiL(1)
GCF_900994885.1_19944_8_56_genomic	1756513	16	1681	spyogenes	14	gki(2)	gtr(6)	murI(8)	mutS(3)	recP(9)	xpt(3)	yqiL(1)
GCF_900994895.1_19944_8_60_genomic	1765209	15	1660	spyogenes	902	gki(13)	gtr(45)	murI(8)	mutS(4)	recP(34)	xpt(3)	yqiL(1)
GCF_900994905.1_19944_8_55_genomic	1765629	13	1660	spyogenes	902	gki(13)	gtr(45)	murI(8)	mutS(4)	recP(34)	xpt(3)	yqiL(1)
GCF_900994915.1_19944_8_57_genomic	1795269	13	1722	spyogenes	120	gki(43)	gtr(2)	murI(2)	mutS(7)	recP(1)	xpt(3)	yqiL(1)
GCF_900994925.1_19944_8_6_genomic	1757830	25	1688	spyogenes	579	gki(2)	gtr(2)	murI(32)	mutS(2)	recP(2)	xpt(2)	yqiL(2)
GCF_900994935.1_19944_8_63_genomic	1755528	19	1677	spyogenes	14	gki(2)	gtr(6)	murI(8)	mutS(3)	recP(9)	xpt(3)	yqiL(1)
GCF_900994945.1_19944_8_65_genomic	1737055	18	1639	spyogenes	82	gki(18)	gtr(20)	murI(7)	mutS(9)	recP(2)	xpt(2)	yqiL(15)
GCF_900994955.1_19944_8_66_genomic	1755412	12	1656	spyogenes	178	gki(4)	gtr(4)	murI(3)	mutS(6)	recP(14)	xpt(3)	yqiL(4)
GCF_900994965.1_19944_8_62_genomic	1732164	28	1616	spyogenes	318	gki(2)	gtr(10)	murI(35)	mutS(7)	recP(2)	xpt(57)	yqiL(1)
GCF_900994975.1_19944_8_64_genomic	1862401	28	1865	spyogenes	15	gki(2)	gtr(6)	murI(8)	mutS(5)	recP(2)	xpt(3)	yqiL(2)
GCF_900994985.1_19944_8_68_genomic	1792331	20	1730	spyogenes	205	gki(16)	gtr(2)	murI(8)	mutS(3)	recP(2)	xpt(3)	yqiL(2)
GCF_900994995.1_19944_8_61_genomic	1759049	25	1686	spyogenes	579	gki(2)	gtr(2)	murI(32)	mutS(2)	recP(2)	xpt(2)	yqiL(2)
GCF_900995005.1_19944_8_69_genomic	1762012	18	1666	spyogenes	120	gki(43)	gtr(2)	murI(2)	mutS(7)	recP(1)	xpt(3)	yqiL(1)
GCF_900995015.1_19944_8_67_genomic	1791660	8	1739	spyogenes	3	gki(2)	gtr(2)	murI(1)	mutS(2)	recP(2)	xpt(2)	yqiL(2)
GCF_900995025.1_19944_8_7_genomic	1680936	19	1558	spyogenes	1074	gki(95)	gtr(2)	murI(4)	mutS(4)	recP(147)	xpt(2)	yqiL(1)
GCF_900995035.1_19944_8_70_genomic	1804847	15	1751	spyogenes	28	gki(4)	gtr(3)	murI(4)	mutS(4)	recP(4)	xpt(2)	yqiL(4)
GCF_900995045.1_19944_8_71_genomic	1764254	13	1661	spyogenes	902	gki(13)	gtr(45)	murI(8)	mutS(4)	recP(34)	xpt(3)	yqiL(1)
GCF_900995055.1_19944_8_75_genomic	1763388	14	1670	spyogenes	120	gki(43)	gtr(2)	murI(2)	mutS(7)	recP(1)	xpt(3)	yqiL(1)
GCF_900995065.1_19944_8_73_genomic	1795726	20	1747	spyogenes	616	gki(114)	gtr(2)	murI(14)	mutS(3)	recP(2)	xpt(3)	yqiL(64)
GCF_900995075.1_19944_8_76_genomic	1757917	14	1680	spyogenes	14	gki(2)	gtr(6)	murI(8)	mutS(3)	recP(9)	xpt(3)	yqiL(1)
GCF_900995085.1_19944_8_74_genomic	1768190	14	1672	spyogenes	172	gki(56)	gtr(24)	murI(39)	mutS(7)	recP(30)	xpt(2)	yqiL(33)
GCF_900995095.1_19944_8_77_genomic	1746572	9	1657	spyogenes	292	gki(4)	gtr(3)	murI(54)	mutS(5)	recP(34)	xpt(8)	yqiL(44)
GCF_900995105.1_19944_8_72_genomic	1764006	16	1659	spyogenes	902	gki(13)	gtr(45)	murI(8)	mutS(4)	recP(34)	xpt(3)	yqiL(1)
GCF_900995115.1_19944_8_78_genomic	1802913	17	1748	spyogenes	28	gki(4)	gtr(3)	murI(4)	mutS(4)	recP(4)	xpt(2)	yqiL(4)
GCF_900995125.1_19944_8_79_genomic	1727207	15	1609	spyogenes	789	gki(140)	gtr(4)	murI(7)	mutS(20)	recP(30)	xpt(3)	yqiL(25)
GCF_900995135.1_19944_8_82_genomic	1793049	27	1735	spyogenes	579	gki(2)	gtr(2)	murI(32)	mutS(2)	recP(2)	xpt(2)	yqiL(2)
GCF_900995145.1_19944_8_8_genomic	1784165	22	1689	spyogenes	330	gki(38)	gtr(2)	murI(60)	mutS(23)	recP(39)	xpt(2)	yqiL(1)
GCF_900995155.1_19944_8_83_genomic	1763336	15	1660	spyogenes	967	gki(13)	gtr(45)	murI(8)	mutS(5)	recP(34)	xpt(3)	yqiL(1)
GCF_900995165.1_19944_8_81_genomic	1737664	17	1640	spyogenes	82	gki(18)	gtr(20)	murI(7)	mutS(9)	recP(2)	xpt(2)	yqiL(15)
GCF_900995175.1_19944_8_84_genomic	1737230	18	1644	spyogenes	748	gki(16)	gtr(2)	murI(98)	mutS(7)	recP(22)	xpt(3)	yqiL(52)
GCF_900995185.1_19944_8_86_genomic	1764632	14	1660	spyogenes	902	gki(13)	gtr(45)	murI(8)	mutS(4)	recP(34)	xpt(3)	yqiL(1)
GCF_900995195.1_19944_8_87_genomic	1800096	24	1717	spyogenes	36	gki(5)	gtr(2)	murI(2)	mutS(6)	recP(6)	xpt(2)	yqiL(2)
GCF_900995205.1_19944_8_80_genomic	1733063	32	1615	spyogenes	318	gki(2)	gtr(10)	murI(35)	mutS(7)	recP(2)	xpt(57)	yqiL(1)
GCF_900995215.1_19944_8_85_genomic	1766472	18	1661	spyogenes	954	gki(14)	gtr(12)	murI(2)	mutS(17)	recP(4)	xpt(5)	yqiL(1)
GCF_900995225.1_19944_8_89_genomic	1754455	10	1680	spyogenes	3	gki(2)	gtr(2)	murI(1)	mutS(2)	recP(2)	xpt(2)	yqiL(2)
GCF_900995235.1_19944_8_88_genomic	1716157	12	1615	spyogenes	814	gki(43)	gtr(6)	murI(8)	mutS(67)	recP(2)	xpt(3)	yqiL(1)
GCF_900995245.1_19944_8_9_genomic	1737492	19	1645	spyogenes	748	gki(16)	gtr(2)	murI(98)	mutS(7)	recP(22)	xpt(3)	yqiL(52)
GCF_900995255.1_19944_8_93_genomic	1764111	14	1661	spyogenes	902	gki(13)	gtr(45)	murI(8)	mutS(4)	recP(34)	xpt(3)	yqiL(1)
GCF_900995265.1_19944_8_92_genomic	1763302	11	1659	spyogenes	902	gki(13)	gtr(45)	murI(8)	mutS(4)	recP(34)	xpt(3)	yqiL(1)
GCF_900995275.1_19944_8_91_genomic	1760014	13	1696	spyogenes	182	gki(2)	gtr(2)	murI(37)	mutS(2)	recP(2)	xpt(13)	yqiL(1)
GCF_900995285.1_19944_8_90_genomic	1723809	24	1630	spyogenes	111	gki(3)	gtr(38)	murI(1)	mutS(7)	recP(1)	xpt(8)	yqiL(24)
GCF_900995295.1_19944_8_94_genomic	1733337	25	1620	spyogenes	318	gki(2)	gtr(10)	murI(35)	mutS(7)	recP(2)	xpt(57)	yqiL(1)
GCF_900995305.1_19944_8_95_genomic	1767110	18	1662	spyogenes	954	gki(14)	gtr(12)	murI(2)	mutS(17)	recP(4)	xpt(5)	yqiL(1)
GCF_900995315.1_19944_8_96_genomic	1724216	23	1630	spyogenes	111	gki(3)	gtr(38)	murI(1)	mutS(7)	recP(1)	xpt(8)	yqiL(24)
GCF_900995325.1_5364_8_4_genomic	1750471	10	1659	spyogenes	1083	gki(29)	gtr(32)	murI(2)	mutS(5)	recP(48)	xpt(135)	yqiL(4)
GCF_900995335.1_5364_8_1_genomic	1722552	24	1613	spyogenes	318	gki(2)	gtr(10)	murI(35)	mutS(7)	recP(2)	xpt(57)	yqiL(1)
GCF_900995345.1_5364_8_7_genomic	1747922	25	1649	spyogenes	288	gki(4)	gtr(31)	murI(59)	mutS(25)	recP(33)	xpt(3)	yqiL(57)
GCF_900995355.1_19944_8_98_genomic	1716672	10	1615	spyogenes	814	gki(43)	gtr(6)	murI(8)	mutS(67)	recP(2)	xpt(3)	yqiL(1)
GCF_900995365.1_5364_8_6_genomic	1797891	22	1717	spyogenes	216	gki(2)	gtr(31)	murI(2)	mutS(3)	recP(49)	xpt(3)	yqiL(37)
GCF_900995375.1_5364_8_5_genomic	1801575	16	1764	spyogenes	1063	gki(2)	gtr(2)	murI(9)	mutS(13)	recP(151)	xpt(14)	yqiL(2)
GCF_900995385.1_5364_8_3_genomic	1760211	16	1685	spyogenes	1014	gki(4)	gtr(3)	murI(123)	mutS(4)	recP(4)	xpt(86)	yqiL(4)
GCF_900995395.1_5364_8_2_genomic	1771070	21	1693	spyogenes	178	gki(4)	gtr(4)	murI(3)	mutS(6)	recP(14)	xpt(3)	yqiL(4)
GCF_900995405.1_5386_1_5_genomic	1826122	22	1723	spyogenes	299	gki(2)	gtr(7)	murI(1)	mutS(3)	recP(2)	xpt(14)	yqiL(2)
GCF_900995415.1_5386_1_11_genomic	1720783	15	1617	spyogenes	166	gki(4)	gtr(31)	murI(2)	mutS(11)	recP(34)	xpt(3)	yqiL(4)
GCF_900995425.1_5364_8_9_genomic	1714753	18	1635	spyogenes	1076	gki(16)	gtr(2)	murI(8)	mutS(3)	recP(142)	xpt(3)	yqiL(2)
GCF_900995435.1_5386_1_12_genomic	1802953	19	1745	spyogenes	304	gki(2)	gtr(6)	murI(3)	mutS(2)	recP(2)	xpt(2)	yqiL(2)
GCF_900995445.1_5386_1_2_genomic	1791693	14	1718	spyogenes	205	gki(16)	gtr(2)	murI(8)	mutS(3)	recP(2)	xpt(3)	yqiL(2)
GCF_900995455.1_5386_1_1_genomic	1780310	18	1693	spyogenes	628	gki(25)	gtr(2)	murI(8)	mutS(6)	recP(30)	xpt(25)	yqiL(25)
GCF_900995465.1_5386_1_3_genomic	1859016	23	1777	spyogenes	297	gki(78)	gtr(62)	murI(52)	mutS(5)	recP(69)	xpt(8)	yqiL(49)
GCF_900995475.1_5386_1_4_genomic	1735571	10	1651	spyogenes	632	gki(3)	gtr(88)	murI(1)	mutS(3)	recP(12)	xpt(3)	yqiL(7)
GCF_900995485.1_5364_8_8_genomic	1719844	14	1664	spyogenes	1015	gki(3)	gtr(38)	murI(119)	mutS(7)	recP(1)	xpt(8)	yqiL(24)
GCF_900995495.1_5386_1_10_genomic	1894518	12	1801	spyogenes	63	gki(13)	gtr(6)	murI(2)	mutS(3)	recP(23)	xpt(3)	yqiL(11)
GCF_900995505.1_5386_1_6_genomic	1687465	16	1575	spyogenes	338	gki(85)	gtr(2)	murI(14)	mutS(5)	recP(19)	xpt(58)	yqiL(58)
GCF_900995515.1_19944_8_97_genomic	1754226	23	1656	spyogenes	1013	gki(4)	gtr(31)	murI(59)	mutS(25)	recP(33)	xpt(3)	yqiL(151)
GCF_900995525.1_19944_8_99_genomic	1741655	18	1619	spyogenes	1000	gki(2)	gtr(7)	murI(2)	mutS(31)	recP(34)	xpt(3)	yqiL(39)
GCF_900995535.1_5731_5_10_genomic	1846639	21	1799	spyogenes	192	gki(4)	gtr(24)	murI(2)	mutS(5)	recP(51)	xpt(3)	yqiL(25)
GCF_900995545.1_5386_1_8_genomic	1855212	12	1779	spyogenes	607	gki(75)	gtr(2)	murI(2)	mutS(6)	recP(51)	xpt(3)	yqiL(74)
GCF_900995555.1_5386_1_7_genomic	1808060	31	1762	spyogenes	370	gki(51)	gtr(2)	murI(64)	mutS(6)	recP(80)	xpt(34)	yqiL(41)
GCF_900995565.1_5386_1_9_genomic	1738314	18	1640	spyogenes	614	gki(112)	gtr(6)	murI(14)	mutS(7)	recP(5)	xpt(83)	yqiL(54)
GCF_900995575.1_5731_5_1_genomic	1790029	21	1735	spyogenes	119	gki(2)	gtr(6)	murI(8)	mutS(3)	recP(2)	xpt(32)	yqiL(1)
GCF_900995585.1_5731_5_11_genomic	1753944	15	1684	spyogenes	182	gki(2)	gtr(2)	murI(37)	mutS(2)	recP(2)	xpt(13)	yqiL(1)
GCF_900995595.1_5731_5_2_genomic	1827124	23	1720	spyogenes	299	gki(2)	gtr(7)	murI(1)	mutS(3)	recP(2)	xpt(14)	yqiL(2)
GCF_900995605.1_5731_5_4_genomic	1834886	28	1762	spyogenes	193	gki(48)	gtr(31)	murI(41)	mutS(9)	recP(2)	xpt(2)	yqiL(36)
GCF_900995615.1_5731_5_12_genomic	1778410	18	1691	spyogenes	348	gki(11)	gtr(6)	murI(7)	mutS(46)	recP(40)	xpt(3)	yqiL(6)
GCF_900995625.1_5731_5_3_genomic	1778117	24	1694	spyogenes	179	gki(25)	gtr(51)	murI(8)	mutS(6)	recP(30)	xpt(25)	yqiL(39)
GCF_900995635.1_5731_5_6_genomic	1835779	16	1787	spyogenes	191	gki(14)	gtr(17)	murI(14)	mutS(6)	recP(9)	xpt(40)	yqiL(38)
GCF_900995645.1_5731_5_5_genomic	1801394	19	1706	spyogenes	193	gki(48)	gtr(31)	murI(41)	mutS(9)	recP(2)	xpt(2)	yqiL(36)
GCF_900995655.1_5731_5_9_genomic	1935870	13	1862	spyogenes	1016	gki(164)	gtr(6)	murI(2)	mutS(3)	recP(23)	xpt(3)	yqiL(11)
GCF_900995665.1_5731_5_8_genomic	1753172	11	1656	spyogenes	184	gki(29)	gtr(32)	murI(2)	mutS(5)	recP(48)	xpt(5)	yqiL(4)
GCF_900995675.1_5731_5_7_genomic	1777872	28	1689	spyogenes	631	gki(13)	gtr(2)	murI(2)	mutS(5)	recP(1)	xpt(3)	yqiL(1)
GCF_900995685.1_5731_6_10_genomic	1864783	18	1813	spyogenes	176	gki(3)	gtr(2)	murI(3)	mutS(3)	recP(1)	xpt(3)	yqiL(3)
GCF_900995695.1_5731_6_11_genomic	1941235	25	1892	spyogenes	55	gki(11)	gtr(9)	murI(1)	mutS(9)	recP(2)	xpt(3)	yqiL(4)
GCF_900995705.1_5731_6_2_genomic	1847903	27	1751	spyogenes	633	gki(58)	gtr(17)	murI(2)	mutS(5)	recP(53)	xpt(23)	yqiL(25)
GCF_900995715.1_5731_6_12_genomic	1767698	22	1646	spyogenes	202	gki(4)	gtr(28)	murI(3)	mutS(7)	recP(2)	xpt(3)	yqiL(3)
GCF_900995725.1_5731_6_3_genomic	1745728	22	1658	spyogenes	604	gki(67)	gtr(24)	murI(8)	mutS(3)	recP(9)	xpt(45)	yqiL(4)
GCF_900995735.1_5731_6_6_genomic	1756596	17	1660	spyogenes	332	gki(43)	gtr(2)	murI(2)	mutS(7)	recP(5)	xpt(3)	yqiL(1)
GCF_900995745.1_5731_6_5_genomic	1841484	32	1764	spyogenes	185	gki(13)	gtr(45)	murI(8)	mutS(4)	recP(34)	xpt(3)	yqiL(6)
GCF_900995755.1_5731_6_8_genomic	1791309	22	1696	spyogenes	204	gki(61)	gtr(14)	murI(7)	mutS(18)	recP(19)	xpt(3)	yqiL(1)
GCF_900995765.1_5731_6_7_genomic	1707571	12	1610	spyogenes	302	gki(82)	gtr(6)	murI(1)	mutS(2)	recP(2)	xpt(2)	yqiL(2)
GCF_900995775.1_5731_6_9_genomic	1737674	17	1625	spyogenes	312	gki(4)	gtr(20)	murI(7)	mutS(9)	recP(2)	xpt(2)	yqiL(15)
GCF_900995785.1_5731_7_10_genomic	1755962	16	1660	spyogenes	332	gki(43)	gtr(2)	murI(2)	mutS(7)	recP(5)	xpt(3)	yqiL(1)
GCF_900995795.1_5731_7_1_genomic	1744389	20	1674	spyogenes	12	gki(2)	gtr(6)	murI(1)	mutS(5)	recP(2)	xpt(2)	yqiL(2)
GCF_900995805.1_5731_7_11_genomic	1815047	20	1750	spyogenes	547	gki(3)	gtr(4)	murI(6)	mutS(6)	recP(14)	xpt(5)	yqiL(0)
GCF_900995815.1_5731_7_2_genomic	1741713	11	1643	spyogenes	141	gki(52)	gtr(31)	murI(9)	mutS(6)	recP(35)	xpt(2)	yqiL(12)
GCF_900995825.1_5731_7_3_genomic	1770603	14	1672	spyogenes	1082	gki(51)	gtr(31)	murI(2)	mutS(25)	recP(141)	xpt(43)	yqiL(32)
GCF_900995835.1_5731_7_12_genomic	1758778	13	1686	spyogenes	182	gki(2)	gtr(2)	murI(37)	mutS(2)	recP(2)	xpt(13)	yqiL(1)
GCF_900995845.1_5731_7_4_genomic	1692413	22	1589	spyogenes	582	gki(1)	gtr(31)	murI(64)	mutS(5)	recP(97)	xpt(39)	yqiL(12)
GCF_900995855.1_5731_7_6_genomic	1795607	22	1717	spyogenes	1017	gki(159)	gtr(31)	murI(2)	mutS(25)	recP(2)	xpt(43)	yqiL(32)
GCF_900995865.1_5731_7_5_genomic	1728801	22	1602	spyogenes	610	gki(80)	gtr(2)	murI(2)	mutS(17)	recP(4)	xpt(5)	yqiL(3)
GCF_900995875.1_5731_7_7_genomic	1885811	22	1859	spyogenes	1018	gki(156)	gtr(2)	murI(2)	mutS(21)	recP(1)	xpt(29)	yqiL(16)
GCF_900995885.1_5749_2_1_genomic	1794113	22	1710	spyogenes	1019	gki(161)	gtr(2)	murI(2)	mutS(6)	recP(6)	xpt(2)	yqiL(2)
GCF_900995895.1_5731_7_9_genomic	1741104	19	1668	spyogenes	115	gki(40)	gtr(2)	murI(9)	mutS(6)	recP(41)	xpt(8)	yqiL(12)
GCF_900995905.1_5731_7_8_genomic	1714958	14	1617	spyogenes	180	gki(2)	gtr(2)	murI(8)	mutS(5)	recP(2)	xpt(3)	yqiL(10)
GCF_900995915.1_5749_2_10_genomic	1786101	23	1721	spyogenes	110	gki(41)	gtr(31)	murI(8)	mutS(25)	recP(33)	xpt(3)	yqiL(27)
GCF_900995925.1_5749_2_11_genomic	1731014	10	1632	spyogenes	80	gki(16)	gtr(15)	murI(19)	mutS(7)	recP(1)	xpt(2)	yqiL(17)
GCF_900995935.1_5749_2_12_genomic	1826125	22	1722	spyogenes	299	gki(2)	gtr(7)	murI(1)	mutS(3)	recP(2)	xpt(14)	yqiL(2)
GCF_900995945.1_5749_2_2_genomic	1750811	9	1657	spyogenes	184	gki(29)	gtr(32)	murI(2)	mutS(5)	recP(48)	xpt(5)	yqiL(4)
GCF_900995955.1_5749_2_3_genomic	1725550	11	1631	spyogenes	292	gki(4)	gtr(3)	murI(54)	mutS(5)	recP(34)	xpt(8)	yqiL(44)
GCF_900995965.1_5749_2_5_genomic	1721263	16	1637	spyogenes	118	gki(37)	gtr(2)	murI(8)	mutS(3)	recP(2)	xpt(3)	yqiL(1)
GCF_900995975.1_5749_3_2_genomic	1793277	24	1731	spyogenes	183	gki(3)	gtr(37)	murI(53)	mutS(5)	recP(2)	xpt(3)	yqiL(35)
GCF_900995985.1_5749_2_7_genomic	1746570	17	1660	spyogenes	110	gki(41)	gtr(31)	murI(8)	mutS(25)	recP(33)	xpt(3)	yqiL(27)
GCF_900995995.1_5749_3_11_genomic	1805505	20	1758	spyogenes	113	gki(11)	gtr(6)	murI(22)	mutS(7)	recP(40)	xpt(2)	yqiL(23)
GCF_900996005.1_5749_2_6_genomic	1768245	17	1679	spyogenes	596	gki(25)	gtr(2)	murI(8)	mutS(3)	recP(30)	xpt(25)	yqiL(25)
GCF_900996015.1_5749_3_12_genomic	1750302	9	1655	spyogenes	184	gki(29)	gtr(32)	murI(2)	mutS(5)	recP(48)	xpt(5)	yqiL(4)
GCF_900996035.1_5749_3_1_genomic	1705575	17	1613	spyogenes	629	gki(4)	gtr(87)	murI(2)	mutS(5)	recP(10)	xpt(34)	yqiL(12)
GCF_900996045.1_5749_2_8_genomic	1776121	15	1694	spyogenes	291	gki(4)	gtr(61)	murI(50)	mutS(11)	recP(14)	xpt(55)	yqiL(4)
GCF_900996055.1_5749_2_9_genomic	1766312	23	1691	spyogenes	108	gki(10)	gtr(24)	murI(14)	mutS(17)	recP(19)	xpt(31)	yqiL(26)
GCF_900996065.1_5749_3_5_genomic	1855824	17	1805	spyogenes	176	gki(3)	gtr(2)	murI(3)	mutS(3)	recP(1)	xpt(3)	yqiL(3)
GCF_900996075.1_5749_3_3_genomic	1817156	14	1743	spyogenes	52	gki(11)	gtr(6)	murI(14)	mutS(5)	recP(9)	xpt(17)	yqiL(19)
GCF_900996085.1_5749_3_4_genomic	1976050	16	1922	spyogenes	290	gki(79)	gtr(2)	murI(44)	mutS(36)	recP(51)	xpt(8)	yqiL(51)
GCF_900996095.1_5749_3_6_genomic	1719670	17	1626	spyogenes	111	gki(3)	gtr(38)	murI(1)	mutS(7)	recP(1)	xpt(8)	yqiL(24)
GCF_900996105.1_5749_3_7_genomic	1715591	16	1627	spyogenes	111	gki(3)	gtr(38)	murI(1)	mutS(7)	recP(1)	xpt(8)	yqiL(24)
GCF_900996115.1_5749_3_8_genomic	1737397	19	1625	spyogenes	312	gki(4)	gtr(20)	murI(7)	mutS(9)	recP(2)	xpt(2)	yqiL(15)
GCF_900996125.1_5749_3_9_genomic	1750643	7	1656	spyogenes	184	gki(29)	gtr(32)	murI(2)	mutS(5)	recP(48)	xpt(5)	yqiL(4)
GCF_900996135.1_5749_5_10_genomic	1747062	24	1647	spyogenes	288	gki(4)	gtr(31)	murI(59)	mutS(25)	recP(33)	xpt(3)	yqiL(57)
GCF_900996145.1_5749_5_2_genomic	1758600	12	1669	spyogenes	216	gki(2)	gtr(31)	murI(2)	mutS(3)	recP(49)	xpt(3)	yqiL(37)
GCF_900996155.1_5749_5_3_genomic	1807167	19	1757	spyogenes	113	gki(11)	gtr(6)	murI(22)	mutS(7)	recP(40)	xpt(2)	yqiL(23)
GCF_900996165.1_5749_5_4_genomic	1806210	21	1760	spyogenes	113	gki(11)	gtr(6)	murI(22)	mutS(7)	recP(40)	xpt(2)	yqiL(23)

## Sheet: suis
Accession	Genome Length (bp)	Contigs	CDS	MLST Scheme	Sequence Type	Allele	Allele2	Allele3	Allele4	Allele5	Allele6	Allele7
GCF_000018185.1_ASM1818v1_genomic	2038034	1	1941	ssuis	1	aroA(1)	cpn60(1)	dpr(1)	gki(1)	mutS(1)	recA(1)	thrA(1)
GCF_000026725.1_ASM2672v1_genomic	2095898	1	1979	ssuis	7	aroA(1)	cpn60(1)	dpr(1)	gki(1)	mutS(1)	recA(1)	thrA(3)
GCF_000026745.1_ASM2674v1_genomic	2170808	2	2065	ssuis	1	aroA(1)	cpn60(1)	dpr(1)	gki(1)	mutS(1)	recA(1)	thrA(1)
GCF_000091905.1_ASM9190v1_genomic	2007491	1	1894	ssuis	1	aroA(1)	cpn60(1)	dpr(1)	gki(1)	mutS(1)	recA(1)	thrA(1)
GCF_000167375.1_ASM16737v1_genomic	2143253	82	2074	ssuis	-	aroA(9)	cpn60(302?)	dpr(5)	gki(34)	mutS(30)	recA(3)	thrA(25)
GCF_000168355.3_ASM16835v3_genomic	2176073	1	2119	ssuis	28	aroA(2)	cpn60(30)	dpr(5)	gki(34)	mutS(31)	recA(3)	thrA(25)
GCF_000186405.1_ASM18640v1_genomic	2137435	1	2045	ssuis	7	aroA(1)	cpn60(1)	dpr(1)	gki(1)	mutS(1)	recA(1)	thrA(3)
GCF_000204625.1_ASM20462v1_genomic	2028815	1	1942	ssuis	35	aroA(31)	cpn60(30)	dpr(5)	gki(34)	mutS(31)	recA(4)	thrA(25)
GCF_000231325.1_ASM23132v2_genomic	2390914	53	2301	ssuis	776	aroA(137)	cpn60(145)	dpr(204)	gki(103)	mutS(137)	recA(38)	thrA(98)
GCF_000231865.1_ASM23186v1_genomic	2096866	1	2013	ssuis	1	aroA(1)	cpn60(1)	dpr(1)	gki(1)	mutS(1)	recA(1)	thrA(1)
GCF_000231885.1_ASM23188v1_genomic	2177656	1	2105	ssuis	-	aroA(8,8)	cpn60(30)	dpr(5)	gki(34)	mutS(30)	recA(3)	thrA(25)
GCF_000231905.1_ASM23190v1_genomic	2183059	1	2114	ssuis	619	aroA(17)	cpn60(11)	dpr(5)	gki(7)	mutS(220)	recA(162)	thrA(6)
GCF_000231925.1_ASM23192v1_genomic	2034321	1	1976	ssuis	13	aroA(1)	cpn60(12)	dpr(1)	gki(1)	mutS(6)	recA(21)	thrA(21)
GCF_000233575.1_ASM23357v1_genomic	2038409	1	1935	ssuis	7	aroA(1)	cpn60(1)	dpr(1)	gki(1)	mutS(1)	recA(1)	thrA(3)
GCF_000294495.1_ASM29449v1_genomic	1980887	1	1856	ssuis	1	aroA(1)	cpn60(1)	dpr(1)	gki(1)	mutS(1)	recA(1)	thrA(1)
GCF_000344765.1_ASM34476v1_genomic	2138568	1	2033	ssuis	7	aroA(1)	cpn60(1)	dpr(1)	gki(1)	mutS(1)	recA(1)	thrA(3)
GCF_000390245.1_ASM39024v1_genomic	2038146	1	1945	ssuis	664	aroA(15)	cpn60(68)	dpr(42)	gki(4)	mutS(16)	recA(6)	thrA(12)
GCF_000440075.1_version1_genomic	2408260	133	2289	ssuis	329	aroA(16)	cpn60(110)	dpr(98)	gki(136)	mutS(133)	recA(106)	thrA(81)
GCF_000440095.1_version1_genomic	2314792	124	2179	ssuis	319	aroA(46)	cpn60(110)	dpr(100)	gki(103)	mutS(137)	recA(38)	thrA(12)
GCF_000440115.1_version1_genomic	2230110	87	2140	ssuis	331	aroA(120)	cpn60(144)	dpr(107)	gki(137)	mutS(142)	recA(114)	thrA(99)
GCF_000440135.1_version1_genomic	2517911	141	2381	ssuis	953	aroA(91)	cpn60(140)	dpr(74)	gki(129)	mutS(314)	recA(34)	thrA(81)
GCF_000440155.1_version1_genomic	2038842	37	1932	ssuis	1	aroA(1)	cpn60(1)	dpr(1)	gki(1)	mutS(1)	recA(1)	thrA(1)
GCF_000440175.1_version1_genomic	2359651	78	2219	ssuis	332	aroA(121)	cpn60(64)	dpr(74)	gki(103)	mutS(141)	recA(39)	thrA(98)
GCF_000440195.1_version1_genomic	2466351	136	2374	ssuis	872	aroA(91)	cpn60(77)	dpr(99)	gki(138)	mutS(133)	recA(37)	thrA(100)
GCF_000440215.1_version1_genomic	2061095	33	1962	ssuis	7	aroA(1)	cpn60(1)	dpr(1)	gki(1)	mutS(1)	recA(1)	thrA(3)
GCF_000440255.1_version1_genomic	2038930	35	1936	ssuis	1	aroA(1)	cpn60(1)	dpr(1)	gki(1)	mutS(1)	recA(1)	thrA(1)
GCF_000440275.1_version1_genomic	2166271	39	2086	ssuis	53	aroA(8)	cpn60(6)	dpr(18)	gki(20)	mutS(28)	recA(7)	thrA(5)
GCF_000440295.1_version1_genomic	2067501	55	1989	ssuis	91	aroA(31)	cpn60(18)	dpr(5)	gki(12)	mutS(41)	recA(10)	thrA(18)
GCF_000440315.1_version1_genomic	1961245	46	1851	ssuis	6	aroA(1)	cpn60(1)	dpr(1)	gki(1)	mutS(1)	recA(1)	thrA(2)
GCF_000440335.1_version1_genomic	2079568	40	1981	ssuis	87	aroA(18)	cpn60(8)	dpr(24)	gki(12)	mutS(1)	recA(10)	thrA(4)
GCF_000440355.1_version1_genomic	2347920	120	2236	ssuis	481	aroA(161)	cpn60(195)	dpr(143)	gki(177)	mutS(174)	recA(136)	thrA(124)
GCF_000440375.1_version1_genomic	2267209	106	2147	ssuis	-	aroA(263)	cpn60(58)	dpr(192)	gki(167)	mutS(161)	recA(38)	thrA(113)
GCF_000440395.1_version1_genomic	2024653	42	1900	ssuis	82	aroA(25)	cpn60(34)	dpr(29)	gki(5)	mutS(34)	recA(19)	thrA(28)
GCF_000440415.1_version1_genomic	1882238	62	1786	ssuis	55	aroA(25)	cpn60(37)	dpr(15)	gki(41)	mutS(15)	recA(23)	thrA(10)
GCF_000440435.1_version1_genomic	1983530	49	1938	ssuis	56	aroA(1)	cpn60(2)	dpr(17)	gki(36)	mutS(29)	recA(21)	thrA(15)
GCF_000440455.1_version1_genomic	2223157	55	2156	ssuis	73	aroA(33)	cpn60(37)	dpr(2)	gki(19)	mutS(13)	recA(5)	thrA(12)
GCF_000440475.1_version1_genomic	2221173	93	2118	ssuis	78	aroA(23)	cpn60(11)	dpr(5)	gki(7)	mutS(22)	recA(20)	thrA(8)
GCF_000440495.1_version1_genomic	2016612	71	1970	ssuis	35	aroA(31)	cpn60(30)	dpr(5)	gki(34)	mutS(31)	recA(4)	thrA(25)
GCF_000440515.1_version1_genomic	2248271	53	2199	ssuis	54	aroA(8)	cpn60(6)	dpr(18)	gki(20)	mutS(28)	recA(7)	thrA(4)
GCF_000440535.1_version1_genomic	2059028	102	2003	ssuis	29	aroA(8)	cpn60(30)	dpr(5)	gki(34)	mutS(30)	recA(3)	thrA(25)
GCF_000440575.1_version1_genomic	2196795	50	2108	ssuis	775	aroA(239)	cpn60(266)	dpr(2)	gki(38)	mutS(4)	recA(192)	thrA(149)
GCF_000440595.1_version1_genomic	2146876	128	2111	ssuis	25	aroA(9)	cpn60(30)	dpr(5)	gki(34)	mutS(30)	recA(3)	thrA(25)
GCF_000440615.1_version1_genomic	2168080	48	2115	ssuis	483	aroA(8)	cpn60(21)	dpr(3)	gki(45)	mutS(44)	recA(22)	thrA(23)
GCF_000440635.1_version1_genomic	2126129	69	2053	ssuis	69	aroA(23)	cpn60(33)	dpr(22)	gki(30)	mutS(3)	recA(15)	thrA(12)
GCF_000440675.1_version1_genomic	2458463	141	2414	ssuis	72	aroA(12)	cpn60(9)	dpr(33)	gki(3)	mutS(19)	recA(35)	thrA(19)
GCF_000440695.1_version1_genomic	2354277	165	2231	ssuis	92	aroA(16)	cpn60(4)	dpr(34)	gki(17)	mutS(42)	recA(37)	thrA(13)
GCF_000440715.1_version1_genomic	2305975	78	2171	ssuis	77	aroA(39)	cpn60(38)	dpr(7)	gki(32)	mutS(11)	recA(3)	thrA(8)
GCF_000440735.1_version1_genomic	2303896	102	2183	ssuis	70	aroA(38)	cpn60(28)	dpr(30)	gki(15)	mutS(32)	recA(26)	thrA(7)
GCF_000440755.1_version1_genomic	2326904	168	2250	ssuis	76	aroA(8)	cpn60(23)	dpr(36)	gki(24)	mutS(21)	recA(22)	thrA(12)
GCF_000440775.1_version1_genomic	2316308	146	2224	ssuis	79	aroA(8)	cpn60(21)	dpr(36)	gki(45)	mutS(21)	recA(22)	thrA(12)
GCF_000440795.1_version1_genomic	1949566	41	1831	ssuis	1	aroA(1)	cpn60(1)	dpr(1)	gki(1)	mutS(1)	recA(1)	thrA(1)
GCF_000440815.1_version1_genomic	2196433	59	2150	ssuis	308	aroA(18)	cpn60(136)	dpr(24)	gki(12)	mutS(1)	recA(10)	thrA(4)
GCF_000440835.1_version1_genomic	2014601	41	1906	ssuis	81	aroA(22)	cpn60(1)	dpr(20)	gki(21)	mutS(4)	recA(21)	thrA(26)
GCF_000440855.1_version1_genomic	2290077	180	2199	ssuis	76	aroA(8)	cpn60(23)	dpr(36)	gki(24)	mutS(21)	recA(22)	thrA(12)
GCF_000440895.1_version1_genomic	2333365	104	2255	ssuis	68	aroA(14)	cpn60(20)	dpr(31)	gki(27)	mutS(27)	recA(34)	thrA(18)
GCF_000440915.1_version1_genomic	2161642	69	2088	ssuis	75	aroA(25)	cpn60(32)	dpr(9)	gki(15)	mutS(9)	recA(13)	thrA(8)
GCF_000440935.1_version1_genomic	1986468	84	1952	ssuis	13	aroA(1)	cpn60(12)	dpr(1)	gki(1)	mutS(6)	recA(21)	thrA(21)
GCF_000440955.1_version1_genomic	2220465	54	2178	ssuis	306	aroA(90)	cpn60(30)	dpr(11)	gki(107)	mutS(16)	recA(77)	thrA(18)
GCF_000440975.1_version1_genomic	2078538	57	1994	ssuis	17	aroA(8)	cpn60(1)	dpr(5)	gki(12)	mutS(1)	recA(10)	thrA(1)
GCF_000440995.1_version1_genomic	2171522	45	2111	ssuis	308	aroA(18)	cpn60(136)	dpr(24)	gki(12)	mutS(1)	recA(10)	thrA(4)
GCF_000441015.1_version1_genomic	2329305	63	2212	ssuis	309	aroA(82)	cpn60(137)	dpr(28)	gki(123)	mutS(132)	recA(71)	thrA(93)
GCF_000441035.1_version1_genomic	2337682	67	2230	ssuis	327	aroA(119)	cpn60(143)	dpr(105)	gki(134)	mutS(76)	recA(69)	thrA(44)
GCF_000441055.1_version1_genomic	2108797	60	2060	ssuis	28	aroA(2)	cpn60(30)	dpr(5)	gki(34)	mutS(31)	recA(3)	thrA(25)
GCF_000441075.1_version1_genomic	2030247	31	1945	ssuis	1	aroA(1)	cpn60(1)	dpr(1)	gki(1)	mutS(1)	recA(1)	thrA(1)
GCF_000441095.1_version1_genomic	2468784	139	2344	ssuis	310	aroA(113)	cpn60(110)	dpr(98)	gki(124)	mutS(133)	recA(106)	thrA(94)
GCF_000441115.1_version1_genomic	2345875	85	2186	ssuis	328	aroA(108)	cpn60(64)	dpr(106)	gki(135)	mutS(141)	recA(39)	thrA(98)
GCF_000441135.1_version1_genomic	2107121	59	2013	ssuis	311	aroA(23)	cpn60(11)	dpr(5)	gki(125)	mutS(22)	recA(107)	thrA(8)
GCF_000441155.1_version1_genomic	2425285	134	2304	ssuis	312	aroA(114)	cpn60(138)	dpr(99)	gki(126)	mutS(134)	recA(106)	thrA(81)
GCF_000441175.1_version1_genomic	2227140	55	2192	ssuis	313	aroA(90)	cpn60(30)	dpr(11)	gki(7)	mutS(107)	recA(77)	thrA(18)
GCF_000441195.1_version1_genomic	2374691	65	2278	ssuis	314	aroA(87)	cpn60(106)	dpr(71)	gki(127)	mutS(84)	recA(108)	thrA(56)
GCF_000441215.1_version1_genomic	2320100	68	2237	ssuis	315	aroA(45)	cpn60(46)	dpr(30)	gki(72)	mutS(135)	recA(6)	thrA(55)
GCF_000441235.1_version1_genomic	2239881	80	2173	ssuis	316	aroA(115)	cpn60(139)	dpr(7)	gki(32)	mutS(9)	recA(3)	thrA(55)
GCF_000441255.1_version1_genomic	2169028	68	2064	ssuis	304	aroA(74)	cpn60(2)	dpr(5)	gki(45)	mutS(130)	recA(105)	thrA(18)
GCF_000441275.1_version1_genomic	2051799	67	1961	ssuis	317	aroA(116)	cpn60(67)	dpr(44)	gki(128)	mutS(43)	recA(109)	thrA(12)
GCF_000441295.1_version1_genomic	2207162	48	2174	ssuis	318	aroA(90)	cpn60(30)	dpr(11)	gki(7)	mutS(136)	recA(77)	thrA(18)
GCF_000441315.1_version1_genomic	2426659	146	2303	ssuis	952	aroA(13)	cpn60(347)	dpr(131)	gki(54)	mutS(313)	recA(221)	thrA(12)
GCF_000441335.1_version1_genomic	2109598	64	2055	ssuis	28	aroA(2)	cpn60(30)	dpr(5)	gki(34)	mutS(31)	recA(3)	thrA(25)
GCF_000441355.1_version1_genomic	2417207	122	2309	ssuis	330	aroA(16)	cpn60(110)	dpr(98)	gki(136)	mutS(133)	recA(113)	thrA(81)
GCF_000441375.1_version1_genomic	2207429	48	2170	ssuis	318	aroA(90)	cpn60(30)	dpr(11)	gki(7)	mutS(136)	recA(77)	thrA(18)
GCF_000441395.1_version1_genomic	2200795	58	2144	ssuis	313	aroA(90)	cpn60(30)	dpr(11)	gki(7)	mutS(107)	recA(77)	thrA(18)
GCF_000441415.1_version1_genomic	2066668	59	1954	ssuis	345	aroA(118)	cpn60(150)	dpr(101)	gki(39)	mutS(148)	recA(110)	thrA(95)
GCF_000441435.1_version1_genomic	2059616	40	2011	ssuis	32	aroA(8)	cpn60(30)	dpr(5)	gki(34)	mutS(30)	recA(21)	thrA(4)
GCF_000441455.1_version1_genomic	2180552	47	2066	ssuis	321	aroA(31)	cpn60(141)	dpr(101)	gki(130)	mutS(132)	recA(110)	thrA(95)
GCF_000441475.1_version1_genomic	2262250	115	2152	ssuis	334	aroA(122)	cpn60(145)	dpr(108)	gki(54)	mutS(143)	recA(38)	thrA(101)
GCF_000441495.1_version1_genomic	2351085	102	2203	ssuis	305	aroA(16)	cpn60(135)	dpr(96)	gki(122)	mutS(131)	recA(37)	thrA(92)
GCF_000471985.1_ASM47198v1_genomic	2043655	1	1969	ssuis	35	aroA(31)	cpn60(30)	dpr(5)	gki(34)	mutS(31)	recA(4)	thrA(25)
GCF_000494895.1_ASM49489v1_genomic	2240234	1	2190	ssuis	19	aroA(1)	cpn60(8)	dpr(24)	gki(12)	mutS(1)	recA(10)	thrA(4)
GCF_000732355.1_ASM73235v1_genomic	2292360	1	2230	ssuis	54	aroA(8)	cpn60(6)	dpr(18)	gki(20)	mutS(28)	recA(7)	thrA(4)
GCF_000876695.1_Velvet_assembly_genomic	2060970	62	1951	ssuis	1	aroA(1)	cpn60(1)	dpr(1)	gki(1)	mutS(1)	recA(1)	thrA(1)
GCF_000876715.1_Velvet_assembly_genomic	2047218	54	1938	ssuis	1	aroA(1)	cpn60(1)	dpr(1)	gki(1)	mutS(1)	recA(1)	thrA(1)
GCF_000876735.1_Velvet_assembly_genomic	2085655	54	1984	ssuis	1	aroA(1)	cpn60(1)	dpr(1)	gki(1)	mutS(1)	recA(1)	thrA(1)
GCF_000876755.1_Velvet_assembly_genomic	2166335	80	2098	ssuis	855	aroA(31)	cpn60(8)	dpr(24)	gki(12)	mutS(1)	recA(10)	thrA(4)
GCF_000876775.1_Velvet_assembly_genomic	1990708	65	1899	ssuis	1	aroA(1)	cpn60(1)	dpr(1)	gki(1)	mutS(1)	recA(1)	thrA(1)
GCF_000876795.1_Velvet_assembly_genomic	2154270	107	2048	ssuis	94	aroA(8)	cpn60(21)	dpr(5)	gki(45)	mutS(44)	recA(22)	thrA(4)
GCF_000876815.1_Velvet_assembly_genomic	2082412	59	1995	ssuis	1	aroA(1)	cpn60(1)	dpr(1)	gki(1)	mutS(1)	recA(1)	thrA(1)
GCF_000876835.1_Velvet_assembly_genomic	2042445	54	1927	ssuis	1	aroA(1)	cpn60(1)	dpr(1)	gki(1)	mutS(1)	recA(1)	thrA(1)
GCF_000876855.1_Velvet_assembly_genomic	2102034	57	2005	ssuis	1	aroA(1)	cpn60(1)	dpr(1)	gki(1)	mutS(1)	recA(1)	thrA(1)
GCF_000876875.1_Velvet_assembly_genomic	2059458	57	1945	ssuis	1	aroA(1)	cpn60(1)	dpr(1)	gki(1)	mutS(1)	recA(1)	thrA(1)
GCF_000876895.1_Velvet_assembly_genomic	2109670	56	2037	ssuis	1	aroA(1)	cpn60(1)	dpr(1)	gki(1)	mutS(1)	recA(1)	thrA(1)
GCF_000876915.1_Velvet_assembly_genomic	2043540	415	1914	ssuis	107	aroA(1)	cpn60(1)	dpr(43)	gki(1)	mutS(1)	recA(1)	thrA(1)
GCF_000876935.1_Velvet_assembly_genomic	2101261	56	1981	ssuis	1	aroA(1)	cpn60(1)	dpr(1)	gki(1)	mutS(1)	recA(1)	thrA(1)
GCF_000876955.1_Velvet_assembly_genomic	2152280	168	2023	ssuis	1	aroA(1)	cpn60(1)	dpr(1)	gki(1)	mutS(1)	recA(1)	thrA(1)
GCF_000876975.1_Velvet_assembly_genomic	2048301	79	1923	ssuis	1	aroA(1)	cpn60(1)	dpr(1)	gki(1)	mutS(1)	recA(1)	thrA(1)
GCF_000876995.1_Velvet_assembly_genomic	2016662	58	1938	ssuis	1	aroA(1)	cpn60(1)	dpr(1)	gki(1)	mutS(1)	recA(1)	thrA(1)
GCF_000877015.1_Velvet_assembly_genomic	2331329	392	2184	ssuis	792	aroA(62)	cpn60(45)	dpr(39)	gki(49)	mutS(6)	recA(42)	thrA(34)
GCF_000877035.1_Velvet_assembly_genomic	2049742	70	1948	ssuis	1	aroA(1)	cpn60(1)	dpr(1)	gki(1)	mutS(1)	recA(1)	thrA(1)
GCF_000877055.1_Velvet_assembly_genomic	2313982	530	2175	ssuis	792	aroA(62)	cpn60(45)	dpr(39)	gki(49)	mutS(6)	recA(42)	thrA(34)
GCF_000877075.1_Velvet_assembly_genomic	2051787	54	1940	ssuis	144	aroA(1)	cpn60(30)	dpr(1)	gki(1)	mutS(1)	recA(1)	thrA(1)
GCF_000877095.1_Velvet_assembly_genomic	2064871	61	1953	ssuis	1	aroA(1)	cpn60(1)	dpr(1)	gki(1)	mutS(1)	recA(1)	thrA(1)
GCF_000877115.1_Velvet_assembly_genomic	2048027	56	1943	ssuis	1	aroA(1)	cpn60(1)	dpr(1)	gki(1)	mutS(1)	recA(1)	thrA(1)
GCF_000877135.1_Velvet_assembly_genomic	1969334	61	1864	ssuis	1	aroA(1)	cpn60(1)	dpr(1)	gki(1)	mutS(1)	recA(1)	thrA(1)
GCF_000877155.1_Velvet_assembly_genomic	2052904	71	1946	ssuis	1	aroA(1)	cpn60(1)	dpr(1)	gki(1)	mutS(1)	recA(1)	thrA(1)
GCF_000877175.1_Velvet_assembly_genomic	2059579	62	1954	ssuis	951	aroA(1)	cpn60(1)	dpr(1)	gki(1)	mutS(316)	recA(1)	thrA(1)
GCF_000877195.1_Velvet_assembly_genomic	2107619	54	1990	ssuis	1	aroA(1)	cpn60(1)	dpr(1)	gki(1)	mutS(1)	recA(1)	thrA(1)
GCF_000877215.1_Velvet_assembly_genomic	2123326	65	2053	ssuis	1	aroA(1)	cpn60(1)	dpr(1)	gki(1)	mutS(1)	recA(1)	thrA(1)
GCF_000877235.1_Velvet_assembly_genomic	2088808	49	1993	ssuis	1	aroA(1)	cpn60(1)	dpr(1)	gki(1)	mutS(1)	recA(1)	thrA(1)
GCF_000935945.1_Velvet_assembly_genomic	2138838	178	2100	ssuis	29	aroA(8)	cpn60(30)	dpr(5)	gki(34)	mutS(30)	recA(3)	thrA(25)
GCF_000936025.1_Velvet_assembly_genomic	2338483	154	2258	ssuis	885	aroA(256)	cpn60(344)	dpr(232)	gki(128)	mutS(220)	recA(26)	thrA(56)
GCF_000936045.1_Velvet_assembly_genomic	1964542	64	1854	ssuis	1	aroA(1)	cpn60(1)	dpr(1)	gki(1)	mutS(1)	recA(1)	thrA(1)
GCF_000936145.1_Velvet_assembly_genomic	2085132	199	2023	ssuis	29	aroA(8)	cpn60(30)	dpr(5)	gki(34)	mutS(30)	recA(3)	thrA(25)
GCF_000936285.1_Velvet_assembly_genomic	2101457	119	1983	ssuis	871	aroA(25)	cpn60(68)	dpr(9)	gki(4)	mutS(7)	recA(30)	thrA(12)
GCF_000936305.1_Velvet_assembly_genomic	2027987	69	1926	ssuis	1	aroA(1)	cpn60(1)	dpr(1)	gki(1)	mutS(1)	recA(1)	thrA(1)
GCF_000936325.1_Velvet_assembly_genomic	2126386	186	2059	ssuis	29	aroA(8)	cpn60(30)	dpr(5)	gki(34)	mutS(30)	recA(3)	thrA(25)
GCF_000936385.1_Velvet_assembly_genomic	1980569	75	1873	ssuis	1	aroA(1)	cpn60(1)	dpr(1)	gki(1)	mutS(1)	recA(1)	thrA(1)
GCF_000936515.1_Velvet_assembly_genomic	2037690	63	1931	ssuis	1	aroA(1)	cpn60(1)	dpr(1)	gki(1)	mutS(1)	recA(1)	thrA(1)
GCF_000936535.1_Velvet_assembly_genomic	2039332	58	1934	ssuis	1	aroA(1)	cpn60(1)	dpr(1)	gki(1)	mutS(1)	recA(1)	thrA(1)
GCF_000936555.1_Velvet_assembly_genomic	2064505	55	1953	ssuis	1	aroA(1)	cpn60(1)	dpr(1)	gki(1)	mutS(1)	recA(1)	thrA(1)
GCF_000936575.1_Velvet_assembly_genomic	2135156	63	2015	ssuis	1	aroA(1)	cpn60(1)	dpr(1)	gki(1)	mutS(1)	recA(1)	thrA(1)
GCF_000936595.1_Velvet_assembly_genomic	2049126	57	1939	ssuis	1	aroA(1)	cpn60(1)	dpr(1)	gki(1)	mutS(1)	recA(1)	thrA(1)
GCF_000936615.1_Velvet_assembly_genomic	2128052	89	1995	ssuis	902	aroA(49)	cpn60(10)	dpr(8)	gki(298)	mutS(76)	recA(32)	thrA(170)
GCF_000936655.1_Velvet_assembly_genomic	2146165	117	2055	ssuis	46	aroA(17)	cpn60(3)	dpr(21)	gki(7)	mutS(14)	recA(6)	thrA(8)
GCF_000936675.1_Velvet_assembly_genomic	2158850	155	2098	ssuis	29	aroA(8)	cpn60(30)	dpr(5)	gki(34)	mutS(30)	recA(3)	thrA(25)
GCF_000936695.1_Velvet_assembly_genomic	1992606	129	1879	ssuis	949	aroA(25)	cpn60(39)	dpr(226)	gki(25)	mutS(315)	recA(215)	thrA(8)
GCF_000936735.1_Velvet_assembly_genomic	2158583	151	2095	ssuis	29	aroA(8)	cpn60(30)	dpr(5)	gki(34)	mutS(30)	recA(3)	thrA(25)
GCF_000936795.1_Velvet_assembly_genomic	2048227	66	1950	ssuis	1	aroA(1)	cpn60(1)	dpr(1)	gki(1)	mutS(1)	recA(1)	thrA(1)
GCF_000936815.1_Velvet_assembly_genomic	2048551	61	1948	ssuis	1	aroA(1)	cpn60(1)	dpr(1)	gki(1)	mutS(1)	recA(1)	thrA(1)
GCF_000936835.1_Velvet_assembly_genomic	2078276	109	1959	ssuis	1	aroA(1)	cpn60(1)	dpr(1)	gki(1)	mutS(1)	recA(1)	thrA(1)
GCF_000936855.1_Velvet_assembly_genomic	2231471	98	2173	ssuis	876	aroA(37)	cpn60(339)	dpr(227)	gki(296)	mutS(304)	recA(217)	thrA(36)
GCF_000936875.1_Velvet_assembly_genomic	2053977	96	1925	ssuis	1	aroA(1)	cpn60(1)	dpr(1)	gki(1)	mutS(1)	recA(1)	thrA(1)
GCF_000936895.1_Velvet_assembly_genomic	2059899	60	1948	ssuis	1	aroA(1)	cpn60(1)	dpr(1)	gki(1)	mutS(1)	recA(1)	thrA(1)
GCF_000936935.1_Velvet_assembly_genomic	2087157	57	1999	ssuis	144	aroA(1)	cpn60(30)	dpr(1)	gki(1)	mutS(1)	recA(1)	thrA(1)
GCF_000936955.1_Velvet_assembly_genomic	2120263	183	2055	ssuis	28	aroA(2)	cpn60(30)	dpr(5)	gki(34)	mutS(31)	recA(3)	thrA(25)
GCF_000936975.1_Velvet_assembly_genomic	2036744	55	1925	ssuis	1	aroA(1)	cpn60(1)	dpr(1)	gki(1)	mutS(1)	recA(1)	thrA(1)
GCF_000936995.1_Velvet_assembly_genomic	2064556	58	1950	ssuis	1	aroA(1)	cpn60(1)	dpr(1)	gki(1)	mutS(1)	recA(1)	thrA(1)
GCF_000937015.1_Velvet_assembly_genomic	1991947	70	1897	ssuis	1	aroA(1)	cpn60(1)	dpr(1)	gki(1)	mutS(1)	recA(1)	thrA(1)
GCF_000937035.1_Velvet_assembly_genomic	2333991	160	2247	ssuis	880	aroA(157)	cpn60(341)	dpr(228)	gki(11)	mutS(307)	recA(36)	thrA(178)
GCF_000937055.1_Velvet_assembly_genomic	2082023	59	1959	ssuis	1	aroA(1)	cpn60(1)	dpr(1)	gki(1)	mutS(1)	recA(1)	thrA(1)
GCF_000937075.1_Velvet_assembly_genomic	2206641	152	2146	ssuis	27	aroA(31)	cpn60(30)	dpr(5)	gki(34)	mutS(31)	recA(3)	thrA(25)
GCF_000937155.1_Velvet_assembly_genomic	2098807	60	1985	ssuis	1	aroA(1)	cpn60(1)	dpr(1)	gki(1)	mutS(1)	recA(1)	thrA(1)
GCF_000937175.1_Velvet_assembly_genomic	2166189	105	2079	ssuis	911	aroA(8)	cpn60(21)	dpr(5)	gki(45)	mutS(44)	recA(22)	thrA(203)
GCF_000937195.1_Velvet_assembly_genomic	2037956	57	1929	ssuis	1	aroA(1)	cpn60(1)	dpr(1)	gki(1)	mutS(1)	recA(1)	thrA(1)
GCF_000937215.1_Velvet_assembly_genomic	2029703	62	1928	ssuis	891	aroA(1)	cpn60(1)	dpr(1)	gki(299)	mutS(1)	recA(1)	thrA(1)
GCF_000937235.1_Velvet_assembly_genomic	2057254	65	1952	ssuis	1	aroA(1)	cpn60(1)	dpr(1)	gki(1)	mutS(1)	recA(1)	thrA(1)
GCF_000937255.1_Velvet_assembly_genomic	1981302	64	1882	ssuis	1	aroA(1)	cpn60(1)	dpr(1)	gki(1)	mutS(1)	recA(1)	thrA(1)
GCF_000937295.1_Velvet_assembly_genomic	2003766	56	1926	ssuis	1	aroA(1)	cpn60(1)	dpr(1)	gki(1)	mutS(1)	recA(1)	thrA(1)
GCF_000937315.1_Velvet_assembly_genomic	2241717	130	2096	ssuis	883	aroA(37)	cpn60(344)	dpr(230)	gki(66)	mutS(75)	recA(20)	thrA(204)
GCF_000937335.1_Velvet_assembly_genomic	2087000	129	2003	ssuis	866	aroA(23)	cpn60(68)	dpr(5)	gki(4)	mutS(76)	recA(107)	thrA(8)
GCF_000937375.1_Velvet_assembly_genomic	2046967	56	1940	ssuis	869	aroA(1)	cpn60(1)	dpr(1)	gki(7)	mutS(1)	recA(1)	thrA(1)
GCF_000937395.1_Velvet_assembly_genomic	2155563	103	2052	ssuis	94	aroA(8)	cpn60(21)	dpr(5)	gki(45)	mutS(44)	recA(22)	thrA(4)
GCF_000937535.1_Velvet_assembly_genomic	2287666	108	2232	ssuis	862	aroA(26)	cpn60(8)	dpr(24)	gki(12)	mutS(55)	recA(10)	thrA(4)
GCF_000937555.1_Velvet_assembly_genomic	2156093	132	2071	ssuis	892	aroA(15)	cpn60(11)	dpr(236)	gki(7)	mutS(16)	recA(77)	thrA(8)
GCF_000937595.1_Velvet_assembly_genomic	2064590	58	1952	ssuis	1	aroA(1)	cpn60(1)	dpr(1)	gki(1)	mutS(1)	recA(1)	thrA(1)
GCF_000937635.1_Velvet_assembly_genomic	1982724	60	1878	ssuis	1	aroA(1)	cpn60(1)	dpr(1)	gki(1)	mutS(1)	recA(1)	thrA(1)
GCF_000937655.1_Velvet_assembly_genomic	2222680	71	2188	ssuis	87	aroA(18)	cpn60(8)	dpr(24)	gki(12)	mutS(1)	recA(10)	thrA(4)
GCF_000937675.1_Velvet_assembly_genomic	2059709	57	1950	ssuis	1	aroA(1)	cpn60(1)	dpr(1)	gki(1)	mutS(1)	recA(1)	thrA(1)
GCF_000937695.1_Velvet_assembly_genomic	2467221	285	2296	ssuis	890	aroA(25)	cpn60(13)	dpr(235)	gki(254)	mutS(117)	recA(38)	thrA(113)
GCF_000937735.1_Velvet_assembly_genomic	1997266	65	1900	ssuis	1	aroA(1)	cpn60(1)	dpr(1)	gki(1)	mutS(1)	recA(1)	thrA(1)
GCF_000937755.1_Velvet_assembly_genomic	2060105	52	1945	ssuis	1	aroA(1)	cpn60(1)	dpr(1)	gki(1)	mutS(1)	recA(1)	thrA(1)
GCF_000937775.1_Velvet_assembly_genomic	2155819	121	2033	ssuis	870	aroA(15)	cpn60(99)	dpr(52)	gki(39)	mutS(220)	recA(194)	thrA(12)
GCF_000937815.1_Velvet_assembly_genomic	2156705	111	1983	ssuis	903	aroA(49)	cpn60(335)	dpr(20)	gki(294)	mutS(84)	recA(26)	thrA(8)
GCF_000937875.1_Velvet_assembly_genomic	2077648	129	2020	ssuis	27	aroA(31)	cpn60(30)	dpr(5)	gki(34)	mutS(31)	recA(3)	thrA(25)
GCF_000937915.1_Velvet_assembly_genomic	2129392	106	2006	ssuis	888	aroA(49)	cpn60(340)	dpr(20)	gki(290)	mutS(54)	recA(46)	thrA(27)
GCF_000937935.1_Velvet_assembly_genomic	2256259	166	2131	ssuis	884	aroA(49)	cpn60(340)	dpr(231)	gki(14)	mutS(16)	recA(46)	thrA(12)
GCF_000937995.1_Velvet_assembly_genomic	2041752	53	1924	ssuis	1	aroA(1)	cpn60(1)	dpr(1)	gki(1)	mutS(1)	recA(1)	thrA(1)
GCF_000938055.1_Velvet_assembly_genomic	2047786	54	1940	ssuis	1	aroA(1)	cpn60(1)	dpr(1)	gki(1)	mutS(1)	recA(1)	thrA(1)
GCF_000938075.1_Velvet_assembly_genomic	2146621	115	2030	ssuis	857	aroA(31)	cpn60(7)	dpr(109)	gki(13)	mutS(6)	recA(7)	thrA(6)
GCF_000938095.1_Velvet_assembly_genomic	2037061	62	1934	ssuis	1	aroA(1)	cpn60(1)	dpr(1)	gki(1)	mutS(1)	recA(1)	thrA(1)
GCF_000938115.1_Velvet_assembly_genomic	2107868	116	2053	ssuis	867	aroA(18)	cpn60(30)	dpr(5)	gki(34)	mutS(31)	recA(3)	thrA(25)
GCF_000938135.1_Velvet_assembly_genomic	1969358	68	1863	ssuis	1	aroA(1)	cpn60(1)	dpr(1)	gki(1)	mutS(1)	recA(1)	thrA(1)
GCF_000938155.1_Velvet_assembly_genomic	1969676	65	1916	ssuis	907	aroA(8)	cpn60(30)	dpr(238)	gki(34)	mutS(30)	recA(21)	thrA(4)
GCF_000938195.1_Velvet_assembly_genomic	2056988	67	1954	ssuis	1	aroA(1)	cpn60(1)	dpr(1)	gki(1)	mutS(1)	recA(1)	thrA(1)
GCF_000938215.1_Velvet_assembly_genomic	2165675	96	2079	ssuis	911	aroA(8)	cpn60(21)	dpr(5)	gki(45)	mutS(44)	recA(22)	thrA(203)
GCF_000938375.1_Velvet_assembly_genomic	2069989	53	1964	ssuis	1	aroA(1)	cpn60(1)	dpr(1)	gki(1)	mutS(1)	recA(1)	thrA(1)
GCF_000938415.1_Velvet_assembly_genomic	2031364	68	1924	ssuis	891	aroA(1)	cpn60(1)	dpr(1)	gki(299)	mutS(1)	recA(1)	thrA(1)
GCF_000938435.1_Velvet_assembly_genomic	2038378	56	1932	ssuis	1	aroA(1)	cpn60(1)	dpr(1)	gki(1)	mutS(1)	recA(1)	thrA(1)
GCF_000938455.1_Velvet_assembly_genomic	2221576	111	2092	ssuis	875	aroA(202)	cpn60(6)	dpr(18)	gki(39)	mutS(52)	recA(216)	thrA(12)
GCF_000938475.1_Velvet_assembly_genomic	2053333	52	1941	ssuis	1	aroA(1)	cpn60(1)	dpr(1)	gki(1)	mutS(1)	recA(1)	thrA(1)
GCF_000938495.1_Velvet_assembly_genomic	2122158	138	2063	ssuis	28	aroA(2)	cpn60(30)	dpr(5)	gki(34)	mutS(31)	recA(3)	thrA(25)
GCF_000938555.1_Velvet_assembly_genomic	1997573	130	1890	ssuis	864	aroA(23)	cpn60(39)	dpr(52)	gki(4)	mutS(14)	recA(33)	thrA(18)
GCF_000938595.1_Velvet_assembly_genomic	2052549	51	1943	ssuis	1	aroA(1)	cpn60(1)	dpr(1)	gki(1)	mutS(1)	recA(1)	thrA(1)
GCF_000938615.1_Velvet_assembly_genomic	2107942	56	2034	ssuis	1	aroA(1)	cpn60(1)	dpr(1)	gki(1)	mutS(1)	recA(1)	thrA(1)
GCF_000938635.1_Velvet_assembly_genomic	2064502	57	1955	ssuis	1	aroA(1)	cpn60(1)	dpr(1)	gki(1)	mutS(1)	recA(1)	thrA(1)
GCF_000938655.1_Velvet_assembly_genomic	2176754	81	2056	ssuis	1	aroA(1)	cpn60(1)	dpr(1)	gki(1)	mutS(1)	recA(1)	thrA(1)
GCF_000938675.1_Velvet_assembly_genomic	1987344	65	1912	ssuis	1	aroA(1)	cpn60(1)	dpr(1)	gki(1)	mutS(1)	recA(1)	thrA(1)
GCF_000938755.1_Velvet_assembly_genomic	2052039	55	1944	ssuis	144	aroA(1)	cpn60(30)	dpr(1)	gki(1)	mutS(1)	recA(1)	thrA(1)
GCF_000938775.1_Velvet_assembly_genomic	2058853	59	1951	ssuis	1	aroA(1)	cpn60(1)	dpr(1)	gki(1)	mutS(1)	recA(1)	thrA(1)
GCF_000938795.1_Velvet_assembly_genomic	2144688	78	1964	ssuis	908	aroA(38)	cpn60(340)	dpr(237)	gki(298)	mutS(84)	recA(26)	thrA(9)
GCF_000938815.1_Velvet_assembly_genomic	2053414	53	1941	ssuis	1	aroA(1)	cpn60(1)	dpr(1)	gki(1)	mutS(1)	recA(1)	thrA(1)
GCF_000938835.1_Velvet_assembly_genomic	2169433	60	2103	ssuis	87	aroA(18)	cpn60(8)	dpr(24)	gki(12)	mutS(1)	recA(10)	thrA(4)
GCF_000938915.1_Velvet_assembly_genomic	2036342	57	1933	ssuis	873	aroA(1)	cpn60(1)	dpr(1)	gki(293)	mutS(1)	recA(1)	thrA(1)
GCF_000938935.1_Velvet_assembly_genomic	2053438	58	1944	ssuis	1	aroA(1)	cpn60(1)	dpr(1)	gki(1)	mutS(1)	recA(1)	thrA(1)
GCF_000938955.1_Velvet_assembly_genomic	2267256	127	2141	ssuis	859	aroA(38)	cpn60(10)	dpr(30)	gki(66)	mutS(84)	recA(71)	thrA(174)
GCF_000939015.1_Velvet_assembly_genomic	2037834	72	1930	ssuis	1	aroA(1)	cpn60(1)	dpr(1)	gki(1)	mutS(1)	recA(1)	thrA(1)
GCF_000939055.1_Velvet_assembly_genomic	2070196	56	1973	ssuis	1	aroA(1)	cpn60(1)	dpr(1)	gki(1)	mutS(1)	recA(1)	thrA(1)
GCF_000939075.1_Velvet_assembly_genomic	2082760	85	1970	ssuis	1	aroA(1)	cpn60(1)	dpr(1)	gki(1)	mutS(1)	recA(1)	thrA(1)
GCF_000939095.1_Velvet_assembly_genomic	2038382	80	1931	ssuis	1	aroA(1)	cpn60(1)	dpr(1)	gki(1)	mutS(1)	recA(1)	thrA(1)
GCF_000939115.1_Velvet_assembly_genomic	2059295	65	1959	ssuis	1	aroA(1)	cpn60(1)	dpr(1)	gki(1)	mutS(1)	recA(1)	thrA(1)
GCF_000939175.1_Velvet_assembly_genomic	1974822	63	1862	ssuis	1	aroA(1)	cpn60(1)	dpr(1)	gki(1)	mutS(1)	recA(1)	thrA(1)
GCF_000939235.1_Velvet_assembly_genomic	2047450	65	1948	ssuis	1	aroA(1)	cpn60(1)	dpr(1)	gki(1)	mutS(1)	recA(1)	thrA(1)
GCF_000939315.1_Velvet_assembly_genomic	2047724	58	1938	ssuis	1	aroA(1)	cpn60(1)	dpr(1)	gki(1)	mutS(1)	recA(1)	thrA(1)
GCF_000939375.1_Velvet_assembly_genomic	2133650	93	2009	ssuis	857	aroA(31)	cpn60(7)	dpr(109)	gki(13)	mutS(6)	recA(7)	thrA(6)
GCF_000939715.1_Velvet_assembly_genomic	2046767	177	1983	ssuis	29	aroA(8)	cpn60(30)	dpr(5)	gki(34)	mutS(30)	recA(3)	thrA(25)
GCF_000939735.1_Velvet_assembly_genomic	2041787	60	1921	ssuis	1	aroA(1)	cpn60(1)	dpr(1)	gki(1)	mutS(1)	recA(1)	thrA(1)
GCF_000939795.1_Velvet_assembly_genomic	2047843	61	1942	ssuis	1	aroA(1)	cpn60(1)	dpr(1)	gki(1)	mutS(1)	recA(1)	thrA(1)
GCF_000939855.1_Velvet_assembly_genomic	2084530	55	1996	ssuis	1	aroA(1)	cpn60(1)	dpr(1)	gki(1)	mutS(1)	recA(1)	thrA(1)
GCF_000939875.1_Velvet_assembly_genomic	2084152	57	1995	ssuis	1	aroA(1)	cpn60(1)	dpr(1)	gki(1)	mutS(1)	recA(1)	thrA(1)
GCF_000939895.1_Velvet_assembly_genomic	2058575	52	1954	ssuis	1	aroA(1)	cpn60(1)	dpr(1)	gki(1)	mutS(1)	recA(1)	thrA(1)
GCF_000939915.1_Velvet_assembly_genomic	2221826	121	2182	ssuis	87	aroA(18)	cpn60(8)	dpr(24)	gki(12)	mutS(1)	recA(10)	thrA(4)
GCF_000939935.1_Velvet_assembly_genomic	2058201	59	1955	ssuis	1	aroA(1)	cpn60(1)	dpr(1)	gki(1)	mutS(1)	recA(1)	thrA(1)
GCF_000939995.1_Velvet_assembly_genomic	2108957	67	1992	ssuis	1	aroA(1)	cpn60(1)	dpr(1)	gki(1)	mutS(1)	recA(1)	thrA(1)
GCF_000940015.1_Velvet_assembly_genomic	2095385	57	2010	ssuis	1	aroA(1)	cpn60(1)	dpr(1)	gki(1)	mutS(1)	recA(1)	thrA(1)
GCF_000940055.1_Velvet_assembly_genomic	2064162	59	1947	ssuis	1	aroA(1)	cpn60(1)	dpr(1)	gki(1)	mutS(1)	recA(1)	thrA(1)
GCF_000940075.1_Velvet_assembly_genomic	2228558	212	2076	ssuis	1	aroA(1)	cpn60(1)	dpr(1)	gki(1)	mutS(1)	recA(1)	thrA(1)
GCF_000940095.1_Velvet_assembly_genomic	2051971	55	1939	ssuis	1	aroA(1)	cpn60(1)	dpr(1)	gki(1)	mutS(1)	recA(1)	thrA(1)
GCF_000940155.1_Velvet_assembly_genomic	2057664	59	1945	ssuis	1	aroA(1)	cpn60(1)	dpr(1)	gki(1)	mutS(1)	recA(1)	thrA(1)
GCF_000940175.1_Velvet_assembly_genomic	2170577	88	2002	ssuis	916	aroA(254)	cpn60(88)	dpr(22)	gki(298)	mutS(16)	recA(21)	thrA(157)
GCF_000940195.1_Velvet_assembly_genomic	2059904	58	1954	ssuis	1	aroA(1)	cpn60(1)	dpr(1)	gki(1)	mutS(1)	recA(1)	thrA(1)
GCF_000940275.1_Velvet_assembly_genomic	2116694	129	2027	ssuis	904	aroA(31)	cpn60(345)	dpr(222)	gki(212)	mutS(9)	recA(10)	thrA(8)
GCF_000940335.1_Velvet_assembly_genomic	2124140	122	2062	ssuis	28	aroA(2)	cpn60(30)	dpr(5)	gki(34)	mutS(31)	recA(3)	thrA(25)
GCF_000940375.1_Velvet_assembly_genomic	2041996	55	1939	ssuis	1	aroA(1)	cpn60(1)	dpr(1)	gki(1)	mutS(1)	recA(1)	thrA(1)
GCF_000940395.1_Velvet_assembly_genomic	2037743	57	1931	ssuis	1	aroA(1)	cpn60(1)	dpr(1)	gki(1)	mutS(1)	recA(1)	thrA(1)
GCF_000940415.1_Velvet_assembly_genomic	2158876	159	2094	ssuis	29	aroA(8)	cpn60(30)	dpr(5)	gki(34)	mutS(30)	recA(3)	thrA(25)
GCF_000940475.1_Velvet_assembly_genomic	2058650	59	1956	ssuis	1	aroA(1)	cpn60(1)	dpr(1)	gki(1)	mutS(1)	recA(1)	thrA(1)
GCF_000940495.1_Velvet_assembly_genomic	2070010	59	1957	ssuis	1	aroA(1)	cpn60(1)	dpr(1)	gki(1)	mutS(1)	recA(1)	thrA(1)
GCF_000940575.1_Velvet_assembly_genomic	2112976	64	2053	ssuis	87	aroA(18)	cpn60(8)	dpr(24)	gki(12)	mutS(1)	recA(10)	thrA(4)
GCF_000940595.1_Velvet_assembly_genomic	2058912	57	1952	ssuis	1	aroA(1)	cpn60(1)	dpr(1)	gki(1)	mutS(1)	recA(1)	thrA(1)
GCF_000940635.1_Velvet_assembly_genomic	2050395	71	1953	ssuis	1	aroA(1)	cpn60(1)	dpr(1)	gki(1)	mutS(1)	recA(1)	thrA(1)
GCF_000940675.1_Velvet_assembly_genomic	2243917	187	2220	ssuis	27	aroA(31)	cpn60(30)	dpr(5)	gki(34)	mutS(31)	recA(3)	thrA(25)
GCF_000940715.1_Velvet_assembly_genomic	2081582	62	1964	ssuis	1	aroA(1)	cpn60(1)	dpr(1)	gki(1)	mutS(1)	recA(1)	thrA(1)
GCF_000940735.1_Velvet_assembly_genomic	2036308	73	1933	ssuis	873	aroA(1)	cpn60(1)	dpr(1)	gki(293)	mutS(1)	recA(1)	thrA(1)
GCF_000940755.1_Velvet_assembly_genomic	2048571	80	1948	ssuis	1	aroA(1)	cpn60(1)	dpr(1)	gki(1)	mutS(1)	recA(1)	thrA(1)
GCF_000941115.1_Velvet_assembly_genomic	2169904	136	2094	ssuis	87	aroA(18)	cpn60(8)	dpr(24)	gki(12)	mutS(1)	recA(10)	thrA(4)
GCF_000941135.1_Velvet_assembly_genomic	2046664	62	1943	ssuis	1	aroA(1)	cpn60(1)	dpr(1)	gki(1)	mutS(1)	recA(1)	thrA(1)
GCF_000941175.1_Velvet_assembly_genomic	2076879	55	1976	ssuis	1	aroA(1)	cpn60(1)	dpr(1)	gki(1)	mutS(1)	recA(1)	thrA(1)
GCF_000941235.1_Velvet_assembly_genomic	2124270	124	2061	ssuis	28	aroA(2)	cpn60(30)	dpr(5)	gki(34)	mutS(31)	recA(3)	thrA(25)
GCF_000941255.1_Velvet_assembly_genomic	2141609	85	2020	ssuis	1	aroA(1)	cpn60(1)	dpr(1)	gki(1)	mutS(1)	recA(1)	thrA(1)
GCF_000941275.1_Velvet_assembly_genomic	2092410	65	1915	ssuis	908	aroA(38)	cpn60(340)	dpr(237)	gki(298)	mutS(84)	recA(26)	thrA(9)
GCF_000941295.1_Velvet_assembly_genomic	2043456	68	1930	ssuis	1	aroA(1)	cpn60(1)	dpr(1)	gki(1)	mutS(1)	recA(1)	thrA(1)
GCF_000941315.1_Velvet_assembly_genomic	2053282	121	1950	ssuis	948	aroA(25)	cpn60(39)	dpr(226)	gki(295)	mutS(315)	recA(215)	thrA(8)
GCF_000941355.1_Velvet_assembly_genomic	2072749	56	1977	ssuis	1	aroA(1)	cpn60(1)	dpr(1)	gki(1)	mutS(1)	recA(1)	thrA(1)
GCF_000941375.1_Velvet_assembly_genomic	2182499	172	2086	ssuis	874	aroA(38)	cpn60(344)	dpr(20)	gki(7)	mutS(5)	recA(214)	thrA(8)
GCF_000941415.1_Velvet_assembly_genomic	2064138	54	1956	ssuis	1	aroA(1)	cpn60(1)	dpr(1)	gki(1)	mutS(1)	recA(1)	thrA(1)
GCF_000941475.1_Velvet_assembly_genomic	2058922	62	1959	ssuis	1	aroA(1)	cpn60(1)	dpr(1)	gki(1)	mutS(1)	recA(1)	thrA(1)
GCF_000941495.1_Velvet_assembly_genomic	2371388	417	2266	ssuis	881	aroA(114)	cpn60(342)	dpr(58)	gki(188)	mutS(25)	recA(219)	thrA(8)
GCF_000941515.1_Velvet_assembly_genomic	1981187	66	1874	ssuis	909	aroA(1)	cpn60(1)	dpr(1)	gki(1)	mutS(311)	recA(1)	thrA(1)
GCF_000941555.1_Velvet_assembly_genomic	2008383	76	1845	ssuis	893	aroA(254)	cpn60(88)	dpr(22)	gki(298)	mutS(16)	recA(213)	thrA(157)
GCF_000941595.1_Velvet_assembly_genomic	2047430	51	1940	ssuis	1	aroA(1)	cpn60(1)	dpr(1)	gki(1)	mutS(1)	recA(1)	thrA(1)
GCF_000941655.1_Velvet_assembly_genomic	2037055	66	1932	ssuis	1	aroA(1)	cpn60(1)	dpr(1)	gki(1)	mutS(1)	recA(1)	thrA(1)
GCF_000941675.1_Velvet_assembly_genomic	2037794	54	1932	ssuis	1	aroA(1)	cpn60(1)	dpr(1)	gki(1)	mutS(1)	recA(1)	thrA(1)
GCF_000941695.1_Velvet_assembly_genomic	2094343	56	1980	ssuis	1	aroA(1)	cpn60(1)	dpr(1)	gki(1)	mutS(1)	recA(1)	thrA(1)
GCF_000941715.1_Velvet_assembly_genomic	2168004	134	2032	ssuis	861	aroA(23)	cpn60(99)	dpr(52)	gki(101)	mutS(220)	recA(194)	thrA(11)
GCF_000941735.1_Velvet_assembly_genomic	2084290	60	1993	ssuis	1	aroA(1)	cpn60(1)	dpr(1)	gki(1)	mutS(1)	recA(1)	thrA(1)
GCF_000941755.1_Velvet_assembly_genomic	2099942	58	1983	ssuis	1	aroA(1)	cpn60(1)	dpr(1)	gki(1)	mutS(1)	recA(1)	thrA(1)
GCF_000941775.1_Velvet_assembly_genomic	2078773	55	1986	ssuis	1	aroA(1)	cpn60(1)	dpr(1)	gki(1)	mutS(1)	recA(1)	thrA(1)
GCF_000941795.1_Velvet_assembly_genomic	2129278	188	1972	ssuis	1	aroA(1)	cpn60(1)	dpr(1)	gki(1)	mutS(1)	recA(1)	thrA(1)
GCF_000941815.1_Velvet_assembly_genomic	2039088	67	1929	ssuis	1	aroA(1)	cpn60(1)	dpr(1)	gki(1)	mutS(1)	recA(1)	thrA(1)
GCF_000941855.1_Velvet_assembly_genomic	2071348	57	1974	ssuis	1	aroA(1)	cpn60(1)	dpr(1)	gki(1)	mutS(1)	recA(1)	thrA(1)
GCF_000941875.1_Velvet_assembly_genomic	2124150	132	2060	ssuis	28	aroA(2)	cpn60(30)	dpr(5)	gki(34)	mutS(31)	recA(3)	thrA(25)
GCF_000941915.1_Velvet_assembly_genomic	2062545	81	1957	ssuis	1	aroA(1)	cpn60(1)	dpr(1)	gki(1)	mutS(1)	recA(1)	thrA(1)
GCF_000941955.1_Velvet_assembly_genomic	2064694	57	1954	ssuis	1	aroA(1)	cpn60(1)	dpr(1)	gki(1)	mutS(1)	recA(1)	thrA(1)
GCF_000942015.1_Velvet_assembly_genomic	2162522	114	2078	ssuis	950	aroA(43)	cpn60(340)	dpr(227)	gki(296)	mutS(304)	recA(217)	thrA(36)
GCF_000942035.1_Velvet_assembly_genomic	2121804	171	2059	ssuis	-	aroA(2)	cpn60(30)	dpr(5)	gki(34)	mutS(31)	recA(3)	thrA(~25)
GCF_000942055.1_Velvet_assembly_genomic	2040136	79	1931	ssuis	1	aroA(1)	cpn60(1)	dpr(1)	gki(1)	mutS(1)	recA(1)	thrA(1)
GCF_000942075.1_Velvet_assembly_genomic	2049328	63	1946	ssuis	1	aroA(1)	cpn60(1)	dpr(1)	gki(1)	mutS(1)	recA(1)	thrA(1)
GCF_000942095.1_Velvet_assembly_genomic	2186579	131	2117	ssuis	28	aroA(2)	cpn60(30)	dpr(5)	gki(34)	mutS(31)	recA(3)	thrA(25)
GCF_000942115.1_Velvet_assembly_genomic	2077180	57	1977	ssuis	1	aroA(1)	cpn60(1)	dpr(1)	gki(1)	mutS(1)	recA(1)	thrA(1)
GCF_000942135.1_Velvet_assembly_genomic	2122351	123	2065	ssuis	28	aroA(2)	cpn60(30)	dpr(5)	gki(34)	mutS(31)	recA(3)	thrA(25)
GCF_000942175.1_Velvet_assembly_genomic	2088114	57	2009	ssuis	1	aroA(1)	cpn60(1)	dpr(1)	gki(1)	mutS(1)	recA(1)	thrA(1)
GCF_000942195.1_Velvet_assembly_genomic	2047323	60	1940	ssuis	1	aroA(1)	cpn60(1)	dpr(1)	gki(1)	mutS(1)	recA(1)	thrA(1)
GCF_000942215.1_Velvet_assembly_genomic	2146763	177	2047	ssuis	882	aroA(35)	cpn60(36)	dpr(27)	gki(9)	mutS(308)	recA(28)	thrA(29)
GCF_000942235.1_Velvet_assembly_genomic	2046091	59	1951	ssuis	105	aroA(1)	cpn60(1)	dpr(1)	gki(52)	mutS(1)	recA(1)	thrA(1)
GCF_000942295.1_Velvet_assembly_genomic	2042399	55	1928	ssuis	1	aroA(1)	cpn60(1)	dpr(1)	gki(1)	mutS(1)	recA(1)	thrA(1)
GCF_000942315.1_Velvet_assembly_genomic	2048546	63	1951	ssuis	1	aroA(1)	cpn60(1)	dpr(1)	gki(1)	mutS(1)	recA(1)	thrA(1)
GCF_000942335.1_Velvet_assembly_genomic	2223066	76	2188	ssuis	87	aroA(18)	cpn60(8)	dpr(24)	gki(12)	mutS(1)	recA(10)	thrA(4)
GCF_000942355.1_Velvet_assembly_genomic	2052804	57	1944	ssuis	1	aroA(1)	cpn60(1)	dpr(1)	gki(1)	mutS(1)	recA(1)	thrA(1)
GCF_000942375.1_Velvet_assembly_genomic	2176851	159	2072	ssuis	905	aroA(31)	cpn60(332)	dpr(223)	gki(15)	mutS(302)	recA(46)	thrA(143)
GCF_000942415.1_Velvet_assembly_genomic	2046400	53	1942	ssuis	1	aroA(1)	cpn60(1)	dpr(1)	gki(1)	mutS(1)	recA(1)	thrA(1)
GCF_000942435.1_Velvet_assembly_genomic	2036280	54	1922	ssuis	1	aroA(1)	cpn60(1)	dpr(1)	gki(1)	mutS(1)	recA(1)	thrA(1)
GCF_000942455.1_Velvet_assembly_genomic	2047939	63	1943	ssuis	1	aroA(1)	cpn60(1)	dpr(1)	gki(1)	mutS(1)	recA(1)	thrA(1)
GCF_000942475.1_Velvet_assembly_genomic	2059442	57	1945	ssuis	1	aroA(1)	cpn60(1)	dpr(1)	gki(1)	mutS(1)	recA(1)	thrA(1)
GCF_000942495.1_Velvet_assembly_genomic	2045508	58	1939	ssuis	1	aroA(1)	cpn60(1)	dpr(1)	gki(1)	mutS(1)	recA(1)	thrA(1)
GCF_000942515.1_Velvet_assembly_genomic	2093013	151	2026	ssuis	29	aroA(8)	cpn60(30)	dpr(5)	gki(34)	mutS(30)	recA(3)	thrA(25)
GCF_000942535.1_Velvet_assembly_genomic	2096030	61	1986	ssuis	1	aroA(1)	cpn60(1)	dpr(1)	gki(1)	mutS(1)	recA(1)	thrA(1)
GCF_000942555.1_Velvet_assembly_genomic	2051669	67	1949	ssuis	1	aroA(1)	cpn60(1)	dpr(1)	gki(1)	mutS(1)	recA(1)	thrA(1)
GCF_000942575.1_Velvet_assembly_genomic	2053314	54	1941	ssuis	1	aroA(1)	cpn60(1)	dpr(1)	gki(1)	mutS(1)	recA(1)	thrA(1)
GCF_000942595.1_Velvet_assembly_genomic	2010441	62	1897	ssuis	1	aroA(1)	cpn60(1)	dpr(1)	gki(1)	mutS(1)	recA(1)	thrA(1)
GCF_000942615.1_Velvet_assembly_genomic	2053701	54	1946	ssuis	1	aroA(1)	cpn60(1)	dpr(1)	gki(1)	mutS(1)	recA(1)	thrA(1)
GCF_000942635.1_Velvet_assembly_genomic	2050996	68	1947	ssuis	1	aroA(1)	cpn60(1)	dpr(1)	gki(1)	mutS(1)	recA(1)	thrA(1)
GCF_000942655.1_Velvet_assembly_genomic	2020176	110	1883	ssuis	790	aroA(23)	cpn60(25)	dpr(5)	gki(128)	mutS(14)	recA(46)	thrA(106)
GCF_000942675.1_Velvet_assembly_genomic	2057183	60	1948	ssuis	1	aroA(1)	cpn60(1)	dpr(1)	gki(1)	mutS(1)	recA(1)	thrA(1)
GCF_000942715.1_Velvet_assembly_genomic	2055482	75	1927	ssuis	1	aroA(1)	cpn60(1)	dpr(1)	gki(1)	mutS(1)	recA(1)	thrA(1)
GCF_000942735.1_Velvet_assembly_genomic	2033803	61	1926	ssuis	1	aroA(1)	cpn60(1)	dpr(1)	gki(1)	mutS(1)	recA(1)	thrA(1)
GCF_000942755.1_Velvet_assembly_genomic	2195629	320	2039	ssuis	1	aroA(1)	cpn60(1)	dpr(1)	gki(1)	mutS(1)	recA(1)	thrA(1)
GCF_000942795.1_Velvet_assembly_genomic	2037384	72	1932	ssuis	1	aroA(1)	cpn60(1)	dpr(1)	gki(1)	mutS(1)	recA(1)	thrA(1)
GCF_000942835.1_Velvet_assembly_genomic	2165146	175	2120	ssuis	27	aroA(31)	cpn60(30)	dpr(5)	gki(34)	mutS(31)	recA(3)	thrA(25)
GCF_000942855.1_Velvet_assembly_genomic	2077464	63	1969	ssuis	1	aroA(1)	cpn60(1)	dpr(1)	gki(1)	mutS(1)	recA(1)	thrA(1)
GCF_000942875.1_Velvet_assembly_genomic	2122216	129	2058	ssuis	28	aroA(2)	cpn60(30)	dpr(5)	gki(34)	mutS(31)	recA(3)	thrA(25)
GCF_000942895.1_Velvet_assembly_genomic	2048485	59	1937	ssuis	1	aroA(1)	cpn60(1)	dpr(1)	gki(1)	mutS(1)	recA(1)	thrA(1)
GCF_000942935.1_Velvet_assembly_genomic	2194593	72	2139	ssuis	23	aroA(26)	cpn60(8)	dpr(24)	gki(12)	mutS(1)	recA(10)	thrA(4)
GCF_000942975.1_Velvet_assembly_genomic	2083838	54	1991	ssuis	1	aroA(1)	cpn60(1)	dpr(1)	gki(1)	mutS(1)	recA(1)	thrA(1)
GCF_000942995.1_Velvet_assembly_genomic	2037027	62	1932	ssuis	1	aroA(1)	cpn60(1)	dpr(1)	gki(1)	mutS(1)	recA(1)	thrA(1)
GCF_000943035.1_Velvet_assembly_genomic	2037635	59	1932	ssuis	1	aroA(1)	cpn60(1)	dpr(1)	gki(1)	mutS(1)	recA(1)	thrA(1)
GCF_000943055.1_Velvet_assembly_genomic	2290007	335	2119	ssuis	915	aroA(260)	cpn60(338)	dpr(193)	gki(292)	mutS(25)	recA(39)	thrA(207)
GCF_000943075.1_Velvet_assembly_genomic	2272857	130	2233	ssuis	23	aroA(26)	cpn60(8)	dpr(24)	gki(12)	mutS(1)	recA(10)	thrA(4)
GCF_000943115.1_Velvet_assembly_genomic	2082958	63	1973	ssuis	1	aroA(1)	cpn60(1)	dpr(1)	gki(1)	mutS(1)	recA(1)	thrA(1)
GCF_000943175.1_Velvet_assembly_genomic	2218398	147	2090	ssuis	875	aroA(202)	cpn60(6)	dpr(18)	gki(39)	mutS(52)	recA(216)	thrA(12)
GCF_000943195.1_Velvet_assembly_genomic	2083112	70	1965	ssuis	1	aroA(1)	cpn60(1)	dpr(1)	gki(1)	mutS(1)	recA(1)	thrA(1)
GCF_000943215.1_Velvet_assembly_genomic	2189826	151	2124	ssuis	914	aroA(25)	cpn60(344)	dpr(27)	gki(291)	mutS(308)	recA(69)	thrA(29)
GCF_000943235.1_Velvet_assembly_genomic	2070391	64	1976	ssuis	1	aroA(1)	cpn60(1)	dpr(1)	gki(1)	mutS(1)	recA(1)	thrA(1)
GCF_000943255.1_Velvet_assembly_genomic	2027771	76	1918	ssuis	1	aroA(1)	cpn60(1)	dpr(1)	gki(1)	mutS(1)	recA(1)	thrA(1)
GCF_000943275.1_Velvet_assembly_genomic	2041418	68	1935	ssuis	1	aroA(1)	cpn60(1)	dpr(1)	gki(1)	mutS(1)	recA(1)	thrA(1)
GCF_000943295.1_Velvet_assembly_genomic	2037037	69	1930	ssuis	1	aroA(1)	cpn60(1)	dpr(1)	gki(1)	mutS(1)	recA(1)	thrA(1)
GCF_000943315.1_Velvet_assembly_genomic	2242229	132	2082	ssuis	899	aroA(49)	cpn60(344)	dpr(30)	gki(288)	mutS(84)	recA(6)	thrA(56)
GCF_000943335.1_Velvet_assembly_genomic	2057843	59	1946	ssuis	1	aroA(1)	cpn60(1)	dpr(1)	gki(1)	mutS(1)	recA(1)	thrA(1)
GCF_000943835.1_Velvet_assembly_genomic	2059094	58	1951	ssuis	1	aroA(1)	cpn60(1)	dpr(1)	gki(1)	mutS(1)	recA(1)	thrA(1)
GCF_000943855.1_Velvet_assembly_genomic	2049036	70	1951	ssuis	1	aroA(1)	cpn60(1)	dpr(1)	gki(1)	mutS(1)	recA(1)	thrA(1)
GCF_000943875.1_Velvet_assembly_genomic	2090648	62	2007	ssuis	1	aroA(1)	cpn60(1)	dpr(1)	gki(1)	mutS(1)	recA(1)	thrA(1)
GCF_000943895.1_Velvet_assembly_genomic	2059229	58	1952	ssuis	1	aroA(1)	cpn60(1)	dpr(1)	gki(1)	mutS(1)	recA(1)	thrA(1)
GCF_000943915.1_Velvet_assembly_genomic	2057762	54	1946	ssuis	1	aroA(1)	cpn60(1)	dpr(1)	gki(1)	mutS(1)	recA(1)	thrA(1)
GCF_000943935.1_Velvet_assembly_genomic	2059212	66	1960	ssuis	1	aroA(1)	cpn60(1)	dpr(1)	gki(1)	mutS(1)	recA(1)	thrA(1)
GCF_000943955.1_Velvet_assembly_genomic	2423343	373	2343	ssuis	910	aroA(157)	cpn60(346)	dpr(224)	gki(300)	mutS(117)	recA(38)	thrA(206)
GCF_000943975.1_Velvet_assembly_genomic	2060500	59	1957	ssuis	1	aroA(1)	cpn60(1)	dpr(1)	gki(1)	mutS(1)	recA(1)	thrA(1)
GCF_000943995.1_Velvet_assembly_genomic	2038368	53	1928	ssuis	1	aroA(1)	cpn60(1)	dpr(1)	gki(1)	mutS(1)	recA(1)	thrA(1)
GCF_000944035.1_Velvet_assembly_genomic	2070549	55	1976	ssuis	1	aroA(1)	cpn60(1)	dpr(1)	gki(1)	mutS(1)	recA(1)	thrA(1)
GCF_000944055.1_Velvet_assembly_genomic	2053668	58	1938	ssuis	1	aroA(1)	cpn60(1)	dpr(1)	gki(1)	mutS(1)	recA(1)	thrA(1)
GCF_000944075.1_Velvet_assembly_genomic	2058977	62	1953	ssuis	1	aroA(1)	cpn60(1)	dpr(1)	gki(1)	mutS(1)	recA(1)	thrA(1)
GCF_000944115.1_Velvet_assembly_genomic	2066755	176	2000	ssuis	25	aroA(9)	cpn60(30)	dpr(5)	gki(34)	mutS(30)	recA(3)	thrA(25)
GCF_000944135.1_Velvet_assembly_genomic	2052874	59	1939	ssuis	1	aroA(1)	cpn60(1)	dpr(1)	gki(1)	mutS(1)	recA(1)	thrA(1)
GCF_000944175.1_Velvet_assembly_genomic	2218936	144	2087	ssuis	886	aroA(257)	cpn60(344)	dpr(231)	gki(61)	mutS(76)	recA(26)	thrA(125)
GCF_000944195.1_Velvet_assembly_genomic	2042067	60	1935	ssuis	1	aroA(1)	cpn60(1)	dpr(1)	gki(1)	mutS(1)	recA(1)	thrA(1)
GCF_000944215.1_Velvet_assembly_genomic	2160806	116	2113	ssuis	28	aroA(2)	cpn60(30)	dpr(5)	gki(34)	mutS(31)	recA(3)	thrA(25)
GCF_000944315.1_Velvet_assembly_genomic	2054223	60	1946	ssuis	1	aroA(1)	cpn60(1)	dpr(1)	gki(1)	mutS(1)	recA(1)	thrA(1)
GCF_000944335.1_Velvet_assembly_genomic	2429653	331	2305	ssuis	896	aroA(255)	cpn60(152)	dpr(112)	gki(286)	mutS(309)	recA(58)	thrA(178)
GCF_000944375.1_Velvet_assembly_genomic	2150481	157	2002	ssuis	879	aroA(63)	cpn60(68)	dpr(21)	gki(297)	mutS(7)	recA(30)	thrA(8)
GCF_000944415.1_Velvet_assembly_genomic	2040243	61	1936	ssuis	1	aroA(1)	cpn60(1)	dpr(1)	gki(1)	mutS(1)	recA(1)	thrA(1)
GCF_000944455.1_Velvet_assembly_genomic	2176984	153	2123	ssuis	856	aroA(8)	cpn60(30)	dpr(5)	gki(34)	mutS(31)	recA(3)	thrA(25)
GCF_000944495.1_Velvet_assembly_genomic	2038172	68	1923	ssuis	1	aroA(1)	cpn60(1)	dpr(1)	gki(1)	mutS(1)	recA(1)	thrA(1)
GCF_000944515.1_Velvet_assembly_genomic	2016146	61	1938	ssuis	1	aroA(1)	cpn60(1)	dpr(1)	gki(1)	mutS(1)	recA(1)	thrA(1)
GCF_000944535.1_Velvet_assembly_genomic	2194955	66	2148	ssuis	87	aroA(18)	cpn60(8)	dpr(24)	gki(12)	mutS(1)	recA(10)	thrA(4)
GCF_000944555.1_Velvet_assembly_genomic	2042075	55	1923	ssuis	1	aroA(1)	cpn60(1)	dpr(1)	gki(1)	mutS(1)	recA(1)	thrA(1)
GCF_000944575.1_Velvet_assembly_genomic	2048404	56	1940	ssuis	1	aroA(1)	cpn60(1)	dpr(1)	gki(1)	mutS(1)	recA(1)	thrA(1)
GCF_000944615.1_Velvet_assembly_genomic	2281871	148	2189	ssuis	898	aroA(49)	cpn60(344)	dpr(234)	gki(61)	mutS(300)	recA(26)	thrA(125)
GCF_000944635.1_Velvet_assembly_genomic	2203334	87	2116	ssuis	1	aroA(1)	cpn60(1)	dpr(1)	gki(1)	mutS(1)	recA(1)	thrA(1)
GCF_000944655.1_Velvet_assembly_genomic	2052851	72	1950	ssuis	1	aroA(1)	cpn60(1)	dpr(1)	gki(1)	mutS(1)	recA(1)	thrA(1)
GCF_000944675.1_Velvet_assembly_genomic	2036453	57	1921	ssuis	1	aroA(1)	cpn60(1)	dpr(1)	gki(1)	mutS(1)	recA(1)	thrA(1)
GCF_000944715.1_Velvet_assembly_genomic	2009547	115	1893	ssuis	864	aroA(23)	cpn60(39)	dpr(52)	gki(4)	mutS(14)	recA(33)	thrA(18)
GCF_000944755.1_Velvet_assembly_genomic	2194989	178	2124	ssuis	29	aroA(8)	cpn60(30)	dpr(5)	gki(34)	mutS(30)	recA(3)	thrA(25)
GCF_000944775.1_Velvet_assembly_genomic	2053355	56	1941	ssuis	1	aroA(1)	cpn60(1)	dpr(1)	gki(1)	mutS(1)	recA(1)	thrA(1)
GCF_000944815.1_Velvet_assembly_genomic	2210623	120	2116	ssuis	1	aroA(1)	cpn60(1)	dpr(1)	gki(1)	mutS(1)	recA(1)	thrA(1)
GCF_000944875.1_Velvet_assembly_genomic	2041904	62	1938	ssuis	1	aroA(1)	cpn60(1)	dpr(1)	gki(1)	mutS(1)	recA(1)	thrA(1)
GCF_000944895.1_Velvet_assembly_genomic	2025775	65	1915	ssuis	1	aroA(1)	cpn60(1)	dpr(1)	gki(1)	mutS(1)	recA(1)	thrA(1)
GCF_000944915.1_Velvet_assembly_genomic	2032407	56	1923	ssuis	1	aroA(1)	cpn60(1)	dpr(1)	gki(1)	mutS(1)	recA(1)	thrA(1)
GCF_000944935.1_Velvet_assembly_genomic	2053607	58	1943	ssuis	1	aroA(1)	cpn60(1)	dpr(1)	gki(1)	mutS(1)	recA(1)	thrA(1)
GCF_000944975.1_Velvet_assembly_genomic	2096399	57	1979	ssuis	1	aroA(1)	cpn60(1)	dpr(1)	gki(1)	mutS(1)	recA(1)	thrA(1)
GCF_000945015.1_Velvet_assembly_genomic	2063358	72	1962	ssuis	1	aroA(1)	cpn60(1)	dpr(1)	gki(1)	mutS(1)	recA(1)	thrA(1)
GCF_000945035.1_Velvet_assembly_genomic	2050570	66	1945	ssuis	1	aroA(1)	cpn60(1)	dpr(1)	gki(1)	mutS(1)	recA(1)	thrA(1)
GCF_000945055.1_Velvet_assembly_genomic	2048127	51	1942	ssuis	1	aroA(1)	cpn60(1)	dpr(1)	gki(1)	mutS(1)	recA(1)	thrA(1)
GCF_000945075.1_Velvet_assembly_genomic	2103805	55	2008	ssuis	1	aroA(1)	cpn60(1)	dpr(1)	gki(1)	mutS(1)	recA(1)	thrA(1)
GCF_000945095.1_Velvet_assembly_genomic	2042913	53	1929	ssuis	1	aroA(1)	cpn60(1)	dpr(1)	gki(1)	mutS(1)	recA(1)	thrA(1)
GCF_000945135.1_Velvet_assembly_genomic	2063411	203	1998	ssuis	25	aroA(9)	cpn60(30)	dpr(5)	gki(34)	mutS(30)	recA(3)	thrA(25)
GCF_000945155.1_Velvet_assembly_genomic	2163097	118	2117	ssuis	28	aroA(2)	cpn60(30)	dpr(5)	gki(34)	mutS(31)	recA(3)	thrA(25)
GCF_000945215.1_Velvet_assembly_genomic	2288952	100	2249	ssuis	-	aroA(18)	cpn60(8)	dpr(24)	gki(12)	mutS(~1)	recA(10)	thrA(4)
GCF_000945255.1_Velvet_assembly_genomic	2037234	53	1927	ssuis	1	aroA(1)	cpn60(1)	dpr(1)	gki(1)	mutS(1)	recA(1)	thrA(1)
GCF_000945275.1_Velvet_assembly_genomic	2064976	56	1960	ssuis	1	aroA(1)	cpn60(1)	dpr(1)	gki(1)	mutS(1)	recA(1)	thrA(1)
[truncated: 830 more rows]
