# Supplementary material for: Frequencies and characteristics of genome-wide recombination in Streptococcus agalactiae, Streptococcus pyogenes, and Streptococcus suis
Source: Sci Rep. 2022 Jan 27;12:1515. doi: 10.1038/s41598-022-04995-5 (PMC8795270; doi:10.1038/s41598-022-04995-5)
Supplement: Supplementary file 2 — Supplementary Table S2. [file 41598_2022_4995_MOESM2_ESM.xlsx]

## Sheet: agalactiae
Supplementary Table S2. Results of the Roary analysis for S. agalactiae, S. pyogenes and S. suis (different tabs)
Gene	Non-unique Gene name	Annotation	No. isolates	Minimum gene length	Maximum gene length	Average gene length
mtnN		5'-methylthioadenosine/S-adenosylhomocysteine nucleosidase	1081	440	698	688			Core genes
group_10848		putative ABC transporter ATP-binding protein	1081	623	770	769			Soft core genes
iscU		Iron-sulfur cluster assembly scaffold protein IscU	1081	224	443	442			Shell genes
ftsL		Cell division protein FtsL	1081	212	326	325			Cloud genes
yigZ		IMPACT family member YigZ	1081	644	644	644
trmB		tRNA (guanine-N(7)-)-methyltransferase	1081	470	635	634
argR_1		Arginine repressor	1081	317	473	472
lldR		Putative L-lactate dehydrogenase operon regulatory protein	1081	533	671	666
sodA		Superoxide dismutase [Mn]	1081	479	608	607
msrC		Free methionine-R-sulfoxide reductase	1081	389	497	496
map		Methionine aminopeptidase 1	1081	494	860	859
atpH		ATP synthase subunit delta	1081	350	536	535
ndk		Nucleoside diphosphate kinase	1081	416	416	416
phoU_1		Phosphate-specific transport system accessory protein PhoU	1081	374	653	652
pstB3_2		Phosphate import ATP-binding protein PstB 3	1081	461	758	757
coaBC_2		hypothetical protein	1081	692	701	700
folE		GTP cyclohydrolase 1	1081	194	563	562
dnaD		DNA replication protein DnaD	1081	497	680	679
dhfR		Dihydrofolate reductase	1081	362	494	493
group_10942		hypothetical protein	1081	299	380	379
secG		putative protein-export membrane protein SecG	1081	173	236	235
pyrH		Uridylate kinase	1081	254	728	727
glmU		Bifunctional protein GlmU	1081	1163	1379	1378
greA		Transcription elongation factor GreA	1081	461	482	481
metQ_3		putative D-methionine-binding lipoprotein MetQ	1081	707	824	823
nadD		Nicotinate-nucleotide adenylyltransferase	1081	632	665	632
gatC_1		Glutamyl-tRNA(Gln) amidotransferase subunit C	1081	194	302	301
spxA_2		Regulatory protein Spx	1081	398	398	398
gtaB		UTP--glucose-1-phosphate uridylyltransferase	1081	899	905	899
spsB_1		Signal peptidase IB	1081	515	560	556
kdgR_2		HTH-type transcriptional regulator KdgR	1081	113	2987	1013
rpsO		30S ribosomal protein S15	1081	269	269	269
group_18588		hypothetical protein	1081	503	503	503
scpB		Segregation and condensation protein B	1081	584	584	584
group_18590		hypothetical protein	1081	461	461	461
mrnC		Mini-ribonuclease 3	1081	386	386	386
group_18628		hypothetical protein	1081	887	887	887
group_18738		Tyrosine recombinase XerD-like protein	1081	779	779	779
atpF		ATP synthase subunit b	1081	497	497	497
tlyA		Hemolysin A	1081	827	827	827
acpP_1		Acyl carrier protein	1081	224	224	224
cspLA		Cold shock-like protein CspLA	1081	203	203	203
group_18899		hypothetical protein	1081	215	215	215
group_18900		hypothetical protein	1081	266	266	266
group_18901		Putative protein phosphatase 2C-type	1081	737	737	737
group_18904		hypothetical protein	1081	245	245	245
rpoZ		DNA-directed RNA polymerase subunit omega	1081	311	317	313
group_18910		hypothetical protein	1081	176	176	176
luxS		S-ribosylhomocysteine lyase	1081	482	482	482
def		Peptide deformylase	1081	614	626	614
group_18913		hypothetical protein	1081	191	191	191
yhaM		hypothetical protein	1081	179	2195	1258
yceM		Putative oxidoreductase YceM	1081	110	944	916
group_4710		hypothetical protein	1081	335	1325	401
group_6088		hypothetical protein	1081	128	383	348
ackA		Acetate kinase	1081	575	1193	1190
cshB		DEAD-box ATP-dependent RNA helicase CshB	1081	155	1343	1337
rsmD		Ribosomal RNA small subunit methyltransferase D	1081	203	752	636
nrdE1_2		Ribonucleoside-diphosphate reductase subunit alpha 1	1081	197	2159	2150
hemN		Oxygen-independent coproporphyrinogen-III oxidase-like protein	1081	221	1130	1127
group_6836		hypothetical protein	1081	344	431	429
group_6851		hypothetical protein	1081	251	1133	1129
pepV		Beta-Ala-Xaa dipeptidase	1081	89	1406	1403
cmpC		Bicarbonate transport ATP-binding protein CmpC	1081	170	803	801
group_7032		hypothetical protein	1081	356	497	490
group_7043		hypothetical protein	1081	317	701	598
group_7045		hypothetical protein	1081	191	692	689
rpmE2		50S ribosomal protein L31 type B	1081	242	284	259
group_7455		hypothetical protein	1081	428	1004	1002
dgs		Processive diacylglycerol alpha-glucosyltransferase	1081	194	998	996
group_7536		hypothetical protein	1081	305	743	741
prmC		Release factor glutamine methyltransferase	1081	389	830	828
murC		UDP-N-acetylmuramate--L-alanine ligase	1081	182	1331	1328
group_7637		hypothetical protein	1081	263	1265	1261
iolU		scyllo-inositol 2-dehydrogenase (NADP(+)) IolU	1081	122	983	981
oppD_2		Oligopeptide transport ATP-binding protein OppD	1081	464	803	802
artM_2		Arginine transport ATP-binding protein ArtM	1081	500	734	733
group_8266		hypothetical protein	1081	617	1190	1188
rnr		Ribonuclease R	1081	1202	2405	2400
mtsA		Metal ABC transporter substrate-binding lipoprotein	1081	506	926	925
iolG_2		Inositol 2-dehydrogenase/D-chiro-inositol 3-dehydrogenase	1081	425	956	954
nrdR		Transcriptional repressor NrdR	1081	143	497	478
group_8390		hypothetical protein	1081	296	296	296
mnmA		tRNA-specific 2-thiouridylase MnmA	1081	272	1121	1118
trmD		tRNA (guanine-N(1)-)-methyltransferase	1081	203	755	752
rutB		hypothetical protein	1081	296	551	547
ddpF		putative D,D-dipeptide transport ATP-binding protein DdpF	1081	578	656	625
ecsA_2		ABC-type transporter ATP-binding protein EcsA	1081	371	743	724
group_8900		Farnesyl diphosphate synthase	1081	458	872	870
yvcJ		Nucleotide-binding protein YvcJ	1081	536	890	889
queT		Queuosine precursor transporter QueT	1081	377	509	508
truB		tRNA pseudouridine synthase B	1081	707	884	883
group_9009		hypothetical protein	1081	227	641	640
serP2		DL-alanine permease SerP2	1081	902	1388	1387
group_9063		hypothetical protein	1081	485	1241	695
trmL		tRNA (cytidine(34)-2'-O)-methyltransferase	1081	206	548	546
rlmB		23S rRNA (guanosine-2'-O-)-methyltransferase RlmB	1081	212	743	741
group_9079		hypothetical protein	1081	329	533	532
group_9107		hypothetical protein	1081	98	341	340
nagB		Glucosamine-6-phosphate deaminase	1081	536	710	700
trxB		Thioredoxin reductase	1081	191	914	912
recU		Holliday junction resolvase RecU	1081	599	614	599
rimP		Ribosome maturation factor RimP	1081	248	383	379
rbfA		Ribosome-binding factor A	1081	191	350	349
yccU		putative protein YccU	1081	359	440	439
group_9769		hypothetical protein	1081	131	290	289
group_9816		hypothetical protein	1081	455	467	455
group_9839		hypothetical protein	1081	182	218	217
glmM		Phosphoglucosamine mutase	1081	1289	1385	1351
group_9846		hypothetical protein	1081	302	434	381
yutF		Acid sugar phosphatase	1081	215	770	769
spxA_1		Regulatory protein Spx	1081	176	413	412
iscS_1		Cysteine desulfurase IscS	1081	569	1319	1114
ydcV		Inner membrane ABC transporter permease protein YdcV	1081	257	776	775
mutX		8-oxo-dGTP diphosphatase	1081	446	482	481
ybeZ		PhoH-like protein	1081	257	986	984
ideR		Iron-dependent repressor IdeR	1081	515	647	646
group_9895		hypothetical protein	1081	269	269	269
group_9942		hypothetical protein	1081	314	374	344
truA		tRNA pseudouridine synthase A	1080	725	776	775
dut		Deoxyuridine 5'-triphosphate nucleotidohydrolase	1080	140	446	445
hrtA		Putative hemin import ATP-binding protein HrtA	1080	569	686	685
group_10858		hypothetical protein	1080	197	257	256
group_10860		hypothetical protein	1080	305	305	305
tadA_1		tRNA-specific adenosine deaminase	1080	323	506	505
group_10878		hypothetical protein	1080	203	275	274
group_10904		hypothetical protein	1080	263	263	263
group_10905		hypothetical protein	1080	380	398	397
bfmBAB		2-oxoisovalerate dehydrogenase subunit beta	1080	740	998	997
glnQ_2		Glutamine transport ATP-binding protein GlnQ	1080	188	629	628
group_10920		hypothetical protein	1080	602	686	685
pyrE		Orotate phosphoribosyltransferase	1080	260	629	628
panT		Pantothenic acid transporter PanT	1080	212	572	571
rex		Redox-sensing transcriptional repressor Rex	1080	425	638	636
thiI		hypothetical protein	1080	518	905	904
group_10947		hypothetical protein	1080	245	338	337
mgsR		Regulatory protein MgsR	1080	356	392	356
yhbY		RNA-binding protein YhbY	1080	269	317	316
tadA_2		tRNA-specific adenosine deaminase	1080	137	452	451
group_10966		hypothetical protein	1080	215	311	310
rpsN2		Alternate 30S ribosomal protein S14	1080	155	269	268
rpmF		50S ribosomal protein L32	1080	182	182	182
pflA		Pyruvate formate-lyase 1-activating enzyme	1080	788	797	788
yugI		General stress protein 13	1080	356	356	356
nth		Endonuclease III	1080	632	632	632
nrnA		putative bifunctional oligoribonuclease and PAP phosphatase NrnA	1080	935	935	935
group_12287		hypothetical protein	1080	212	212	212
ytrA		HTH-type transcriptional repressor YtrA	1080	368	368	368
group_12294		hypothetical protein	1080	332	332	332
group_12297		hypothetical protein	1080	917	917	917
group_12299		hypothetical protein	1080	647	647	647
engB		putative GTP-binding protein EngB	1080	596	596	596
group_12322		hypothetical protein	1080	170	170	170
group_12323		hypothetical protein	1080	656	656	656
ybeY		Endoribonuclease YbeY	1080	494	497	496
group_12335		hypothetical protein	1080	245	245	245
rluB_2		Ribosomal large subunit pseudouridine synthase B	1080	722	722	722
group_12337		hypothetical protein	1080	404	404	404
group_12338		hypothetical protein	1080	587	587	587
acpS		Holo-[acyl-carrier-protein] synthase	1080	359	359	359
group_12379		Putative NrdI-like protein	1080	455	455	455
group_15570		putative protein	1080	389	392	389
group_18591		putative protein	1080	776	776	776
sigA		RNA polymerase sigma factor SigA	1080	263	2897	1274
tipA		hypothetical protein	1080	260	725	658
group_5789		hypothetical protein	1080	605	731	730
group_6125		hypothetical protein	1080	251	311	310
metI		D-methionine transport system permease protein MetI	1080	179	662	659
prs2		Putative ribose-phosphate pyrophosphokinase 2	1080	644	974	972
group_6259		hypothetical protein	1080	281	521	520
uppS		Isoprenyl transferase	1080	266	884	750
group_6610		hypothetical protein	1080	149	266	263
rbsR_1		Ribose operon repressor	1080	179	986	982
mecA		Adapter protein MecA	1080	398	788	754
thiT		Thiamine transporter ThiT	1080	293	563	544
alr		Alanine racemase	1080	434	1100	1098
group_7068		hypothetical protein	1080	188	914	790
idi		Isopentenyl-diphosphate Delta-isomerase	1080	152	488	482
rpoE		putative DNA-directed RNA polymerase subunit delta	1080	233	593	572
dtd		D-aminoacyl-tRNA deacylase	1080	368	566	443
group_7453		hypothetical protein	1080	155	296	295
eno		Enolase	1080	230	1307	1303
glnM		putative glutamine ABC transporter permease protein GlnM	1080	146	695	691
cdaR_1		Carbohydrate diacid regulator	1080	554	1094	1092
dagK_1		Diacylglycerol kinase	1080	197	1019	1016
gyrA		DNA gyrase subunit A	1080	179	2459	2454
rmlB		dTDP-glucose 4,6-dehydratase	1080	236	1046	1041
group_7620		hypothetical protein	1080	203	239	238
tsaD		tRNA N6-adenosine threonylcarbamoyltransferase	1080	167	1010	1008
sugC		Trehalose import ATP-binding protein SugC	1080	383	1133	1130
group_7665		hypothetical protein	1080	98	143	139
group_7745		hypothetical protein	1080	209	809	792
group_8000		hypothetical protein	1080	221	1505	1479
group_8019		putative protein	1080	224	545	535
catE		hypothetical protein	1080	476	1397	857
dnaN		Beta sliding clamp	1080	1136	1136	1136
sufS		Cysteine desulfurase SufS	1080	500	1238	1228
ytpP		hypothetical protein	1080	209	323	319
fmt		Methionyl-tRNA formyltransferase	1080	254	962	933
sorC_2		PTS system sorbose-specific EIIC component	1080	215	812	810
eriC		Chloride/fluoride channel protein	1080	428	1196	1187
plsC		1-acyl-sn-glycerol-3-phosphate acyltransferase	1080	302	740	737
group_8239		hypothetical protein	1080	281	281	281
potD		Spermidine/putrescine-binding periplasmic protein	1080	299	1073	1070
mvaS		Hydroxymethylglutaryl-CoA synthase	1080	1172	1313	1260
panE		hypothetical protein	1080	749	923	921
pepT		Peptidase T	1080	227	1220	1217
group_8294		hypothetical protein	1080	362	905	847
group_8353		hypothetical protein	1080	272	392	391
group_8355		hypothetical protein	1080	122	122	122
rpmH		50S ribosomal protein L34	1080	134	143	134
group_8369		hypothetical protein	1080	425	425	425
argR_2		Arginine repressor	1080	173	446	436
pstS1		Phosphate-binding protein PstS 1	1080	443	866	859
tpx		Thiol peroxidase	1080	95	503	493
fba		Fructose-bisphosphate aldolase	1080	305	881	880
rplM		50S ribosomal protein L13	1080	206	446	445
gpsB		Cell cycle protein GpsB	1080	104	332	331
celA		PTS system cellobiose-specific EIIB component	1080	170	320	319
fabM		Trans-2-decenoyl-[acyl-carrier-protein] isomerase	1080	596	791	790
pabA		Aminodeoxychorismate/anthranilate synthase component 2	1080	479	587	570
ftsA		Cell division protein FtsA	1080	749	1373	1371
yggS		Pyridoxal phosphate homeostasis protein	1080	203	707	667
group_8904		Putative gluconeogenesis factor	1080	305	974	972
group_8957		hypothetical protein	1080	128	197	128
gpmA_1		2,3-bisphosphoglycerate-dependent phosphoglycerate mutase	1080	440	692	691
murA1_2		UDP-N-acetylglucosamine 1-carboxyvinyltransferase 1	1080	239	1271	1268
artQ_2		Arginine transport system permease protein ArtQ	1080	365	674	640
group_8993		hypothetical protein	1080	614	956	942
group_9002		Glycine cleavage system H-like protein	1080	158	332	330
group_9010		hypothetical protein	1080	113	428	197
rfbC		putative dTDP-4-dehydrorhamnose 3,5-epimerase	1080	320	593	592
group_9038		hypothetical protein	1080	146	491	488
group_9043		hypothetical protein	1080	500	641	640
ppm1		Polyprenol monophosphomannose synthase	1080	560	731	730
rplK		50S ribosomal protein L11	1080	191	467	424
group_9056		hypothetical protein	1080	248	458	364
group_9078		hypothetical protein	1080	407	503	502
kdgR_1		HTH-type transcriptional regulator KdgR	1080	551	983	982
gph_4		Phosphoglycolate phosphatase	1080	440	569	560
fpgS		Folylpolyglutamate synthase	1080	509	1271	1260
glyQ		Glycine--tRNA ligase alpha subunit	1080	617	914	913
rnpA		Ribonuclease P protein component	1080	287	329	328
mioC		Protein MioC	1080	239	443	442
ccpA		Catabolite control protein A	1080	242	1004	1002
gapN		NADP-dependent glyceraldehyde-3-phosphate dehydrogenase	1080	527	1427	1425
group_9845		hypothetical protein	1080	140	386	370
group_9851		hypothetical protein	1080	200	329	328
nrdD_1		Anaerobic ribonucleoside-triphosphate reductase	1080	248	338	337
folK		2-amino-4-hydroxy-6-hydroxymethyldihydropteridine pyrophosphokinase	1080	278	488	487
folB		Dihydroneopterin aldolase	1080	251	362	361
group_9882		Phosphomevalonate kinase	1080	395	992	990
aroB		3-dehydroquinate synthase	1080	461	1067	1065
act		Methanol dehydrogenase activator	1080	380	554	553
rsmG		Ribosomal RNA small subunit methyltransferase G	1080	257	713	712
dhaM		PTS-dependent dihydroxyacetone kinase, phosphotransferase subunit DhaM	1080	266	374	373
efp		Elongation factor P	1080	518	560	559
lrp		Leucine-rich protein	1080	266	851	850
group_9946		putative AAA domain-containing protein	1080	377	1268	1266
rutD		Putative aminoacrylate hydrolase RutD	1080	395	743	742
lrgA_1		Antiholin-like protein LrgA	1079	302	461	454
rplI		50S ribosomal protein L9	1079	218	455	451
atpB		ATP synthase subunit a	1079	533	722	715
group_10812		hypothetical protein	1079	272	272	272
group_10813		hypothetical protein	1079	269	371	370
hpt		Hypoxanthine-guanine phosphoribosyltransferase	1079	398	542	541
azoR1		FMN-dependent NADH-azoreductase 1	1079	239	641	636
glpF_1		Glycerol uptake facilitator protein	1079	323	698	697
group_10862		hypothetical protein	1079	224	224	224
group_10867		hypothetical protein	1079	245	296	295
prsA		Foldase protein PrsA	1079	185	929	928
group_10911		hypothetical protein	1079	230	230	230
group_10948		hypothetical protein	1079	287	353	352
rplA		50S ribosomal protein L1	1079	689	689	689
ulaB		Ascorbate-specific PTS system EIIB component	1079	278	278	278
group_10986		putative phosphotransferase enzyme IIB component	1079	491	503	492
group_10999		hypothetical protein	1079	305	317	316
rpmGA		50S ribosomal protein L33 1	1079	149	149	149
group_12051		Deoxyguanosine kinase	1079	416	650	640
rplGA		putative ribosomal protein YlxQ	1079	302	302	302
perR		Peroxide-responsive repressor PerR	1079	473	479	478
group_12253		hypothetical protein	1079	578	578	578
hup		DNA-binding protein HU	1079	275	275	275
yycJ		Putative metallo-hydrolase YycJ	1079	800	809	808
arlR_1		Response regulator ArlR	1079	680	680	680
group_12296	pstB3_2	Phosphate import ATP-binding protein PstB 3	1079	803	803	803
rpmA		50S ribosomal protein L27	1079	293	293	293
rplU		50S ribosomal protein L21	1079	314	314	314
rplT		50S ribosomal protein L20	1079	359	359	359
rmlD		dTDP-4-dehydrorhamnose reductase	1079	854	854	854
malG		Maltose transport system permease protein MalG	1079	836	836	836
ulaC		Ascorbate-specific PTS system EIIA component	1079	485	485	485
group_12395		hypothetical protein	1079	287	287	287
lspA		Lipoprotein signal peptidase	1079	110	1337	483
btsS		Sensor histidine kinase BtsS	1079	329	1751	1727
rlmL		Ribosomal RNA large subunit methyltransferase K/L	1079	353	1154	1150
group_5564		hypothetical protein	1079	227	449	441
tkt_2		Transketolase	1079	539	1985	1977
typA		GTP-binding protein TypA/BipA	1079	572	1841	1836
group_6255		hypothetical protein	1079	326	548	541
fabZ		3-hydroxyacyl-[acyl-carrier-protein] dehydratase FabZ	1079	266	422	421
bioY_2		Biotin transporter BioY	1079	236	635	471
dnaC		Replicative DNA helicase	1079	323	1355	1352
arcC1_2		Carbamate kinase 1	1079	173	956	951
ftsX		Cell division protein FtsX	1079	305	929	927
prfC		Peptide chain release factor 3	1079	380	1544	1541
group_7565		hypothetical protein	1079	383	710	691
group_7598		hypothetical protein	1079	629	947	901
artP		Arginine-binding extracellular protein ArtP	1079	278	848	805
uvrA		UvrABC system protein A	1079	572	2828	2822
yeiL		Regulatory protein YeiL	1079	461	644	638
ecfA2		Energy-coupling factor transporter ATP-binding protein EcfA2	1079	257	842	839
rbsC		Ribose import permease protein RbsC	1079	482	941	940
lrgB		Antiholin-like protein LrgB	1079	299	728	726
yqeN		putative protein YqeN	1079	380	1037	1035
group_8238		hypothetical protein	1079	128	428	412
prfA		Peptide chain release factor 1	1079	341	1079	1076
group_8290		hypothetical protein	1079	170	653	652
menF		Isochorismate synthase MenF	1079	335	1715	1711
group_8337		hypothetical protein	1079	374	494	481
purR		Pur operon repressor	1079	629	812	811
hslO		33 kDa chaperonin	1079	548	875	874
group_8392		hypothetical protein	1079	158	1283	1277
rsmI		Ribosomal RNA small subunit methyltransferase I	1079	314	869	861
ychF		Ribosome-binding ATPase YchF	1079	827	1115	1114
group_8847		hypothetical protein	1079	200	320	283
group_8862		hypothetical protein	1079	236	518	517
group_8866		hypothetical protein	1079	239	434	433
gpsA		Glycerol-3-phosphate dehydrogenase [NAD(P)+]	1079	560	1016	1015
nrdI		Protein NrdI	1079	278	413	412
group_8961		hypothetical protein	1079	326	524	523
nrdH		Glutaredoxin-like protein NrdH	1079	188	233	224
ruvB_2		Holliday junction ATP-dependent DNA helicase RuvB	1079	713	1664	1662
lplJ		Lipoate-protein ligase LplJ	1079	356	989	986
skfE		SkfA peptide export ATP-binding protein SkfE	1079	476	698	695
group_9004		hypothetical protein	1079	347	347	347
group_9013		hypothetical protein	1079	317	461	460
scpA_1		Segregation and condensation protein A	1079	206	707	706
corA		Cobalt/magnesium transport protein CorA	1079	572	944	943
group_9088		hypothetical protein	1079	329	542	541
group_9091		hypothetical protein	1079	125	233	229
glnR		HTH-type transcriptional regulator GlnR	1079	317	386	370
group_9122		hypothetical protein	1079	494	884	883
group_9689		Stress response regulator gls24	1079	227	545	541
hssR		Heme response regulator HssR	1079	494	929	658
hit		Protein hit	1079	179	419	418
glpE		Thiosulfate sulfurtransferase GlpE	1079	257	380	377
group_9776		hypothetical protein	1079	227	302	301
group_9779		hypothetical protein	1079	113	197	196
aspB		Asparagine--oxo-acid transaminase	1079	440	1193	1192
ybaN		Inner membrane protein YbaN	1079	353	395	368
group_9830		Protein SprT-like protein	1079	365	470	460
group_9862		hypothetical protein	1079	512	602	601
ribU		Riboflavin transporter RibU	1079	521	584	583
msrA		Peptide methionine sulfoxide reductase MsrA	1079	359	509	508
dnaI		Primosomal protein DnaI	1079	251	902	901
lemA		Protein LemA	1079	434	554	553
ppaX		Pyrophosphatase PpaX	1079	167	527	526
ccpN		Transcriptional repressor CcpN	1079	215	641	496
larR		Lactate racemization regulatory protein	1079	428	659	658
gluP		Rhomboid protease GluP	1079	263	677	675
nusA		Transcription termination/antitermination protein NusA	1078	326	1160	1139
rbsK		Ribokinase	1078	389	911	910
group_10856		hypothetical protein	1078	227	311	310
group_10865		hypothetical protein	1078	680	800	799
group_10874		hypothetical protein	1078	254	254	254
group_10949		hypothetical protein	1078	158	167	160
group_10963		hypothetical protein	1078	182	671	670
spsB_2		Signal peptidase IB	1078	488	593	592
ctsR		Transcriptional regulator CtsR	1078	446	464	463
ahpC		Alkyl hydroperoxide reductase C	1078	269	560	559
yrrK		Putative pre-16S rRNA nuclease	1078	419	419	419
sdhB		L-serine dehydratase, beta chain	1078	452	668	667
manA		Mannose-6-phosphate isomerase ManA	1078	917	950	946
dgkA		Undecaprenol kinase	1078	212	404	396
rpmB		50S ribosomal protein L28	1078	188	188	188
butA		Diacetyl reductase [(S)-acetoin forming]	1078	764	764	764
atpE		ATP synthase subunit c	1078	200	200	200
xylH		2-hydroxymuconate tautomerase	1078	182	182	182
rpsF		30S ribosomal protein S6	1078	284	287	286
groS		10 kDa chaperonin	1078	284	284	284
apbE		FAD:protein FMN transferase	1078	266	1010	854
ykuT		hypothetical protein	1078	185	926	703
group_4528		hypothetical protein	1078	113	710	683
group_4745		hypothetical protein	1078	290	644	616
obg		GTPase Obg	1078	263	1313	1306
group_4872		hypothetical protein	1078	89	278	232
group_5553		Putative phosphatase	1078	242	893	789
thiM		Hydroxyethylthiazole kinase	1078	458	785	769
trpS2		Tryptophan--tRNA ligase 2	1078	230	1025	1021
accD		Acetyl-coenzyme A carboxylase carboxyl transferase subunit beta	1078	185	875	872
tgt		Queuine tRNA-ribosyltransferase	1078	239	1142	1134
topA		DNA topoisomerase 1	1078	329	2120	2114
group_6274		hypothetical protein	1078	485	1109	1106
scrB		Sucrose-6-phosphate hydrolase	1078	818	1439	1436
group_6725		hypothetical protein	1078	359	752	750
mnmE		tRNA modification GTPase MnmE	1078	1166	1409	1384
cas2		CRISPR-associated endoribonuclease Cas2	1078	170	341	340
misCA		Membrane protein insertase MisCA	1078	224	815	623
group_7459		hypothetical protein	1078	89	317	275
artM_3		Arginine transport ATP-binding protein ArtM	1078	272	740	738
mccF		Microcin C7 self-immunity protein MccF	1078	287	953	951
chbA		PTS system N,N'-diacetylchitobiose-specific EIIA component	1078	233	323	321
pgi		Glucose-6-phosphate isomerase	1078	206	1349	1347
tuf		Elongation factor Tu	1078	137	1196	1193
ltaS1		Lipoteichoic acid synthase 1	1078	686	2144	2139
group_8300		hypothetical protein	1078	401	941	939
hisC		Histidinol-phosphate aminotransferase	1078	326	1271	1245
group_8846		hypothetical protein	1078	671	995	973
group_8894		hypothetical protein	1078	254	254	254
walK		Sensor histidine kinase WalK	1078	365	1349	1347
coaA		Pantothenate kinase	1078	146	920	917
group_9012		hypothetical protein	1078	233	1004	1003
group_9097		hypothetical protein	1078	251	392	391
udp		Uridine phosphorylase	1078	260	779	777
pgsA		CDP-diacylglycerol--glycerol-3-phosphate 3-phosphatidyltransferase	1078	170	563	562
group_9541		hypothetical protein	1078	359	395	389
ohrR		Organic hydroperoxide resistance transcriptional regulator	1078	278	443	425
oppF		Oligopeptide transport ATP-binding protein OppF	1078	932	932	932
pepA_1		Glutamyl aminopeptidase	1078	869	1067	1066
cobQ		Cobyric acid synthase	1078	533	809	784
fliY		L-cystine-binding protein FliY	1078	584	785	784
infC		Translation initiation factor IF-3	1078	341	575	529
group_9891		hypothetical protein	1078	176	176	176
group_9931		hypothetical protein	1078	326	359	358
yqgQ		putative protein YqgQ	1077	209	209	209
xseB		Exodeoxyribonuclease 7 small subunit	1077	215	215	215
znuC_1		High-affinity zinc uptake system ATP-binding protein ZnuC	1077	704	710	709
rplJ		50S ribosomal protein L10	1077	500	500	500
rpmI		50S ribosomal protein L35	1077	200	200	200
nusB		Transcription antitermination protein NusB	1077	434	434	434
garK		Glycerate 2-kinase	1077	161	1256	1139
neuA		N-acylneuraminate cytidylyltransferase	1077	515	1757	1238
rlmN		putative dual-specificity RNA methyltransferase RlmN	1077	242	1130	1109
group_3999		hypothetical protein	1077	257	716	714
prmA		Ribosomal protein L11 methyltransferase	1077	308	953	948
alsT		Amino-acid carrier protein AlsT	1077	170	1502	1340
puuD		Putative glutamine amidotransferase	1077	248	689	669
group_5958		hypothetical protein	1077	503	695	679
dacF		hypothetical protein	1077	527	1187	1184
group_61		hypothetical protein	1077	182	1088	738
rmlA		Glucose-1-phosphate thymidylyltransferase	1077	236	869	867
suhB		Fructose-1,6-bisphosphatase/inositol-1-monophosphatase	1077	209	1034	763
group_7506		hypothetical protein	1077	509	848	847
group_7607		hypothetical protein	1077	128	128	128
group_7619		Putative membrane protein insertion efficiency factor	1077	164	296	252
lacR_2		Lactose phosphotransferase system repressor	1077	146	776	771
group_7697		hypothetical protein	1077	299	380	355
walR		Transcriptional regulatory protein WalR	1077	155	710	709
dapH		2,3,4,5-tetrahydropyridine-2,6-dicarboxylate N-acetyltransferase	1077	335	638	610
group_8260		hypothetical protein	1077	299	581	580
group_8336		hypothetical protein	1077	140	251	250
group_8370		Sulfurtransferase	1077	119	302	301
clsA		Major cardiolipin synthase ClsA	1077	977	1649	1594
group_8896		hypothetical protein	1077	356	515	509
tpiA		Triosephosphate isomerase	1077	296	758	757
group_9003		hypothetical protein	1077	350	728	691
aroE		Shikimate dehydrogenase (NADP(+))	1077	341	878	877
ulaE		L-ribulose-5-phosphate 3-epimerase UlaE	1077	389	863	862
znuB		High-affinity zinc uptake system membrane protein ZnuB	1077	695	815	811
group_9700		hypothetical protein	1077	197	206	197
group_9756		hypothetical protein	1077	206	206	206
group_9837		hypothetical protein	1077	263	266	265
group_9867		hypothetical protein	1077	194	215	194
adcR		Transcriptional regulator AdcR	1076	206	443	442
ecfT_2		Energy-coupling factor transporter transmembrane protein EcfT	1076	320	794	793
mscL		Large-conductance mechanosensitive channel	1076	377	377	377
rpsU		30S ribosomal protein S21	1076	176	176	176
group_3471		hypothetical protein	1076	173	1208	910
hisS		Histidine--tRNA ligase	1076	197	1280	1277
group_4954		hypothetical protein	1076	935	1526	1516
dnaX		DNA polymerase III subunit tau	1076	272	863	860
group_6906		hypothetical protein	1076	293	524	522
ecfA1		Energy-coupling factor transporter ATP-binding protein EcfA1	1076	203	839	837
nrdF		Ribonucleoside-diphosphate reductase 2 subunit beta	1076	224	1010	1008
asnS		Asparagine--tRNA ligase	1076	218	1346	1344
atpG		ATP synthase gamma chain	1076	881	881	881
lacA		Galactose-6-phosphate isomerase subunit LacA	1076	194	425	412
group_8432		hypothetical protein	1076	416	1151	1142
yxeN		putative amino-acid permease protein YxeN	1076	662	803	802
accA		Acetyl-coenzyme A carboxylase carboxyl transferase subunit alpha	1076	773	773	773
yecS		L-cystine transport system permease protein YecS	1076	464	665	664
rbsR_2		Ribose operon repressor	1076	437	962	961
group_9239		Putative two-component membrane permease complex subunit SMU_746c	1076	395	821	811
rplL		50S ribosomal protein L7/L12	1076	176	371	364
group_9760		hypothetical protein	1076	440	533	532
legI		N,N'-diacetyllegionaminic acid synthase	1076	590	1025	1023
rsfS		Ribosomal silencing factor RsfS	1076	356	356	356
spo0J		Stage 0 sporulation protein J	1076	560	773	772
apt		Adenine phosphoribosyltransferase	1075	212	518	517
nikE		Nickel import ATP-binding protein NikE	1075	320	1454	626
group_12327		hypothetical protein	1075	446	452	451
rpsR		30S ribosomal protein S18	1075	239	239	239
group_18905		hypothetical protein	1075	338	341	340
aspS		Aspartate--tRNA ligase	1075	206	1751	1743
lysS		Lysine--tRNA ligase	1075	809	1490	1486
cydB		Cytochrome bd-I ubiquinol oxidase subunit 2	1075	329	1019	1017
lgt		Prolipoprotein diacylglyceryl transferase	1075	221	773	771
paiA		Spermidine/spermine N(1)-acetyltransferase	1075	299	521	483
bmrA		putative ABC transporter ATP-binding protein	1075	143	1739	1735
nrdE1_1		Ribonucleoside-diphosphate reductase subunit alpha 1	1075	266	2168	2162
guaC		GMP reductase	1075	716	983	982
epsM		Putative acetyltransferase EpsM	1075	332	629	628
group_8286		hypothetical protein	1075	197	290	197
thiN		Thiamine pyrophosphokinase	1075	320	632	628
group_8879		hypothetical protein	1075	485	821	820
gspA		General stress protein A	1075	485	818	807
folP		Dihydropteroate synthase	1075	98	803	802
cmk		Cytidylate kinase	1075	194	683	682
acyP		Acylphosphatase	1075	278	347	278
ssb_2		Single-stranded DNA-binding protein	1075	284	491	490
group_9767		tRNA-Thr(ggt)	1075	70	70	70
coaD		Phosphopantetheine adenylyltransferase	1075	326	485	484
rpsI		30S ribosomal protein S9	1074	332	392	391
group_10998		hypothetical protein	1074	185	323	322
group_12255		hypothetical protein	1074	230	230	230
group_12286		hypothetical protein	1074	275	275	275
group_12392		hypothetical protein	1074	173	173	173
group_3630		hypothetical protein	1074	131	1244	1182
group_5676		hypothetical protein	1074	203	449	406
adhR		HTH-type transcriptional regulator AdhR	1074	164	398	385
pheT_1		Phenylalanine--tRNA ligase beta subunit	1074	446	626	625
group_6925		hypothetical protein	1074	239	413	411
nadE		NH(3)-dependent NAD(+) synthetase	1074	521	821	820
group_8845		hypothetical protein	1074	116	116	116
group_9744		hypothetical protein	1074	143	365	364
group_9848		hypothetical protein	1074	245	611	610
group_9901		hypothetical protein	1074	275	473	471
nusG		Transcription termination/antitermination protein NusG	1074	437	539	538
opuCB		Carnitine transport permease protein OpuCB	1073	287	635	632
group_4847		hypothetical protein	1073	179	695	598
group_5647		hypothetical protein	1073	338	680	676
group_6277		hypothetical protein	1073	197	518	499
group_6294		hypothetical protein	1073	251	281	271
yedJ		putative protein YedJ	1073	242	698	658
cydD		ATP-binding/permease protein CydD	1073	392	1718	1714
group_8126		hypothetical protein	1073	311	542	540
group_8169		DegV domain-containing protein	1073	200	836	834
tdk		Thymidine kinase	1073	329	569	568
group_8717		hypothetical protein	1073	485	809	655
tcyN		L-cystine import ATP-binding protein TcyN	1073	461	743	742
group_8872		hypothetical protein	1073	200	362	361
group_9055		hypothetical protein	1073	272	368	352
alaA		Glutamate-pyruvate aminotransferase AlaA	1073	104	1211	1207
rpsT		30S ribosomal protein S20	1072	152	233	232
dltC		D-alanyl carrier protein	1072	239	239	239
pnp		Polyribonucleotide nucleotidyltransferase	1072	179	2129	2113
sttH		hypothetical protein	1072	125	521	516
sph		Oleate hydratase	1072	323	1778	1764
atpD		ATP synthase subunit beta	1072	554	1406	1404
fni		Isopentenyl-diphosphate delta-isomerase	1072	272	1244	993
fcl		GDP-L-fucose synthase	1072	134	1094	1056
group_6282		hypothetical protein	1072	281	896	891
group_6875		GTP cyclohydrolase 1 type 2	1072	329	788	787
czcD		Cadmium, cobalt and zinc/H(+)-K(+) antiporter	1072	173	869	829
mvaA		3-hydroxy-3-methylglutaryl-coenzyme A reductase	1072	242	1322	1279
group_7599		hypothetical protein	1072	440	824	823
group_8058		hypothetical protein	1072	794	1157	1153
whiA		Putative sporulation transcription regulator WhiA	1072	287	911	910
atpC		ATP synthase epsilon chain	1071	413	416	413
vanT		hypothetical protein	1071	398	1061	998
parC		DNA topoisomerase 4 subunit A	1071	812	2462	2452
group_4616		putative RNA methyltransferase	1071	1355	1670	1379
group_4896		hypothetical protein	1071	578	1541	1533
mmgB		putative 3-hydroxybutyryl-CoA dehydrogenase	1071	188	971	949
glnA		Glutamine synthetase	1071	212	1349	1342
group_5575		hypothetical protein	1071	659	860	856
pstS2		Phosphate-binding protein PstS 2	1071	200	881	879
cdaA		Cyclic di-AMP synthase CdaA	1071	350	851	849
clpX		ATP-dependent Clp protease ATP-binding subunit ClpX	1071	386	1226	1223
rimM		Ribosome maturation factor RimM	1071	263	518	517
gmk		Guanylate kinase	1071	197	656	628
group_9049		hypothetical protein	1071	149	305	272
rnc		Ribonuclease 3	1071	425	686	685
endA		DNA-entry nuclease	1071	470	857	855
rpsL		30S ribosomal protein S12	1070	413	413	413
asnA		Aspartate--ammonia ligase	1070	239	992	988
htpX		Protease HtpX	1070	191	908	884
pgcA_1		Phosphoglucomutase	1070	428	1706	1691
hom		Homoserine dehydrogenase	1070	191	1283	1279
fabG_1		3-oxoacyl-[acyl-carrier-protein] reductase FabG	1070	437	734	733
murF_2		UDP-N-acetylmuramoyl-tripeptide--D-alanyl-D-alanine ligase	1070	551	1343	1341
group_7039		hypothetical protein	1070	350	635	542
yjbK		Putative triphosphatase YjbK	1070	305	590	571
rdgB		dITP/XTP pyrophosphatase	1070	281	974	972
grpE		Protein GrpE	1069	533	533	533
yheH		putative multidrug resistance ABC transporter ATP-binding/permease protein YheH	1069	176	1739	1732
potD_1		hypothetical protein	1069	194	1037	1028
dnaJ		Chaperone protein DnaJ	1069	188	1163	1125
murE		UDP-N-acetylmuramoyl-L-alanyl-D-glutamate--L-lysine ligase	1069	458	1454	1450
ykoE		Putative HMP/thiamine permease protein YkoE	1069	212	554	522
group_5210		hypothetical protein	1069	182	629	583
aaaT		hypothetical protein	1069	308	581	499
lplA		Lipoate--protein ligase	1069	98	1019	1014
ktrA		Ktr system potassium uptake protein A	1069	299	671	670
pepC		Aminopeptidase C	1069	497	1340	1323
pgcA_2		Phosphoglucomutase	1069	602	1718	1716
aldC		Alpha-acetolactate decarboxylase	1069	143	749	718
group_7623		hypothetical protein	1069	230	659	616
mltG		hypothetical protein	1069	479	1802	1799
group_9034	thiI	putative tRNA sulfurtransferase	1069	260	1214	1212
mapP		Maltose 6'-phosphate phosphatase	1069	305	815	814
mntH		Divalent metal cation transporter MntH	1069	314	1340	1338
bglF_1		hypothetical protein	1068	404	1919	1908
group_2245		putative oxidoreductase	1068	260	1214	1164
bioY_1		Biotin transporter BioY	1068	365	563	538
group_6295		hypothetical protein	1068	431	989	982
group_6627		Putative phosphatase	1068	716	812	796
murI		Glutamate racemase	1068	206	794	792
galE		UDP-glucose 4-epimerase	1068	320	1019	994
gpmA_2		2,3-bisphosphoglycerate-dependent phosphoglycerate mutase	1068	176	701	690
sasA_1		Adaptive-response sensory-kinase SasA	1068	689	1313	1311
cutC_2		Copper homeostasis protein CutC	1068	302	635	633
pepD		Dipeptidase	1067	302	1418	1393
glgA		Glycogen synthase	1067	317	1430	1382
glyA		Serine hydroxymethyltransferase	1067	455	1256	1254
rpiA		Ribose-5-phosphate isomerase A	1067	398	671	670
ampH		hypothetical protein	1067	203	929	927
yqfL		Putative pyruvate, phosphate dikinase regulatory protein	1067	269	854	823
mraY		Phospho-N-acetylmuramoyl-pentapeptide-transferase	1067	206	1010	1008
glnQ_1		Glutamine transport ATP-binding protein GlnQ	1067	512	755	754
group_7156		hypothetical protein	1067	356	635	622
group_7666		hypothetical protein	1067	119	143	122
recF		DNA replication and repair protein RecF	1067	248	1148	1107
artQ_1		Arginine transport system permease protein ArtQ	1067	296	698	689
group_8958		putative protein	1067	299	431	430
proA		Gamma-glutamyl phosphate reductase	1066	302	1259	1248
ileS		Isoleucine--tRNA ligase	1066	1007	2792	2790
dcuR		Transcriptional regulatory protein DcuR	1066	272	749	684
arlS_2		Signal transduction histidine-protein kinase ArlS	1066	731	1070	1018
ribH		6,7-dimethyl-8-ribityllumazine synthase	1066	221	470	468
csbB		Putative glycosyltransferase CsbB	1066	242	932	923
bar		Phosphinothricin N-acetyltransferase	1066	290	491	490
atpA		ATP synthase subunit alpha	1066	614	1505	1501
group_9050		hypothetical protein	1066	248	371	349
rpsD		30S ribosomal protein S4	1066	149	674	610
metP		Methionine import system permease protein MetP	1066	110	692	691
mprF		Phosphatidylglycerol lysyltransferase	1065	599	2540	2525
rsmF		Ribosomal RNA small subunit methyltransferase F	1065	359	1331	1287
pyk		Pyruvate kinase	1065	410	1502	1499
feuC		Iron-uptake system permease protein FeuC	1065	503	1001	981
tig		Trigger factor	1065	107	1283	1278
serC		Phosphoserine aminotransferase	1065	518	1094	1020
chbC		hypothetical protein	1065	608	1220	1214
fabF		3-oxoacyl-[acyl-carrier-protein] synthase 2	1065	368	1733	1224
group_6957		hypothetical protein	1065	389	659	591
group_7421		hypothetical protein	1065	593	1262	1260
group_7438		hypothetical protein	1065	227	707	706
coaBC		Coenzyme A biosynthesis bifunctional protein CoaBC	1065	176	542	541
rsmH		Ribosomal RNA small subunit methyltransferase H	1065	554	968	946
rsgA		Small ribosomal subunit biogenesis GTPase RsgA	1065	266	872	871
yckB		putative ABC transporter extracellular-binding protein YckB	1065	206	857	856
tsaB		tRNA threonylcarbamoyladenosine biosynthesis protein TsaB	1065	521	692	691
ecsA_1		ABC-type transporter ATP-binding protein EcsA	1064	215	734	732
nylA		6-aminohexanoate-cyclic-dimer hydrolase	1064	689	1469	1456
dacA		D-alanyl-D-alanine carboxypeptidase DacA	1064	380	1235	1231
ylbL		putative protein YlbL	1064	209	1073	1054
group_6334		hypothetical protein	1064	242	608	606
udk		Uridine kinase	1064	332	632	621
group_9234		Acetyltransferase	1064	224	434	405
sepF		Cell division protein SepF	1064	551	605	604
ulaF		L-ribulose-5-phosphate 4-epimerase UlaF	1063	716	716	716
nadR		Transcription repressor NadR	1063	104	668	521
ribZ		Riboflavin transporter RibZ	1063	614	1340	1325
polC_2		DNA polymerase III PolC-type	1063	299	608	586
vanYB		hypothetical protein	1063	449	752	750
yidC		Membrane protein insertase YidC	1063	518	965	931
glnP		putative glutamine ABC transporter permease protein GlnP	1063	239	653	649
fhs1		Formate--tetrahydrofolate ligase 1	1063	461	1670	1668
nrdG		hypothetical protein	1063	134	617	616
ffh		Signal recognition particle protein	1063	1277	1574	1564
group_7553		hypothetical protein	1063	383	977	969
ribF		Riboflavin biosynthesis protein RibF	1063	362	932	930
carA_2		Carbamoyl-phosphate synthase small chain	1063	611	1070	1069
yusV		putative siderophore transport system ATP-binding protein YusV	1063	497	794	793
group_10931		hypothetical protein	1062	107	230	229
mhqR		HTH-type transcriptional regulator MhqR	1062	143	437	414
cinA		Putative competence-damage inducible protein	1062	467	1268	1201
pbpX		Penicillin-binding protein 2X	1062	1820	2258	2151
group_6976		hypothetical protein	1062	398	578	539
proS		Proline--tRNA ligase	1062	683	1874	1851
pdxK		Pyridoxine kinase	1062	452	758	756
group_7569		hypothetical protein	1062	239	497	495
pepQ		Xaa-Pro dipeptidase	1062	962	1145	1085
pyrR		Bifunctional protein PyrR	1062	521	521	521
mdtG		hypothetical protein	1061	398	1235	1198
yfkO		Putative NAD(P)H nitroreductase YfkO	1061	212	683	671
group_5301		hypothetical protein	1061	206	983	931
yxeM_2		putative amino-acid-binding protein YxeM	1061	185	812	810
polC_3		DNA polymerase III PolC-type	1060	248	4406	4372
sasA_2		Adaptive-response sensory-kinase SasA	1060	200	1193	1157
ltaE		Low specificity L-threonine aldolase	1060	398	1025	1021
rnj1		Ribonuclease J 1	1060	365	1706	1675
copA		Copper-exporting P-type ATPase	1060	1295	2234	2231
yqjG		Glutathionyl-hydroquinone reductase YqjG	1060	416	956	953
group_5206		hypothetical protein	1060	176	464	397
dnaK		Chaperone protein DnaK	1060	170	1829	1825
cvfB		Conserved virulence factor B	1060	197	854	852
group_6983		Putative 2-hydroxyacid dehydrogenase	1060	146	956	944
argS		Arginine--tRNA ligase	1060	935	1691	1690
group_8145		Nitronate monooxygenase	1060	644	959	958
uxuA		Mannonate dehydratase	1060	338	1046	1044
fabH		3-oxoacyl-[acyl-carrier-protein] synthase 3	1060	155	971	969
rpsG		30S ribosomal protein S7	1060	380	470	469
arcA		Arginine deiminase	1060	860	1232	1231
gatA_2		Glutamyl-tRNA(Gln) amidotransferase subunit A	1059	272	2057	1992
divIVA		hypothetical protein	1059	176	1568	786
glcK		Glucokinase	1059	173	968	925
group_5249		hypothetical protein	1059	236	377	358
xseA		Exodeoxyribonuclease 7 large subunit	1059	140	1340	1338
yabA		Initiation-control protein YabA	1059	248	326	325
cysE		Serine acetyltransferase	1058	332	593	583
group_12324		hypothetical protein	1058	494	494	494
group_2716		hypothetical protein	1058	227	1445	1423
tenA		Aminopyrimidine aminohydrolase	1058	323	686	672
group_4796		hypothetical protein	1058	224	449	448
group_4978		hypothetical protein	1058	428	785	771
mnmG		tRNA uridine 5-carboxymethylaminomethyl modification enzyme MnmG	1058	605	1901	1897
proB		Glutamate 5-kinase 1	1058	413	803	801
pspA		Phosphoserine phosphatase 1	1058	326	641	632
nrdF2		Ribonucleoside-diphosphate reductase subunit beta nrdF2	1058	728	959	958
cas1		CRISPR-associated endonuclease Cas1	1057	212	878	866
lytR_1		Sensory transduction protein LytR	1057	320	740	738
lepA_1		Elongation factor 4	1057	578	2783	2773
gap		Glyceraldehyde-3-phosphate dehydrogenase	1057	455	1013	1008
ftsH		ATP-dependent zinc metalloprotease FtsH	1057	677	1985	1973
hmpT		Thiamine precursor transporter HmpT	1057	242	464	463
ybhL		Inner membrane protein YbhL	1057	344	689	688
prfB		Peptide chain release factor 2	1057	980	1028	1012
pstB3_3		Phosphate import ATP-binding protein PstB 3	1056	140	761	743
lepA_2		Elongation factor 4	1056	1370	1832	1831
rpe		Ribulose-phosphate 3-epimerase	1056	335	662	661
group_3044		hypothetical protein	1055	176	704	689
group_4409		FMN-binding protein	1055	176	407	351
cysS		Cysteine--tRNA ligase	1055	308	1343	1339
ygaZ		hypothetical protein	1055	104	692	657
yicL		putative inner membrane transporter YicL	1055	287	914	900
vldH		Validoxylamine A 7'-phosphate phosphatase	1055	308	656	642
group_6715		hypothetical protein	1055	383	665	647
ftsE		Cell division ATP-binding protein FtsE	1055	377	692	691
ywlC		Threonylcarbamoyl-AMP synthase	1055	278	596	595
ung		Uracil-DNA glycosylase	1055	314	653	652
phoP		Alkaline phosphatase synthesis transcriptional regulatory protein PhoP	1055	518	743	703
dauR		hypothetical protein	1055	362	698	672
group_9833		hypothetical protein	1055	137	389	386
group_5070		L-2-hydroxyisocaproate dehydrogenase	1054	446	917	886
group_5144		hypothetical protein	1054	353	572	555
group_5267		hypothetical protein	1054	368	782	762
sdhA		L-serine dehydratase, alpha chain	1054	344	932	870
yknZ		putative ABC transporter permease YknZ	1054	248	1247	1244
group_6268	glpF_1	Glycerol uptake facilitator protein	1054	131	713	685
yjbM		GTP pyrophosphokinase YjbM	1054	296	698	670
ruvA		Holliday junction ATP-dependent DNA helicase RuvA	1054	377	590	589
group_2619	yhaM	3'-5' exoribonuclease YhaM	1053	128	965	940
group_4430		hypothetical protein	1053	341	818	815
group_6620		hypothetical protein	1053	152	314	303
lytR_2		Transcriptional regulator LytR	1053	509	1307	1297
murJ		Lipid II flippase MurJ	1053	362	1667	1665
metK		S-adenosylmethionine synthase	1053	911	1202	1195
niaX		Niacin transporter NiaX	1053	173	542	541
hpf		Ribosome hibernation promotion factor	1053	368	560	553
ispE		4-diphosphocytidyl-2-C-methyl-D-erythritol kinase	1052	245	851	788
luxA		hypothetical protein	1052	230	1043	1019
guaB_3		Inosine-5'-monophosphate dehydrogenase	1052	1235	1481	1480
rsmB		Ribosomal RNA small subunit methyltransferase B	1052	761	1322	1319
group_6621		hypothetical protein	1052	197	512	506
adh_1		Alcohol dehydrogenase	1052	161	1055	1046
yqgN		putative protein YqgN	1052	482	527	526
group_9961		hypothetical protein	1052	185	308	307
rpsP		30S ribosomal protein S16	1051	272	272	272
group_3881		hypothetical protein	1051	314	1019	1017
mutY		Adenine DNA glycosylase	1051	425	1154	1124
lytG		Exo-glucosaminidase LytG	1051	194	581	573
uppP		Undecaprenyl-diphosphatase	1051	566	839	838
dppC		Dipeptide transport system permease protein DppC	1051	275	821	819
pyrF		Orotidine 5'-phosphate decarboxylase	1051	314	707	699
group_3250		hypothetical protein	1050	419	1064	1040
pepN		Aminopeptidase N	1050	497	2579	2541
rhaS_2		putative response regulatory protein	1050	422	773	763
comEC		ComE operon protein 3	1050	194	2774	2082
ogt		Methylated-DNA--protein-cysteine methyltransferase	1050	257	488	475
group_8338		Putative universal stress protein	1050	251	452	451
group_9110		hypothetical protein	1050	191	359	308
group_9923		Putative universal stress protein	1050	320	452	451
group_1223		hypothetical protein	1049	317	1934	1762
ykoD_1		Putative HMP/thiamine import ATP-binding protein YkoD	1049	287	1286	1272
group_3155		hypothetical protein	1049	110	821	801
group_3193		hypothetical protein	1049	275	635	603
coiA		hypothetical protein	1049	233	947	939
metQ_2		putative D-methionine-binding lipoprotein MetQ	1049	254	848	842
clpC_1		putative ATP-dependent Clp protease ATP-binding subunit	1049	1301	2108	2106
ydcP		hypothetical protein	1049	248	926	924
group_7523		hypothetical protein	1049	308	554	454
prs		Ribose-phosphate pyrophosphokinase	1049	746	968	967
fadA		putative acetyl-CoA acyltransferase	1048	125	1115	891
yfkN		hypothetical protein	1048	269	1334	1162
group_4734		hypothetical protein	1048	137	491	475
xylG		Xylose import ATP-binding protein XylG	1048	284	1535	1504
recR		Recombination protein RecR	1048	371	596	594
appA		hypothetical protein	1047	395	1628	1617
group_3408		hypothetical protein	1047	284	1361	1317
iolG_1		Inositol 2-dehydrogenase/D-chiro-inositol 3-dehydrogenase	1047	251	1481	900
group_4777		Protein-ADP-ribose hydrolase	1047	446	818	813
kdgA_1		KHG/KDPG aldolase	1047	212	623	604
glgB		1,4-alpha-glucan branching enzyme GlgB	1047	893	1868	1844
group_668		hypothetical protein	1047	89	1871	997
group_6686		hypothetical protein	1047	266	443	438
recA		Protein RecA	1047	755	1139	1138
yfiC_2		tRNA1(Val) (adenine(37)-N6)-methyltransferase	1047	518	725	706
arlR_2		Response regulator ArlR	1047	278	689	688
murA1_1		UDP-N-acetylglucosamine 1-carboxyvinyltransferase	1046	236	1259	1256
group_3496		hypothetical protein	1046	158	902	874
pepX		Xaa-Pro dipeptidyl-peptidase	1046	236	2288	2253
era		GTPase Era	1046	149	1298	943
group_7009		hypothetical protein	1046	230	794	792
yfkJ		Low molecular weight protein-tyrosine-phosphatase YfkJ	1046	275	437	436
queA		S-adenosylmethionine:tRNA ribosyltransferase-isomerase	1046	359	1028	1026
group_8045		hypothetical protein	1046	662	1289	1282
mtcA1		Beta-carbonic anhydrase 1	1046	155	497	496
ppaC		putative manganese-dependent inorganic pyrophosphatase	1046	599	935	934
lrgA_2		Antiholin-like protein LrgA	1046	392	392	392
group_4389		hypothetical protein	1045	248	476	475
mdtH		Multidrug resistance protein MdtH	1045	446	1256	1225
hflX		GTPase HflX	1045	596	1241	1232
nrdD_2		Anaerobic ribonucleoside-triphosphate reductase	1045	692	2198	2193
group_6599		hypothetical protein	1045	137	2201	2188
group_6960		hypothetical protein	1045	188	755	753
metG		Methionine--tRNA ligase	1045	422	2015	1993
group_1958		hypothetical protein	1044	152	1070	1004
group_4029		hypothetical protein	1044	314	1649	1641
mppA		Periplasmic murein peptide-binding protein	1044	179	1661	1391
dedA		Protein DedA	1044	170	638	635
group_7423		hypothetical protein	1044	320	1418	1415
rimI		N-alpha-acetyltransferase RimI	1044	185	407	405
rpsK		30S ribosomal protein S11	1044	197	383	382
ddl		D-alanine--D-alanine ligase	1044	194	1046	1041
group_10830		hypothetical protein	1043	335	380	379
group_7449		hypothetical protein	1043	359	584	582
adk		Adenylate kinase	1043	218	638	637
rsmC		Ribosomal RNA small subunit methyltransferase C	1043	338	590	589
rpmD		50S ribosomal protein L30	1042	179	179	179
glyS		Glycine--tRNA ligase beta subunit	1042	938	2039	2036
opuCD		Carnitine transport permease protein OpuCD	1042	275	650	648
rpoA		DNA-directed RNA polymerase subunit alpha	1042	203	938	936
rplW		50S ribosomal protein L23	1042	188	296	295
rpmC		50S ribosomal protein L29	1041	206	206	206
rpsM		30S ribosomal protein S13	1041	365	365	365
yvgN_1		Glyoxal reductase	1041	218	854	765
dnaA		Chromosomal replication initiator protein DnaA	1041	170	1409	1405
glgP		Glycogen phosphorylase	1041	713	2264	2260
ldh		L-lactate dehydrogenase	1041	230	989	984
lacC_1		Tagatose-6-phosphate kinase	1041	278	911	910
oppD_1		Oligopeptide transport ATP-binding protein OppD	1041	110	1049	1044
rapA		RNA polymerase-associated protein RapA	1041	1346	3098	3093
rplP		50S ribosomal protein L16	1041	254	413	412
group_8853		hypothetical protein	1041	89	89	89
rplO		50S ribosomal protein L15	1041	272	440	439
deoC		Deoxyribose-phosphate aldolase	1041	671	671	671
rplE		50S ribosomal protein L5	1040	542	542	542
rpsE		30S ribosomal protein S5	1040	494	494	494
rplQ		50S ribosomal protein L17	1040	386	386	386
oppA		Oligopeptide-binding protein OppA	1040	206	1658	1651
sasA_3		Adaptive-response sensory-kinase SasA	1040	338	1523	1496
aroC		Chorismate synthase	1040	686	1166	1162
yidA_1		Putative phosphatase	1040	131	2774	800
rplC		50S ribosomal protein L3	1040	449	677	625
rplV		50S ribosomal protein L22	1040	305	344	343
rpsQ		30S ribosomal protein S17	1040	209	260	259
yhfT		putative acyl--CoA ligase YhfT	1039	104	1229	1210
group_2534		hypothetical protein	1039	176	1265	1251
group_4026		hypothetical protein	1039	272	497	495
opuBA		Choline transport ATP-binding protein OpuBA	1039	248	722	699
trkA		Trk system potassium uptake protein TrkA	1039	293	1349	1342
group_7547		hypothetical protein	1039	587	986	984
pdxB		Erythronate-4-phosphate dehydrogenase	1038	194	1181	1100
group_2486	bglF_1	PTS system beta-glucoside-specific EIIBCA component	1038	179	1385	1316
nupX		Putative nucleoside permease NupX	1038	158	1202	1196
pepF1_2		Oligoendopeptidase F, plasmid	1038	149	1805	1800
group_6044		hypothetical protein	1038	227	905	897
rplN		50S ribosomal protein L14	1038	200	368	367
group_867		hypothetical protein	1038	272	1163	1092
yqeH		putative protein YqeH	1038	857	1118	1117
maa		Maltose O-acetyltransferase	1037	176	605	549
ecfT_1		Energy-coupling factor transporter transmembrane protein EcfT	1037	260	830	824
ydhF		Oxidoreductase YdhF	1037	458	914	908
group_8120		hypothetical protein	1037	125	125	125
group_9836		hypothetical protein	1037	260	380	379
group_1041		hypothetical protein	1036	122	2564	2465
ppdK		Pyruvate, phosphate dikinase	1036	1073	2645	2631
yclM		Aspartokinase 3	1036	161	1382	1335
group_3351		hypothetical protein	1036	218	872	869
group_3865		hypothetical protein	1036	308	740	708
accC		Biotin carboxylase	1036	212	1370	1366
ftsZ		Cell division protein FtsZ	1036	374	1283	1278
saeR		Response regulator SaeR	1036	563	686	685
rplD		50S ribosomal protein L4	1036	296	623	622
pyrP		Uracil permease	1035	107	1415	1323
ntcA		hypothetical protein	1035	413	707	679
secY_1		Protein translocase subunit SecY	1035	368	1307	1300
ohrA		hypothetical protein	1035	233	413	412
manZ_2		PTS system mannose-specific EIID component	1035	299	827	824
brnQ_1		Branched-chain amino acid transport system 2 carrier protein	1034	257	1346	1294
polA		DNA polymerase I	1034	686	2642	2637
rluB_1		Ribosomal large subunit pseudouridine synthase B	1034	356	719	717
guaB_2		Inosine-5'-monophosphate dehydrogenase	1034	452	659	658
miaA		tRNA dimethylallyltransferase	1034	566	893	889
codY		GTP-sensing transcriptional pleiotropic repressor CodY	1034	413	785	784
rpsS		30S ribosomal protein S19	1033	89	278	277
rpsZ		30S ribosomal protein S14 type Z	1033	185	212	185
patB		Cystathionine beta-lyase PatB	1033	227	1175	1147
tsaE		tRNA threonylcarbamoyladenosine biosynthesis protein TsaE	1033	356	509	445
gmuE		Putative fructokinase	1033	170	920	877
copY		Transcriptional repressor CopY	1032	245	416	414
cynR		HTH-type transcriptional regulator CynR	1032	548	935	875
manX_1		PTS system mannose-specific EIIAB component	1032	473	1034	1009
ligA		DNA ligase	1032	1823	1946	1945
rpsJ		30S ribosomal protein S10	1031	281	308	307
glgC		Glucose-1-phosphate adenylyltransferase	1031	95	1157	1112
carB_1		hypothetical protein	1031	605	1598	1592
clpE		ATP-dependent Clp protease ATP-binding subunit ClpE	1031	269	2264	2227
group_3910		putative NADH oxidase	1031	164	1370	1365
cysK		Cysteine synthase	1031	395	938	893
ulaG		putative L-ascorbate-6-phosphate lactonase UlaG	1031	263	1097	1088
pepS		Aminopeptidase PepS	1031	134	1277	1219
group_4903		hypothetical protein	1031	209	683	668
radA		DNA repair protein RadA	1031	386	1370	1363
rbsD		D-ribose pyranase	1031	287	416	397
group_7521		hypothetical protein	1031	698	920	919
infA		Translation initiation factor IF-1	1030	218	218	218
group_2767		hypothetical protein	1030	344	2003	1952
fhuD		Iron(3+)-hydroxamate-binding protein FhuD	1030	371	932	930
menH		2-succinyl-6-hydroxy-2,4-cyclohexadiene-1-carboxylate synthase	1030	209	926	924
rpsC		30S ribosomal protein S3	1030	278	653	652
yitJ		Bifunctional homocysteine S-methyltransferase/5,10-methylenetetrahydrofolate reductase	1029	431	1847	1767
opuCC_2		hypothetical protein	1029	830	1547	1506
group_3515	divIVA	Cell division protein DivIVA	1029	140	770	769
group_3915		hypothetical protein	1029	323	1232	1201
ypuA		putative protein YpuA	1029	122	962	956
lipL		hypothetical protein	1029	269	848	834
nanA		N-acetylneuraminate lyase	1029	521	917	911
murG		UDP-N-acetylglucosamine--N-acetylmuramyl-(pentapeptide) pyrophosphoryl-undecaprenol N-acetylglucosamine transferase	1029	131	1076	1072
yohK		Inner membrane protein YohK	1029	146	695	690
rpmJ		50S ribosomal protein L36	1028	116	116	116
mta_1		HTH-type transcriptional activator mta	1028	263	713	636
pyrG		CTP synthase	1028	851	1604	1602
group_5630		hypothetical protein	1028	350	677	493
guaB_1		Inosine-5'-monophosphate dehydrogenase	1028	356	1283	1281
gatB		Aspartyl/glutamyl-tRNA(Asn/Gln) amidotransferase subunit B	1028	395	1442	1438
thiE		Thiamine-phosphate synthase	1028	332	671	666
argH		Argininosuccinate lyase	1028	314	1388	1383
ybaK		hypothetical protein	1028	224	473	471
rplX		50S ribosomal protein L24	1028	89	305	304
pgk		Phosphoglycerate kinase	1028	182	1196	1194
bglF_2		PTS system beta-glucoside-specific EIIBCA component	1027	143	1874	1814
alsS		Acetolactate synthase	1027	230	1685	1675
ybiT_1		putative ABC transporter ATP-binding protein YbiT	1027	302	1553	1512
group_5171		hypothetical protein	1027	446	1061	1053
hprK		HPr kinase/phosphorylase	1027	173	935	932
group_7491		hypothetical protein	1027	755	1151	1149
rplR		50S ribosomal protein L18	1026	266	356	355
ribE		Riboflavin synthase	1026	266	650	644
oppC		Oligopeptide transport system permease protein OppC	1026	209	1043	1029
divIB		Cell division protein DivIB	1026	260	1169	1134
group_6348		hypothetical protein	1026	365	539	517
yeeO		putative FMN/FAD exporter YeeO	1026	356	1319	1278
murD		UDP-N-acetylmuramoylalanine--D-glutamate ligase	1026	233	1355	1352
hepT		Heptaprenyl diphosphate synthase component 2	1026	599	980	976
rplB		50S ribosomal protein L2	1026	374	833	832
tmpC_1		Membrane lipoprotein TmpC	1025	542	1175	1040
group_8277		hypothetical protein	1025	128	218	217
rpsH		30S ribosomal protein S8	1025	215	398	397
braC		Leu/Ile/Val-binding protein	1024	191	1166	1158
lacX		Protein LacX, plasmid	1024	434	896	892
fabD		Malonyl CoA-acyl carrier protein transacylase	1024	320	926	925
galK		Galactokinase	1024	113	878	877
group_9098		hypothetical protein	1024	632	761	760
group_3365		hypothetical protein	1023	251	1157	1143
yknX		Putative efflux system component YknX	1023	278	1244	1227
pepO_3		Neutral endopeptidase	1023	332	1895	1890
group_7823		hypothetical protein	1023	347	830	816
group_1921		hypothetical protein	1022	191	1319	1081
iscS_2		Cysteine desulfurase IscS	1022	659	1178	1136
group_5537		hypothetical protein	1022	194	728	691
dus		putative tRNA-dihydrouridine synthase	1022	191	977	975
group_8674		hypothetical protein	1022	302	473	463
ypdA		Sensor histidine kinase YpdA	1021	233	1745	1717
thrC		Threonine synthase	1021	227	1490	1455
group_4363		hypothetical protein	1021	146	473	394
csn2		CRISPR-associated protein Csn2	1021	200	665	648
nikB		Nickel transport system permease protein NikB	1021	278	944	920
group_8242		hypothetical protein	1021	176	590	585
rsmE		Ribosomal RNA small subunit methyltransferase E	1020	212	740	738
group_4971		hypothetical protein	1020	227	926	906
purN		Phosphoribosylglycinamide formyltransferase	1020	305	563	550
znuA_2		High-affinity zinc uptake system binding-protein ZnuA	1020	374	923	919
sasA_4		Adaptive-response sensory-kinase SasA	1020	737	1229	1228
group_3620		hypothetical protein	1019	194	458	454
ppc		Phosphoenolpyruvate carboxylase	1019	755	2795	2791
group_6324		hypothetical protein	1019	209	551	415
hpdA		4-hydroxyphenylacetate decarboxylase activating enzyme	1019	308	776	755
tkt_1		Transketolase	1018	140	1784	888
aadK		Aminoglycoside 6-adenylyltransferase	1018	116	854	688
polC_1		DNA polymerase III PolC-type	1018	200	2507	2483
bioB		Biotin synthase	1018	362	992	969
argG		Argininosuccinate synthase	1018	365	1190	1184
group_5133		hypothetical protein	1018	272	566	561
lacD		Tagatose 1,6-diphosphate aldolase	1018	236	983	871
hel		Lipoprotein E	1018	275	902	868
argF		Ornithine carbamoyltransferase	1018	740	998	991
rluD		Ribosomal large subunit pseudouridine synthase D	1017	233	902	887
gla		Glycerol facilitator-aquaporin gla	1017	524	848	846
licC		Lichenan permease IIC component	1017	164	2471	1265
aroD		3-dehydroquinate dehydratase	1016	242	677	676
glgX_1		Glycogen debranching enzyme	1015	1241	2351	2297
group_6218		hypothetical protein	1015	203	503	438
group_1688		hypothetical protein	1014	107	1643	1610
ykoD_2		Putative HMP/thiamine import ATP-binding protein YkoD	1014	299	1676	1590
metQ_1		Methionine-binding lipoprotein MetQ	1014	203	848	828
pknD		Serine/threonine-protein kinase PknD	1013	425	1955	1946
group_3686		hypothetical protein	1013	254	1451	1376
trxA		Thioredoxin	1012	152	314	313
glpK		Glycerol kinase	1012	425	2777	1555
ansB		hypothetical protein	1012	347	962	939
neuC		Polysialic acid biosynthesis protein P7	1012	920	1154	1153
desK		Sensor histidine kinase DesK	1011	245	1097	1000
fatC		Ferric-anguibactin transport system permease protein FatC	1010	476	974	970
tagO		putative undecaprenyl-phosphate N-acetylglucosaminyl 1-phosphate transferase	1010	956	1160	1159
aroF		Phospho-2-dehydro-3-deoxyheptonate aldolase, Tyr-sensitive	1010	542	1007	1005
group_8995		hypothetical protein	1010	212	743	742
group_9945		hypothetical protein	1010	254	308	307
group_6413		hypothetical protein	1009	380	560	559
rplF		50S ribosomal protein L6	1009	164	611	535
secA_1		Protein translocase subunit SecA	1008	323	2528	2516
acoA		Acetoin:2,6-dichlorophenolindophenol oxidoreductase subunit alpha	1008	467	968	960
group_8250		hypothetical protein	1008	197	323	322
yxdL_1		ABC transporter ATP-binding protein YxdL	1007	134	674	662
group_4321		hypothetical protein	1007	173	938	885
tcrA		Transcriptional regulatory protein TcrA	1007	308	692	686
upp		Uracil phosphoribosyltransferase	1007	200	632	628
oppD_3		Oligopeptide transport ATP-binding protein OppD	1006	476	788	783
mutS		DNA mismatch repair protein MutS	1006	368	2579	2566
group_5629		hypothetical protein	1006	242	545	536
group_596		hypothetical protein	1006	245	1301	336
oppB		Oligopeptide transport system permease protein OppB	1005	161	914	912
fus		Elongation factor G	1005	851	2084	2076
asd		Aspartate-semialdehyde dehydrogenase	1004	563	1076	1063
ybiT_2		putative ABC transporter ATP-binding protein YbiT	1004	1355	1619	1618
dcuS		hypothetical protein	1003	407	1526	1360
adeQ		Adenine permease AdeQ	1003	140	1421	1418
arcC1_1		Carbamate kinase 1	1003	245	929	925
ulaA_1		Ascorbate-specific PTS system EIIC component	1002	191	1361	1346
sstT		Serine/threonine transporter SstT	1002	326	1214	1204
ldhD		D-lactate dehydrogenase	1002	473	992	991
group_8163		hypothetical protein	1002	302	473	454
group_8745		hypothetical protein	1002	683	1286	1269
cimH		NAD-dependent malic enzyme	1001	137	2213	1054
coaE		Dephospho-CoA kinase	1001	212	608	586
metN_2		Methionine import ATP-binding protein MetN	1001	584	1070	1069
group_8945		hypothetical protein	1001	245	878	876
group_9160		hypothetical protein	1001	500	662	661
rpsB		30S ribosomal protein S2	1001	365	770	769
purH		Bifunctional purine biosynthesis protein PurH	1000	266	1781	1538
cdd		Cytidine deaminase	1000	359	1049	420
tal		Transaldolase	1000	221	647	645
group_6318		hypothetical protein	1000	221	509	469
paaI		Acyl-coenzyme A thioesterase PaaI	1000	101	458	384
group_2437		hypothetical protein	999	698	1352	1297
yciB		Putative L,D-transpeptidase YciB	999	323	575	569
alaS		Alanine--tRNA ligase	999	797	2618	2612
steT		hypothetical protein	999	869	1370	1351
gatA_1		Glutamyl-tRNA(Gln) amidotransferase subunit A	999	986	1475	1465
glcU		putative glucose uptake protein GlcU	999	629	866	855
group_1601		hypothetical protein	998	269	1109	1044
purM		Phosphoribosylformylglycinamidine cyclo-ligase	998	539	1025	1018
oatA		O-acetyltransferase OatA	998	791	1790	1775
group_4776		Protein ADP-ribosyltransferase	998	188	878	866
group_5394		hypothetical protein	998	641	1034	1032
group_3552		hypothetical protein	997	137	323	276
nadK		NAD kinase	997	272	836	833
cheB		Chemotaxis response regulator protein-glutamate methylesterase	997	128	833	813
group_6152		hypothetical protein	997	362	644	643
group_8203		hypothetical protein	997	263	476	475
group_8942	acpP_1	Acyl carrier protein	997	245	305	304
lyx		L-xylulose/3-keto-L-gulonate kinase	996	485	1517	1478
group_3327		hypothetical protein	996	260	1538	1511
pheT_2		Phenylalanine--tRNA ligase beta subunit	996	323	2405	2399
cof		HMP-PP phosphatase	996	386	1382	1367
fatD		Ferric-anguibactin transport system permease protein FatD	996	137	1016	956
group_2764		hypothetical protein	995	275	785	780
licR		putative licABCH operon regulator	995	239	1715	1671
trkG		Trk system potassium uptake protein TrkG	995	395	1439	1404
group_6687		hypothetical protein	995	206	662	653
group_8322		hypothetical protein	995	530	842	841
cutC_1		Choline trimethylamine-lyase	995	164	2456	2365
emrB		Multidrug export protein EmrB	994	257	1499	1442
penA		Penicillin-binding protein 2B	994	224	2045	2029
ydfG		NADP-dependent 3-hydroxy acid dehydrogenase YdfG	994	401	1076	729
gbuB		hypothetical protein	994	260	1727	1718
group_8262		hypothetical protein	994	236	485	483
yeeN		putative transcriptional regulatory protein YeeN	994	293	716	715
comFA		ComF operon protein 1	993	416	1289	1281
thiO		Glycine oxidase	993	395	1103	1100
btuD_3		Vitamin B12 import ATP-binding protein BtuD	993	122	929	925
nanE		Putative N-acetylmannosamine-6-phosphate 2-epimerase	993	404	698	697
group_2125		hypothetical protein	992	245	1592	1577
group_3516		Calcium-transporting ATPase 1	992	764	2684	2677
nikC		Nickel transport system permease protein NikC	991	209	809	787
msrB		Peptide methionine sulfoxide reductase MsrB	991	212	437	432
tmpC_2		Membrane lipoprotein TmpC	990	215	1049	1012
tyrS		Tyrosine--tRNA ligase	990	698	1262	1257
bglF_3		hypothetical protein	989	587	2030	1991
group_2860		hypothetical protein	989	176	1046	338
group_5558		hypothetical protein	989	185	524	523
ilvE		Branched-chain-amino-acid aminotransferase	989	425	1022	1021
yvdD		LOG family protein YvdD	988	305	560	544
licT		Transcription antiterminator LicT	987	164	851	818
potA_1		hypothetical protein	987	260	863	806
addA		ATP-dependent helicase/nuclease subunit A	987	107	3626	3607
group_5031		putative oxidoreductase	987	218	851	814
group_6938		hypothetical protein	987	521	1175	1167
glgD		Glycogen biosynthesis protein GlgD	986	302	1133	939
der		GTPase Der	986	461	1310	1307
potA_2		Spermidine/putrescine import ATP-binding protein PotA	986	443	1154	1151
group_7403		hypothetical protein	986	224	479	475
yidA		Sugar phosphatase YidA	986	329	824	822
clpP		ATP-dependent Clp protease proteolytic subunit	986	320	590	589
lptB		Lipopolysaccharide export system ATP-binding protein LptB	985	383	1475	764
ribBA		Riboflavin biosynthesis protein RibBA	985	197	1220	1187
hlyB		putative ABC transporter ATP-binding protein	985	122	1748	1743
ftsW		putative peptidoglycan glycosyltransferase FtsW	984	680	1268	1265
rlmA		hypothetical protein	984	338	851	849
fabG_2		3-oxoacyl-[acyl-carrier-protein] reductase FabG	984	425	722	721
artM_1		Arginine transport ATP-binding protein ArtM	984	215	740	739
thiD		Hydroxymethylpyrimidine/phosphomethylpyrimidine kinase	983	251	797	794
rplS		50S ribosomal protein L19	981	347	347	347
liaS		hypothetical protein	981	554	1019	1017
pyrC		Dihydroorotase	980	341	1541	1283
group_3026		hypothetical protein	980	167	614	536
arcB		Ornithine carbamoyltransferase, catabolic	980	128	1016	1002
argR_3		Arginine regulator	980	236	494	484
pheS		Phenylalanine--tRNA ligase alpha subunit	980	659	1040	1039
napA		Na(+)/H(+) antiporter	979	152	1136	1105
mutM		Formamidopyrimidine-DNA glycosylase	979	395	821	814
group_9748		hypothetical protein	979	212	284	283
serB		Phosphoserine phosphatase	978	221	641	639
group_8366		Muramidase-2	978	110	584	583
yxlF		putative ABC transporter ATP-binding protein YxlF	978	359	701	700
purF		Amidophosphoribosyltransferase	977	212	1466	1438
yheS		putative ABC transporter ATP-binding protein YheS	977	164	1910	1906
pyrB		Aspartate carbamoyltransferase	976	494	992	923
recG		ATP-dependent DNA helicase RecG	975	389	2015	2001
murB		UDP-N-acetylenolpyruvoylglucosamine reductase	975	182	902	900
glpO		Alpha-glycerophosphate oxidase	974	611	1847	1820
treA		Trehalose-6-phosphate hydrolase	974	611	2036	1600
cpsB		Tyrosine-protein phosphatase CpsB	974	155	731	728
plsX		Phosphate acyltransferase	974	275	998	990
dagK_2		Diacylglycerol kinase	974	515	938	913
group_4129		hypothetical protein	973	119	1088	1064
argI		hypothetical protein	973	302	1556	1480
group_7650		Putative zinc metalloprotease	973	1106	1259	1258
group_1486	fadA	hypothetical protein	972	125	1115	516
group_3001		hypothetical protein	972	167	686	578
group_6325		hypothetical protein	972	314	734	706
group_6724		hypothetical protein	972	245	260	256
endA_1		hypothetical protein	972	473	785	784
ccpB		Catabolite control protein B	971	167	944	932
pucK		Uric acid permease PucK	971	383	1274	1272
group_8190		IS3 family transposase ISSth1b	971	227	479	243
lytR_4		Sensory transduction protein LytR	970	257	734	731
group_3626		Protein B	970	182	767	747
nirC		Nitrite transporter NirC	970	242	848	788
menG		2-phytyl-1,4-naphtoquinone methyltransferase	970	434	728	721
group_4433		hypothetical protein	970	98	485	468
group_10898		hypothetical protein	969	200	347	200
priA		Primosomal protein N'	968	1061	2390	2387
dhaK		PTS-dependent dihydroxyacetone kinase, dihydroxyacetone-binding subunit DhaK	968	308	989	987
liaR		Transcriptional regulatory protein LiaR	968	467	641	640
group_2502		hypothetical protein	967	164	443	399
group_4647		hypothetical protein	967	344	752	737
group_6266		hypothetical protein	967	263	548	545
fsaA		Fructose-6-phosphate aldolase 1	967	191	668	667
group_1715		hypothetical protein	966	146	491	476
clpC_2		ATP-dependent Clp protease ATP-binding subunit ClpC	966	548	2447	2436
group_4010		hypothetical protein	966	203	1355	1349
group_8938		hypothetical protein	966	236	281	265
ydjF		putative HTH-type transcriptional regulator YdjF	965	317	755	752
group_1599		hypothetical protein	964	197	878	851
sorC_1		Sorbitol operon regulator	964	206	983	953
group_8696		hypothetical protein	964	380	617	613
rsmA		Ribosomal RNA small subunit methyltransferase A	963	539	872	871
fieF		Ferrous-iron efflux pump FieF	963	242	1235	1232
arcD		Arginine/ornithine antiporter	963	176	1427	1424
treA_2		hypothetical protein	962	563	2078	1977
group_6146	uxuA	hypothetical protein	962	449	812	810
group_3639		hypothetical protein	961	167	926	863
group_3841		hypothetical protein	961	260	860	821
pcrA		hypothetical protein	961	113	2336	338
rnz		Ribonuclease Z	961	623	929	926
group_8389		hypothetical protein	961	233	671	670
adhA		Alcohol dehydrogenase 1	960	191	1016	994
pth		Peptidyl-tRNA hydrolase	960	314	575	574
ntpJ		Potassium/sodium uptake protein NtpJ	960	911	1379	1377
group_1837		hypothetical protein	959	272	710	605
xpt		Xanthine phosphoribosyltransferase	959	98	581	577
group_6240		hypothetical protein	959	98	317	134
uidA		Beta-glucuronidase	958	281	1799	1781
yhcR		hypothetical protein	958	146	2168	2013
group_1569		hypothetical protein	957	362	1571	1488
group_4228		Putative bifunctional phosphatase/peptidyl-prolyl cis-trans isomerase	957	755	1400	1395
cca		CCA-adding enzyme	957	635	1211	1207
comEA		hypothetical protein	956	242	656	644
add		Adenosine deaminase	955	227	1031	1018
uvrC		UvrABC system protein C	955	455	1781	1778
group_2746		hypothetical protein	954	230	635	506
gldA_1		Glycerol dehydrogenase	954	308	1088	1085
group_749	pcrA	ATP-dependent DNA helicase PcrA	954	848	2300	2275
cshA		ATP-dependent RNA helicase CshA	953	545	1613	1580
group_10929		hypothetical protein	952	197	197	197
ymfD		Bacillibactin exporter	952	662	1169	1163
arlS_1		Signal transduction histidine-protein kinase ArlS	951	152	1376	1214
xerS		Tyrosine recombinase XerS	951	200	1070	1067
group_8196		hypothetical protein	951	146	269	268
gsiC		Glutathione transport system permease protein GsiC	950	491	977	974
dltA		D-alanine--D-alanyl carrier protein ligase	949	179	1535	1531
saeS		Histidine protein kinase SaeS	949	488	1055	1036
pepA_2		Glutamyl aminopeptidase	948	182	1043	1032
group_7551		hypothetical protein	948	179	239	205
dtd3		D-aminoacyl-tRNA deacylase	946	560	1406	785
group_3802		hypothetical protein	946	302	1286	1283
group_6781		putative ABC transporter ATP-binding protein	946	275	656	654
glmS		Glutamine--fructose-6-phosphate aminotransferase [isomerizing]	945	164	1814	1810
smpB		SsrA-binding protein	945	269	467	466
group_3636		hypothetical protein	944	242	353	352
tag		DNA-3-methyladenine glycosylase 1	944	338	575	549
tilS		tRNA(Ile)-lysidine synthase	943	323	1274	1271
rexB		ATP-dependent helicase/deoxyribonuclease subunit B	942	2426	3233	3231
yagG		Putative glycoside/cation symporter YagG	941	230	1568	1424
punA		Purine nucleoside phosphorylase 1	941	176	1214	758
mntB		Manganese transport system membrane protein MntB	941	254	833	831
gph_1		Phosphoglycolate phosphatase	939	215	650	612
group_5471		hypothetical protein	939	224	1016	1005
group_9821		hypothetical protein	938	92	176	175
araQ		L-arabinose transport system permease protein AraQ	937	149	1727	808
rnhC		Ribonuclease HIII	936	488	893	877
queG		Epoxyqueuosine reductase	935	506	1124	1121
aroA		3-phosphoshikimate 1-carboxyvinyltransferase	934	341	1283	1280
group_2088		hypothetical protein	933	404	1538	1333
group_4069		hypothetical protein	933	479	1397	1326
gloA		Lactoylglutathione lyase	933	392	842	392
bglH_1		Aryl-phospho-beta-D-glucosidase BglH	932	923	1427	1424
rny		Ribonuclease Y	932	251	1607	1601
group_3627		hypothetical protein	931	179	710	676
malX		Maltose/maltodextrin-binding protein	931	548	1247	1245
group_6134		hypothetical protein	930	263	557	543
group_7254		hypothetical protein	930	170	707	702
proC		Pyrroline-5-carboxylate reductase	930	497	812	769
group_4782		Stress response regulator gls24	929	113	551	548
aroK		Shikimate kinase	929	212	512	511
malF		hypothetical protein	929	608	1370	1343
betI		hypothetical protein	928	317	608	607
group_3546		hypothetical protein	927	197	992	980
fruA		PTS system fructose-specific EIIABC component	927	323	1964	1914
group_5681		hypothetical protein	927	257	626	624
amyS		Glucan 1,4-alpha-maltohexaosidase	927	524	1466	1464
group_7545		hypothetical protein	927	281	473	472
tehB		putative S-adenosyl-L-methionine-dependent methyltransferase TehB	926	167	875	839
group_3848		hypothetical protein	926	137	740	707
dinB		DNA polymerase IV	925	332	1109	1089
group_6777		hypothetical protein	925	212	407	385
group_5300		hypothetical protein	924	197	896	892
dhaQ		DhaKLM operon coactivator DhaQ	921	314	1010	952
group_1448		hypothetical protein	920	353	2159	2130
group_8902		putative metallo-hydrolase	920	173	635	634
brnQ_2		Branched-chain amino acid transport system 2 carrier protein	919	254	1376	1361
group_6220		hypothetical protein	919	161	533	530
dxs		1-deoxy-D-xylulose-5-phosphate synthase	918	164	929	922
pflB		Formate acetyltransferase	918	203	2315	2308
agaA		N-acetylgalactosamine-6-phosphate deacetylase	918	149	1178	1144
groL		60 kDa chaperonin	917	170	1622	1612
group_2953		hypothetical protein	916	236	818	813
group_2131		hypothetical protein	915	137	1292	1196
mutL		DNA mismatch repair protein MutL	915	395	2030	2022
group_8849		Putative TrmH family tRNA/rRNA methyltransferase	915	203	755	753
group_2055		hypothetical protein	914	353	986	797
ezrA		Septation ring formation regulator EzrA	912	551	1724	1721
fetB		putative iron export permease protein FetB	912	188	773	772
group_2320		hypothetical protein	910	518	1277	1257
rlmI		Ribosomal RNA large subunit methyltransferase I	910	506	1157	1142
bglK		Beta-glucoside kinase	910	377	881	878
purA		Adenylosuccinate synthetase	909	275	1292	1288
acpP_2		Acyl carrier protein	908	170	239	238
yloA		putative protein YloA	907	236	1655	1650
kdgK_1		2-dehydro-3-deoxygluconokinase	906	347	1799	1043
group_2570		hypothetical protein	905	260	779	762
group_4890		hypothetical protein	905	209	539	536
group_6305		hypothetical protein	905	236	1163	1124
group_2311		hypothetical protein	904	800	1604	1562
group_2803		hypothetical protein	904	110	659	556
pfkA		ATP-dependent 6-phosphofructokinase	904	149	1022	1017
exoA		Exodeoxyribonuclease	904	362	827	825
btuD_1		Vitamin B12 import ATP-binding protein BtuD	903	380	896	832
group_4699		hypothetical protein	903	608	1088	1086
group_5698		Baeyer-Villiger flavin-containing monooxygenase	903	557	1127	1098
yknY		putative ABC transporter ATP-binding protein YknY	903	410	842	709
folD		Bifunctional protein FolD protein	902	758	854	853
rnj2		Ribonuclease J 2	901	254	1664	1656
group_3310	rluB_2	Ribosomal large subunit pseudouridine synthase B	901	359	746	722
cpsD		Tyrosine-protein kinase CpsD	900	290	713	693
gor		Glutathione reductase	900	797	1349	1346
group_12282		hypothetical protein	899	305	305	305
ptsG		PTS system glucose-specific EIICBA component	899	1088	2183	2178
birA		Bifunctional ligase/repressor BirA	899	257	884	867
group_9041		hypothetical protein	899	176	566	565
lacF		Lactose transport system permease protein LacF	898	830	890	886
ybjI_1		5-amino-6-(5-phospho-D-ribitylamino)uracil phosphatase YbjI	898	98	851	781
group_2840		hypothetical protein	898	287	1256	1251
thrS		Threonine--tRNA ligase	898	197	1958	1930
axe1-6A		Carbohydrate acetyl esterase/feruloyl esterase	897	182	788	721
dexB		Glucan 1,6-alpha-glucosidase	897	455	1607	1564
group_6652		hypothetical protein	897	215	782	780
dprA		DNA processing protein DprA	896	245	845	816
yacP		putative protein YacP	896	122	518	514
recN		DNA repair protein RecN	896	587	1658	1656
group_1826		hypothetical protein	895	101	1073	803
uxaC		Uronate isomerase	895	101	1400	1325
group_4791		tRNA-Gln(ttg)	893	66	74	73
nnrD		ADP-dependent (S)-NAD(P)H-hydrate dehydratase	893	494	848	834
dnaE2		Error-prone DNA polymerase	892	365	3104	3084
group_2114		hypothetical protein	890	164	1178	1137
rihB		Pyrimidine-specific ribonucleoside hydrolase RihB	889	419	983	978
dhaL		PTS-dependent dihydroxyacetone kinase, ADP-binding subunit DhaL	889	164	578	577
serS		Serine--tRNA ligase	888	512	1277	1273
group_5048		hypothetical protein	888	1205	2591	2574
fetA		putative iron export ATP-binding protein FetA	888	317	656	655
patA		Putative N-acetyl-LL-diaminopimelate aminotransferase	887	326	1286	1169
yfiC_1		tRNA1(Val) (adenine(37)-N6)-methyltransferase	887	401	764	763
group_8298		hypothetical protein	887	1460	1733	1731
nag3		Beta-N-acetylglucosaminidase/beta-glucosidase	887	500	1790	1755
sorB		PTS system sorbose-specific EIIB component	887	233	494	493
group_10984		hypothetical protein	886	119	119	119
group_3538		Alpha-monoglucosyldiacylglycerol synthase	886	668	1334	1333
hisK		hypothetical protein	886	254	734	703
ispD		2-C-methyl-D-erythritol 4-phosphate cytidylyltransferase	886	548	719	718
fecE		Fe(3+) dicitrate transport ATP-binding protein FecE	886	320	761	759
mapZ		Mid-cell-anchored protein Z	885	347	1514	1468
group_6877		putative oxidoreductase	884	251	761	760
group_6908		hypothetical protein	884	422	935	933
lacR_1		Lactose phosphotransferase system repressor	883	233	839	763
group_4681		hypothetical protein	883	275	596	547
manZ_1		PTS system mannose-specific EIID component	883	272	911	908
malQ		4-alpha-glucanotransferase	883	158	1496	1492
group_2919		hypothetical protein	882	125	632	612
group_6989		hypothetical protein	882	404	647	616
ulaA_2		Ascorbate-specific PTS system EIIC component	881	314	1439	1434
group_2629		hypothetical protein	880	146	1022	1001
pstC		Phosphate transport system permease protein PstC	880	503	845	827
idnO		5-keto-D-gluconate 5-reductase	880	512	917	811
group_6203		hypothetical protein	879	212	923	919
group_6760		hypothetical protein	879	212	395	362
pdhC		Dihydrolipoyllysine-residue acetyltransferase component of pyruvate dehydrogenase complex	878	230	1388	1382
group_4309		hypothetical protein	878	140	485	481
peb1A		Major cell-binding factor	877	521	869	789
agaC		N-acetylgalactosamine permease IIC component 1	877	230	809	806
rpoB		DNA-directed RNA polymerase subunit beta	876	692	3590	3560
yclQ		putative ABC transporter solute-binding protein YclQ	875	488	1028	1024
group_2495		hypothetical protein	874	344	1067	1024
gph_2		Phosphoglycolate phosphatase	874	548	902	901
group_2855		hypothetical protein	873	296	737	715
desR		Transcriptional regulatory protein DesR	871	209	707	561
def2		Peptide deformylase 2	871	269	437	405
group_774	uvrC	hypothetical protein	871	470	1853	1542
group_9817		hypothetical protein	871	158	158	158
group_5745	manZ_2	PTS system mannose-specific EIID component	869	425	878	814
group_6229		hypothetical protein	869	158	503	502
group_1906	cimH	Citrate/malate transporter	868	368	1337	1316
dapE		Succinyl-diaminopimelate desuccinylase	868	719	1376	1368
glpT		Glycerol-3-phosphate transporter	867	233	1373	1306
group_5618		hypothetical protein	867	185	566	558
group_1037		hypothetical protein	866	740	2657	2562
lytR_5		Transcriptional regulator LytR	866	374	1472	1449
group_1735		hypothetical protein	866	257	1646	1604
group_2810		hypothetical protein	866	137	764	711
pgdA		Peptidoglycan-N-acetylglucosamine deacetylase	866	302	1253	1251
frr		Ribosome-recycling factor	865	314	557	556
manX_2		PTS system mannose-specific EIIAB component	865	146	434	433
group_5853		hypothetical protein	864	260	464	438
yitU		5-amino-6-(5-phospho-D-ribitylamino)uracil phosphatase YitU	864	260	812	808
group_10900		hypothetical protein	862	716	848	847
group_1908		hypothetical protein	862	455	845	837
metN_1		Methionine import ATP-binding protein MetN	862	356	734	723
cdaR_2		CdaA regulatory protein CdaR	862	251	959	957
rfbX		Putative O-antigen transporter	862	557	1424	1422
purE		N5-carboxyaminoimidazole ribonucleotide mutase	861	218	584	455
group_10851		hypothetical protein	860	206	206	206
group_1559		hypothetical protein	860	365	1955	1883
ponA		Penicillin-binding protein 1A	860	1391	2258	2237
group_5159		hypothetical protein	859	488	737	735
group_5317		hypothetical protein	859	119	1319	1312
group_5474		hypothetical protein	858	518	1634	1581
group_5664		hypothetical protein	858	125	584	581
group_2243		hypothetical protein	856	143	929	873
pncB2		Nicotinate phosphoribosyltransferase pncB2	855	779	1460	1458
group_605		hypothetical protein	854	305	2633	2313
thyA		Thymidylate synthase	854	368	839	838
pcpF		Glutathionyl-hydroquinone reductase PcpF	853	548	893	836
sthA		Soluble pyridine nucleotide transhydrogenase	853	1205	1766	1753
group_5749		Unsaturated chondroitin disaccharide hydrolase	853	221	1196	1193
kdgA_2		KHG/KDPG aldolase	853	143	638	636
group_9005		hypothetical protein	853	401	614	613
tsf		Elongation factor Ts	851	497	1040	1038
femB_2		Aminoacyltransferase FemB	849	203	1235	1228
valS		Valine--tRNA ligase	847	101	2654	2643
group_6232		hypothetical protein	846	398	986	982
rlmH		Ribosomal RNA large subunit methyltransferase H	846	107	479	477
arsC		Arsenate reductase	844	167	407	405
group_1165		hypothetical protein	842	239	1343	1262
pepF1_1		Oligoendopeptidase F, plasmid	842	206	1799	1728
rnhB		Ribonuclease HII	842	311	764	757
agaC_1		hypothetical protein	842	617	866	865
icaA		hypothetical protein	842	146	1463	1110
asp2		Accessory Sec system protein Asp2	837	353	1559	1549
ptsH		Phosphocarrier protein HPr	836	122	263	262
nhaK		hypothetical protein	835	263	2069	2031
pyrDA		putative dihydroorotate dehydrogenase A (fumarate)	835	137	932	929
pstA		Phosphate transport system permease protein PstA	835	410	905	876
trmK		tRNA (adenine(22)-N(1))-methyltransferase	835	248	683	682
yumC		Ferredoxin--NADP reductase 2	835	383	992	991
group_1759		hypothetical protein	834	107	890	833
rbsA		Ribose import ATP-binding protein RbsA	834	626	1478	1469
ruvB_1		Holliday junction ATP-dependent DNA helicase RuvB	834	512	998	997
group_7538		putative ABC transporter ATP-binding protein	833	320	701	696
gltC		HTH-type transcriptional regulator GltC	832	239	905	883
dhaS		HTH-type dhaKLM operon transcriptional activator DhaS	832	275	536	534
yheI		putative multidrug resistance ABC transporter ATP-binding/permease protein YheI	830	290	1745	1724
ptsI		Phosphoenolpyruvate-protein phosphotransferase	827	437	1733	1729
group_6860		tRNA-Tyr(gta)	826	73	80	79
dltD		Protein DltD	825	509	1262	1261
kup		Low affinity potassium transport system protein kup	824	641	2000	1988
mta_2		HTH-type transcriptional activator mta	824	263	767	715
cas9		CRISPR-associated endonuclease Cas9	823	605	4136	4082
yxeM_1		putative amino-acid-binding protein YxeM	823	368	866	830
group_1875		hypothetical protein	820	434	1313	648
leuS		Leucine--tRNA ligase	820	230	2501	2461
group_9953		hypothetical protein	820	170	317	309
nikA		Nickel-binding periplasmic protein	819	548	1616	1603
purL		Phosphoribosylformylglycinamidine synthase	819	557	3830	3707
purD		Phosphoribosylamine--glycine ligase	818	284	1280	1254
group_18641		tRNA-Glu(ttc)	817	72	73	72
group_2205		hypothetical protein	817	122	1103	1094
group_4793		tRNA-Gln(ttg)	817	72	73	72
noxE		NADH oxidase	816	227	1364	1332
plsY		Glycerol-3-phosphate acyltransferase	816	407	638	635
ribD		Riboflavin biosynthesis protein RibD	814	302	1112	1093
ypdF		Aminopeptidase YpdF	813	383	1067	839
parE		DNA topoisomerase 4 subunit B	812	566	1949	1943
group_5568		hypothetical protein	812	359	602	601
group_9898		hypothetical protein	812	236	248	244
rluC		hypothetical protein	811	866	902	884
dtpT		Di-/tripeptide transporter	811	704	1529	1435
naiP		Putative niacin/nicotinamide transporter NaiP	811	254	1247	1243
gtf2_3		Glycosyltransferase stabilizing protein Gtf2	810	278	1190	1154
recD2		ATP-dependent RecD-like DNA helicase	810	365	2420	2412
group_5562		hypothetical protein	808	446	1064	1052
gltX		Glutamate--tRNA ligase	808	1187	1454	1453
graS		Sensor histidine kinase GraS	807	278	986	919
pgpB		Phosphatidylglycerophosphatase B	806	494	641	613
group_5060		hypothetical protein	806	332	752	749
scpA_3		hypothetical protein	804	143	4715	4294
group_1883	secA_1	Protein translocase subunit SecA	800	440	2387	2361
gtf1		Glycosyltransferase Gtf1	799	137	1532	1448
rnmV		Ribonuclease M5	798	476	1328	565
group_2896		hypothetical protein	798	158	533	508
group_3313		hypothetical protein	798	146	401	386
mutS2		Endonuclease MutS2	798	842	2339	2332
degV		Protein DegV	798	188	854	846
srrA		Transcriptional regulatory protein SrrA	798	116	686	595
secY_2		Protein translocase subunit SecY	797	359	1229	1181
betL		Glycine betaine transporter BetL	796	122	1547	936
gcvT		Aminomethyltransferase	795	551	953	952
group_9825		hypothetical protein	795	341	341	341
pta		Phosphate acetyltransferase	794	386	992	978
rclA		putative pyridine nucleotide-disulfide oxidoreductase RclA	794	482	1319	1317
group_18629		tRNA-Glu(ttc)	793	73	73	73
group_8206		hypothetical protein	793	575	575	575
group_678		hypothetical protein	791	110	614	594
glnK		Sensor histidine kinase GlnK	790	479	1295	1285
opuCA		Carnitine transport ATP-binding protein OpuCA	789	170	1145	1140
adhE		Aldehyde-alcohol dehydrogenase	788	350	2642	2633
femX		Lipid II:glycine glycyltransferase	788	263	1241	1172
rpiR		HTH-type transcriptional regulator RpiR	787	293	803	800
recO		DNA repair protein RecO	784	134	761	760
gldA_2		Glycerol dehydrogenase	783	359	1085	1082
group_2712		hypothetical protein	782	635	2207	2183
yhjX		putative MFS-type transporter YhjX	782	404	1220	1216
nfr2		NADH-dependent flavin reductase subunit 2	779	347	938	601
kdgK_2		2-dehydro-3-deoxygluconokinase	779	413	1007	1005
mtgA_2		Monofunctional biosynthetic peptidoglycan transglycosylase	779	395	2363	2313
group_9059		hypothetical protein	779	191	266	235
essB		hypothetical protein	778	203	1514	483
group_3837		hypothetical protein	777	170	386	383
group_7305		putative ABC transporter ATP-binding protein	777	584	1772	1765
hylB		Hyaluronate lyase	776	275	3245	2948
gtf2_1		Glycosyltransferase-stabilizing protein Gtf2	775	122	1331	1278
menA		1,4-dihydroxy-2-naphthoate octaprenyltransferase	773	326	905	872
group_1783		hypothetical protein	771	374	1241	1210
group_3870		hypothetical protein	770	197	1211	1208
ylaC		RNA polymerase sigma factor YlaC	770	302	491	469
group_5833		hypothetical protein	769	434	608	607
group_1582		hypothetical protein	768	215	590	521
norM		Multidrug resistance protein NorM	768	503	1340	1336
hrcA		Heat-inducible transcription repressor HrcA	767	533	1082	1068
group_797		hypothetical protein	767	242	1214	754
yxdL_2		ABC transporter ATP-binding protein YxdL	766	113	752	748
rodA		Peptidoglycan glycosyltransferase RodA	766	437	1205	1200
group_723	glgX_1	Glycogen debranching enzyme	766	344	3758	3419
relA		Bifunctional (p)ppGpp synthase/hydrolase RelA	764	413	2216	2204
accB		Biotin carboxyl carrier protein of acetyl-CoA carboxylase	764	248	551	535
gspF		Putative type II secretion system protein F	763	197	1895	813
yxlG		putative transmembrane protein YxlG	762	155	872	749
gyrB		DNA gyrase subunit B	762	128	1952	1943
prtP		hypothetical protein	761	98	7043	1285
carB		Carbamoyl-phosphate synthase large chain	760	194	3182	3152
group_2340		tRNA-Glu(ttc)	759	74	74	74
group_3607		hypothetical protein	758	155	476	391
gtf2_2		Glycosyltransferase stabilizing protein Gtf2	757	362	1196	1183
pepO_2		Neutral endopeptidase	756	134	2033	1081
yjdF		putative protein YjdF	756	191	419	400
gdh		NADP-specific glutamate dehydrogenase	756	722	1349	1346
tylM1		Glycine/sarcosine N-methyltransferase	755	248	749	731
yheH_2		putative ABC transporter ATP-binding protein	751	164	1733	1620
ftsY		Signal recognition particle receptor FtsY	751	608	1616	1608
group_970		hypothetical protein	751	194	1352	345
yxeP		putative hydrolase YxeP	748	479	1214	1212
group_5807		hypothetical protein	748	989	2318	2306
nanA_2		hypothetical protein	747	227	2450	2223
group_18573		tRNA-Gly(tcc)	746	72	72	72
group_5075		putative protein	744	167	1664	1655
yvgN_2		Glyoxal reductase	743	392	842	840
group_2741		hypothetical protein	742	170	470	239
group_4344		hypothetical protein	741	143	782	772
ydfK		putative membrane protein YdfK	741	131	722	711
gph_3		Phosphoglycolate phosphatase	741	281	626	624
ahpF		NADH dehydrogenase	739	773	1532	1529
group_9119		hypothetical protein	738	194	335	334
yfmL		putative ATP-dependent RNA helicase YfmL	737	383	1082	1080
aldh		Aldehyde dehydrogenase	736	350	1382	1362
group_4714		ESAT-6-like protein	734	290	293	290
group_5322		putative protein	733	143	887	851
pyrK		Dihydroorotate dehydrogenase B (NAD(+)), electron transfer subunit	732	161	1733	1172
gatC_3		PTS system galactitol-specific EIIC component	732	377	1448	1230
rhaS		HTH-type transcriptional activator RhaS	732	203	950	898
bglH_2		Aryl-phospho-beta-D-glucosidase BglH	732	155	1439	1365
group_5688		hypothetical protein	731	185	509	498
group_6174		hypothetical protein	731	98	191	119
metE		5-methyltetrahydropteroyltriglutamate--homocysteine methyltransferase	730	377	2237	2227
comGA		ComG operon protein 1	729	371	971	897
ctpF		Calcium-transporting ATPase 1	729	140	2792	2340
group_339		hypothetical protein	728	170	2663	2088
rbsB		Ribose import binding protein RbsB	726	260	968	954
group_5691		hypothetical protein	726	281	1364	1359
livF		High-affinity branched-chain amino acid transport ATP-binding protein LivF	724	257	770	708
znuA_1		High-affinity zinc uptake system binding-protein ZnuA	724	269	920	918
group_2977		putative ABC transporter ATP-binding protein	723	161	1721	1655
group_12242		hypothetical protein	722	182	182	182
group_5840		hypothetical protein	721	242	1316	1313
mmuM		Homocysteine S-methyltransferase	720	197	1025	926
ubiE		hypothetical protein	720	182	839	463
opuCC		Glycine betaine/carnitine/choline-binding protein OpuCC	720	188	926	922
murF_1		UDP-N-acetylmuramoyl-tripeptide--D-alanyl-D-alanine ligase	719	944	1367	1365
appC		Cytochrome bd-II ubiquinol oxidase subunit 1	719	314	1427	1419
group_8292		hypothetical protein	719	641	935	934
xerC_1		hypothetical protein	718	197	539	287
group_6932		hypothetical protein	718	458	953	936
group_43		putative protein	716	122	1451	1162
group_3224		hypothetical protein	715	179	203	194
group_6771	femB_2	Aminoacyltransferase FemB	715	314	1211	1198
group_9030		hypothetical protein	714	242	242	242
uvrB		UvrABC system protein B	713	533	1991	1988
purC		Phosphoribosylaminoimidazole-succinocarboxamide synthase	712	425	707	703
mtgA_1		Monofunctional biosynthetic peptidoglycan transglycosylase	712	836	2297	2293
thrB		Homoserine kinase	712	122	869	863
cfa		Cyclopropane-fatty-acyl-phospholipid synthase	711	554	1193	1157
queH		Epoxyqueuosine reductase QueH	711	557	1100	762
trmFO		Methylenetetrahydrofolate--tRNA-(uracil-5-)-methyltransferase TrmFO	711	425	1334	1332
group_2398		putative ABC transporter ATP-binding protein	710	410	1754	1688
dnaG		DNA primase	709	545	1808	1777
amtB		Ammonia channel	709	149	1022	1010
arlR_3		Response regulator ArlR	708	257	674	649
group_3521		hypothetical protein	707	305	860	791
lytR_3		Transcriptional regulator LytR	704	368	1382	1333
opuAA		Glycine betaine transport ATP-binding protein OpuAA	703	305	1223	1216
group_3308		hypothetical protein	702	479	1544	1539
group_8886		hypothetical protein	702	185	389	382
group_1422		hypothetical protein	701	440	2582	2189
clcB		Voltage-gated ClC-type chloride channel ClcB	701	560	1256	1253
potH		Putrescine transport system permease protein PotH	701	353	794	791
group_10997		hypothetical protein	700	206	227	206
group_3815		hypothetical protein	699	98	716	703
dhaA_2		hypothetical protein	696	173	1034	838
group_7611		hypothetical protein	696	341	677	676
group_3482		hypothetical protein	694	308	947	944
clcA		H(+)/Cl(-) exchange transporter ClcA	693	365	1532	1516
yxdM		ABC transporter permease protein YxdM	693	353	1994	1940
group_2554		ESAT-6-like protein	693	164	302	289
group_6974		Nucleoid-associated protein	692	92	332	298
group_1349		hypothetical protein	691	374	1520	1504
group_1988		hypothetical protein	691	236	917	759
femB_3		Aminoacyltransferase FemB	691	203	1235	1155
group_4339		hypothetical protein	688	173	539	337
ettA		Energy-dependent translational throttle protein EttA	687	230	1868	1861
group_967		hypothetical protein	687	194	1022	484
lacC_2		Tagatose-6-phosphate kinase	686	113	932	914
livH		High-affinity branched-chain amino acid transport system permease protein LivH	685	722	869	868
group_8218		Putative two-component membrane permease complex subunit SMU_747c	684	485	902	899
group_6121		hypothetical protein	683	95	284	217
rbgA		Ribosome biogenesis GTPase A	683	374	851	849
gshAB		Glutathione biosynthesis bifunctional protein GshAB	680	845	2252	2246
mltF_1		Membrane-bound lytic murein transglycosylase F	680	380	1550	1547
thrB_2		hypothetical protein	680	239	944	940
xpkA		Xylulose-5-phosphate phosphoketolase	679	278	2378	2318
tdh		L-threonine 3-dehydrogenase	679	215	1037	504
guaA		GMP synthase [glutamine-hydrolyzing]	677	290	1562	1434
group_5263		hypothetical protein	677	203	698	245
group_1281		hypothetical protein	676	164	1658	1180
group_8125		hypothetical protein	676	230	272	271
yhgF		Protein YhgF	674	239	2297	2167
group_3288		IS3 family transposase ISStin5	673	146	290	288
tmk		Thymidylate kinase	673	239	635	634
group_8857		hypothetical protein	673	251	389	351
group_790		hypothetical protein	672	104	1214	503
group_6298		hypothetical protein	671	473	1061	979
znuC_2		Zinc import ATP-binding protein ZnuC	670	473	716	714
group_4124		hypothetical protein	668	647	2471	2462
esaA		ESAT-6 secretion accessory factor EsaA	668	170	3017	2382
group_7570		IS3 family transposase ISStin5	667	362	680	415
group_5846		Putative phosphatase	666	323	812	809
group_8705		hypothetical protein	666	944	1346	1332
ybjI_2		5-amino-6-(5-phospho-D-ribitylamino)uracil phosphatase YbjI	661	170	875	816
lacB		Galactose-6-phosphate isomerase subunit LacB	657	146	515	514
cah		Cephalosporin-C deacetylase	655	188	1004	896
smc		Chromosome partition protein Smc	652	1271	3539	3519
essC		ESAT-6 secretion machinery protein EssC	652	167	4430	3307
group_2371		hypothetical protein	651	95	641	637
group_9735		putative protein	649	218	365	364
group_6249		hypothetical protein	647	251	803	797
group_81		hypothetical protein	646	170	1904	673
ssb_1		Single-stranded DNA-binding protein	646	218	395	393
degV_2		Fatty acid-binding protein	644	128	869	856
group_10852		hypothetical protein	643	239	239	239
group_3256		hypothetical protein	637	260	758	753
mshD		Mycothiol acetyltransferase	635	125	464	457
bepA		Beta-barrel assembly-enhancing protease	633	356	1226	1223
fbp		Fructose-1,6-bisphosphatase class 3	629	347	1931	1928
ftsK		DNA translocase FtsK	627	512	2450	2444
group_6356		hypothetical protein	627	236	428	412
group_1878		hypothetical protein	626	323	1313	383
group_9162		hypothetical protein	625	131	299	244
group_1804		hypothetical protein	622	161	431	307
norB		Quinolone resistance protein NorB	621	554	1382	1380
group_18734		tRNA-Phe(gaa)	620	72	72	72
group_2933		hypothetical protein	620	527	1148	582
group_8855		hypothetical protein	619	317	392	388
cpdB		hypothetical protein	618	194	2402	2212
group_12341		hypothetical protein	614	170	170	170
rarD		Protein RarD	608	347	887	885
group_9838		hypothetical protein	608	188	188	188
qseB		Transcriptional regulatory protein QseB	606	182	653	651
ybhR		putative multidrug ABC transporter permease YbhR	605	725	1097	1095
group_234	prtP	hypothetical protein	604	176	3335	1992
group_3198		hypothetical protein	604	542	908	906
carA_1		Carbamoyl-phosphate synthase small chain	603	341	1076	1057
rhaR		HTH-type transcriptional activator RhaR	603	182	1193	1154
group_7674		hypothetical protein	603	494	989	942
group_1112		hypothetical protein	602	146	689	509
hslO_1		33 kDa chaperonin	601	302	347	346
ybhF		putative multidrug ABC transporter ATP-binding protein YbhF	600	311	758	711
group_2823		hypothetical protein	599	194	884	863
group_9226		hypothetical protein	599	422	686	605
gtf2_5		Glycosyltransferase stabilizing protein Gtf2	597	209	1205	1193
graR		Response regulator protein GraR	596	260	683	657
ywqC		putative capsular polysaccharide biosynthesis protein YwqC	596	368	692	690
group_7995		hypothetical protein	596	293	935	924
phoU_2		Phosphate-specific transport system accessory protein PhoU	595	335	656	632
group_7750		hypothetical protein	595	614	614	614
gdpP		Cyclic-di-AMP phosphodiesterase GdpP	595	1397	1982	1979
group_10003		hypothetical protein	594	632	1334	1327
rpsA		30S Ribosomal protein S1	594	338	1211	1198
cadC		Cadmium resistance transcriptional regulatory protein CadC	594	338	338	338
group_7490		hypothetical protein	592	356	569	537
group_6506		hypothetical protein	591	620	995	990
group_8940		hypothetical protein	591	245	851	849
group_8941		hypothetical protein	591	308	638	636
group_4101		hypothetical protein	590	353	1226	1099
phoB		Phosphate regulon transcriptional regulatory protein PhoB	590	194	677	672
agrA		Accessory gene regulator A	589	248	752	625
group_8195		hypothetical protein	589	725	923	921
group_6421		3-beta-hydroxycholanate 3-dehydrogenase (NAD(+)) 2	587	434	707	696
gatC_2		PTS system galactitol-specific EIIC component	586	461	1451	1425
deoD_2		Purine nucleoside phosphorylase DeoD-type	584	209	1004	693
group_2548		ESAT-6-like protein	583	128	443	290
malR		HTH-type transcriptional regulator MalR	583	791	1028	1024
rocE		Amino-acid permease RocE	581	146	1376	977
mltF_2		Membrane-bound lytic murein transglycosylase F	581	215	2183	2165
feuB		Iron-uptake system permease protein FeuB	580	362	1037	1015
group_10032		hypothetical protein	578	122	122	122
recX		Regulatory protein RecX	578	242	776	772
yydI		putative peptide export ATP-binding protein YydI	577	554	617	616
group_1417		hypothetical protein	576	161	2582	1873
yvoA		HTH-type transcriptional repressor YvoA	575	329	698	697
group_5278		hypothetical protein	572	206	455	364
yydJ		putative peptide export permease protein YydJ	572	101	722	699
ytlR		Putative lipid kinase YtlR	571	299	1007	879
group_2832		hypothetical protein	570	212	905	869
btuD_2		Vitamin B12 import ATP-binding protein BtuD	570	314	995	873
ulaD		3-keto-L-gulonate-6-phosphate decarboxylase UlaD	570	167	665	662
htrA		Serine protease Do-like HtrA	568	398	1229	1213
group_416		hypothetical protein	566	260	1508	1190
group_9217		hypothetical protein	561	353	449	448
group_862		hypothetical protein	555	422	2705	2516
wbbI		Beta-1,6-galactofuranosyltransferase WbbI	553	269	1049	1003
group_1814		hypothetical protein	552	170	431	246
group_4270		hypothetical protein	548	215	497	272
wcaJ		UDP-glucose:undecaprenyl-phosphate glucose-1-phosphate transferase	545	275	1391	1334
group_2564		hypothetical protein	543	158	647	525
group_6111		hypothetical protein	543	200	521	520
group_1257		putative ABC transporter ATP-binding protein	542	143	1817	1700
group_2269	btuD_3	Vitamin B12 import ATP-binding protein BtuD	541	182	848	821
group_4388		hypothetical protein	541	182	920	788
group_6110	aaaT	hypothetical protein	539	197	521	519
group_4812		hypothetical protein	538	410	596	595
group_1025		hypothetical protein	536	248	1319	1216
purK		N5-carboxyaminoimidazole ribonucleotide synthase	535	362	1091	1082
group_4297		hypothetical protein	535	233	2711	2691
group_9749		hypothetical protein	534	269	335	334
group_4225		hypothetical protein	533	524	731	682
group_744	pcrA	hypothetical protein	533	149	2279	343
group_10864		hypothetical protein	532	176	185	184
icaB		hypothetical protein	531	194	896	739
group_7428		hypothetical protein	531	152	287	286
opuD		Glycine betaine transporter OpuD	528	143	1547	543
btuD_5		Vitamin B12 import ATP-binding protein BtuD	528	182	848	816
group_6731		hypothetical protein	528	128	326	284
gtf2_4		Glycosyltransferase stabilizing protein Gtf2	525	173	1241	1099
group_10843		hypothetical protein	520	164	170	169
lagD		Lactococcin-G-processing and transport ATP-binding protein LagD	519	182	182	182
group_4224		hypothetical protein	518	536	731	688
group_7488		hypothetical protein	518	188	530	213
group_5091		hypothetical protein	517	455	578	575
scpA_2		C5a peptidase	516	383	3452	2737
group_420	scpA_1	C5a peptidase	514	422	3701	2847
group_9927		hypothetical protein	514	281	392	301
group_2190		Putative NAD(P)H nitroreductase	513	170	602	574
group_6987	ulaD	3-keto-L-gulonate-6-phosphate decarboxylase UlaD	512	332	665	663
group_12246		hypothetical protein	511	281	281	281
group_4548	btuD_2	Vitamin B12 import ATP-binding protein BtuD	511	242	992	881
smc_1		Chromosome partition protein Smc	504	554	3122	3106
group_4997	feuB	Iron-uptake system permease protein FeuB	503	656	1037	965
group_3857	recX	Regulatory protein RecX	502	317	776	772
group_2274		hypothetical protein	499	596	3167	3069
group_5225	mltF_2	Membrane-bound lytic murein transglycosylase F	498	818	2183	2165
group_4807		hypothetical protein	495	215	596	595
idnO_1		3-beta-hydroxycholanate 3-dehydrogenase (NAD(+)) 2	495	248	698	695
metK_1		S-adenosylmethionine synthase	491	650	1037	1025
group_2987		hypothetical protein	491	653	956	934
cusR		Transcriptional regulatory protein CusR	491	230	671	667
group_2565		hypothetical protein	489	122	647	496
rpoC		DNA-directed RNA polymerase subunit beta'	486	842	3680	3608
group_8732	gdpP	Cyclic-di-AMP phosphodiesterase GdpP	486	575	2000	1978
group_1269		hypothetical protein	485	350	1445	1427
group_972		IS3 family transposase ISSag4	485	173	290	289
group_3347		hypothetical protein	484	221	488	485
group_9944		hypothetical protein	481	182	371	245
group_4881	phoU_2	Phosphate-specific transport system accessory protein PhoU	480	95	656	653
group_7676		hypothetical protein	479	314	944	941
group_9113	phoB	Phosphate regulon transcriptional regulatory protein PhoB	476	557	677	675
group_7036	cusR	Transcriptional regulatory protein CusR	475	230	671	669
group_10004		hypothetical protein	474	143	308	281
arnC_2		Undecaprenyl-phosphate 4-deoxy-4-formamido-L-arabinose transferase	474	233	974	962
group_6913	malR	HTH-type transcriptional regulator MalR	474	203	1028	1023
group_10001		hypothetical protein	472	272	272	272
group_12248		hypothetical protein	472	218	218	218
group_7743	spsB_2	Signal peptidase IB	472	314	569	567
phoR		Alkaline phosphatase synthesis sensor protein PhoR	470	599	1655	1652
group_5530		hypothetical protein	469	308	581	578
group_1730	rocE	Amino-acid permease RocE	468	146	1376	1191
group_8426		hypothetical protein	468	305	419	418
group_3231		hypothetical protein	467	293	1061	1046
rlmCD		23S rRNA (uracil-C(5))-methyltransferase RlmCD	466	245	1358	1349
group_9858		hypothetical protein	466	509	533	532
rcsC		Sensor histidine kinase RcsC	465	260	1388	1180
mfd		Transcription-repair-coupling factor	463	119	3497	3462
group_4558	rlmCD	23S rRNA (uracil-C(5))-methyltransferase RlmCD	463	311	1355	1351
group_5093	ybhR	putative multidrug ABC transporter permease YbhR	462	104	1097	1086
group_5196	ywqC	putative capsular polysaccharide biosynthesis protein YwqC	461	290	779	689
group_4196	mfd	Transcription-repair-coupling factor	460	2669	3497	3492
group_10955		hypothetical protein	458	242	254	242
purB		Adenylosuccinate lyase	458	332	1298	1294
epsJ		putative glycosyltransferase EpsJ	457	569	887	850
group_345		hypothetical protein	456	317	809	455
group_100	ytlR	Putative lipid kinase YtlR	455	215	2384	607
group_2850		hypothetical protein	453	422	1076	1069
deoD_1		hypothetical protein	453	191	779	600
group_6309	phoR	Alkaline phosphatase synthesis sensor protein PhoR	452	908	1655	1626
group_6354		hypothetical protein	452	269	329	327
group_769	uvrC	hypothetical protein	452	119	2363	1419
group_2144		hypothetical protein	451	254	1256	1247
group_10000		hypothetical protein	448	119	314	313
group_12429		hypothetical protein	448	233	233	233
group_12430		hypothetical protein	448	503	503	503
group_9999		hypothetical protein	448	332	509	508
group_11034		hypothetical protein	447	296	491	490
group_2091		N-acetylmuramoyl-L-alanine amidase domain-containing protein	447	260	1118	390
group_3730		hypothetical protein	447	1031	1100	1099
group_3969		hypothetical protein	447	518	1235	1225
group_5643	mshD	Mycothiol acetyltransferase	446	143	464	460
group_5708	ftsK	DNA translocase FtsK	446	578	2450	2442
repB		Replication protein RepB	446	305	566	547
group_11033		hypothetical protein	443	308	338	308
group_6251		hypothetical protein	442	191	803	789
intS		Prophage integrase IntS	441	686	1154	1151
group_4054	xerC_1	Tyrosine recombinase XerC	440	167	1220	1174
group_8117	ssb_1	Single-stranded DNA-binding protein	440	236	398	392
group_6307	agrA	Accessory gene regulator A	439	458	752	657
group_1930		hypothetical protein	438	341	3611	3442
group_4384		hypothetical protein	434	269	920	691
group_66		hypothetical protein	434	530	1730	1377
group_8430		hypothetical protein	434	239	671	651
group_1167		hypothetical protein	433	470	1553	1135
group_11049		hypothetical protein	432	422	449	448
group_1849		hypothetical protein	432	194	1400	1393
group_18578		tRNA-Gly(tcc)	432	72	72	72
group_893		hypothetical protein	432	212	3452	338
group_3565	carA_1	Carbamoyl-phosphate synthase small chain	431	383	1076	1071
group_9954	gtf2_2	Glycosyltransferase stabilizing protein Gtf2	430	248	1196	1193
group_12427		hypothetical protein	429	113	113	113
group_2271		hypothetical protein	429	299	3185	3087
group_9736		putative protein	428	155	365	364
group_1195		hypothetical protein	427	227	2450	1496
group_2879		hypothetical protein	427	161	1415	1388
group_10011		hypothetical protein	426	206	320	319
group_6485		hypothetical protein	426	98	509	389
group_7025	btuD_1	Vitamin B12 import ATP-binding protein BtuD	425	632	902	901
group_368		hypothetical protein	423	125	5858	1471
group_1271		hypothetical protein	422	338	1484	1421
group_3569	ybjI_2	5-amino-6-(5-phospho-D-ribitylamino)uracil phosphatase YbjI	422	371	902	822
group_2868	htrA	Serine protease Do-like HtrA	421	215	1229	1213
group_2327		hypothetical protein	420	146	686	192
group_5826		hypothetical protein	420	269	473	448
group_9108	lacB	Galactose-6-phosphate isomerase subunit LacB	420	251	515	513
group_411		hypothetical protein	418	206	1496	1071
group_8706		hypothetical protein	417	338	1346	1326
group_1751	rpoC	DNA-directed RNA polymerase subunit beta'	416	422	3680	3629
group_2083	yhgF	Protein YhgF	415	251	2297	2174
group_4342		hypothetical protein	414	113	1070	768
group_4465		hypothetical protein	413	236	569	567
group_2207	gatC_2	PTS system galactitol-specific EIIC component	412	413	1451	1444
group_4928		hypothetical protein	411	251	368	367
group_6299		hypothetical protein	411	473	1019	1016
group_7609	znuC_2	Zinc import ATP-binding protein ZnuC	411	155	716	714
group_2261	livF	High-affinity branched-chain amino acid transport ATP-binding protein LivF	410	170	764	704
group_642		hypothetical protein	409	362	2951	2845
group_1405	betL	Glycine betaine transporter BetL	407	188	1547	897
group_4008	arlR_3	Response regulator ArlR	407	191	674	629
dhaA		Haloalkane dehalogenase	404	353	1034	998
group_9860		hypothetical protein	403	353	371	361
group_18756		IS5 family transposase IS1381A	402	389	389	389
group_5817		hypothetical protein	401	101	713	658
group_6969		NADH dehydrogenase-like protein	401	302	1208	1204
group_8220		Putative two-component membrane permease complex subunit SMU_747c	401	365	902	896
group_6175		hypothetical protein	399	287	434	427
group_10923		hypothetical protein	398	194	254	252
group_11051		hypothetical protein	398	248	248	248
group_9221		hypothetical protein	398	119	122	119
group_963		hypothetical protein	398	155	1352	793
smc_2		Chromosome partition protein Smc	397	974	3539	3514
group_18594		tRNA-His(gtg)	396	74	74	74
group_18654		IS5 family transposase IS1381A	396	383	383	383
group_8892		hypothetical protein	396	188	338	201
group_946		IS3 family transposase ISSag4	396	269	779	738
group_4730	deoD_1	Purine nucleoside phosphorylase DeoD-type	395	212	764	548
group_6933		hypothetical protein	395	272	953	897
group_9763		hypothetical protein	395	293	293	293
group_6399		hypothetical protein	394	140	728	536
group_6970		NADH dehydrogenase-like protein	393	302	1208	1203
arnC_1		Undecaprenyl-phosphate 4-deoxy-4-formamido-L-arabinose transferase	393	125	947	943
group_8024		hypothetical protein	393	188	476	468
group_9859		hypothetical protein	393	131	305	304
group_2384		hypothetical protein	392	212	725	723
group_2815		hypothetical protein	392	92	764	455
group_4870	gshAB	Glutathione biosynthesis bifunctional protein GshAB	392	497	2252	2230
group_7559	rarD	Protein RarD	392	548	887	885
group_9900	livH	High-affinity branched-chain amino acid transport system permease protein LivH	392	152	869	867
group_13738		hypothetical protein	391	605	605	605
group_9980		hypothetical protein	388	281	281	281
group_6840		hypothetical protein	387	98	350	340
group_10916		hypothetical protein	386	314	314	314
group_4416	cfa	Cyclopropane-fatty-acyl-phospholipid synthase	386	566	1190	1134
group_2507	dhaA	Haloalkane dehalogenase	384	254	1034	997
group_6973		Nucleoid-associated protein	384	215	299	298
group_3232		hypothetical protein	382	134	1061	1054
group_8235		hypothetical protein	382	110	203	202
group_9203		hypothetical protein	382	257	257	257
group_10535		hypothetical protein	381	422	425	422
group_3176		hypothetical protein	381	146	1256	1249
group_4719		ESAT-6-like protein	381	107	290	244
group_6954	ypdF	Aminopeptidase YpdF	381	401	1067	731
group_8984		hypothetical protein	381	89	353	337
group_10915		hypothetical protein	380	212	221	220
group_11041		hypothetical protein	380	104	104	104
group_12289		hypothetical protein	380	230	230	230
group_4021	opuAA	Glycine betaine transport ATP-binding protein OpuAA	380	284	1223	1210
frwD		PTS system fructose-like EIIB component 3	379	311	311	311
group_12433		hypothetical protein	379	173	173	173
group_12434		hypothetical protein	379	350	350	350
alsE		D-allulose-6-phosphate 3-epimerase	379	689	2075	693
group_3336	lacC_2	Tagatose-6-phosphate kinase	379	218	932	873
yddE		hypothetical protein	379	299	749	302
group_7748		hypothetical protein	379	209	383	381
manP		PTS system mannose-specific EIIBCA component	378	449	449	449
group_8249	rbgA	Ribosome biogenesis GTPase A	378	410	851	848
group_10914		hypothetical protein	377	392	506	505
group_11035		hypothetical protein	377	389	530	529
group_9218		hypothetical protein	376	293	455	453
group_1009	rcsC	Sensor histidine kinase RcsC	375	263	1388	1245
group_2061		hypothetical protein	375	221	962	686
group_6827		hypothetical protein	375	422	1394	1371
group_10002		hypothetical protein	374	101	155	101
group_8986		hypothetical protein	374	284	497	495
group_2964	yvoA	HTH-type transcriptional repressor YvoA	373	575	1562	701
group_4293	fbp	Fructose-1,6-bisphosphatase class 3	373	518	1931	1918
group_5518	rbsB	Ribose import binding protein RbsB	373	230	968	919
group_5320		putative protein	372	482	887	870
group_2737	purB	Adenylosuccinate lyase	371	506	1298	1293
group_6838		hypothetical protein	371	176	404	326
group_9850		hypothetical protein	371	293	383	382
group_18749		tRNA-Leu(caa)	370	83	83	83
group_47		putative protein	369	194	1637	1159
group_6639	thrB	Homoserine kinase	369	425	866	864
group_8996	trmFO	Methylenetetrahydrofolate--tRNA-(uracil-5-)-methyltransferase TrmFO	369	833	1334	1332
group_10047		hypothetical protein	368	188	188	188
group_9029		hypothetical protein	368	215	251	241
group_9701		tRNA-Leu(taa)	368	84	84	84
group_1385	pyrK	Dihydroorotate dehydrogenase B (NAD(+)), electron transfer subunit	367	278	1340	1164
group_4251	adh_1	Alcohol dehydrogenase	367	446	1037	861
group_4391	norB	Quinolone resistance protein NorB	367	803	1382	1378
group_5224	epsJ	putative glycosyltransferase EpsJ	367	209	875	867
group_5651	potH	Putrescine transport system permease protein PotH	367	146	794	788
group_1848		hypothetical protein	366	470	1400	1388
group_18721		tRNA-Phe(gaa)	366	72	72	72
group_1991		hypothetical protein	366	140	917	379
group_3814		hypothetical protein	366	269	716	685
group_6115		hypothetical protein	366	101	284	238
group_8887		hypothetical protein	366	158	389	388
group_820		hypothetical protein	365	254	407	325
group_4368		hypothetical protein	364	146	473	219
group_86		hypothetical protein	364	689	2849	1980
group_5162		hypothetical protein	363	332	2447	2428
group_4805	queH	Epoxyqueuosine reductase QueH	362	89	767	728
group_7531		hypothetical protein	362	899	1262	1204
group_1252	ettA	Energy-dependent translational throttle protein EttA	361	239	2030	1850
group_2563	icaB	hypothetical protein	361	194	887	701
group_7075		hypothetical protein	361	626	875	844
group_2154		hypothetical protein	360	248	1208	1200
clpP_1		ATP-dependent Clp protease proteolytic subunit	360	386	698	697
group_6095	opuCC	Glycine betaine/carnitine/choline-binding protein OpuCC	360	608	926	924
group_8293		hypothetical protein	360	266	959	937
group_8435		hypothetical protein	359	266	326	320
Int-Tn		Transposase from transposon Tn916	358	104	1217	1198
group_12397		hypothetical protein	357	305	305	305
group_12398		hypothetical protein	357	338	338	338
group_12467		hypothetical protein	357	182	182	182
group_11031		hypothetical protein	356	350	356	355
group_11032		hypothetical protein	356	179	335	334
group_7298		hypothetical protein	356	1685	2186	2133
group_5693		hypothetical protein	355	572	1364	1360
group_6319		hypothetical protein	355	326	326	326
group_962		hypothetical protein	355	155	1352	658
group_12386		hypothetical protein	354	266	266	266
group_227		hypothetical protein	354	194	1082	518
degV_1		Fatty acid-binding protein	354	101	860	854
group_10815		tRNA-Lys(ttt)	353	72	72	72
group_4987	appC	Cytochrome bd-II ubiquinol oxidase subunit 1	353	929	1427	1424
group_9765		hypothetical protein	353	104	371	370
group_3601		hypothetical protein	352	191	524	367
group_4750	murF_1	UDP-N-acetylmuramoyl-tripeptide--D-alanyl-D-alanine ligase	352	314	1367	1358
group_6057		tRNA-Leu(tag)	352	83	83	83
group_2236		hypothetical protein	350	428	1664	1611
group_8027	gtf2_2	Glycosyltransferase stabilizing protein Gtf2	350	212	1211	1200
group_10822		tRNA-Lys(ttt)	349	72	72	72
group_2332		hypothetical protein	349	206	569	537
group_3353		hypothetical protein	348	140	401	315
hssS		hypothetical protein	347	239	1319	1213
group_1442	pepO_2	Neutral endopeptidase	347	818	2033	823
group_18609		tRNA-Val(tac)	347	72	72	72
group_4136	ybhF	putative multidrug ABC transporter ATP-binding protein YbhF	347	329	758	712
xerD_2		Tyrosine recombinase XerD	347	458	1184	1168
group_7070		hypothetical protein	346	326	545	541
group_1638	clcA	H(+)/Cl(-) exchange transporter ClcA	345	155	1532	1375
[truncated: 16,915 more rows]

## Sheet: pyogenes
Gene	Non-unique Gene name	Annotation	No. isolates	Minimum gene length	Maximum gene length	Average gene length
group_1120		hypothetical protein	1813	320	731	661			Core genes
group_12653		hypothetical protein	1813	161	161	161			Soft core genes
rpsJ		30S ribosomal protein S10	1813	308	308	308			Shell genes
nupX		Putative nucleoside permease NupX	1813	1202	1202	1202			Cloud genes
ecsA_2		ABC-type transporter ATP-binding protein EcsA	1813	725	725	725
tal_1		Transaldolase	1813	644	644	644
ptsI		Phosphoenolpyruvate-protein phosphotransferase	1813	1730	1733	1732
rplA		50S ribosomal protein L1	1813	689	689	689
rpoZ		DNA-directed RNA polymerase subunit omega	1813	314	317	316
walR		Transcriptional regulatory protein WalR	1813	710	710	710
udp		Uridine phosphorylase	1813	779	779	779
rplN		50S ribosomal protein L14	1813	368	368	368
rplK		50S ribosomal protein L11	1813	425	425	425
rnc		Ribonuclease 3	1813	692	692	692
nadR		Transcription repressor NadR	1813	521	521	521
ntpK		V-type sodium ATPase subunit K	1813	479	479	479
group_12812		Stress response regulator gls24	1813	488	488	488
rpsN2		Alternate 30S ribosomal protein S14	1813	269	269	269
dnaD		DNA replication protein DnaD	1813	683	683	683
pgi		Glucose-6-phosphate isomerase	1813	1349	1349	1349
rpmE2		50S ribosomal protein L31 type B	1813	260	260	260
rpsR		30S ribosomal protein S18	1813	239	239	239
murG		UDP-N-acetylglucosamine--N-acetylmuramyl-(pentapeptide) pyrophosphoryl-undecaprenol N-acetylglucosamine transferase	1813	1082	1082	1082
rpsC		30S ribosomal protein S3	1813	653	653	653
group_12821		hypothetical protein	1813	230	230	230
frr		Ribosome-recycling factor	1813	557	557	557
group_12823		hypothetical protein	1813	806	806	806
dltC		D-alanyl carrier protein	1813	239	239	239
rpmA		50S ribosomal protein L27	1813	293	293	293
group_12830		Putative universal stress protein	1813	452	452	452
gpmA_2		2,3-bisphosphoglycerate-dependent phosphoglycerate mutase	1813	695	695	695
sufS		Cysteine desulfurase SufS	1813	1226	1226	1226
rnz		Ribonuclease Z	1813	929	929	929
group_12834		hypothetical protein	1813	1058	1058	1058
group_12835		hypothetical protein	1813	239	239	239
pyrE		Orotate phosphoribosyltransferase	1813	626	632	629
group_12837		hypothetical protein	1813	926	926	926
acoA		Acetoin:2,6-dichlorophenolindophenol oxidoreductase subunit alpha	1813	968	968	968
pyrP		Uracil permease	1813	1259	1259	1259
arcB		Ornithine carbamoyltransferase, catabolic	1813	1013	1013	1013
yhbY		RNA-binding protein YhbY	1813	308	308	308
rpmB		50S ribosomal protein L28	1813	188	188	188
rpmD		50S ribosomal protein L30	1813	182	182	182
rplQ		50S ribosomal protein L17	1813	386	386	386
group_12860		hypothetical protein	1813	533	533	533
hrcA		Heat-inducible transcription repressor HrcA	1813	1034	1055	1034
tsaE		tRNA threonylcarbamoyladenosine biosynthesis protein TsaE	1813	461	461	461
rpmG3		50S ribosomal protein L33 3	1813	152	152	152
group_12864		hypothetical protein	1813	176	176	176
ntpD		V-type sodium ATPase subunit D	1813	626	626	626
potB		Spermidine/putrescine transport system permease protein PotB	1813	794	794	794
lytG		Exo-glucosaminidase LytG	1813	569	569	569
rplGA		putative ribosomal protein YlxQ	1813	302	302	302
yqeH		putative protein YqeH	1813	1118	1121	1118
lplJ		Lipoate-protein ligase LplJ	1813	989	989	989
sepF		Cell division protein SepF	1813	656	656	656
idnO		5-keto-D-gluconate 5-reductase	1813	794	794	794
group_12888		hypothetical protein	1813	380	380	380
coaBC		Coenzyme A biosynthesis bifunctional protein CoaBC	1813	545	545	545
engB		putative GTP-binding protein EngB	1813	599	599	599
rplT		50S ribosomal protein L20	1813	359	359	359
rplJ		50S ribosomal protein L10	1813	500	500	500
dus		putative tRNA-dihydrouridine synthase	1813	977	977	977
group_12894		hypothetical protein	1813	533	533	533
rplS		50S ribosomal protein L19	1813	347	347	347
ctsR		Transcriptional regulator CtsR	1813	461	461	461
fni		Isopentenyl-diphosphate delta-isomerase	1813	989	989	989
group_12908		hypothetical protein	1813	338	338	338
bacC		Dihydroanticapsin 7-dehydrogenase	1813	434	707	697
group_1723		Nucleoid-associated protein	1813	191	299	298
arsC		Arsenate reductase	1813	380	455	439
acpP_2		Acyl carrier protein	1813	131	251	241
tal_2		Transaldolase	1813	530	731	725
group_3013		hypothetical protein	1813	395	440	439
nagB		Glucosamine-6-phosphate deaminase	1813	269	749	710
group_3060		hypothetical protein	1813	167	500	499
group_3201		hypothetical protein	1813	353	446	433
yceM		Putative oxidoreductase YceM	1813	935	1109	935
purN		Phosphoribosylglycinamide formyltransferase	1813	311	554	553
nadE		NH(3)-dependent NAD(+) synthetase	1813	824	842	824
hmpT		hypothetical protein	1813	122	1043	515
ytpP		Thioredoxin-like protein YtpP	1813	317	338	317
dut		Deoxyuridine 5'-triphosphate nucleotidohydrolase	1813	290	473	445
act		Methanol dehydrogenase activator	1813	542	554	553
group_4056		hypothetical protein	1813	320	356	355
nrdI		Protein NrdI	1813	434	488	487
glmU		Bifunctional protein GlmU	1813	1088	1382	1381
group_4226		putative protein	1813	428	428	428
glnH		Glutamine-binding periplasmic protein	1813	554	812	811
licC		Lichenan permease IIC component	1813	1058	1343	1303
purM		Phosphoribosylformylglycinamidine cyclo-ligase	1813	395	1049	1021
murE		UDP-N-acetylmuramoyl-L-alanyl-D-glutamate--L-lysine ligase	1813	338	1466	1444
rnmV		Ribonuclease M5	1813	422	569	568
ybjI		5-amino-6-(5-phospho-D-ribitylamino)uracil phosphatase YbjI	1813	332	797	769
asnS		Asparagine--tRNA ligase	1813	1220	1391	1345
yggS		Pyridoxal phosphate homeostasis protein	1813	233	671	666
yibN		putative protein YibN	1813	305	389	388
group_4707		hypothetical protein	1813	209	443	394
oppD_1		Oligopeptide transport ATP-binding protein OppD	1813	623	803	802
celA_2		PTS system cellobiose-specific EIIB component	1813	92	308	307
group_4904		hypothetical protein	1813	281	455	401
fhuD		Iron(3+)-hydroxamate-binding protein FhuD	1813	557	932	931
group_5028		hypothetical protein	1813	425	497	475
ilvE		Branched-chain-amino-acid aminotransferase	1813	1010	1022	1021
phoU		Phosphate-specific transport system accessory protein PhoU	1813	311	887	652
skfE		hypothetical protein	1813	266	1070	413
group_5123		hypothetical protein	1813	365	392	365
hit		Protein hit	1813	263	419	418
lacB_2		Galactose-6-phosphate isomerase subunit LacB	1813	497	521	514
group_5172		hypothetical protein	1813	338	356	346
gsiC		Glutathione transport system permease protein GsiC	1813	968	977	976
pyrDA		putative dihydroorotate dehydrogenase A (fumarate)	1813	659	941	934
rpe		Ribulose-phosphate 3-epimerase	1813	401	665	661
thiN		Thiamine pyrophosphokinase	1813	632	632	632
sstT		Serine/threonine transporter SstT	1813	833	1214	1213
csbB		putative glycosyltransferase	1813	767	986	925
femB		Aminoacyltransferase FemB	1813	1151	1241	1234
gph_2		Phosphoglycolate phosphatase	1813	437	569	568
yknY_1		putative ABC transporter ATP-binding protein YknY	1813	374	710	709
fpgS_2		Folylpolyglutamate synthase	1813	1268	1292	1276
yjbK		Putative triphosphatase YjbK	1813	302	578	577
pepF1_2		Oligoendopeptidase F, plasmid	1813	830	1805	1804
fmt		Methionyl-tRNA formyltransferase	1813	935	935	935
group_5565		hypothetical protein	1813	122	122	122
group_5575		putative protein	1813	317	389	388
group_5576		hypothetical protein	1813	338	545	544
group_5580		putative protein	1813	986	1169	1168
group_5616		hypothetical protein	1813	179	347	325
cysE		Serine acetyltransferase	1813	536	584	581
group_5744		hypothetical protein	1813	149	728	721
rpoE		putative DNA-directed RNA polymerase subunit delta	1813	284	602	575
lemA		Protein LemA	1813	413	557	556
group_5876		hypothetical protein	1813	401	482	481
group_5883		Tyrosine recombinase XerD-like protein	1813	488	746	745
group_5893		hypothetical protein	1813	182	236	235
mutM		Formamidopyrimidine-DNA glycosylase	1813	479	827	826
tpiA		Triosephosphate isomerase	1813	644	827	757
group_5917		putative metallo-hydrolase	1813	506	659	634
lspA		Lipoprotein signal peptidase	1813	458	458	458
group_5998		hypothetical protein	1813	209	542	540
group_5999		hypothetical protein	1813	209	221	216
group_6005		hypothetical protein	1813	518	695	694
rimI		hypothetical protein	1813	377	455	454
mrnC		Mini-ribonuclease 3	1813	230	413	412
rpsO		30S ribosomal protein S15	1813	269	353	269
ecfA2		Energy-coupling factor transporter ATP-binding protein EcfA2	1813	290	842	841
ywlC		Threonylcarbamoyl-AMP synthase	1813	590	596	590
ubiE_2		Ubiquinone/menaquinone biosynthesis C-methyltransferase UbiE	1813	743	746	743
smpB		SsrA-binding protein	1813	467	476	467
pyrF		Orotidine 5'-phosphate decarboxylase	1813	662	698	691
rplP		50S ribosomal protein L16	1813	254	413	412
rplR		50S ribosomal protein L18	1813	266	356	355
adcR		Transcriptional regulator AdcR	1813	443	458	443
znuB		High-affinity zinc uptake system membrane protein ZnuB	1813	752	875	815
group_6354		hypothetical protein	1813	266	326	325
group_6357		hypothetical protein	1813	230	320	319
tagO		putative undecaprenyl-phosphate N-acetylglucosaminyl 1-phosphate transferase	1813	365	1169	1167
group_6376		hypothetical protein	1813	1166	1262	1261
nadD		Nicotinate-nucleotide adenylyltransferase	1813	629	671	632
group_6379		hypothetical protein	1813	503	602	601
group_6380		hypothetical protein	1813	272	500	499
ybeY		Endoribonuclease YbeY	1813	497	548	497
group_6392		hypothetical protein	1813	590	926	925
group_6399		hypothetical protein	1813	794	956	848
group_6400		hypothetical protein	1813	638	641	640
group_6408		hypothetical protein	1813	266	671	670
group_6409		hypothetical protein	1813	680	683	682
lacR_1		Lactose phosphotransferase system repressor	1813	668	713	674
yecS		L-cystine transport system permease protein YecS	1813	650	650	650
hcaB		hypothetical protein	1813	572	764	763
cdaA		Cyclic di-AMP synthase CdaA	1813	488	851	850
ydcV		Inner membrane ABC transporter permease protein YdcV	1813	776	794	776
rbgA		Ribosome biogenesis GTPase A	1813	845	848	847
group_6459		hypothetical protein	1813	332	341	340
group_6460		hypothetical protein	1813	491	998	997
pstS1		Phosphate-binding protein PstS 1	1813	362	866	864
group_6467		Stress response regulator gls24	1813	341	539	538
group_6472		hypothetical protein	1813	839	1361	1360
clpE		ATP-dependent Clp protease ATP-binding subunit ClpE	1813	1682	2345	2281
ubiE_1		Ubiquinone/menaquinone biosynthesis C-methyltransferase UbiE	1813	446	755	754
fabM		Trans-2-decenoyl-[acyl-carrier-protein] isomerase	1813	614	791	790
gpmA_1		2,3-bisphosphoglycerate-dependent phosphoglycerate mutase	1813	707	707	707
alr		Alanine racemase	1813	1100	1100	1100
group_6518		hypothetical protein	1813	398	767	751
chbA		PTS system N,N'-diacetylchitobiose-specific EIIA component	1813	320	320	320
sorC		Sorbitol operon regulator	1813	968	980	979
pepO		Neutral endopeptidase	1813	344	1895	1894
yrrK		Putative pre-16S rRNA nuclease	1813	368	419	418
sdhA		L-serine dehydratase, alpha chain	1813	422	872	871
glcU		putative glucose uptake protein GlcU	1813	833	863	862
agrA		Accessory gene regulator A	1813	443	740	736
glyQ		Glycine--tRNA ligase alpha subunit	1813	905	926	917
groL		60 kDa chaperonin	1813	314	1637	1630
srlR		Glucitol operon repressor	1813	746	761	746
pepN		Aminopeptidase N	1813	2306	2735	2538
purB		Adenylosuccinate lyase	1813	1139	1292	1291
rpsS		30S ribosomal protein S19	1813	278	278	278
rpsH		30S ribosomal protein S8	1813	275	398	397
proC		Pyrroline-5-carboxylate reductase	1813	770	770	770
yabJ		2-iminobutanoate/2-iminopropanoate deaminase	1813	272	365	364
ntpC		V-type sodium ATPase subunit C	1813	803	998	997
ulaA_2		Ascorbate-specific PTS system EIIC component	1813	896	1433	1432
perR		Peroxide-responsive repressor PerR	1813	455	467	466
rpmH		50S ribosomal protein L34	1813	134	134	134
group_6951		hypothetical protein	1813	1073	1271	1270
artM_2		Arginine transport ATP-binding protein ArtM	1813	725	740	739
ppaX		Pyrophosphatase PpaX	1813	356	584	526
metQ		D-methionine-binding lipoprotein MetQ	1813	794	845	844
group_6960		hypothetical protein	1813	458	653	652
pflA		Pyruvate formate-lyase 1-activating enzyme	1813	791	863	862
znuC_1		High-affinity zinc uptake system ATP-binding protein ZnuC	1813	725	746	725
dgkA		Undecaprenol kinase	1813	332	407	406
kdgA		KHG/KDPG aldolase	1813	635	734	635
group_6980		hypothetical protein	1813	362	1358	1357
rplU		50S ribosomal protein L21	1813	287	332	314
pyrB		Aspartate carbamoyltransferase	1813	935	1019	984
rpiA		Ribose-5-phosphate isomerase A	1813	425	683	682
punA		Purine nucleoside phosphorylase 1	1813	809	809	809
ung		Uracil-DNA glycosylase	1813	653	653	653
yloA		putative protein YloA	1813	1652	1712	1652
group_7026		Putative NAD(P)H nitroreductase	1813	527	602	601
rex		Redox-sensing transcriptional repressor Rex	1813	521	644	643
nadK		NAD kinase	1813	656	836	835
ldhA		L-lactate dehydrogenase 1	1813	896	983	982
pgcA_1		Phosphoglucomutase	1813	1580	1718	1717
group_7041		hypothetical protein	1813	170	248	247
group_7053		hypothetical protein	1813	1445	1484	1483
metK		S-adenosylmethionine synthase	1813	992	1226	1196
birA		Bifunctional ligase/repressor BirA	1813	770	941	940
ptsH		Phosphocarrier protein HPr	1813	263	263	263
recR		Recombination protein RecR	1813	596	596	596
glcK		Glucokinase	1813	857	971	970
group_7094		hypothetical protein	1813	245	305	304
trxB		Thioredoxin reductase	1813	902	917	916
yxeN		putative amino-acid permease protein YxeN	1813	794	803	802
rbfA		Ribosome-binding factor A	1813	278	350	349
rimP		Ribosome maturation factor RimP	1813	383	536	535
group_7114		hypothetical protein	1813	617	791	790
fabG		3-oxoacyl-[acyl-carrier-protein] reductase FabG	1813	446	734	733
group_7119		hypothetical protein	1813	434	434	434
alaA		Glutamate-pyruvate aminotransferase AlaA	1813	1151	1280	1236
tsaB		tRNA threonylcarbamoyladenosine biosynthesis protein TsaB	1813	698	698	698
fba		Fructose-bisphosphate aldolase	1813	572	881	880
group_7140		hypothetical protein	1813	284	284	284
def_2		Peptide deformylase	1813	584	632	613
spxA_2		Regulatory protein Spx	1813	242	410	397
lytR_1		Transcriptional regulator LytR	1813	1250	1283	1279
manZ_2		PTS system mannose-specific EIID component	1813	827	839	827
msrC		Free methionine-R-sulfoxide reductase	1813	461	563	493
prmC		Release factor glutamine methyltransferase	1813	686	848	838
group_7537		hypothetical protein	1813	806	1001	985
dnaK		Chaperone protein DnaK	1813	1532	1838	1825
recO		DNA repair protein RecO	1813	392	755	754
plsX		Phosphate acyltransferase	1813	968	1007	1006
rplW		50S ribosomal protein L23	1813	230	296	295
rplB		50S ribosomal protein L2	1813	683	833	832
rpsQ		30S ribosomal protein S17	1813	260	260	260
ackA		Acetate kinase	1813	1193	1196	1195
iolU		scyllo-inositol 2-dehydrogenase (NADP(+)) IolU	1813	443	1037	958
ulaB		Ascorbate-specific PTS system EIIB component	1813	278	395	278
iscU		Iron-sulfur cluster assembly scaffold protein IscU	1813	464	479	478
group_7655		hypothetical protein	1813	1313	1418	1417
group_7656		hypothetical protein	1813	593	593	593
ktrA		Ktr system potassium uptake protein A	1813	674	767	674
rsmG		Ribosomal RNA small subunit methyltransferase G	1813	713	713	713
nrdR		Transcriptional repressor NrdR	1813	293	494	493
dnaI		Primosomal protein DnaI	1813	902	902	902
murC_2		UDP-N-acetylmuramate--L-alanine ligase	1813	773	1328	1327
group_7662		hypothetical protein	1813	242	248	242
clpP		ATP-dependent Clp protease proteolytic subunit	1813	422	590	589
group_7667		Alpha-monoglucosyldiacylglycerol synthase	1813	443	1334	1333
ftsX		Cell division protein FtsX	1813	359	929	928
rmlD		dTDP-4-dehydrorhamnose reductase	1813	362	854	853
group_7683		hypothetical protein	1813	401	401	401
panE		hypothetical protein	1813	677	923	922
group_7685		hypothetical protein	1813	512	593	592
group_7686		hypothetical protein	1813	671	944	943
deoB		Phosphopentomutase	1813	1211	1211	1211
deoD		Purine nucleoside phosphorylase DeoD-type	1813	713	770	734
apt		Adenine phosphoribosyltransferase	1813	368	518	517
rnj2		Ribonuclease J 2	1813	1625	1661	1660
potD		Spermidine/putrescine-binding periplasmic protein	1813	1061	1073	1072
prs2		Putative ribose-phosphate pyrophosphokinase 2	1813	842	980	979
spxA_1		Regulatory protein Spx	1813	326	404	403
ribF		Riboflavin biosynthesis protein RibF	1813	869	932	931
artM_1		Arginine transport ATP-binding protein ArtM	1813	455	740	739
divIVA		Cell division protein DivIVA	1813	686	758	757
ftsZ		Cell division protein FtsZ	1813	1313	1517	1319
group_7726		hypothetical protein	1813	620	626	620
aroA_1		Protein AroA(G)	1813	620	752	751
hpf		Ribosome hibernation promotion factor	1813	527	548	547
group_7731		Putative protein phosphatase 2C-type	1813	740	740	740
luxS		S-ribosylhomocysteine lyase	1813	410	482	481
gpsB		Cell cycle protein GpsB	1813	269	326	325
recU		Holliday junction resolvase RecU	1813	599	617	607
group_7735		hypothetical protein	1813	179	257	256
group_7736		hypothetical protein	1813	296	296	296
trmB		tRNA (guanine-N(7)-)-methyltransferase	1813	488	635	634
cof		HMP-PP phosphatase	1813	1325	1388	1387
ansB		L-asparaginase	1813	923	965	964
group_7742		hypothetical protein	1813	332	593	592
nusB		Transcription antitermination protein NusB	1813	344	452	451
group_7744		hypothetical protein	1813	944	971	944
rpsF		30S ribosomal protein S6	1813	254	290	289
trxA		Thioredoxin	1813	314	335	314
group_7747		hypothetical protein	1813	284	308	307
group_7748		putative protein	1813	296	530	529
group_7749		hypothetical protein	1813	230	230	230
glnR		HTH-type transcriptional regulator GlnR	1813	164	371	370
hel		Lipoprotein E	1813	800	854	853
lacF_1		PTS system lactose-specific EIIA component	1813	317	317	317
rplM		50S ribosomal protein L13	1813	374	446	445
group_7754		Putative TrmH family tRNA/rRNA methyltransferase	1813	746	773	750
mhqR		HTH-type transcriptional regulator MhqR	1813	428	464	428
sugC		Trehalose import ATP-binding protein SugC	1813	986	1133	1132
rpsB		30S ribosomal protein S2	1813	668	767	766
group_7760		hypothetical protein	1813	119	269	268
recA		Protein RecA	1813	1019	1136	1135
argR_1		Arginine repressor	1813	335	437	436
thlA_1		Acetyl-CoA acetyltransferase	1813	1187	1205	1187
nrnA		putative bifunctional oligoribonuclease and PAP phosphatase NrnA	1813	788	950	940
coaA		Pantothenate kinase	1813	476	929	919
prfA		Peptide chain release factor 1	1813	458	1088	1078
araD		L-ribulose-5-phosphate 4-epimerase AraD	1813	704	716	704
arlR_2		Response regulator ArlR	1813	659	692	685
aroA_2		3-phosphoshikimate 1-carboxyvinyltransferase	1813	1283	1292	1283
group_12093		hypothetical protein	1812	158	161	158
copR		Transcriptional activator protein CopR	1812	668	674	668
mecA		Adapter protein MecA	1812	761	761	761
rpsG		30S ribosomal protein S7	1812	470	470	470
infA		Translation initiation factor IF-1	1812	218	218	218
truA		tRNA pseudouridine synthase A	1812	749	749	749
yabA		Initiation-control protein YabA	1812	323	323	323
adk		Adenylate kinase	1812	635	638	637
group_1515		hypothetical protein	1812	200	389	381
ssb_1		Single-stranded DNA-binding protein	1812	491	491	491
group_2320		hypothetical protein	1812	296	296	296
group_2827		hypothetical protein	1812	251	254	251
group_2870		hypothetical protein	1812	119	347	278
group_2906		hypothetical protein	1812	431	506	470
group_2928		hypothetical protein	1812	158	488	413
fsaA		Fructose-6-phosphate aldolase 1	1812	581	668	667
group_3912		hypothetical protein	1812	125	284	199
group_3950		hypothetical protein	1812	284	284	284
cobQ		Cobyric acid synthase	1812	728	791	790
group_4005		putative oxidoreductase	1812	278	1199	1197
glnQ_2		Glutamine transport ATP-binding protein GlnQ	1812	494	734	733
group_4594		hypothetical protein	1812	188	188	188
group_4665		hypothetical protein	1812	143	143	143
group_4761		hypothetical protein	1812	170	440	284
qmcA		Protein QmcA	1812	572	896	889
coaE		Dephospho-CoA kinase	1812	512	620	593
group_5071		hypothetical protein	1812	470	632	631
group_5074		hypothetical protein	1812	353	425	424
group_5087		hypothetical protein	1812	878	962	961
group_5149		hypothetical protein	1812	209	305	304
lepA_2		Elongation factor 4	1812	542	2861	2857
lacD2		Tagatose 1,6-diphosphate aldolase 2	1812	566	1010	982
tsaD		tRNA N6-adenosine threonylcarbamoyltransferase	1812	116	1046	1026
rlmI		Ribosomal RNA large subunit methyltransferase I	1812	470	1223	1162
cysS		Cysteine--tRNA ligase	1812	1343	1346	1343
guaC		GMP reductase	1812	671	1088	982
group_5566		hypothetical protein	1812	224	224	224
group_5573		hypothetical protein	1812	473	704	701
ecfA1		Energy-coupling factor transporter ATP-binding protein EcfA1	1812	491	1331	824
nanA		N-acetylneuraminate lyase	1812	473	917	913
ntpG		V-type sodium ATPase subunit G	1812	188	320	319
yccU		putative protein YccU	1812	329	455	454
cdd		Cytidine deaminase	1812	152	389	388
group_6069		hypothetical protein	1812	170	206	205
tmpC_1		Membrane lipoprotein TmpC	1812	542	1058	1051
rplD		50S ribosomal protein L4	1812	296	623	622
bioY		Biotin transporter BioY	1812	536	539	538
nrdF		Ribonucleoside-diphosphate reductase 2 subunit beta	1812	725	1013	1012
def_1		Peptide deformylase	1812	254	410	408
mutX		8-oxo-dGTP diphosphatase	1812	299	479	475
opuCA		Carnitine transport ATP-binding protein OpuCA	1812	728	728	728
group_6466		hypothetical protein	1812	170	200	199
group_6470		hypothetical protein	1812	191	620	618
yqgQ		putative protein YqgQ	1812	203	221	220
gmk		Guanylate kinase	1812	578	656	634
larR		Lactate racemization regulatory protein	1812	212	719	718
pyrG		CTP synthase	1812	1124	1604	1603
group_6662		hypothetical protein	1812	182	461	457
tagG		Teichoic acid translocation permease protein TagG	1812	302	809	802
group_6941		hypothetical protein	1812	563	662	584
group_6959		hypothetical protein	1812	521	521	521
atpF		ATP synthase subunit b	1812	494	494	494
group_6990		hypothetical protein	1812	443	932	931
murA1_2		UDP-N-acetylglucosamine 1-carboxyvinyltransferase	1812	1205	1259	1258
mraY		Phospho-N-acetylmuramoyl-pentapeptide-transferase	1812	812	1010	1009
ftsL		Cell division protein FtsL	1812	323	323	323
group_7129		hypothetical protein	1812	239	293	292
cspLA		Cold shock-like protein CspLA	1812	203	215	208
rplV		50S ribosomal protein L22	1812	317	344	343
rpsE		30S ribosomal protein S5	1812	362	494	493
group_7653		putative ABC transporter ATP-binding protein	1812	770	923	770
trmL		tRNA (cytidine(34)-2'-O)-methyltransferase	1812	398	548	547
dgs		Processive diacylglycerol alpha-glucosyltransferase	1812	911	998	997
atpC		ATP synthase epsilon chain	1812	416	416	416
tdk		Thymidine kinase	1812	440	569	568
nrdD_1		Anaerobic ribonucleoside-triphosphate reductase	1812	338	356	355
rpsT		30S ribosomal protein S20	1812	233	248	233
group_7727		tRNA-Thr(ggt)	1812	70	70	70
regX3		Sensory transduction protein regX3	1812	296	653	652
group_7759		hypothetical protein	1812	266	305	304
sdhB		L-serine dehydratase, beta chain	1812	623	671	670
atpD		ATP synthase subunit beta	1812	1358	1409	1406
group_8533		hypothetical protein	1812	365	365	365
oppC		Oligopeptide transport system permease protein OppC	1812	926	926	926
secG		putative protein-export membrane protein SecG	1812	236	236	236
group_8543		hypothetical protein	1812	269	272	271
gph_1		Phosphoglycolate phosphatase	1812	902	902	902
atpA		ATP synthase subunit alpha	1812	1505	1508	1507
group_8567		hypothetical protein	1812	326	326	326
group_8600		Glycine cleavage system H-like protein	1812	332	332	332
pyk		Pyruvate kinase	1812	1502	1502	1502
rsmD		Ribosomal RNA small subunit methyltransferase D	1812	539	539	539
group_8608		hypothetical protein	1812	632	632	632
group_8611		hypothetical protein	1812	542	551	550
yknY_2		putative ABC transporter ATP-binding protein YknY	1812	674	674	674
ecfT_2		Energy-coupling factor transporter transmembrane protein EcfT	1812	785	800	799
ctfB		Butyrate--acetoacetate CoA-transferase subunit B	1812	647	650	647
group_12857		putative phosphotransferase enzyme IIB component	1811	491	491	491
mtgA_1		Monofunctional biosynthetic peptidoglycan transglycosylase	1811	206	2336	2322
group_2680		hypothetical protein	1811	95	800	788
group_3324		hypothetical protein	1811	545	731	730
group_3684		hypothetical protein	1811	200	407	340
group_3772		hypothetical protein	1811	389	509	503
purE		N5-carboxyaminoimidazole ribonucleotide mutase	1811	437	611	587
dacA_2		hypothetical protein	1811	257	1181	1179
group_4198		hypothetical protein	1811	116	182	116
group_4550		Putative membrane protein insertion efficiency factor	1811	251	263	262
group_4606		hypothetical protein	1811	170	200	170
group_5030		hypothetical protein	1811	197	521	518
speB_1		Streptopain	1811	305	305	305
rpmGA		50S ribosomal protein L33 1	1811	149	149	149
oppD_2		Oligopeptide transport ATP-binding protein OppD	1811	461	1070	1069
uppP		Undecaprenyl-diphosphatase	1811	695	839	838
group_5892		hypothetical protein	1811	275	293	276
ddpF		putative D,D-dipeptide transport ATP-binding protein DdpF	1811	623	626	625
ykuT		putative MscS family protein YkuT	1811	689	872	844
mscL		Large-conductance mechanosensitive channel	1811	350	398	362
araQ_1		L-arabinose transport system permease protein AraQ	1811	662	926	925
ylbL		putative protein YlbL	1811	434	1046	1036
rplX		50S ribosomal protein L24	1811	188	305	304
mioC		hypothetical protein	1811	419	449	448
queT		Queuosine precursor transporter QueT	1811	500	500	500
group_6985		hypothetical protein	1811	257	257	257
rmlB		dTDP-glucose 4,6-dehydratase	1811	1040	1043	1040
group_7579		hypothetical protein	1811	947	971	956
rpsZ		30S ribosomal protein S14 type Z	1811	170	185	174
atpE		ATP synthase subunit c	1811	197	197	197
pheS		Phenylalanine--tRNA ligase alpha subunit	1811	1043	1076	1059
isaA		hypothetical protein	1811	317	614	613
group_8545		hypothetical protein	1811	386	386	386
rpmI		50S ribosomal protein L35	1811	197	197	197
rpmF		50S ribosomal protein L32	1811	182	182	182
xylH		2-hydroxymuconate tautomerase	1810	185	188	185
rplO		50S ribosomal protein L15	1810	440	440	440
acyP		Acylphosphatase	1810	278	278	278
ypdF		Aminopeptidase YpdF	1810	722	1097	1072
group_3296		Protein-ADP-ribose hydrolase	1810	521	812	810
ntpA		V-type sodium ATPase catalytic subunit A	1810	653	1775	1772
gatC_1		PTS system galactitol-specific EIIC component	1810	218	1451	1442
group_3588		hypothetical protein	1810	797	2021	1998
group_4189		hypothetical protein	1810	230	326	325
group_4251		hypothetical protein	1810	104	182	175
lipL		Octanoyl-[GcvH]:protein N-octanoyltransferase	1810	314	836	835
group_4646		hypothetical protein	1810	119	119	119
yknX_1		Putative efflux system component YknX	1810	1157	1280	1270
ileS		Isoleucine--tRNA ligase	1810	998	2801	2799
phrA		Deoxyribodipyrimidine photo-lyase	1810	719	1424	1404
hpt		Hypoxanthine-guanine phosphoribosyltransferase	1810	542	566	542
group_5473		hypothetical protein	1810	248	386	385
group_5579		hypothetical protein	1810	161	260	220
group_5636		Phosphomevalonate kinase	1810	479	1013	1010
prs		Ribose-phosphate pyrophosphokinase	1810	476	962	961
panT		Pantothenic acid transporter PanT	1810	377	569	568
rbsR_1		Ribose operon repressor	1810	587	986	964
pdhC		Dihydrolipoyllysine-residue acetyltransferase component of pyruvate dehydrogenase complex	1810	1073	1424	1408
rplE		50S ribosomal protein L5	1810	254	542	541
trmK		tRNA (adenine(22)-N(1))-methyltransferase	1810	353	686	685
arlR_1		Response regulator ArlR	1810	593	674	673
fabZ		3-hydroxyacyl-[acyl-carrier-protein] dehydratase FabZ	1810	383	440	421
accA		Acetyl-coenzyme A carboxylase carboxyl transferase subunit alpha	1810	770	770	770
group_7896		hypothetical protein	1810	785	791	785
group_8598		hypothetical protein	1810	1181	1181	1181
grpE		Protein GrpE	1810	533	533	533
ahpC		Alkyl hydroperoxide reductase C	1810	560	560	560
group_1110		hypothetical protein	1809	416	863	751
secY		Protein translocase subunit SecY	1809	1304	1304	1304
group_1856		hypothetical protein	1809	755	1193	1169
group_1858		hypothetical protein	1809	134	1364	1335
group_1920		hypothetical protein	1809	122	443	381
group_2567		hypothetical protein	1809	134	500	412
dppC		Dipeptide transport system permease protein DppC	1809	314	821	820
fpgS_1		Folylpolyglutamate synthase	1809	587	1277	1267
adeP		Adenine permease AdeP	1809	1157	1484	1459
atpG		ATP synthase gamma chain	1809	245	875	874
pnp		Polyribonucleotide nucleotidyltransferase	1809	1313	2132	2130
nrdD_2		Anaerobic ribonucleoside-triphosphate reductase	1809	1424	2237	2196
pth		Peptidyl-tRNA hydrolase	1809	371	614	568
pcm		Putative O-methyltransferase	1809	452	776	671
niaX		Niacin transporter NiaX	1809	242	542	541
group_5140		hypothetical protein	1809	392	728	623
accC		Biotin carboxylase	1809	185	1364	1362
pepT		Peptidase T	1809	647	1244	1222
aroB		3-dehydroquinate synthase	1809	524	1091	1072
rluB		Ribosomal large subunit pseudouridine synthase B	1809	581	722	721
group_6051		Nitronate monooxygenase	1809	596	971	970
typA		GTP-binding protein TypA/BipA	1809	203	1847	1839
rplF		50S ribosomal protein L6	1809	272	536	535
ulaG		putative L-ascorbate-6-phosphate lactonase UlaG	1809	731	1091	1090
rpsU		30S ribosomal protein S21	1809	176	218	205
recX		Regulatory protein RecX	1809	530	776	775
group_6511		hypothetical protein	1809	455	1067	1032
group_6832		hypothetical protein	1809	233	284	239
group_6993		hypothetical protein	1809	248	488	487
iscS_2		Cysteine desulfurase IscS	1809	713	1127	1126
group_7039		hypothetical protein	1809	188	188	188
group_7047		hypothetical protein	1809	467	614	613
rpmC		50S ribosomal protein L29	1809	161	206	205
group_7710		hypothetical protein	1809	347	371	347
group_7720		hypothetical protein	1809	1175	1256	1255
kdgK		2-dehydro-3-deoxygluconokinase	1808	341	1001	999
group_1353		hypothetical protein	1808	236	284	283
vanYB		hypothetical protein	1808	338	743	742
apbE		FAD:protein FMN transferase	1808	179	938	936
group_3883		Putative glutamine amidotransferase	1808	311	701	683
yhgF		Protein YhgF	1808	512	2132	2129
rnhC		Ribonuclease HIII	1808	224	902	901
lacE		PTS system lactose-specific EIICB component	1808	1382	1706	1696
hutG		Formimidoylglutamase	1808	869	995	985
group_5193		hypothetical protein	1808	227	308	307
mlhB		hypothetical protein	1808	881	989	982
atoD_2		Acetate CoA-transferase subunit alpha	1808	467	680	656
rpsL		30S ribosomal protein S12	1808	257	512	412
group_5535		Protein ADP-ribosyltransferase	1808	395	881	880
fabH		3-oxoacyl-[acyl-carrier-protein] synthase 3	1808	653	974	971
recD2		ATP-dependent RecD-like DNA helicase	1808	1295	2474	2446
group_5984		hypothetical protein	1808	377	779	748
licR_2		putative licABCH operon regulator	1808	1292	1646	1645
rsmF		Ribosomal RNA small subunit methyltransferase F	1808	866	1310	1307
group_7089		hypothetical protein	1808	443	467	455
group_7090		hypothetical protein	1808	206	302	301
rpsI		30S ribosomal protein S9	1808	320	482	392
cysK		Cysteine synthase	1808	842	941	940
acpP_1		Acyl carrier protein	1807	224	224	224
group_3319		hypothetical protein	1807	167	251	250
hutU		Urocanate hydratase	1807	1178	2030	2027
group_3737		hypothetical protein	1807	452	797	695
group_3844		hypothetical protein	1807	194	416	391
group_4570		hypothetical protein	1807	368	503	502
accD		Acetyl-coenzyme A carboxylase carboxyl transferase subunit beta	1807	461	866	865
mutS2		Endonuclease MutS2	1807	1820	2348	2338
fabF		3-oxoacyl-[acyl-carrier-protein] synthase 2	1807	989	1238	1231
dps		DNA protection during starvation protein	1807	293	527	526
serS		Serine--tRNA ligase	1807	1052	1277	1276
lacZ		Beta-galactosidase	1806	236	3428	3401
group_2608		hypothetical protein	1806	125	491	481
group_2685		hypothetical protein	1806	236	284	283
rlmN		putative dual-specificity RNA methyltransferase RlmN	1806	179	1112	1061
potA_2		Spermidine/putrescine import ATP-binding protein PotA	1806	935	1154	1152
cvfB		Conserved virulence factor B	1806	632	920	856
group_4007		hypothetical protein	1806	407	956	955
tcyN		L-cystine import ATP-binding protein TcyN	1806	338	776	742
agaC_2		N-acetylgalactosamine permease IIC component 1	1806	392	782	781
sph		Oleate hydratase	1806	377	1787	1771
truB		tRNA pseudouridine synthase B	1806	575	923	883
ulaE		L-ribulose-5-phosphate 3-epimerase UlaE	1806	518	917	862
accB		Biotin carboxyl carrier protein of acetyl-CoA carboxylase	1806	377	515	499
infC		Translation initiation factor IF-3	1806	260	587	532
group_5852		hypothetical protein	1806	347	443	430
ntpB		V-type sodium ATPase subunit B	1806	1178	1415	1414
rsmA		Ribosomal RNA small subunit methyltransferase A	1806	638	911	871
galK		Galactokinase	1806	878	893	878
group_1205		hypothetical protein	1805	203	596	401
pucK		Uric acid permease PucK	1805	317	1283	1272
group_2610		hypothetical protein	1805	98	1340	1282
rnr		Ribonuclease R	1805	428	2348	2328
hutI		Imidazolonepropionase	1805	614	1310	1263
fhs		Formate--tetrahydrofolate ligase	1805	287	1673	1671
group_3509		hypothetical protein	1805	110	110	110
group_4113		hypothetical protein	1805	254	257	254
tlyA		Hemolysin A	1805	488	827	826
slmA		Nucleoid occlusion factor SlmA	1805	488	539	533
group_4974		hypothetical protein	1805	290	473	460
fhs1		Formate--tetrahydrofolate ligase 1	1805	284	1670	1668
mtnN		5'-methylthioadenosine/S-adenosylhomocysteine nucleosidase	1805	296	695	694
gloA		Lactoylglutathione lyase	1805	257	377	376
rsmB		Ribosomal RNA small subunit methyltransferase B	1805	824	1358	1325
group_6334		hypothetical protein	1805	221	272	271
aroD		3-dehydroquinate dehydratase	1805	305	686	685
yfmL		putative ATP-dependent RNA helicase YfmL	1805	878	1085	1084
dnaN		Beta sliding clamp	1805	938	1136	1135
rnj1		Ribonuclease J 1	1805	965	1682	1681
group_1522		hypothetical protein	1804	1139	1694	1693
group_1829		hypothetical protein	1804	293	716	708
araR		Arabinose metabolism transcriptional repressor	1804	266	1040	1039
dtd3		D-aminoacyl-tRNA deacylase	1804	191	887	791
mltF_2		Membrane-bound lytic murein transglycosylase F	1804	1172	1568	1567
citC		[Citrate [pro-3S]-lyase] ligase	1804	650	1052	1051
lytR_2		Transcriptional regulator LytR	1804	350	1451	1448
group_5025		hypothetical protein	1804	806	1118	1117
group_5288		Putative NAD(P)H nitroreductase	1804	278	674	662
group_5370		putative transporter	1804	1094	1358	1343
group_5845		hypothetical protein	1804	191	218	196
glmM		Phosphoglucosamine mutase	1804	197	1355	1354
rdgB		dITP/XTP pyrophosphatase	1804	752	995	985
pta		Phosphate acetyltransferase	1804	869	995	994
group_7668		hypothetical protein	1804	155	155	155
group_8565		hypothetical protein	1804	341	341	341
group_1491		hypothetical protein	1803	458	3092	3057
ydfG		NADP-dependent 3-hydroxy acid dehydrogenase YdfG	1803	110	770	728
group_2331		hypothetical protein	1803	1226	1649	1627
nrdH		Glutaredoxin-like protein NrdH	1803	218	251	218
nylA		6-aminohexanoate-cyclic-dimer hydrolase	1803	704	1454	1453
group_3473		hypothetical protein	1803	671	1388	1285
group_3625		hypothetical protein	1803	263	320	289
ahpF		NADH dehydrogenase	1803	143	1532	1529
group_3981		hypothetical protein	1803	155	416	376
proS		Proline--tRNA ligase	1803	1160	1856	1855
era		GTPase Era	1803	680	896	895
spsB_2		Signal peptidase IB	1803	284	638	592
suhB		Fructose-1,6-bisphosphatase/inositol-1-monophosphatase	1803	353	788	787
artQ_1		Arginine transport system permease protein ArtQ	1803	617	656	641
group_8615		hypothetical protein	1803	272	272	272
clpC_1		putative ATP-dependent Clp protease ATP-binding subunit	1802	110	2102	2085
group_1544		putative RNA methyltransferase	1802	1139	1640	1398
group_1694		hypothetical protein	1802	440	752	750
group_3172		hypothetical protein	1802	1052	3866	3823
group_3773		hypothetical protein	1802	452	941	939
group_4221		hypothetical protein	1802	209	635	213
yxeM		L-cystine-binding protein TcyA	1802	647	842	841
rlmB		Putative TrmH family tRNA/rRNA methyltransferase	1802	428	737	736
pcp		Pyrrolidone-carboxylate peptidase	1802	218	647	646
liaR		Transcriptional regulatory protein LiaR	1802	443	641	640
mutL		DNA mismatch repair protein MutL	1802	1463	2021	1981
group_1402		hypothetical protein	1801	89	362	201
gor		Glutathione reductase	1801	491	1352	1351
hemN		Oxygen-independent coproporphyrinogen-III oxidase-like protein	1801	362	1196	1193
group_4249		hypothetical protein	1801	233	800	786
oatA		O-acetyltransferase OatA	1801	1088	1775	1774
group_7014		GTP cyclohydrolase 1 type 2	1801	221	788	787
group_7102		hypothetical protein	1801	680	1004	1003
group_8609		putative protein	1801	344	344	344
eriC		Chloride/fluoride channel protein	1800	746	1304	1262
mutS		DNA mismatch repair protein MutS	1800	1412	2561	2553
polC_1		DNA polymerase III PolC-type	1800	200	2501	2486
group_3047		Putative bifunctional phosphatase/peptidyl-prolyl cis-trans isomerase	1800	758	1400	1397
btuD_4		putative ABC transporter ATP-binding protein	1800	500	1763	1761
pepF1_1		Oligoendopeptidase F, plasmid	1800	692	1844	1798
group_4708		hypothetical protein	1800	161	692	691
bglK_2		Beta-glucoside kinase	1800	290	938	937
coaBC_1		Coenzyme A biosynthesis bifunctional protein CoaBC	1800	467	743	691
dagK_1		Diacylglycerol kinase	1800	644	1022	1021
bglH		Aryl-phospho-beta-D-glucosidase BglH	1800	1124	1439	1424
carA		Carbamoyl-phosphate synthase small chain	1800	800	1082	1081
rsmC		Ribosomal RNA small subunit methyltransferase C	1800	554	593	592
group_1128		hypothetical protein	1799	155	275	251
group_1175		hypothetical protein	1799	125	566	402
gmuD_2		6-phospho-beta-glucosidase GmuD	1799	632	1451	1439
fchA		Methenyltetrahydrofolate cyclohydrolase	1799	251	950	625
murC_1		UDP-N-acetylmuramate--L-alanine ligase	1799	287	1343	1335
bglK_1		Beta-glucoside kinase	1799	506	878	876
group_3038		hypothetical protein	1799	236	563	535
lplA		Lipoate--protein ligase	1799	467	1019	1018
hflX		GTPase HflX	1799	407	1241	1238
ltaS1		Lipoteichoic acid synthase 1	1799	908	2210	2208
group_5941		hypothetical protein	1799	287	536	535
group_5982		putative NADH oxidase	1799	332	1370	1369
rsmH		Ribosomal RNA small subunit methyltransferase H	1799	950	1052	1013
gltC		hypothetical protein	1799	707	905	888
tcyA		L-cystine-binding protein TcyA	1799	353	836	835
yteP		putative multiple-sugar transport system permease YteP	1799	548	950	949
gspF		hypothetical protein	1798	206	1091	1003
queG		Epoxyqueuosine reductase	1798	338	1232	1093
isdF		putative heme-iron transport system permease protein IsdF	1798	326	2768	1024
group_1840		hypothetical protein	1798	110	239	187
murJ		Lipid II flippase MurJ	1798	383	1634	1632
rhaR_1		HTH-type transcriptional activator RhaR	1798	371	1505	1482
cmk		Cytidylate kinase	1798	512	680	679
group_4604		hypothetical protein	1798	701	1058	1057
group_4732		putative ABC transporter ATP-binding protein	1798	761	1670	1666
fabD		Malonyl CoA-acyl carrier protein transacylase	1798	620	938	937
ntcA		Global nitrogen regulator	1798	467	680	679
nrdF2		Ribonucleoside-diphosphate reductase subunit beta nrdF2	1798	212	962	958
group_6966		hypothetical protein	1798	350	353	352
group_2682		hypothetical protein	1797	122	140	125
focA		putative formate transporter 1	1797	269	881	774
group_4156		hypothetical protein	1797	1499	3041	3022
ftsW		putative peptidoglycan glycosyltransferase FtsW	1797	701	1304	1273
group_4987		hypothetical protein	1797	452	968	966
ecfT_1		Energy-coupling factor transporter transmembrane protein EcfT	1797	680	2072	688
group_5614		hypothetical protein	1797	524	878	877
group_5988		hypothetical protein	1797	107	278	277
btuD_3		Vitamin B12 import ATP-binding protein BtuD	1797	440	905	901
serP1		Serine permease SerP1	1797	980	1379	1378
group_1460		hypothetical protein	1796	137	146	145
dcuS		Sensor histidine kinase DcuS	1796	281	1541	1531
group_3205		hypothetical protein	1796	254	1283	1256
group_3314		hypothetical protein	1796	221	377	364
ettA		Energy-dependent translational throttle protein EttA	1796	647	1877	1876
group_3734		Protein B	1796	512	773	772
group_3755		hypothetical protein	1796	224	266	264
group_3995		hypothetical protein	1796	224	1088	648
yvoA_1		HTH-type transcriptional repressor YvoA	1796	293	698	697
gatB		Aspartyl/glutamyl-tRNA(Asn/Gln) amidotransferase subunit B	1796	1070	1439	1438
pdxK		Pyridoxine kinase	1796	266	764	762
mtsA		Metal ABC transporter substrate-binding lipoprotein	1796	578	932	931
group_5913		Putative phosphatase	1796	407	809	808
rpsP		30S ribosomal protein S16	1796	272	272	272
pepQ		Xaa-Pro dipeptidase	1796	557	1085	1084
nth		Endonuclease III	1796	341	656	655
pcrA		ATP-dependent DNA helicase PcrA	1795	944	2351	2315
dnaJ		Chaperone protein DnaJ	1795	620	1334	1175
bglF		PTS system beta-glucoside-specific EIIBCA component	1795	110	1862	1859
yckB		putative ABC transporter extracellular-binding protein YckB	1795	389	863	862
pstB3_2		Phosphate import ATP-binding protein PstB 3	1795	623	935	803
group_5890		hypothetical protein	1795	695	1382	1333
cshA		ATP-dependent RNA helicase CshA	1795	1250	1760	1618
yusV_2		putative siderophore transport system ATP-binding protein YusV	1795	329	788	781
rexB		ATP-dependent helicase/deoxyribonuclease subunit B	1794	353	3215	3203
yvgN		Glyoxal reductase	1794	272	881	829
group_2452		hypothetical protein	1794	824	2060	2054
group_3063		hypothetical protein	1794	197	752	751
pstC1		hypothetical protein	1794	719	935	934
group_4270		hypothetical protein	1794	104	1091	1062
group_4326		Fatty acid-binding protein	1794	146	875	858
gabR		hypothetical protein	1794	896	1268	1267
xylG		Xylose import ATP-binding protein XylG	1794	854	1532	1531
pncB2		Nicotinate phosphoribosyltransferase pncB2	1794	158	1460	1455
aroC		Chorismate synthase	1794	830	1205	1165
iscS_1		Cysteine desulfurase IscS	1794	803	1157	1141
misCA		Membrane protein insertase MisCA	1793	809	818	809
pgdA		Peptidoglycan-N-acetylglucosamine deacetylase	1793	110	1274	1267
group_2512		hypothetical protein	1793	311	728	660
feuC		Iron-uptake system permease protein FeuC	1793	581	1001	1000
yfiZ		putative siderophore transport system permease protein YfiZ	1793	608	1052	1051
group_4976		hypothetical protein	1793	569	965	919
sasA_2		Adaptive-response sensory-kinase SasA	1793	593	1310	1309
group_5888		hypothetical protein	1793	308	581	553
hslO		33 kDa chaperonin	1793	233	872	871
mvaA		3-hydroxy-3-methylglutaryl-coenzyme A reductase	1793	995	1277	1276
pstB3_1		Phosphate import ATP-binding protein PstB 3	1793	461	758	757
gatC_2		Glutamyl-tRNA(Gln) amidotransferase subunit C	1793	224	302	301
group_1516		hypothetical protein	1792	89	194	175
recJ		hypothetical protein	1792	929	2210	2202
ppm1		Polyprenol monophosphomannose synthase	1792	425	695	693
ddl		D-alanine--D-alanine ligase	1792	245	1046	1045
yidA_1		Sugar phosphatase YidA	1792	254	824	823
group_6252		hypothetical protein	1792	743	1292	1285
group_96		hypothetical protein	1792	398	1091	900
lrp		Leucine-rich protein	1791	500	848	847
group_4158		hypothetical protein	1791	266	659	654
ybeZ		PhoH-like protein	1791	497	1073	1051
group_3397		hypothetical protein	1790	686	2489	2469
clsA		Major cardiolipin synthase ClsA	1790	368	1577	1573
group_4312		hypothetical protein	1790	347	599	514
group_5103		hypothetical protein	1790	620	887	886
group_5451		hypothetical protein	1790	317	683	682
group_5544		hypothetical protein	1790	128	128	128
mvaS		Hydroxymethylglutaryl-CoA synthase	1790	434	1175	1174
pepC		Aminopeptidase C	1790	314	1337	1336
dagK_2		Diacylglycerol kinase	1790	461	914	909
rpsK		30S ribosomal protein S11	1790	383	383	383
group_1406		hypothetical protein	1789	170	932	896
group_3596	dacA_2	D-alanyl-D-alanine carboxypeptidase DacA	1789	509	1241	1230
fus		Elongation factor G	1789	689	2078	2075
tig		Trigger factor	1789	707	1358	1282
glyA		Serine hydroxymethyltransferase	1789	782	1268	1255
group_7021		hypothetical protein	1789	554	869	868
group_1846		hypothetical protein	1788	170	416	317
dprA		DNA processing protein DprA	1788	308	842	825
ftsH		ATP-dependent zinc metalloprotease FtsH	1788	245	1979	1977
group_4263		hypothetical protein	1788	302	977	975
potA_1		Spermidine/putrescine import ATP-binding protein PotA	1788	188	758	757
group_5488		hypothetical protein	1788	206	302	301
oppF		Oligopeptide transport ATP-binding protein OppF	1788	398	923	922
celA_1		PTS system cellobiose-specific EIIB component	1788	311	311	311
arcC1		Carbamate kinase 1	1788	482	950	949
ponA		Penicillin-binding protein 1A	1788	1688	2192	2164
licA		Lichenan-specific phosphotransferase enzyme IIA component	1788	323	335	334
aroE_2		Shikimate dehydrogenase (NADP(+))	1788	533	878	877
rpsM		30S ribosomal protein S13	1787	365	365	365
group_2864		hypothetical protein	1787	455	962	957
group_3300		hypothetical protein	1787	209	251	250
group_4234		hypothetical protein	1787	233	2732	2728
group_4310		hypothetical protein	1787	332	1445	1443
capA		hypothetical protein	1786	830	1313	1286
scpA_1		Segregation and condensation protein A	1786	482	704	703
yumC		Ferredoxin--NADP reductase 2	1786	230	992	991
atpH		ATP synthase subunit delta	1786	536	536	536
group_6045		hypothetical protein	1786	347	473	472
folP		Dihydropteroate synthase	1785	425	806	795
glyS		Glycine--tRNA ligase beta subunit	1785	809	2039	2036
lacB_1		Galactose-6-phosphate isomerase subunit LacB	1785	164	518	508
glpF		putative glycerol uptake facilitator protein	1785	278	704	698
group_5022		hypothetical protein	1785	602	1127	1126
rnpA		Ribonuclease P protein component	1785	236	374	358
scpB		Segregation and condensation protein B	1785	329	551	550
atpB		ATP synthase subunit a	1785	509	716	715
lacC_1		Tagatose-6-phosphate kinase	1785	482	911	910
group_1495		putative ABC transporter ATP-binding protein	1784	308	1742	1712
group_6398		Putative two-component membrane permease complex subunit SMU_747c	1784	902	902	902
yadG		putative ABC transporter ATP-binding protein YadG	1784	560	923	922
smc_1		Chromosome partition protein Smc	1783	407	3539	3518
group_3033		hypothetical protein	1783	413	818	641
group_3239		hypothetical protein	1783	311	806	739
czcD		Cadmium, cobalt and zinc/H(+)-K(+) antiporter	1783	548	875	874
group_4165		hypothetical protein	1783	359	1460	1431
group_4217		hypothetical protein	1783	215	215	215
manA		Mannose-6-phosphate isomerase ManA	1783	647	953	952
uvrB		UvrABC system protein B	1783	131	1991	1985
recG		ATP-dependent DNA helicase RecG	1783	1196	2051	2014
group_6242		hypothetical protein	1783	446	1112	1104
immR		hypothetical protein	1783	104	617	535
rpoA		DNA-directed RNA polymerase subunit alpha	1782	938	938	938
group_2248		hypothetical protein	1782	122	698	480
group_4527		hypothetical protein	1782	149	371	369
group_6044		hypothetical protein	1782	473	629	557
dltD		Protein DltD	1782	293	1250	1249
group_1081	yvoA_1	HTH-type transcriptional repressor YvoA	1781	389	836	708
glpO		Alpha-glycerophosphate oxidase	1781	305	1838	1833
group_4717		hypothetical protein	1781	905	1631	1629
purL		Phosphoribosylformylglycinamidine synthase	1780	467	3935	3752
group_2524		hypothetical protein	1780	794	2474	2466
pheT_2		Phenylalanine--tRNA ligase beta subunit	1780	380	644	627
comGA		ComG operon protein 1	1780	539	983	933
group_4238		hypothetical protein	1780	659	1745	1742
yeeO		putative FMN/FAD exporter YeeO	1780	416	1340	1287
ktrB		Ktr system potassium uptake protein B	1780	416	1391	1387
hpdA		4-hydroxyphenylacetate decarboxylase activating enzyme	1780	368	773	772
sasA_3		Adaptive-response sensory-kinase SasA	1779	347	1523	1483
ypjQ		putative protein YpjQ	1779	104	746	506
group_2053		hypothetical protein	1779	104	434	340
group_4186		hypothetical protein	1779	710	1514	1500
group_2832		hypothetical protein	1778	350	1733	1725
group_4176		hypothetical protein	1778	365	989	981
metP		Methionine import system permease protein MetP	1778	233	692	691
sarA		Oligopeptide-binding protein SarA	1778	185	1979	1968
agaA		N-acetylgalactosamine-6-phosphate deacetylase	1777	149	1148	1146
rsfS		Ribosomal silencing factor RsfS	1777	257	377	376
btuD_2		Vitamin B12 import ATP-binding protein BtuD	1777	860	1220	1204
htpX		Protease HtpX	1777	431	905	895
msrB		Peptide methionine sulfoxide reductase MsrB	1776	197	437	435
group_3213		hypothetical protein	1776	236	836	832
group_3234		hypothetical protein	1776	419	1496	1493
group_3461		hypothetical protein	1776	206	1340	1330
group_4272		hypothetical protein	1776	302	620	592
group_1715		hypothetical protein	1775	146	233	211
mltG		Endolytic murein transglycosylase	1775	392	2123	1534
group_2862		hypothetical protein	1775	191	809	803
metN		Methionine import ATP-binding protein MetN	1775	539	1064	1062
smc_2		Chromosome partition protein Smc	1775	1106	2621	2619
der		GTPase Der	1775	1004	1310	1309
group_5147		Fatty acid-binding protein	1775	644	842	841
thlA_2		Acetyl-CoA acetyltransferase	1775	506	1184	1183
ugl		Unsaturated chondroitin disaccharide hydrolase	1774	605	1283	1198
rplC		50S ribosomal protein L3	1774	266	626	625
ykoD		Putative HMP/thiamine import ATP-binding protein YkoD	1774	626	1415	1393
murB		UDP-N-acetylenolpyruvoylglucosamine reductase	1774	590	887	886
group_5202		hypothetical protein	1773	644	842	841
ligA		DNA ligase	1773	830	1958	1957
xpt		Xanthine phosphoribosyltransferase	1773	350	581	580
group_6974		hypothetical protein	1773	134	227	211
nudL		putative Nudix hydrolase NudL	1772	203	683	635
pdxY		hypothetical protein	1772	152	1400	865
group_3431		hypothetical protein	1772	647	986	863
group_4191		hypothetical protein	1772	245	1019	1018
polC_2		DNA polymerase III PolC-type	1771	173	4397	4387
group_2742		hypothetical protein	1771	278	530	523
group_3749		hypothetical protein	1771	263	422	263
lacD1		Tagatose 1,6-diphosphate aldolase 1	1771	347	977	973
group_4769		hypothetical protein	1771	191	1076	198
group_5373		hypothetical protein	1771	1073	1763	1639
ribU		Riboflavin transporter RibU	1771	359	563	562
ppaC		putative manganese-dependent inorganic pyrophosphatase	1771	800	935	934
yitU		5-amino-6-(5-phospho-D-ribitylamino)uracil phosphatase YitU	1770	299	926	811
msrA		Peptide methionine sulfoxide reductase MsrA	1770	149	722	508
group_4785		hypothetical protein	1770	197	1277	1242
murD		UDP-N-acetylmuramoylalanine--D-glutamate ligase	1770	485	1358	1357
deoD_2		hypothetical protein	1769	167	512	419
copA		putative copper-importing P-type ATPase A	1769	761	2282	2228
divIB		Cell division protein DivIB	1769	131	1202	1142
pepA		Glutamyl aminopeptidase	1769	503	1067	1065
pepDA		hypothetical protein	1769	404	1499	1494
brnQ		Branched-chain amino acid transport system 2 carrier protein	1769	1178	1391	1370
group_7691		hypothetical protein	1769	221	230	229
rpoC		DNA-directed RNA polymerase subunit beta'	1768	143	3659	3615
group_2947		hypothetical protein	1768	89	1229	1195
rlmCD		23S rRNA (uracil-C(5))-methyltransferase RlmCD	1768	218	1355	1349
group_4043		hypothetical protein	1767	254	605	604
fruA		PTS system fructose-specific EIIABC component	1766	941	1946	1940
manZ_3		PTS system mannose-specific EIID component	1766	359	929	874
cdaR		CdaA regulatory protein CdaR	1766	698	956	955
lacR_2		Lactose phosphotransferase system repressor	1766	413	770	769
ydcP		hypothetical protein	1766	866	1286	1276
mfd		Transcription-repair-coupling factor	1765	152	3527	3494
group_5141		hypothetical protein	1765	1301	1550	1491
gtaB_1		UTP--glucose-1-phosphate uridylyltransferase	1765	914	980	914
polC_3		DNA polymerase III PolC-type	1764	263	626	579
yesO		hypothetical protein	1764	236	1436	1308
pspB		Putative phosphoserine phosphatase 2	1764	332	653	619
ftsY		Signal recognition particle receptor FtsY	1764	1190	1550	1549
group_5562		Putative dipeptidase	1764	1082	1331	1330
group_2899		hypothetical protein	1763	158	365	333
group_4110		hypothetical protein	1763	131	1046	789
hprK		HPr kinase/phosphorylase	1763	167	992	931
exoA		Exodeoxyribonuclease	1763	371	992	826
yeeN		putative transcriptional regulatory protein YeeN	1763	587	716	715
group_917		hypothetical protein	1763	125	362	267
purF		Amidophosphoribosyltransferase	1762	866	1490	1453
trmD		tRNA (guanine-N(1)-)-methyltransferase	1761	314	734	729
rsmI		Ribosomal RNA small subunit methyltransferase I	1761	575	863	862
group_6972		hypothetical protein	1761	281	407	406
coaD		Phosphopantetheine adenylyltransferase	1760	254	491	488
ftsA		Cell division protein FtsA	1760	182	1364	1361
lgt		Prolipoprotein diacylglyceryl transferase	1760	572	785	778
group_6393		Putative two-component membrane permease complex subunit SMU_746c	1759	815	1718	815
groS		10 kDa chaperonin	1759	227	290	289
purC		Phosphoribosylaminoimidazole-succinocarboxamide synthase	1757	470	734	732
group_4419		hypothetical protein	1757	383	692	676
clpC_2		ATP-dependent Clp protease ATP-binding subunit ClpC	1757	566	2450	2441
dnaG		DNA primase	1757	1442	1832	1809
yacP		hypothetical protein	1756	299	518	516
group_5990		hypothetical protein	1756	308	641	640
yknZ_1		putative ABC transporter permease YknZ	1755	386	1220	1219
group_7718		hypothetical protein	1755	263	335	334
group_1965		hypothetical protein	1754	1295	1733	1732
rimM		Ribosome maturation factor RimM	1754	302	518	517
ccpA		Catabolite control protein A	1754	695	1001	1000
tkt		Transketolase	1754	242	1985	1983
rplL		50S ribosomal protein L7/L12	1754	245	365	364
lysS		Lysine--tRNA ligase	1754	314	1493	1492
group_7578		hypothetical protein	1754	875	878	875
clcA		H(+)/Cl(-) exchange transporter ClcA	1753	416	1532	1525
rsuA_2		Ribosomal small subunit pseudouridine synthase A	1753	143	734	729
smc_3		hypothetical protein	1752	740	2294	2270
manX_1		PTS system mannose-specific EIIAB component	1752	278	437	436
group_4595		hypothetical protein	1752	215	1007	1005
mdtH		Multidrug resistance protein MdtH	1751	149	1220	1201
araC		putative response regulatory protein	1750	458	740	739
clpX		ATP-dependent Clp protease ATP-binding subunit ClpX	1750	530	1229	1228
yhaM		3'-5' exoribonuclease YhaM	1750	740	938	937
group_12719		tRNA-Glu(ttc)	1747	73	73	73
group_4182		hypothetical protein	1747	1085	2639	2633
group_4951		tRNA-Leu(caa)	1747	83	84	83
pepX		Xaa-Pro dipeptidyl-peptidase	1746	779	2282	2279
levE		PTS system fructose-specific EIIB component	1746	290	491	487
manZ_1		PTS system mannose-specific EIID component	1745	395	821	820
group_4073		hypothetical protein	1745	173	929	869
group_5843		Calcium-transporting ATPase 1	1745	425	2807	2679
group_6521		putative protein	1745	260	365	364
hxpB		Phosphorylated carbohydrates phosphatase	1744	299	650	643
lolD		Lipoprotein-releasing system ATP-binding protein LolD	1744	404	701	700
ybaK		hypothetical protein	1744	230	479	476
flp		hypothetical protein	1743	128	950	918
group_7001		hypothetical protein	1743	317	380	379
group_2498		Deoxyguanosine kinase	1742	311	815	639
group_3620		hypothetical protein	1742	206	1286	1284
group_4277		hypothetical protein	1742	122	152	151
ppc		Phosphoenolpyruvate carboxylase	1742	815	2903	2795
arcA		Arginine deiminase	1742	884	1235	1234
mta		hypothetical protein	1741	233	746	712
tyrS		Tyrosine--tRNA ligase	1741	113	1259	1254
rluC		hypothetical protein	1741	116	911	909
glnA		Glutamine synthetase	1741	191	1346	1345
lacC_3		Tagatose-6-phosphate kinase	1740	176	1031	927
group_2593		hypothetical protein	1740	584	1499	1490
group_4702		hypothetical protein	1740	860	1424	861
thiT		Thiamine transporter ThiT	1739	338	563	562
secA		Protein translocase subunit SecA	1738	365	2519	2517
folK		2-amino-4-hydroxy-6-hydroxymethyldihydropteridine pyrophosphokinase	1738	488	518	499
nrdE1		Ribonucleoside-diphosphate reductase subunit alpha 1	1737	542	2174	2157
dacA_1		D-alanyl-D-alanine carboxypeptidase DacA	1736	593	1328	1221
yfiC		tRNA1(Val) (adenine(37)-N6)-methyltransferase	1736	266	854	841
group_3628		hypothetical protein	1736	365	1262	1256
prsA_2		Foldase protein PrsA	1735	569	1055	1054
cynR_1		hypothetical protein	1735	491	917	913
argR_2		Arginine repressor	1735	197	470	469
yhcR		hypothetical protein	1734	335	2048	1944
cutC_1		Choline trimethylamine-lyase	1734	209	2417	2412
femX_2		Lipid II:glycine glycyltransferase	1734	272	1226	1221
mtgA_2		Monofunctional biosynthetic peptidoglycan transglycosylase	1734	671	2342	2297
group_6905		hypothetical protein	1734	839	1166	1153
folB		Dihydroneopterin aldolase	1734	359	359	359
gldA		Glycerol dehydrogenase	1733	251	1094	1084
rpmJ		50S ribosomal protein L36	1733	116	116	116
group_1852		hypothetical protein	1732	191	2576	2564
mgsR		Regulatory protein MgsR	1732	221	356	355
salA		Lantibiotic salivaricin-A	1732	95	146	145
emm5		hypothetical protein	1732	212	1496	1061
group_1911		hypothetical protein	1731	332	851	838
group_2806		hypothetical protein	1730	95	1166	1123
dinB		DNA polymerase IV	1730	269	1145	1093
gla		Glycerol facilitator-aquaporin gla	1730	686	848	847
group_5577		hypothetical protein	1729	563	920	895
endA		DNA-entry nuclease	1729	296	866	454
glnQ_1		Glutamine transport ATP-binding protein GlnQ	1729	323	629	628
ruvB		Holliday junction ATP-dependent DNA helicase RuvB	1728	539	1070	1018
hmo		4-hydroxymandelate oxidase	1726	407	1181	1167
alsT		Amino-acid carrier protein AlsT	1726	980	1322	1321
mnmG		tRNA uridine 5-carboxymethylaminomethyl modification enzyme MnmG	1726	1415	1898	1897
glmS		Glutamine--fructose-6-phosphate aminotransferase [isomerizing]	1724	1058	1823	1813
group_2816		hypothetical protein	1723	842	1346	1343
group_2849		putative protein	1723	137	1046	1044
gyrA		DNA gyrase subunit A	1723	1697	2486	2484
malR		HTH-type transcriptional regulator MalR	1723	209	1028	1017
lacC_2		Tagatose-6-phosphate kinase	1722	194	407	314
fieF		Ferrous-iron efflux pump FieF	1722	287	1253	1230
group_4196		putative protein	1722	290	710	708
pepD		Dipeptidase	1721	653	1460	1394
licR_1		putative licABCH operon regulator	1720	374	2114	1937
mtcA1		Beta-carbonic anhydrase 1	1720	296	515	496
azoR		FMN-dependent NADH-azoreductase	1720	269	599	541
group_4763		hypothetical protein	1720	566	887	814
group_5303		hypothetical protein	1720	323	611	591
bfmBAB		2-oxoisovalerate dehydrogenase subunit beta	1720	1001	1001	1001
folE		GTP cyclohydrolase 1	1719	566	608	584
mdtG_2		Multidrug resistance protein MdtG	1718	677	1196	1192
priA		Primosomal protein N'	1718	512	2384	2380
mntB		Manganese transport system membrane protein MntB	1718	311	890	853
group_6728		hypothetical protein	1718	221	290	283
gpx1		Hydroperoxy fatty acid reductase gpx1	1716	269	503	472
xseB		Exodeoxyribonuclease 7 small subunit	1716	215	215	215
pflB		Formate acetyltransferase	1716	413	2342	2323
spsB_1		Signal peptidase IB	1716	362	557	556
prfC		Peptide chain release factor 3	1715	1178	1544	1543
catE		Catechol-2,3-dioxygenase	1715	137	857	798
group_1129		hypothetical protein	1714	461	1640	1493
glpK		Glycerol kinase	1714	431	1526	1524
maeA		NAD-dependent malic enzyme	1714	143	1166	1147
group_3211		hypothetical protein	1714	233	719	717
group_3623		tRNA-His(gtg)	1714	74	74	74
upp		Uracil phosphoribosyltransferase	1714	380	629	628
pfkA		ATP-dependent 6-phosphofructokinase	1714	509	1013	1012
ulaD		3-keto-L-gulonate-6-phosphate decarboxylase UlaD	1713	167	725	662
group_5853		hypothetical protein	1713	356	1055	952
group_4738		putative protein	1712	1007	1664	1663
group_3929		hypothetical protein	1711	527	863	862
menH		2-succinyl-6-hydroxy-2,4-cyclohexadiene-1-carboxylate synthase	1711	428	926	925
sigA		RNA polymerase sigma factor SigA	1711	755	1109	1108
xseA		Exodeoxyribonuclease 7 large subunit	1710	539	1340	1338
alaS		Alanine--tRNA ligase	1710	1661	2636	2617
hrtA		putative ABC transporter ATP-binding protein	1709	368	668	667
ftsE		Cell division ATP-binding protein FtsE	1708	395	692	691
femX_1		Lipid II:glycine glycyltransferase	1707	128	1256	1197
uppS		hypothetical protein	1707	230	794	790
treB		hypothetical protein	1706	203	2054	2020
greA		Transcription elongation factor GreA	1706	326	545	482
ybhL		Inner membrane protein YbhL	1706	461	689	688
yidC2		Membrane protein insertase YidC 2	1705	533	923	922
group_7304		hypothetical protein	1705	422	644	635
group_1086		hypothetical protein	1704	173	1094	1042
queH		Epoxyqueuosine reductase QueH	1704	347	767	766
group_2859		hypothetical protein	1703	266	464	448
group_3230		putative ABC transporter permease	1702	350	1103	1074
group_4661		hypothetical protein	1702	317	587	586
group_4067		hypothetical protein	1701	515	1559	1555
murI		Glutamate racemase	1701	377	794	793
group_1935		hypothetical protein	1699	119	272	162
pgcA_2		Phosphoglucomutase	1699	1268	1694	1693
gmuC		PTS system oligo-beta-mannoside-specific EIIC component	1698	281	1526	1368
group_4181		hypothetical protein	1698	380	677	662
group_4314		hypothetical protein	1698	89	107	89
acpS		Holo-[acyl-carrier-protein] synthase	1698	326	356	355
group_6531		hypothetical protein	1698	446	614	613
group_5526		hypothetical protein	1697	293	326	325
cimH		Citrate/malate transporter	1696	431	1331	1319
folD		Bifunctional protein FolD protein	1696	104	854	851
citF		Citrate lyase alpha chain	1695	479	1568	1531
group_814		hypothetical protein	1695	275	596	594
citE		Citrate lyase subunit beta	1694	377	887	886
pabA		Aminodeoxychorismate/anthranilate synthase component 2	1693	197	566	565
znuC_2		High-affinity zinc uptake system ATP-binding protein ZnuC	1693	392	719	718
group_5131		Farnesyl diphosphate synthase	1693	665	872	871
group_2077		tRNA-Glu(ttc)	1692	74	74	74
ispE_2		4-diphosphocytidyl-2-C-methyl-D-erythritol kinase	1692	149	308	275
group_1706		hypothetical protein	1690	134	146	134
miaA		tRNA dimethylallyltransferase	1690	293	899	897
citD		Citrate lyase acyl carrier protein	1690	308	311	308
artQ_2		Arginine transport system permease protein ArtQ	1690	479	686	685
group_2819		hypothetical protein	1689	269	938	913
atoD_1		Acetate CoA-transferase subunit alpha	1688	245	656	633
adh		Alcohol dehydrogenase	1687	287	1091	1018
sorA		PTS system sorbose-specific EIIC component	1684	809	818	809
gabD1		Succinate-semialdehyde dehydrogenase [NADP(+)] 1	1684	650	1409	1391
cfiA		Methylmalonyl-CoA carboxyltransferase 5S subunit	1683	647	1394	1391
znuA		High-affinity zinc uptake system binding-protein ZnuA	1683	542	920	919
group_5718		hypothetical protein	1683	365	719	706
ftsK		DNA translocase FtsK	1681	692	2432	2403
yusV_1		putative siderophore transport system ATP-binding protein YusV	1680	341	836	835
citX		Apo-citrate lyase phosphoribosyl-dephospho-CoA transferase	1680	578	590	578
pyrH		Uridylate kinase	1680	419	728	727
gpsA		Glycerol-3-phosphate dehydrogenase [NAD(P)+]	1679	776	1016	1015
dnaE2		Error-prone DNA polymerase	1678	530	3110	3100
rpoB		DNA-directed RNA polymerase subunit beta	1678	2885	3566	3565
aphA		Class B acid phosphatase	1677	242	743	726
yidA_2		Sugar phosphatase YidA	1677	434	977	823
neuA		N-acylneuraminate cytidylyltransferase	1677	200	614	613
thyA		Thymidylate synthase	1677	839	863	840
dcuR		Transcriptional regulatory protein DcuR	1676	152	764	660
group_4265		hypothetical protein	1676	170	362	322
group_3286	cfiA	2-oxoglutarate carboxylase large subunit	1674	191	413	393
purH		Bifunctional purine biosynthesis protein PurH	1674	341	1577	1545
dhfR		Dihydrofolate reductase	1674	284	527	496
cinA		Putative competence-damage inducible protein	1673	344	1271	1268
tuf		Elongation factor Tu	1673	404	1247	1224
rspR		HTH-type transcriptional repressor RspR	1673	371	695	694
group_597		hypothetical protein	1672	155	3122	2950
group_12825		hypothetical protein	1670	533	533	533
group_3931		hypothetical protein	1670	209	347	310
group_5460		hypothetical protein	1670	449	1301	1299
citG		2-(5''-triphosphoribosyl)-3'-dephosphocoenzyme-A synthase	1669	284	884	883
group_4743		hypothetical protein	1667	224	230	229
kup		Low affinity potassium transport system protein kup	1667	446	2000	1996
group_3592		hypothetical protein	1666	143	227	170
xerS		Tyrosine recombinase XerS	1666	320	1085	1066
group_6934		hypothetical protein	1666	401	401	401
btuF		hypothetical protein	1664	797	1787	1017
addA		ATP-dependent helicase/nuclease subunit A	1664	602	3668	3609
ulaA_1		Ascorbate-specific PTS system EIIC component	1663	263	1379	1365
rasP		Regulator of sigma-W protease RasP	1663	269	1259	1258
degV		Protein DegV	1662	605	848	847
rpsA		30S Ribosomal protein S1	1661	1202	1286	1205
purR		Pur operon repressor	1660	644	839	838
dexB		Glucan 1,6-alpha-glucosidase	1658	536	1619	1610
trpS2		Tryptophan--tRNA ligase 2	1657	227	1025	1021
group_603		hypothetical protein	1655	371	1022	1010
group_2518		hypothetical protein	1654	155	200	199
lacA_2		Galactose-6-phosphate isomerase subunit LacA	1654	254	428	427
glgX		Glycogen debranching enzyme	1653	575	3503	3488
ffh		Signal recognition particle protein	1653	164	1742	1560
bceA		Bacitracin export ATP-binding protein BceA	1651	335	743	734
hasB		UDP-glucose 6-dehydrogenase	1651	158	1208	1196
relA		Bifunctional (p)ppGpp synthase/hydrolase RelA	1650	911	2219	2214
group_4053	lacA_2	Galactose-6-phosphate isomerase subunit LacA	1650	299	425	424
group_1021		hypothetical protein	1649	326	1943	1921
ulaC		Ascorbate-specific PTS system EIIA component	1649	185	485	484
group_652		hypothetical protein	1648	203	665	656
ide		IgM protease	1647	143	1061	1006
butA		Diacetyl reductase [(S)-acetoin forming]	1647	146	764	709
rsmE		Ribosomal RNA small subunit methyltransferase E	1647	374	752	748
rluD_1		Ribosomal large subunit pseudouridine synthase D	1646	359	905	889
pgk		Phosphoglycerate kinase	1645	944	1196	1195
lmrA		putative ABC transporter ATP-binding protein	1644	254	1724	1709
rpsD		30S ribosomal protein S4	1644	173	611	610
group_7092	argR_2	Arginine regulator	1644	236	473	472
group_998		hypothetical protein	1644	476	1925	1887
proA		hypothetical protein	1642	95	1175	203
adhA		Alcohol dehydrogenase 1	1641	293	1016	1014
agaC_1		N-acetylgalactosamine permease IIC component 1	1641	464	809	808
metG		Methionine--tRNA ligase	1640	833	1997	1996
rluD_2		Ribosomal large subunit pseudouridine synthase D	1636	494	905	904
group_4644		hypothetical protein	1636	845	1526	1525
udk		Uridine kinase	1636	365	626	625
yjbM		GTP pyrophosphokinase YjbM	1636	437	671	670
group_2298		hypothetical protein	1635	275	689	688
tsf		Elongation factor Ts	1632	497	1064	1039
speC_1		Exotoxin type C	1632	212	728	667
ybiT_2		putative ABC transporter ATP-binding protein YbiT	1630	182	1550	1533
kdgR		HTH-type transcriptional regulator KdgR	1628	443	995	994
gcdB_2		Glutaconyl-CoA decarboxylase subunit beta	1628	707	1142	1120
guaB_1		Inosine-5'-monophosphate dehydrogenase	1626	164	1481	1478
uvrA		UvrABC system protein A	1625	1469	2858	2826
gap		Glyceraldehyde-3-phosphate dehydrogenase	1624	752	1010	1009
efp		Elongation factor P	1624	296	557	556
group_2435		hypothetical protein	1622	254	473	446
prmA		Ribosomal protein L11 methyltransferase	1622	743	956	952
dltA		D-alanine--D-alanyl carrier protein ligase	1621	599	1538	1529
mltF_1		Membrane-bound lytic murein transglycosylase F	1620	467	2177	2170
tadA_1		tRNA-specific adenosine deaminase	1620	458	467	461
guaA		GMP synthase [glutamine-hydrolyzing]	1618	341	1604	1560
bdhA		D-beta-hydroxybutyrate dehydrogenase	1617	182	1319	725
uvrC		UvrABC system protein C	1614	278	1799	1789
prfB		Peptide chain release factor 2	1614	833	1013	980
carB		Carbamoyl-phosphate synthase large chain	1611	1616	3176	3174
recN		DNA repair protein RecN	1605	1592	1661	1660
group_5418		hypothetical protein	1603	368	797	679
rpiR		HTH-type transcriptional regulator RpiR	1600	401	830	829
group_4980		hypothetical protein	1600	404	866	865
gapN		NADP-dependent glyceraldehyde-3-phosphate dehydrogenase	1599	566	1427	1426
group_3457		hypothetical protein	1598	263	1649	1645
fbiB		Coenzyme F420:L-glutamate ligase	1598	332	749	733
group_3292		hypothetical protein	1597	362	1400	566
hxlR		HTH-type transcriptional activator HxlR	1594	167	338	257
group_4045	yidA_2	hypothetical protein	1594	617	824	617
yugI		General stress protein 13	1594	377	407	377
group_5730		hypothetical protein	1593	494	1175	1171
atoE		Putative short-chain fatty acid transporter	1591	230	1466	1355
gdpP		Cyclic-di-AMP phosphodiesterase GdpP	1590	539	1976	1974
mnmE		tRNA modification GTPase MnmE	1590	230	1448	1374
group_3921		hypothetical protein	1589	782	1382	1353
rsgA		Small ribosomal subunit biogenesis GTPase RsgA	1588	323	881	871
radA		DNA repair protein RadA	1585	566	1391	1358
group_5031		hypothetical protein	1585	458	650	648
group_920		hypothetical protein	1583	110	2594	2321
group_2925		hypothetical protein	1581	458	872	871
group_3058		hypothetical protein	1581	359	1382	359
group_6416	sasA_2	Adaptive-response sensory-kinase SasA	1579	650	1232	1231
tadA_2		tRNA-specific adenosine deaminase	1578	473	515	514
stkP		Serine/threonine-protein kinase StkP	1578	785	1907	1894
group_130	yhdG	putative amino acid permease YhdG	1576	470	1481	1421
araQ_2		L-arabinose transport system permease protein AraQ	1574	362	836	828
lacF_2		Lactose transport system permease protein LacF	1572	494	962	904
rny		Ribonuclease Y	1572	1388	1607	1606
mutY		Adenine DNA glycosylase	1571	614	1172	1151
rapA		RNA polymerase-associated protein RapA	1568	530	3098	3091
pgsA		CDP-diacylglycerol--glycerol-3-phosphate 3-phosphatidyltransferase	1568	542	542	542
cca		CCA-adding enzyme	1567	785	1208	1207
yvcJ		Nucleotide-binding protein YvcJ	1566	398	890	889
ycjP		Inner membrane ABC transporter permease protein YcjP	1564	203	986	781
group_3411		hypothetical protein	1564	452	881	877
group_816		hypothetical protein	1562	185	731	623
group_3902		hypothetical protein	1561	494	1031	1023
mntR		Transcriptional regulator MntR	1560	248	647	646
group_3496	uppS	Isoprenyl transferase	1559	680	749	748
ruvA		Holliday junction ATP-dependent DNA helicase RuvA	1556	230	596	595
dtd		D-aminoacyl-tRNA deacylase	1555	266	446	442
slo		Streptolysin O	1555	320	1724	1702
group_6035		hypothetical protein	1555	161	344	337
mat		S-adenosylmethionine synthase	1552	185	1199	1192
group_3853		hypothetical protein	1552	194	227	210
recF		DNA replication and repair protein RecF	1551	704	1136	1106
group_5787		putative ABC transporter ATP-binding protein	1550	185	1784	1781
group_2137		hypothetical protein	1548	167	167	167
hutH		Histidine ammonia-lyase	1547	218	1541	1539
purA		Adenylosuccinate synthetase	1547	263	1292	1290
treA		Trehalose-6-phosphate hydrolase	1545	401	1628	1627
clcB		Voltage-gated ClC-type chloride channel ClcB	1544	113	1337	1306
aspS		Aspartate--tRNA ligase	1544	203	1748	1745
lacR_3		Lactose phosphotransferase system repressor	1543	275	773	772
purD		Phosphoribosylamine--glycine ligase	1542	230	1355	1307
group_2454	fchA	Glutamate formimidoyltransferase	1542	626	902	897
group_2955		hypothetical protein	1542	221	1730	1722
manX_2		PTS system mannose-specific EIIAB component	1539	443	992	991
group_6774		hypothetical protein	1539	632	956	707
bacE		hypothetical protein	1534	317	1208	1204
btuD_1		Vitamin B12 import ATP-binding protein BtuD	1533	479	998	979
ggs		Glucosylglycerate synthase	1533	470	989	987
group_2268		hypothetical protein	1532	548	842	773
group_2407		hypothetical protein	1532	434	1175	807
yhfT		putative acyl--CoA ligase YhfT	1531	632	2012	1254
group_2989		hypothetical protein	1526	311	1124	1114
treR		HTH-type transcriptional regulator TreR	1524	191	713	710
walK		Sensor histidine kinase WalK	1524	815	1355	1351
arnC		Undecaprenyl-phosphate 4-deoxy-4-formamido-L-arabinose transferase	1522	296	1262	1255
dsbD		Thiol:disulfide interchange protein DsbD	1520	194	710	709
group_546		hypothetical protein	1519	122	1658	315
scrB		Sucrose-6-phosphate hydrolase	1517	269	1439	1430
ychF		Ribosome-binding ATPase YchF	1512	920	1115	1114
group_2138		hypothetical protein	1511	179	254	253
group_3641		hypothetical protein	1510	470	995	994
cynR		HTH-type transcriptional regulator CynR	1508	152	1070	895
group_3920		hypothetical protein	1505	107	107	107
group_1348		hypothetical protein	1504	92	281	170
nanE		Putative N-acetylmannosamine-6-phosphate 2-epimerase	1500	434	704	702
ybiT_3		putative ABC transporter ATP-binding protein YbiT	1499	869	1619	1618
group_1790		hypothetical protein	1496	1055	5003	4922
isdE		High-affinity heme uptake system protein IsdE	1496	722	1745	894
group_2052		hypothetical protein	1496	239	629	571
group_12797		tRNA-Tyr(gta)	1494	80	80	80
cadC		Cadmium resistance transcriptional regulatory protein CadC	1494	338	368	338
group_6537		hypothetical protein	1494	599	614	613
htrA		Serine protease Do-like HtrA	1492	305	1223	1222
group_2572		hypothetical protein	1491	260	698	696
ispE_1		4-diphosphocytidyl-2-C-methyl-D-erythritol kinase	1486	227	269	227
mdtG_1		Multidrug resistance protein MdtG	1484	221	1193	1149
thrS		Threonine--tRNA ligase	1482	1256	1943	1941
argS		Arginine--tRNA ligase	1480	647	1703	1689
group_1564		hypothetical protein	1478	158	287	180
group_6835		hypothetical protein	1478	221	968	949
gltX		Glutamate--tRNA ligase	1475	542	1445	1442
aroE_1		Shikimate dehydrogenase (NADP(+))	1475	290	872	871
eno		Enolase	1475	134	1325	1305
group_4114		hypothetical protein	1473	986	989	986
yknZ_2		putative ABC transporter permease YknZ	1473	554	1217	1216
purK		N5-carboxyaminoimidazole ribonucleotide synthase	1472	335	1097	1072
ribZ		Riboflavin transporter RibZ	1469	260	1367	1364
aspB		Asparagine--oxo-acid transaminase	1466	452	1193	1191
group_981		IS110 family transposase ISSsu7	1466	326	689	612
paaJ		3-oxoadipyl-CoA/3-oxo-5,6-dehydrosuberyl-CoA thiolase	1464	401	1148	1130
rplI		50S ribosomal protein L9	1464	239	452	451
tmpC_2		Membrane lipoprotein TmpC	1459	383	1094	1041
group_3505		Putative NrdI-like protein	1457	398	497	480
group_5427		hypothetical protein	1455	929	1220	1219
ptsG		PTS system glucose-specific EIICBA component	1450	422	2186	2177
dnaC		Replicative DNA helicase	1449	869	1361	1360
copY		Transcriptional repressor CopY	1447	140	455	432
group_1471		hypothetical protein	1441	221	341	276
group_1165		hypothetical protein	1439	308	533	416
malX		Maltose/maltodextrin-binding protein	1438	704	1247	1246
yycJ		Putative metallo-hydrolase YycJ	1437	104	809	807
gtaB_2		UTP--glucose-1-phosphate uridylyltransferase	1435	899	899	899
group_1437		hypothetical protein	1413	455	1085	1071
group_2026		hypothetical protein	1398	173	1580	1569
yhjX		putative MFS-type transporter YhjX	1397	260	1196	1194
nusA		Transcription termination/antitermination protein NusA	1396	1010	1145	1144
group_1964		hypothetical protein	1391	122	770	754
mnmA		tRNA-specific 2-thiouridylase MnmA	1389	1121	1265	1121
gyrB		DNA gyrase subunit B	1387	548	1964	1949
group_473	btuD_3	hypothetical protein	1381	164	2834	1718
group_540		hypothetical protein	1379	269	1676	877
group_1619		hypothetical protein	1377	131	1541	1342
group_6767		hypothetical protein	1370	218	320	313
citN		Citrate transporter	1368	206	1406	1392
mngB		Mannosylglycerate hydrolase	1359	1088	2705	2700
rlmL		Ribosomal RNA large subunit methyltransferase L	1356	611	1154	1151
lacG		6-phospho-beta-galactosidase	1355	101	2519	1405
rppH		RNA pyrophosphohydrolase	1351	134	476	469
group_2579		hypothetical protein	1343	173	710	686
dnaX		DNA polymerase III subunit gamma/tau	1343	407	1685	1670
atoA		Acetate CoA-transferase subunit beta	1342	209	659	635
group_4229		Putative gluconeogenesis factor	1341	515	977	976
malP		Maltodextrin phosphorylase	1341	1262	2273	2262
agaS		Putative D-galactosamine-6-phosphate deaminase AgaS	1338	155	1199	1195
group_1787		hypothetical protein	1338	152	1094	1071
spsB_3		hypothetical protein	1335	212	521	520
nrdE		Ribonucleoside-diphosphate reductase 2 subunit alpha	1333	479	2186	2175
group_5111	skfE	SkfA peptide export ATP-binding protein SkfE	1332	434	698	697
zinT_1		hypothetical protein	1330	209	1547	1545
nusG		Transcription termination/antitermination protein NusG	1330	215	539	538
group_201		IS30 family transposase ISStin2	1324	251	1028	731
parC		DNA topoisomerase 4 subunit A	1322	146	2423	2420
comFA		ComF operon protein 1	1320	272	1325	1285
group_688		hypothetical protein	1320	362	3605	2801
group_12792		tRNA-Tyr(gta)	1318	80	80	80
group_1294		IS3 family transposase ISSag5	1318	128	320	271
lepA_1		hypothetical protein	1318	164	2807	1193
whiA		Putative sporulation transcription regulator WhiA	1312	428	1001	910
group_854		hypothetical protein	1312	236	239	236
sodA		Superoxide dismutase [Mn]	1310	581	644	605
queA		S-adenosylmethionine:tRNA ribosyltransferase-isomerase	1307	695	1028	1027
group_141		IS3 family transposase ISSpy1	1306	110	830	298
group_3082		hypothetical protein	1306	581	605	586
group_4532		tRNA-Gln(ttg)	1304	73	74	73
tilS		tRNA(Ile)-lysidine synthase	1297	479	1286	1284
group_3179		hypothetical protein	1296	200	1220	1184
plsC		1-acyl-sn-glycerol-3-phosphate acyltransferase	1296	716	1460	745
group_1186		Hyaluronate lyase	1287	245	2546	2398
group_2927		hypothetical protein	1284	221	347	280
group_3484		hypothetical protein	1283	143	143	143
pyrC		Dihydroorotase	1276	1016	1268	1267
speC_2		Exotoxin type C	1273	212	704	679
parE		DNA topoisomerase 4 subunit B	1272	1052	1949	1947
gbuC		hypothetical protein	1271	407	1736	1724
group_1713		hypothetical protein	1270	131	653	249
plsY		Glycerol-3-phosphate acyltransferase	1270	371	659	640
polA		DNA polymerase I	1269	557	2774	2635
group_5425		hypothetical protein	1268	470	1334	1333
ybdM		putative protein YbdM	1267	227	530	529
rhaR_2		HTH-type transcriptional activator RhaR	1259	920	1238	1205
sthA		Soluble pyridine nucleotide transhydrogenase	1258	974	1775	1762
group_6949		hypothetical protein	1252	209	209	209
comEC		ComE operon protein 3	1249	404	2243	2207
group_3414		hypothetical protein	1249	140	140	140
licT		Transcription antiterminator LicT	1249	113	842	839
malQ		4-alpha-glucanotransferase	1246	587	1493	1491
murF		UDP-N-acetylmuramoyl-tripeptide--D-alanyl-D-alanine ligase	1246	1100	1418	1390
group_847		hypothetical protein	1246	371	1373	1310
dnaA		Chromosomal replication initiator protein DnaA	1244	251	1355	1354
codY		GTP-sensing transcriptional pleiotropic repressor CodY	1241	122	782	781
group_1121		IS256 family transposase ISSag11	1239	104	506	421
opuAA		Glycine betaine transport ATP-binding protein OpuAA	1239	452	1196	1195
ybiT_1		putative ABC transporter ATP-binding protein YbiT	1235	788	1907	1903
rfbC		putative dTDP-4-dehydrorhamnose 3,5-epimerase	1235	452	623	592
rfbA		Glucose-1-phosphate thymidylyltransferase 1	1234	461	869	868
group_4781		hypothetical protein	1233	323	587	586
guaB_2		Inosine-5'-monophosphate dehydrogenase	1231	212	1283	1272
obg		GTPase Obg	1228	1055	1319	1312
group_1219		hypothetical protein	1227	137	590	581
rbn		putative protein	1226	668	779	778
thiO		Glycine oxidase	1222	659	1109	1105
group_4624		hypothetical protein	1218	269	998	996
map		Methionine aminopeptidase 1	1210	860	965	860
group_12700		tRNA-Leu(taa)	1205	84	84	84
group_2139		hypothetical protein	1197	92	305	302
group_1395		hypothetical protein	1196	128	278	214
group_2442	proA	Gamma-glutamyl phosphate reductase	1195	779	1250	1239
group_563		hypothetical protein	1192	215	389	251
group_5901		hypothetical protein	1192	182	248	182
yknX_2		Putative efflux system component YknX	1188	539	1268	1266
metC		Cystathionine beta-lyase MetC	1184	392	1442	1273
ugd		UDP-glucose 6-dehydrogenase	1184	203	1157	1152
pbpX		Penicillin-binding protein 2X	1182	701	2255	2252
group_1743		hypothetical protein	1175	371	602	589
proB		Glutamate 5-kinase 1	1174	233	929	812
group_752		IS3 family transposase ISSag5	1172	215	1127	707
group_4537		tRNA-Gln(ttg)	1171	73	74	73
thiI		putative tRNA sulfurtransferase	1171	314	1214	1212
yqeN		putative protein YqeN	1169	281	1046	1038
comA		Transcriptional regulatory protein ComA	1162	251	605	597
gmuE		Putative fructokinase	1157	509	896	882
gmuD_1		6-phospho-beta-glucosidase GmuD	1156	209	1526	1363
comEA		ComE operon protein 1	1154	227	662	659
crr		hypothetical protein	1153	428	1925	1880
garK		Glycerate 2-kinase	1151	257	1142	1073
mapZ		Mid-cell-anchored protein Z	1149	479	1484	1466
group_579		hypothetical protein	1149	221	1067	770
bepA		Beta-barrel assembly-enhancing protease	1146	620	1247	1245
hisS		Histidine--tRNA ligase	1145	296	1280	1277
group_2193		hypothetical protein	1141	419	1655	1516
adhE		Aldehyde-alcohol dehydrogenase	1139	926	2678	2636
tgt		Queuine tRNA-ribosyltransferase	1138	371	1142	1140
leuS		Leucine--tRNA ligase	1135	1697	2501	2500
group_2341		hypothetical protein	1131	227	1508	1485
group_903		hypothetical protein	1131	395	884	848
group_3828		hypothetical protein	1116	392	947	914
group_6336		hypothetical protein	1115	95	95	95
appA		hypothetical protein	1109	431	1628	1625
aroK		Shikimate kinase	1109	164	491	490
group_12746		tRNA-Thr(tgt)	1099	72	72	72
group_983	scpA_1	C5a peptidase	1096	908	3650	3505
ecsA_1		ABC-type transporter ATP-binding protein EcsA	1093	557	734	733
lafA		Bacteriocin lactacin-F subunit LafA	1092	116	329	220
group_2387	gltC	hypothetical protein	1091	296	944	874
yurK		hypothetical protein	1091	515	767	752
group_1341		hypothetical protein	1089	110	1616	1587
pheT_1		Phenylalanine--tRNA ligase beta subunit	1089	890	2405	2402
spo0C		Chromosome-partitioning protein Spo0J	1082	419	806	774
skc		Streptokinase C	1082	371	1322	1317
group_609		hypothetical protein	1081	167	764	509
npr		NADH peroxidase	1076	809	1388	1342
yfkJ		Low molecular weight protein-tyrosine-phosphatase YfkJ	1071	383	437	436
group_3438		hypothetical protein	1068	266	452	446
pyrR		Bifunctional protein PyrR	1067	338	521	520
group_4342		hypothetical protein	1064	251	320	310
murA1_1		UDP-N-acetylglucosamine 1-carboxyvinyltransferase 1	1060	1109	1271	1270
group_6799		DegV domain-containing protein/M5005_Spy1226	1053	440	851	838
tag		DNA-3-methyladenine glycosylase 1	1049	143	572	557
valS		Valine--tRNA ligase	1047	2528	2648	2647
group_4955		hypothetical protein	1042	131	131	131
speB_2		Streptopain	1039	389	1196	1195
group_843		hypothetical protein	1038	254	1664	1619
ennX_1		Virulence factor-related M protein	1033	143	1376	1075
group_1800		hypothetical protein	1029	194	1508	1481
hup		DNA-binding protein HU	1028	275	275	275
spg		hypothetical protein	1025	119	1325	716
deoC		Deoxyribose-phosphate aldolase	1022	485	671	670
zosA		Zinc-transporting ATPase	1020	923	1862	1859
rhaS		putative response regulatory protein	1019	365	788	786
ennX_2		Virulence factor-related M protein	1019	194	1292	1191
pepV		Beta-Ala-Xaa dipeptidase	1014	392	1409	1404
group_3738	map	hypothetical protein	1014	218	1826	950
trmFO		Methylenetetrahydrofolate--tRNA-(uracil-5-)-methyltransferase TrmFO	1011	818	1484	1348
group_3428		hypothetical protein	1010	119	149	148
resA		Thiol-disulfide oxidoreductase ResA	1010	338	623	622
rbsR_2		Ribose operon repressor	1006	182	977	867
rsuA_1		Ribosomal small subunit pseudouridine synthase A	1005	221	716	712
group_4941		tRNA-Gly(tcc)	1001	72	72	72
group_1822		hypothetical protein	999	140	428	215
group_4640		hypothetical protein	999	185	326	196
srrA		Transcriptional regulatory protein SrrA	999	686	686	686
group_4736		hypothetical protein	996	173	374	373
msrAB		Peptide methionine sulfoxide reductase MsrA/MsrB	993	179	1124	1096
group_8422		hypothetical protein	992	665	671	665
group_4222		hypothetical protein	991	89	986	435
xerC_2		hypothetical protein	989	221	1199	240
group_3990		hypothetical protein	984	239	800	362
group_4639		hypothetical protein	984	188	371	326
group_1103		hypothetical protein	979	308	584	532
group_2434	cynR_1	hypothetical protein	978	353	611	481
xerD_2		hypothetical protein	978	365	488	426
srtA		Lantibiotic streptin	978	116	140	139
axe1-6A		Carbohydrate acetyl esterase/feruloyl esterase	977	227	797	778
group_1493		hypothetical protein	974	737	992	941
group_4699		hypothetical protein	970	539	587	585
group_140	yhdG	ISAs1 family transposase ISSeq10	968	89	1556	708
group_2561		hypothetical protein	965	164	164	164
group_5412	ssb_1	Single-stranded DNA-binding protein	965	185	404	394
group_12722		tRNA-Glu(ttc)	964	73	73	73
group_764		hypothetical protein	963	170	341	340
ezrA		Septation ring formation regulator EzrA	957	518	1724	1722
cshB		DEAD-box ATP-dependent RNA helicase CshB	954	611	1361	1341
cutC_2		Copper homeostasis protein CutC	953	344	629	628
group_4307	rbsR_2	Ribose operon repressor	947	239	977	929
group_2752		putative AAA domain-containing protein	935	290	1289	1266
group_1802		hypothetical protein	934	134	314	225
group_3999		hypothetical protein	932	428	440	439
gatA		Glutamyl-tRNA(Gln) amidotransferase subunit A	931	1466	1469	1466
rnhB		Ribonuclease HII	930	515	791	790
pgtP		Phosphoglycerate transporter protein	930	680	1337	1334
bmrA		putative ABC transporter ATP-binding protein	929	278	1712	1704
group_12658		tRNA-Lys(ttt)	927	72	72	72
mapP		Maltose 6'-phosphate phosphatase	924	221	842	816
asnA		Aspartate--ammonia ligase	924	290	992	988
yutF		Acid sugar phosphatase	922	359	764	763
bceB		Bacitracin export permease protein BceB	921	266	1925	1783
tmk		Thymidylate kinase	920	419	635	634
hsdR		Type-1 restriction enzyme R protein	915	104	3005	2917
group_1263		hypothetical protein	914	167	1565	1497
menF		Isochorismate synthase MenF	912	446	1757	1754
group_174		hypothetical protein	910	140	7247	5460
topA		DNA topoisomerase 1	910	1232	2132	2126
gcdB_1		Glutaconyl-CoA decarboxylase subunit beta	904	251	1133	1126
group_3118		hypothetical protein	903	119	125	119
yhdG		ISAs1 family transposase ISSeq10	902	89	1556	549
prsA_1		Foldase protein PrsA	897	164	929	919
group_1108		hypothetical protein	896	182	584	510
cas9		CRISPR-associated endonuclease Cas9/Csn1	894	143	4115	4061
group_2815		hypothetical protein	891	119	119	119
group_5448	tmk	Thymidylate kinase	888	266	635	634
group_6869		putative ABC transporter ATP-binding protein	886	1442	1706	1705
group_2301	rnhB	Ribonuclease HII	885	185	791	789
group_12897	gatA	Glutamyl-tRNA(Gln) amidotransferase subunit A	883	1466	1466	1466
group_1457		hypothetical protein	882	266	566	535
group_2949		Methylmalonyl-CoA carboxyltransferase 5S subunit	881	164	1397	1377
group_12762		tRNA-Val(tac)	875	74	74	74
group_3315		hypothetical protein	875	323	506	499
group_1785		hypothetical protein	874	293	311	293
group_2754		hypothetical protein	870	341	440	438
group_7138		hypothetical protein	865	191	200	191
group_3836	cshB	DEAD-box ATP-dependent RNA helicase CshB	864	155	1493	1337
group_1367		hypothetical protein	862	101	341	231
group_3210	cutC_1	Copper homeostasis protein CutC	862	266	629	628
group_2062		hypothetical protein	857	101	350	349
group_12730		tRNA-Thr(tgt)	855	72	72	72
group_2466		hypothetical protein	854	92	110	98
group_4856	prsA_1	Foldase protein PrsA	854	578	929	924
group_3283		hypothetical protein	849	200	716	699
ssb_2		Single-stranded DNA-binding protein	849	131	404	394
group_3716	axe1-6A	Carbohydrate acetyl esterase/feruloyl esterase	846	524	785	781
rcsC		Sensor histidine kinase RcsC	837	218	1388	1382
group_2061	cfiA	hypothetical protein	835	236	353	349
group_1494		hypothetical protein	833	167	1019	939
group_1543		hypothetical protein	833	515	1208	1152
group_5144		hypothetical protein	833	752	848	844
rlmH		Ribosomal RNA large subunit methyltransferase H	831	176	479	476
group_2327		hypothetical protein	828	365	932	919
group_3740	map	hypothetical protein	828	626	965	960
group_5809	ezrA	Septation ring formation regulator EzrA	826	425	1727	1721
cas2_2		CRISPR-associated endoribonuclease Cas2	825	161	293	291
group_539		hypothetical protein	824	185	1658	791
group_5209	rlmH	Ribosomal RNA large subunit methyltransferase H	822	113	479	477
group_1185	hsdR	Type-1 restriction enzyme R protein	821	500	3017	2962
group_4737		hypothetical protein	820	155	374	372
group_560		hypothetical protein	818	509	3101	1941
xerC		Tyrosine recombinase XerC	813	230	1151	1135
group_1737		hypothetical protein	810	371	1100	787
group_4000		hypothetical protein	806	353	440	439
group_2974	pepV	Beta-Ala-Xaa dipeptidase	804	206	1412	1404
msbA		Lipid A export ATP-binding/permease protein MsbA	804	239	2159	590
group_367		hypothetical protein	802	263	3200	2739
group_2952		Methylmalonyl-CoA carboxyltransferase 5S subunit	801	1142	1382	1381
group_72	trmFO	Methylenetetrahydrofolate--tRNA-(uracil-5-)-methyltransferase TrmFO	799	923	1550	1482
group_4171	resA	Thiol-disulfide oxidoreductase ResA	797	287	629	622
group_2872	zosA	Zinc-transporting ATPase	794	620	1862	1856
group_344		IS3 family transposase ISStin7	794	167	896	758
group_5582	deoC	Deoxyribose-phosphate aldolase	792	209	671	670
group_12846	hup	DNA-binding protein HU	785	275	275	275
group_187		hypothetical protein	784	332	2591	1660
group_3036	gcdB_1	Glutaconyl-CoA decarboxylase subunit beta	783	218	1130	1126
group_781	msbA	Lipid A export ATP-binding/permease protein MsbA	777	239	2144	850
group_5178	speB_2	Streptopain	774	422	1196	1194
group_5200		hypothetical protein	774	728	1436	958
group_85		hypothetical protein	774	254	419	254
group_2066	asnA	Aspartate--ammonia ligase	772	239	992	986
group_2094	topA	DNA topoisomerase 1	767	866	2132	2124
group_6176	valS	Valine--tRNA ligase	767	266	2651	2644
group_2302	rsuA_1	Ribosomal small subunit pseudouridine synthase A	763	242	716	710
group_2758	tag	DNA-3-methyladenine glycosylase 1	763	323	572	545
xerD		Tyrosine recombinase XerD	761	284	1142	1126
endA_1		hypothetical protein	759	149	866	443
gluP		hypothetical protein	757	233	677	664
group_821		hypothetical protein	754	371	395	382
group_6987	murA1_1	UDP-N-acetylglucosamine 1-carboxyvinyltransferase 1	753	164	1271	1269
group_430	clcB	IS3 family transposase ISSpy1	752	113	1313	301
group_5936	pyrR	Bifunctional protein PyrR	747	182	521	520
nisB		Nisin biosynthesis protein NisB	746	161	3764	1766
group_6932	yfkJ	Low molecular weight protein-tyrosine-phosphatase YfkJ	742	437	437	437
group_1267		hypothetical protein	735	425	1565	1474
group_2671		hypothetical protein	727	638	1895	1864
group_3682	pheT_1	Phenylalanine--tRNA ligase beta subunit	726	620	2405	2397
group_4074	spo0C	Chromosome-partitioning protein Spo0J	725	749	776	775
group_1695		hypothetical protein	723	125	221	131
group_5584		hypothetical protein	723	338	767	750
group_7111	ecsA_1	ABC-type transporter ATP-binding protein EcsA	721	194	734	733
group_2205		hypothetical protein	719	170	266	229
rutB		Peroxyureidoacrylate/ureidoacrylate amidohydrolase RutB	717	251	554	553
group_3757	npr	NADH peroxidase	714	506	1346	1344
group_2917	appA	hypothetical protein	708	260	1628	1623
hisS_1		Histidine--tRNA ligase	708	104	1211	829
group_6478	aroK	Shikimate kinase	705	320	491	490
group_1772		hypothetical protein	704	932	2270	2243
group_5653		hypothetical protein	704	95	95	95
group_12773		tRNA-Val(tac)	701	74	74	74
group_2468	msrAB	Peptide methionine sulfoxide reductase MsrA/MsrB	699	278	1106	1099
group_195	ycjP	IS30 family transposase ISStin2	698	245	1028	449
group_3831		hypothetical protein	693	317	947	898
rarA		putative AAA domain-containing protein	692	653	1268	1266
group_5310		hypothetical protein	691	269	449	448
group_6195		hypothetical protein	689	386	491	490
group_3750		hypothetical protein	683	389	674	661
ldhD		D-lactate dehydrogenase	680	104	992	952
naiP		Putative niacin/nicotinamide transporter NaiP	680	545	1220	1206
group_576		hypothetical protein	680	107	1286	768
group_3911	adhE	Aldehyde-alcohol dehydrogenase	679	506	2642	2631
group_3924	leuS	Leucine--tRNA ligase	679	521	2501	2491
group_4953	tgt	Queuine tRNA-ribosyltransferase	678	284	1142	1139
cas1_2		CRISPR-associated endonuclease Cas1	676	413	1025	983
group_584		hypothetical protein	676	296	1067	426
group_798	hisS_1	hypothetical protein	676	191	1217	846
group_5076		hypothetical protein	675	692	1418	749
nadC		putative nicotinate-nucleotide pyrophosphorylase [carboxylating]	671	872	872	872
group_4478	hisS	Histidine--tRNA ligase	668	650	1289	1278
group_5525	bepA	Beta-barrel assembly-enhancing protease	668	539	1247	1245
group_4821		hypothetical protein	667	428	725	724
group_6547		hypothetical protein	667	485	1535	1519
group_1975	proB	Glutamate 5-kinase 1	664	230	929	806
group_1635	gmuD_1	6-phospho-beta-glucosidase GmuD	663	293	1400	1306
treP		hypothetical protein	662	107	1922	1878
group_6594		hypothetical protein	662	98	146	98
group_2393	gltC	hypothetical protein	660	98	911	749
group_2089		hypothetical protein	658	293	1436	778
group_2227	gmuE	Putative fructokinase	656	146	932	880
group_3427	pgtP	Phosphoglycerate transporter protein	656	404	1337	1332
group_178		hypothetical protein	655	293	7001	3077
group_582		hypothetical protein	655	221	1286	443
group_12734		tRNA-Thr(tgt)	653	72	72	72
group_6390		hypothetical protein	652	194	194	194
group_3753		hypothetical protein	648	179	911	725
group_4823		hypothetical protein	648	416	725	723
group_2218		hypothetical protein	644	287	806	760
group_909	atoA	Acetate CoA-transferase subunit beta	644	212	659	600
group_1651	metC	Cystathionine beta-lyase MetC	643	497	1388	1324
group_3395	mapZ	Mid-cell-anchored protein Z	643	707	1481	1467
group_5311		hypothetical protein	641	233	449	448
group_4602	thiI	putative tRNA sulfurtransferase	640	266	1214	1209
group_12905	nadC	putative nicotinate-nucleotide pyrophosphorylase [carboxylating]	638	872	872	872
group_431	clcB	IS3 family transposase ISSpy1	638	113	1313	591
group_12704		tRNA-Leu(taa)	637	84	84	84
group_2489		hypothetical protein	634	332	677	664
group_1560		hypothetical protein	633	185	485	368
group_2401		hypothetical protein	627	1181	1310	1309
group_2443	proA	Gamma-glutamyl phosphate reductase	626	146	1250	1220
group_1735		hypothetical protein	623	521	1100	762
group_2183		hypothetical protein	623	104	2315	1406
group_6286		hypothetical protein	623	206	482	355
group_586	nisB	Fluoroquinolones export ATP-binding protein	622	155	2966	888
group_7063		hypothetical protein	622	224	224	224
asnS_1		Asparagine--tRNA ligase	621	302	893	792
csn2		CRISPR-associated protein Csn2	620	362	704	660
group_4683		hypothetical protein	618	308	590	466
cas1_1		CRISPR-associated endonuclease Cas1	614	98	878	826
group_6800		DegV domain-containing protein/M5005_Spy1226	611	344	851	838
group_12765		tRNA-Val(tac)	610	74	74	74
group_146		IS3 family transposase ISSpy1	609	170	830	375
group_5776	yknX_2	Putative efflux system component YknX	609	758	1274	1267
group_196	ycjP	IS30 family transposase ISStin2	608	164	1028	630
group_2907		hypothetical protein	607	134	239	140
group_1273	naiP	Putative niacin/nicotinamide transporter NaiP	605	215	1220	1194
group_844		hypothetical protein	605	560	1709	1615
group_904		hypothetical protein	605	236	902	815
group_1562		hypothetical protein	604	92	485	460
group_356		IS3 family transposase ISStin7	603	167	1349	736
group_4294		hypothetical protein	602	152	179	168
group_4637		putative response regulatory protein	602	170	788	786
group_4015	guaB_2	Inosine-5'-monophosphate dehydrogenase	601	569	1283	1261
group_1639		hypothetical protein	599	173	362	357
group_1561		hypothetical protein	598	92	485	448
group_4625		hypothetical protein	597	275	998	995
rcsC_1		Sensor histidine kinase RcsC	597	704	1346	1341
group_2647	ugd	UDP-glucose 6-dehydrogenase	596	473	1172	1150
group_3279		hypothetical protein	595	311	695	371
group_3280		hypothetical protein	595	311	695	447
group_1415	thiO	Glycine oxidase	593	116	1124	1100
group_2191		hypothetical protein	589	491	1619	1516
group_3416		putative protein	588	620	779	778
group_5081		hypothetical protein	588	692	749	733
group_6488		hypothetical protein	588	419	419	419
group_7788		hypothetical protein	588	236	236	236
group_5820	obg	GTPase Obg	586	215	1313	1311
agrA_2		Accessory gene regulator A	586	275	749	736
group_203		IS30 family transposase ISStin2	584	203	1028	348
group_4341		hypothetical protein	584	125	227	220
group_5824		hypothetical protein	584	107	233	226
group_7789		hypothetical protein	584	155	224	223
lagD_1		Lactococcin-G-processing and transport ATP-binding protein LagD	584	413	812	708
group_4253	rfbA	Glucose-1-phosphate thymidylyltransferase 1	583	149	869	865
group_437		IS3 family transposase ISSpy1	583	113	293	263
group_4713	pbpX	Penicillin-binding protein 2X	582	1538	2255	2251
group_8632		hypothetical protein	582	176	176	176
group_5944	rfbC	putative dTDP-4-dehydrorhamnose 3,5-epimerase	580	167	623	591
citS		hypothetical protein	578	695	1343	1327
group_4143	yutF	Acid sugar phosphatase	577	302	764	762
group_1345		hypothetical protein	576	92	272	94
group_6088		hypothetical protein	576	230	230	230
group_1003	bceB	Bacitracin export permease protein BceB	574	182	1913	1800
group_12885		hypothetical protein	573	485	488	485
group_3925	opuAA	Glycine betaine transport ATP-binding protein OpuAA	571	692	1196	1193
group_4697		hypothetical protein	570	539	587	586
group_5318	licT	Transcription antiterminator LicT	569	371	854	838
group_4274	malQ	4-alpha-glucanotransferase	568	407	1493	1489
group_1089		hypothetical protein	566	293	2423	2311
mccF		Microcin C7 self-immunity protein MccF	564	338	1019	715
group_1217		hypothetical protein	563	272	590	427
group_7178		hypothetical protein	563	125	125	125
group_1221		hypothetical protein	560	119	590	165
group_18	lepA_1	Elongation factor 4	558	1115	1841	1830
group_4435		hypothetical protein	558	377	1727	1513
group_2890	comA	Transcriptional regulatory protein ComA	557	251	605	566
group_4524	dnaA	Chromosomal replication initiator protein DnaA	557	551	1355	1353
group_4729	rutB	Peroxyureidoacrylate/ureidoacrylate amidohydrolase RutB	557	284	554	549
group_5326	sthA	Soluble pyridine nucleotide transhydrogenase	556	653	1763	1759
group_848		hypothetical protein	556	188	1331	985
group_1207	comEC	ComE operon protein 3	555	380	2243	2130
group_89		hypothetical protein	555	254	419	256
group_6128	murF	UDP-N-acetylmuramoyl-tripeptide--D-alanyl-D-alanine ligase	554	1367	1391	1367
group_8704		hypothetical protein	554	887	887	887
arp4		M protein, serotype 49	551	218	1583	1117
group_537		hypothetical protein	550	185	1658	776
group_4731	rutB	Peroxyureidoacrylate/ureidoacrylate amidohydrolase RutB	549	155	554	548
group_2057	ybiT_1	putative ABC transporter ATP-binding protein YbiT	548	185	1907	1896
group_5672		hypothetical protein	548	116	116	116
gbuB		hypothetical protein	546	314	1727	1715
iolG		Inositol 2-dehydrogenase/D-chiro-inositol 3-dehydrogenase	545	353	1019	961
group_1467		hypothetical protein	544	242	557	508
group_5034	plsY	Glycerol-3-phosphate acyltransferase	543	233	641	638
group_6430	parE	DNA topoisomerase 4 subunit B	542	521	1949	1946
group_2688	polA	DNA polymerase I	541	1298	2774	2632
nisC		Vitamin B12 import ATP-binding protein BtuD	541	185	1811	1328
group_2463		hypothetical protein	540	281	1424	1276
group_8603		hypothetical protein	538	200	200	200
ddl_1		D-alanine--D-alanine ligase	537	92	1274	1088
group_6053	codY	GTP-sensing transcriptional pleiotropic repressor CodY	536	575	782	781
group_1456	lafA	Bacteriocin lactacin-F subunit LafA	532	140	371	225
group_6427	pyrC	Dihydroorotase	531	254	1268	1262
group_7791		hypothetical protein	531	185	317	316
rcsC_2		Sensor histidine kinase RcsC	528	413	1388	1382
group_1188		Hyaluronate lyase	525	182	2606	2301
group_1699		hypothetical protein	525	131	374	218
group_1318	garK	Glycerate 2-kinase	524	209	1142	1077
group_12887		hypothetical protein	520	485	488	485
group_14	lepA_1	Elongation factor 4	520	107	1832	1454
malG		Maltose transport system permease protein MalG	520	494	860	859
group_6017		hypothetical protein	519	545	911	909
group_2886		hypothetical protein	517	557	1232	1200
group_5290		hypothetical protein	516	443	827	805
group_2580	comEA	ComE operon protein 1	515	374	662	659
malX_2		Maltose/maltodextrin-binding protein	514	533	1283	1257
lagD_2		Lactococcin-G-processing and transport ATP-binding protein LagD	513	323	2153	2030
group_3780	tilS	tRNA(Ile)-lysidine synthase	512	299	1289	1271
group_12654		tRNA-Lys(ttt)	511	72	72	72
group_6475		Cyclomaltodextrinase	511	869	1703	1701
amyA		Cyclomaltodextrin glucanotransferase	510	380	2135	2128
group_6117		hypothetical protein	509	107	110	109
group_12662		tRNA-Lys(ttt)	508	72	72	72
group_7048		hypothetical protein	506	788	1307	1305
group_2741	yqeN	putative protein YqeN	505	674	1040	1039
group_4670	sodA	Superoxide dismutase [Mn]	503	569	605	604
group_4535		tRNA-Gln(ttg)	502	74	74	74
group_12686		tRNA-Ala(tgc)	501	74	75	74
group_3178		hypothetical protein	499	359	1220	1183
group_2954		hypothetical protein	497	221	239	223
cysA		putative ABC transporter ATP-binding protein YknY	493	164	623	486
group_5487	parC	DNA topoisomerase 4 subunit A	493	488	2423	2418
group_855		hypothetical protein	487	236	239	236
group_4840		hypothetical protein	486	752	1418	1412
group_256	emm5	M protein, serotype 5	483	458	1727	1256
group_4608	xerD	Tyrosine recombinase XerD	483	491	1139	1133
group_2981	nrdE	Ribonucleoside-diphosphate reductase 2 subunit alpha	482	197	2186	2161
nag3_1		hypothetical protein	481	188	437	399
group_6358	nusG	Transcription termination/antitermination protein NusG	481	338	539	538
group_5264		hypothetical protein	480	506	818	816
group_577		hypothetical protein	480	221	1067	910
uxaC		Uronate isomerase	479	998	1397	1374
lldR		Putative L-lactate dehydrogenase operon regulatory protein	479	671	671	671
group_591	btuD_1	hypothetical protein	478	215	2501	1011
kdgA_2		KHG/KDPG aldolase	478	617	617	617
group_1618	agaS	Putative D-galactosamine-6-phosphate deaminase AgaS	477	392	1199	1194
group_2405	rppH	RNA pyrophosphohydrolase	476	116	518	469
group_3612	speC_1	Exotoxin type C	476	209	710	675
group_1789		hypothetical protein	474	851	1085	1074
group_6868	malP	Maltodextrin phosphorylase	474	929	2273	2258
group_4233		Putative gluconeogenesis factor	472	464	977	975
group_4791		hypothetical protein	472	284	287	286
group_4017	queA	S-adenosylmethionine:tRNA ribosyltransferase-isomerase	471	149	1028	1026
group_1594		hypothetical protein	470	152	341	339
purR_1		HTH-type transcriptional repressor PurR	470	800	800	800
group_806		hypothetical protein	469	170	734	664
group_1969	comFA	ComF operon protein 1	468	272	1325	1292
group_12794		tRNA-Tyr(gta)	467	80	80	80
group_3745	dnaX	DNA polymerase III subunit gamma/tau	464	557	1679	1664
group_1527	skc	Streptokinase C	463	371	1322	1317
group_3305	rlmL	Ribosomal RNA large subunit methyltransferase L	463	446	1154	1145
yagG		Putative glycoside/cation symporter YagG	460	833	1556	1539
group_916	mngB	Mannosylglycerate hydrolase	458	1094	2705	2693
group_4760	rcsC_2	Sensor histidine kinase RcsC	454	233	1388	1381
group_6404		hypothetical protein	454	356	356	356
uxuA		Mannonate dehydratase	452	941	1106	1093
group_3147		hypothetical protein	452	128	803	801
group_6693		putative oxidoreductase	452	839	839	839
uidA		Beta-glucuronidase	452	1349	1790	1789
kdgK_2		2-dehydro-3-deoxygluconokinase	451	464	1028	1014
group_466	lacG	6-phospho-beta-galactosidase	450	1229	1406	1405
group_2716		hypothetical protein	445	152	3260	3156
group_2142		hypothetical protein	443	302	305	303
group_1885	xerC	hypothetical protein	441	122	1982	1935
group_5040		hypothetical protein	441	233	233	233
group_4853		hypothetical protein	436	176	1940	240
group_77	plsC	1-acyl-sn-glycerol-3-phosphate acyltransferase	434	740	821	741
group_1701	xerC_2	hypothetical protein	430	128	1205	217
group_3882	gyrB	DNA gyrase subunit B	430	239	1952	1938
macB		Macrolide export ATP-binding/permease protein MacB	430	239	623	424
group_6692		hypothetical protein	430	221	221	221
group_3327		hypothetical protein	428	320	503	487
group_4533		tRNA-Gln(ttg)	428	73	73	73
group_2620		hypothetical protein	427	182	422	402
group_265		IS1182 family transposase IS1562	426	98	1337	665
group_3423		hypothetical protein	421	116	332	318
group_3974		hypothetical protein	420	158	398	395
group_1656	mdtG_1	Multidrug resistance protein MdtG	419	242	1193	1029
group_263		hypothetical protein	419	1010	3227	1606
group_751		IS3 family transposase ISSag5	419	215	803	602
group_2112		hypothetical protein	418	119	284	208
group_2140		hypothetical protein	417	125	608	302
group_5568	nusA	Transcription termination/antitermination protein NusA	417	197	1145	1142
group_1865		hypothetical protein	415	311	4382	4293
group_3611		hypothetical protein	415	110	212	209
group_4783		hypothetical protein	414	260	587	581
group_12669		tRNA-Ala(tgc)	412	75	75	75
group_2210		hypothetical protein	412	209	329	327
group_5225	mccF	Microcin C7 self-immunity protein MccF	411	395	1019	761
group_12740		tRNA-Thr(tgt)	408	72	72	72
group_6624		hypothetical protein	408	233	233	233
group_5667		hypothetical protein	405	401	455	454
group_6691		hypothetical protein	405	176	194	193
group_5976	rcsC_1	Sensor histidine kinase RcsC	403	317	1346	1343
group_1276	naiP	Putative niacin/nicotinamide transporter NaiP	401	215	1238	1167
group_277		IS1182 family transposase ISSth2	400	320	1493	874
group_5799		hypothetical protein	400	332	362	356
group_4129		hypothetical protein	397	167	170	168
group_1111	mapP	Maltose 6'-phosphate phosphatase	396	374	818	815
group_1928		hypothetical protein	396	266	266	266
group_4487		hypothetical protein	393	236	383	320
tet(M)		tetracycline resistance ribosomal protection protein Tet(M)	392	842	1919	1912
gatA_1		Glutamyl-tRNA(Gln) amidotransferase subunit A	390	767	1973	1934
group_612		hypothetical protein	390	167	524	493
group_6093		hypothetical protein	389	164	206	171
group_4254		hypothetical protein	388	359	779	773
group_6148		hypothetical protein	388	446	842	840
group_6241		hypothetical protein	388	125	203	202
group_6764		hypothetical protein	387	161	497	494
group_2145		hypothetical protein	385	176	305	300
group_218		hypothetical protein	385	155	2018	1253
group_6406		hypothetical protein	385	578	581	580
group_3440		hypothetical protein	384	608	608	608
group_7677		hypothetical protein	384	434	434	434
group_1262	cynR	HTH-type transcriptional regulator CynR	383	206	989	813
group_2206		hypothetical protein	383	308	329	328
zinT		hypothetical protein	383	395	1547	1535
hisS_2		hypothetical protein	383	104	1217	434
group_7672		hypothetical protein	381	416	416	416
cas2_1		CRISPR-associated endoribonuclease Cas2	379	176	1832	447
group_1427		hypothetical protein	379	215	341	333
group_6633		hypothetical protein	379	359	362	359
group_5689		hypothetical protein	378	557	563	558
nag3		Beta-N-acetylglucosaminidase/beta-glucosidase	377	635	1790	1778
group_7469		hypothetical protein	377	422	425	422
group_3744	map	Methionine aminopeptidase 1	376	860	860	860
group_5054		hypothetical protein	376	140	140	140
group_6129		hypothetical protein	376	251	380	337
group_8026		hypothetical protein	376	149	230	229
group_5249		hypothetical protein	375	158	296	295
group_6239		hypothetical protein	375	617	935	914
group_6763		hypothetical protein	375	335	383	382
group_5921	whiA	Putative sporulation transcription regulator WhiA	374	389	911	909
group_1055		hypothetical protein	373	191	716	710
scpA_2		C5a peptidase	372	2585	3659	3508
group_9135		hypothetical protein	371	221	221	221
group_6020		hypothetical protein	370	131	131	131
group_7082		hypothetical protein	370	380	518	517
group_8605		hypothetical protein	370	212	212	212
group_8636		hypothetical protein	370	305	305	305
group_2431		hypothetical protein	369	179	197	196
group_1389		hypothetical protein	368	239	848	472
group_4036		hypothetical protein	368	359	1415	1408
group_649		hypothetical protein	368	173	1430	1170
group_33	cas2_1	CRISPR-associated endoribonuclease Cas2	367	233	1832	542
group_5083		hypothetical protein	366	722	749	726
group_6638		hypothetical protein	366	239	344	343
group_7161	mnmA	tRNA-specific 2-thiouridylase MnmA	366	197	1121	1118
group_7154	dnaC	Replicative DNA helicase	365	401	1361	1358
group_3298		hypothetical protein	363	236	239	236
malX_1		Maltose/maltodextrin-binding protein	363	140	1247	1243
cas1		CRISPR-associated endonuclease Cas1	362	194	878	841
group_4032		hypothetical protein	362	311	422	421
group_7284		hypothetical protein	362	599	599	599
group_164		IS3 family transposase ISSpy1	361	110	800	359
group_4019		hypothetical protein	361	263	371	370
group_716		hypothetical protein	361	185	641	498
group_12681		tRNA-Ala(tgc)	360	74	75	74
group_159		IS3 family transposase ISSpy1	360	170	830	424
group_7868		hypothetical protein	359	278	278	278
group_4028		hypothetical protein	358	263	371	263
group_1393		hypothetical protein	357	380	848	523
group_4194	tmpC_2	Membrane lipoprotein TmpC	357	215	1109	1038
group_4485		hypothetical protein	356	335	1001	993
group_2394		hypothetical protein	352	272	1346	1300
group_4689		hypothetical protein	352	116	311	308
group_5454	yycJ	Putative metallo-hydrolase YycJ	352	104	809	805
group_6590		hypothetical protein	352	212	212	212
group_2937	citN	Citrate transporter	351	125	1406	1285
group_6485		hypothetical protein	351	335	335	335
group_760		hypothetical protein	351	797	1376	1203
group_1112	mapP	Maltose 6'-phosphate phosphatase	350	401	818	815
group_7156	rplI	50S ribosomal protein L9	350	161	452	451
group_16	lepA_1	Elongation factor 4	348	197	1907	1652
group_5827	aspB	Asparagine--oxo-acid transaminase	348	761	1202	1191
group_12903	nadC	putative nicotinate-nucleotide pyrophosphorylase [carboxylating]	347	872	872	872
group_4834		hypothetical protein	347	512	1277	1274
lcnD		Lactococcin A secretion protein LcnD	346	440	1364	1237
group_2043		hypothetical protein	345	245	2183	2086
group_3170		hypothetical protein	345	386	1205	1195
group_4224	ribZ	Riboflavin transporter RibZ	345	560	1367	1364
group_3528		hypothetical protein	344	425	434	425
group_3203	gltX	Glutamate--tRNA ligase	343	476	1490	1431
group_6587		hypothetical protein	343	131	236	228
group_2521	paaJ	3-oxoadipyl-CoA/3-oxo-5,6-dehydrosuberyl-CoA thiolase	342	491	1148	1117
group_4329	yknZ_2	putative ABC transporter permease YknZ	342	125	1217	1208
group_8981		hypothetical protein	341	1001	1001	1001
group_3504		Putative NrdI-like protein	340	326	527	481
group_1077	purK	N5-carboxyaminoimidazole ribonucleotide synthase	336	764	1097	1072
group_5707	eno	Enolase	336	1028	1313	1306
group_6834		hypothetical protein	336	731	950	949
group_1072	ldhD	D-lactate dehydrogenase	334	128	992	822
group_1717	bdhA	D-beta-hydroxybutyrate dehydrogenase	334	365	1319	617
group_630	menF	Isochorismate synthase MenF	334	608	1757	1753
group_4219	thrS	Threonine--tRNA ligase	333	632	1943	1931
group_12679		tRNA-Ala(tgc)	332	75	75	75
group_12690		tRNA-Ala(tgc)	332	75	75	75
group_5711		hypothetical protein	332	185	206	202
group_745	ennX_2	Virulence factor-related M protein	332	173	1277	1170
group_1962		hypothetical protein	331	320	770	746
group_1503	btuD_1	Vitamin B12 import ATP-binding protein BtuD	330	152	998	882
group_4942		tRNA-Gly(tcc)	330	72	72	72
group_1924		hypothetical protein	328	266	392	266
group_3709		hypothetical protein	328	839	1079	1057
group_12804	gtaB_2	UTP--glucose-1-phosphate uridylyltransferase	326	899	899	899
group_3434	aroE_1	Shikimate dehydrogenase (NADP(+))	325	290	890	865
group_770		hypothetical protein	324	224	2054	1981
group_4857		hypothetical protein	323	254	254	254
group_5129		hypothetical protein	322	149	185	184
group_2966		hypothetical protein	321	392	2936	533
group_349		IS3 family transposase ISStin7	321	185	1343	558
group_351		IS3 family transposase ISStin7	321	131	827	562
group_1246		hypothetical protein	320	518	2363	2036
group_5556		hypothetical protein	320	95	209	187
group_6092		hypothetical protein	319	215	329	328
group_6576		hypothetical protein	319	200	284	283
group_7808		hypothetical protein	319	134	194	193
group_8681		hypothetical protein	319	287	287	287
group_2505	nanE	Putative N-acetylmannosamine-6-phosphate 2-epimerase	318	200	704	696
group_1724		hypothetical protein	317	272	335	272
group_4585		hypothetical protein	317	527	758	756
group_5426		hypothetical protein	317	641	1220	1216
group_6197		hypothetical protein	317	200	506	436
group_6543	htrA	Serine protease Do-like HtrA	317	305	1223	1217
group_2576		hypothetical protein	316	374	695	688
group_4145	yutF	Acid sugar phosphatase	316	764	770	764
group_7810		hypothetical protein	316	695	695	695
group_3455	csn2	CRISPR-associated protein Csn2	315	332	662	659
group_12745		tRNA-Thr(tgt)	313	72	72	72
group_2571		hypothetical protein	313	371	698	693
group_3706		hypothetical protein	313	206	206	206
group_4289	yhjX	putative MFS-type transporter YhjX	313	332	1196	1193
group_7796		hypothetical protein	313	224	245	224
group_7816		hypothetical protein	313	167	167	167
group_1001	bceB	Bacitracin export permease protein BceB	311	116	1913	1747
group_2879	scrB	Sucrose-6-phosphate hydrolase	310	467	1439	1413
group_5628	ybiT_3	putative ABC transporter ATP-binding protein YbiT	310	677	1619	1615
group_3838		hypothetical protein	309	1922	1931	1922
group_6777		hypothetical protein	308	263	575	573
group_1485	iolG	Inositol 2-dehydrogenase/D-chiro-inositol 3-dehydrogenase	307	131	1019	935
group_2990		hypothetical protein	307	245	1124	1078
group_5489		hypothetical protein	307	236	239	237
group_4368		hypothetical protein	306	308	866	859
group_4469		hypothetical protein	305	299	1448	1431
group_6575		hypothetical protein	305	557	683	682
group_2033		hypothetical protein	304	584	1604	1574
group_987	scpA_2	C5a peptidase	304	425	3650	3460
group_4810		hypothetical protein	303	332	482	477
group_8648		hypothetical protein	303	1361	1364	1363
group_1801		hypothetical protein	302	266	1508	1214
group_1803		hypothetical protein	302	434	440	436
group_5190		hypothetical protein	302	185	221	206
group_1048		hypothetical protein	301	257	608	524
group_5602		hypothetical protein	301	173	173	173
group_5248		hypothetical protein	300	113	233	113
group_5847	ychF	Ribosome-binding ATPase YchF	300	128	1115	1108
group_955		hypothetical protein	300	161	539	480
group_5684		hypothetical protein	298	416	416	416
group_1060		hypothetical protein	295	515	743	707
group_260	smc_2	Chromosome partition protein Smc	295	251	1757	1542
group_7873		hypothetical protein	295	203	203	203
group_1794		hypothetical protein	294	266	1508	1449
group_1436		hypothetical protein	293	647	1103	1069
[truncated: 10,909 more rows]

## Sheet: suis
Gene	Non-unique Gene name	Annotation	No. isolates	Minimum gene length	Maximum gene length	Average gene length
pyrP		Uracil permease	1204	791	1283	1276			Core genes
group_10110		hypothetical protein	1204	218	332	320			Soft core genes
udk		Uridine kinase	1204	422	683	628			Shell genes
rpsJ		30S ribosomal protein S10	1204	308	308	308			Cloud genes
rpoZ		DNA-directed RNA polymerase subunit omega	1204	263	314	313
pfkA		ATP-dependent 6-phosphofructokinase	1204	998	1010	1009
group_10317		Putative gluconeogenesis factor	1204	422	974	973
feuB		Iron-uptake system permease protein FeuB	1204	656	1025	1024
tmk		Thymidylate kinase	1204	584	638	637
group_10351		hypothetical protein	1204	170	170	170
group_10362		hypothetical protein	1204	662	695	662
gmuE		Putative fructokinase	1204	881	986	883
ecsA_2		ABC-type transporter ATP-binding protein EcsA	1204	275	734	733
malR		HTH-type transcriptional regulator MalR	1204	683	983	982
rplI		50S ribosomal protein L9	1204	365	452	451
ecfT_1		Energy-coupling factor transporter transmembrane protein EcfT	1204	794	794	794
glmM		Phosphoglucosamine mutase	1204	1349	1352	1349
group_10645		hypothetical protein	1204	968	1331	1312
group_10795		hypothetical protein	1204	1610	1637	1610
tagO		putative undecaprenyl-phosphate N-acetylglucosaminyl 1-phosphate transferase	1204	1172	1175	1172
group_11024		hypothetical protein	1204	1280	1280	1280
adcR		Transcriptional regulator AdcR	1204	443	443	443
gap		Glyceraldehyde-3-phosphate dehydrogenase	1204	1010	1010	1010
malP_1		Maltodextrin phosphorylase	1204	956	2264	2262
yeeN		putative transcriptional regulatory protein YeeN	1204	356	716	715
galT		Galactose-1-phosphate uridylyltransferase	1204	1118	1481	1477
pyrR		Bifunctional protein PyrR	1204	521	521	521
potA_1		Spermidine/putrescine import ATP-binding protein PotA	1204	629	1154	1153
rimM		Ribosome maturation factor RimM	1204	518	518	518
lepA_1		Elongation factor 4	1204	926	1832	1830
mglA		Galactose/methyl galactoside import ATP-binding protein MglA	1204	236	1535	1532
deoC1		Deoxyribose-phosphate aldolase 1	1204	662	662	662
nrdE1		Ribonucleoside-diphosphate reductase subunit alpha 1	1204	2159	2159	2159
ybeY		Endoribonuclease YbeY	1204	497	497	497
ftsE		Cell division ATP-binding protein FtsE	1204	677	758	692
rodA		Peptidoglycan glycosyltransferase RodA	1204	221	1217	1215
hprK		HPr kinase/phosphorylase	1204	743	932	931
map		Methionine aminopeptidase 1	1204	380	860	859
efp		Elongation factor P	1204	449	557	556
acoA		Acetoin:2,6-dichlorophenolindophenol oxidoreductase subunit alpha	1204	899	968	967
rbfA		Ribosome-binding factor A	1204	344	353	352
group_11196		putative protein	1204	1358	1664	1663
dppC		hypothetical protein	1204	830	932	901
oppF		Oligopeptide transport ATP-binding protein OppF	1204	809	941	940
ilvA		L-threonine dehydratase biosynthetic IlvA	1204	791	1250	1249
uppS		Isoprenyl transferase	1204	647	755	754
malG		Maltose transport system permease protein MalG	1204	842	842	842
queT		Queuosine precursor transporter QueT	1204	383	518	514
radA		DNA repair protein RadA	1204	1193	1388	1344
clpX		ATP-dependent Clp protease ATP-binding subunit ClpX	1204	1115	1229	1225
group_12166		hypothetical protein	1204	272	272	272
spxA_1		Regulatory protein Spx	1204	398	398	398
rpsC		30S ribosomal protein S3	1204	188	653	652
rpoA		DNA-directed RNA polymerase subunit alpha	1204	464	938	937
ftsA		Cell division protein FtsA	1204	1376	1379	1378
ppc		Phosphoenolpyruvate carboxylase	1204	464	2696	2693
argR_3		Arginine regulator	1204	158	554	472
queA		S-adenosylmethionine:tRNA ribosyltransferase-isomerase	1204	1028	1028	1028
hom		Homoserine dehydrogenase	1204	1286	1286	1286
prfA		Peptide chain release factor 1	1204	1079	1079	1079
atpD		ATP synthase subunit beta	1204	1226	1406	1405
walR		Transcriptional regulatory protein WalR	1204	542	704	703
ftsX		Cell division protein FtsX	1204	929	929	929
group_12269		hypothetical protein	1204	170	704	703
group_12277		hypothetical protein	1204	404	422	413
gpmA_2		2,3-bisphosphoglycerate-dependent phosphoglycerate mutase	1204	692	695	692
metN		Methionine import ATP-binding protein MetN	1204	500	1064	1063
acpS		Holo-[acyl-carrier-protein] synthase	1204	359	359	359
group_12289		hypothetical protein	1204	773	794	793
uppP		Undecaprenyl-diphosphatase	1204	236	836	835
dnaC		Replicative DNA helicase	1204	1193	1355	1354
ecfA2		Energy-coupling factor transporter ATP-binding protein EcfA2	1204	842	842	842
dacA_1		Diadenylate cyclase	1204	851	854	852
stkP		Serine/threonine-protein kinase StkP	1204	1988	2003	1994
nusA		Transcription termination/antitermination protein NusA	1204	1130	1154	1142
coaE		Dephospho-CoA kinase	1204	269	602	601
group_13374		hypothetical protein	1204	887	890	887
prs		Ribose-phosphate pyrophosphokinase	1204	965	971	967
group_13494		hypothetical protein	1204	1283	1286	1283
rpsS		30S ribosomal protein S19	1204	281	281	281
rplV		50S ribosomal protein L22	1204	344	344	344
rplP		50S ribosomal protein L16	1204	413	413	413
rplE		50S ribosomal protein L5	1204	233	542	541
rpsE		30S ribosomal protein S5	1204	212	494	493
rpsK		30S ribosomal protein S11	1204	383	431	383
rnj1		Ribonuclease J 1	1204	632	1679	1678
group_13698		hypothetical protein	1204	866	866	866
apt		Adenine phosphoribosyltransferase	1204	512	578	512
pyrH		Uridylate kinase	1204	731	731	731
tgt		Queuine tRNA-ribosyltransferase	1204	1040	1142	1141
yajL		Protein/nucleic acid deglycase 3	1204	539	539	539
greA		Transcription elongation factor GreA	1204	482	494	482
nrdR		Transcriptional repressor NrdR	1204	302	491	490
bfmBAB		2-oxoisovalerate dehydrogenase subunit beta	1204	434	995	994
trmB		tRNA (guanine-N(7)-)-methyltransferase	1204	629	638	637
rpsO		30S ribosomal protein S15	1204	269	269	269
rsmB		Ribosomal RNA small subunit methyltransferase B	1204	1307	1349	1310
mrnC		Mini-ribonuclease 3	1204	317	404	397
group_2763		hypothetical protein	1204	470	659	576
rpsZ		30S ribosomal protein S14 type Z	1204	185	185	185
rplO		50S ribosomal protein L15	1204	440	440	440
sigA		RNA polymerase sigma factor SigA	1204	1118	1118	1118
yabA		Initiation-control protein YabA	1204	317	317	317
rpsH		30S ribosomal protein S8	1204	395	398	397
typA		GTP-binding protein TypA/BipA	1204	1847	1847	1847
secA		Protein translocase subunit SecA	1204	2525	2525	2525
dnaN		Beta sliding clamp	1204	1136	1136	1136
vraR		Response regulator protein VraR	1204	641	641	641
corA		Magnesium transport protein CorA	1204	944	944	944
rpsM		30S ribosomal protein S13	1204	365	365	365
atpB		ATP synthase subunit a	1204	716	716	716
rpsQ		30S ribosomal protein S17	1204	260	260	260
infA		Translation initiation factor IF-1	1204	218	218	218
atpG		ATP synthase gamma chain	1204	878	878	878
frr		Ribosome-recycling factor	1204	557	557	557
era		GTPase Era	1204	899	899	899
ftsZ		Cell division protein FtsZ	1204	1229	1229	1229
adk		Adenylate kinase	1204	641	641	641
rpsR		30S ribosomal protein S18	1204	239	239	239
rplF		50S ribosomal protein L6	1204	536	536	536
rplN		50S ribosomal protein L14	1204	368	368	368
ktrB		Ktr system potassium uptake protein B	1204	1325	1349	1348
rpsB		30S ribosomal protein S2	1204	776	776	776
rpmD		50S ribosomal protein L30	1204	182	182	182
potB		Spermidine/putrescine transport system permease protein PotB	1204	800	800	800
rplB		50S ribosomal protein L2	1204	833	833	833
livF		High-affinity branched-chain amino acid transport ATP-binding protein LivF	1204	710	710	710
guaB_2		Inosine-5'-monophosphate dehydrogenase	1204	656	656	656
lptB		Lipopolysaccharide export system ATP-binding protein LptB	1204	764	764	764
whiA		Sporulation transcription regulator WhiA	1204	911	917	916
rplQ		50S ribosomal protein L17	1204	386	386	386
znuC_2		High-affinity zinc uptake system ATP-binding protein ZnuC	1204	704	704	704
ezrA		Septation ring formation regulator EzrA	1204	1724	1724	1724
gatC		Glutamyl-tRNA(Gln) amidotransferase subunit C	1204	302	308	302
group_3400		hypothetical protein	1204	1001	1004	1001
group_3492		hypothetical protein	1204	134	146	145
group_4037		GTP cyclohydrolase 1 type 2	1204	545	794	793
sufS		Cysteine desulfurase SufS	1204	1223	1226	1223
group_4162		putative metallo-hydrolase	1204	632	638	637
ftsY		Signal recognition particle receptor FtsY	1204	239	1355	1273
group_4193		hypothetical protein	1204	614	653	652
purF		Amidophosphoribosyltransferase	1204	1454	1478	1454
ssb_1		Single-stranded DNA-binding protein	1204	221	395	394
group_4527		hypothetical protein	1204	287	335	304
galK_2		Galactokinase	1204	794	1172	1170
thyA		Thymidylate synthase	1204	839	917	839
rpe		Ribulose-phosphate 3-epimerase	1204	659	659	659
group_4803		hypothetical protein	1204	221	503	462
aspB		Asparagine--oxo-acid transaminase	1204	578	1181	1180
yccU		putative protein YccU	1204	428	440	437
rmlD		dTDP-4-dehydrorhamnose reductase	1204	851	851	851
ddl		D-alanine--D-alanine ligase	1204	971	1046	1045
pth		Peptidyl-tRNA hydrolase	1204	548	575	569
recO		DNA repair protein RecO	1204	764	782	781
group_5205		hypothetical protein	1204	263	263	263
group_5209		hypothetical protein	1204	386	386	386
group_5237		hypothetical protein	1204	443	755	754
dps		DNA protection during starvation protein	1204	515	524	518
group_5246		hypothetical protein	1204	527	527	527
priA		Primosomal protein N'	1204	1274	2423	2389
plsX		Phosphate acyltransferase	1204	344	1034	1006
xseB		Exodeoxyribonuclease 7 small subunit	1204	215	215	215
hit		Protein hit	1204	413	413	413
group_5853		hypothetical protein	1204	854	872	856
patA		Putative N-acetyl-LL-diaminopimelate aminotransferase	1204	359	1178	1176
group_6061		hypothetical protein	1204	335	530	516
yknZ		putative ABC transporter permease YknZ	1204	1244	1253	1247
uvrC		UvrABC system protein C	1204	455	1868	1851
group_6472		hypothetical protein	1204	278	422	421
group_6592		hypothetical protein	1204	575	755	748
lacC_1		Tagatose-6-phosphate kinase	1204	287	911	909
rbgA		Ribosome biogenesis GTPase A	1204	572	851	848
serB		Phosphoserine phosphatase	1204	431	635	634
acpA		Acyl carrier protein	1204	224	224	224
hslO		33 kDa chaperonin	1204	737	962	866
aspS		Aspartate--tRNA ligase	1204	149	1793	1749
yggS		Pyridoxal phosphate homeostasis protein	1204	536	674	670
pyk		Pyruvate kinase	1204	1505	1544	1505
tdk		Thymidine kinase	1204	572	581	580
rnz		Ribonuclease Z	1204	866	929	928
group_7085		hypothetical protein	1204	230	866	864
aldC		Alpha-acetolactate decarboxylase	1204	653	716	715
dus		putative tRNA-dihydrouridine synthase	1204	317	1280	1002
rluD		Ribosomal large subunit pseudouridine synthase D	1204	893	896	893
rimI		hypothetical protein	1204	440	488	440
birA		Bifunctional ligase/repressor BirA	1204	569	1022	955
mnmE		tRNA modification GTPase MnmE	1204	389	1472	1371
group_7464		hypothetical protein	1204	641	641	641
scpB		Segregation and condensation protein B	1204	473	572	568
group_7480		Nitronate monooxygenase	1204	908	965	964
rlmA		23S rRNA (guanine(745)-N(1))-methyltransferase	1204	311	917	825
mnmA		tRNA-specific 2-thiouridylase MnmA	1204	773	1277	1127
lepA_2		Elongation factor 4	1204	2159	2837	2820
pyrB		Aspartate carbamoyltransferase	1204	923	1016	923
group_7866		hypothetical protein	1204	923	932	923
rnhB		Ribonuclease HII	1204	644	779	774
yfmL		putative ATP-dependent RNA helicase YfmL	1204	1076	1082	1081
trxB		Thioredoxin reductase	1204	647	917	916
metI_1		D-methionine transport system permease protein MetI	1204	566	707	691
group_7931		hypothetical protein	1204	296	296	296
murB		UDP-N-acetylenolpyruvoylglucosamine reductase	1204	308	914	906
mvaS		Hydroxymethylglutaryl-CoA synthase	1204	467	1169	1153
ychF		Ribosome-binding ATPase YchF	1204	1115	1115	1115
nadD		Nicotinate-nucleotide adenylyltransferase	1204	302	632	631
plsC		1-acyl-sn-glycerol-3-phosphate acyltransferase	1204	335	770	746
group_8345		hypothetical protein	1204	530	884	883
serC		Phosphoserine aminotransferase	1204	299	1091	1090
cvfB		Conserved virulence factor B	1204	140	944	859
group_8384		putative ABC transporter ATP-binding protein	1204	701	701	701
murA1_2		UDP-N-acetylglucosamine 1-carboxyvinyltransferase	1204	1259	1310	1261
group_8411		hypothetical protein	1204	233	242	236
cshB		DEAD-box ATP-dependent RNA helicase CshB	1204	626	1343	1341
fabF		3-oxoacyl-[acyl-carrier-protein] synthase 2	1204	221	1235	1233
group_8427		Putative TrmH family tRNA/rRNA methyltransferase	1204	203	842	727
group_8449		Putative NrdI-like protein	1204	449	455	451
mnmG		tRNA uridine 5-carboxymethylaminomethyl modification enzyme MnmG	1204	572	1916	1914
cysE		Serine acetyltransferase	1204	557	620	616
ydcV		Inner membrane ABC transporter permease protein YdcV	1204	467	773	769
glmU		Bifunctional protein GlmU	1204	1334	1400	1382
yrrK		Putative pre-16S rRNA nuclease	1204	419	419	419
yknY_2		putative ABC transporter ATP-binding protein YknY	1204	575	695	694
trmD		tRNA (guanine-N(1)-)-methyltransferase	1204	725	725	725
engB		putative GTP-binding protein EngB	1204	587	620	587
group_8921		hypothetical protein	1204	845	893	892
fabH		3-oxoacyl-[acyl-carrier-protein] synthase 3	1204	977	977	977
tsaE		tRNA threonylcarbamoyladenosine biosynthesis protein TsaE	1204	476	476	476
gsiC		Glutathione transport system permease protein GsiC	1204	956	956	956
recA		Protein RecA	1204	602	1154	1149
parE		DNA topoisomerase 4 subunit B	1204	551	1949	1942
nusB		Transcription antitermination protein NusB	1204	284	422	418
ligA		DNA ligase	1204	1022	2003	1957
atpF		ATP synthase subunit b	1204	506	515	506
group_9228		hypothetical protein	1204	1523	1526	1523
mutL		DNA mismatch repair protein MutL	1204	1937	1943	1937
group_9463		hypothetical protein	1204	266	284	266
rpmC		50S ribosomal protein L29	1204	206	206	206
liaS		hypothetical protein	1204	992	1016	1015
yabJ		2-iminobutanoate/2-iminopropanoate deaminase	1204	377	377	377
yvcJ		Nucleotide-binding protein YvcJ	1204	887	887	887
cdd		Cytidine deaminase	1204	227	416	388
lipC		hypothetical protein	1204	617	833	832
rluB_2		Ribosomal large subunit pseudouridine synthase B	1204	731	737	731
group_9579		hypothetical protein	1204	323	434	433
rplGA		putative ribosomal protein YlxQ	1204	308	308	308
ilvH		Putative acetolactate synthase small subunit	1204	290	476	475
group_9617		hypothetical protein	1204	1016	1253	1252
metK		S-adenosylmethionine synthase	1204	1190	1199	1191
fhuD		Iron(3+)-hydroxamate-binding protein FhuD	1204	647	935	928
group_9851		hypothetical protein	1204	1334	1364	1337
dnaK		Chaperone protein DnaK	1203	1022	1919	1822
livH		High-affinity branched-chain amino acid transport system permease protein LivH	1203	785	887	886
der		GTPase Der	1203	1202	1310	1309
rplW		50S ribosomal protein L23	1203	299	299	299
group_11042		hypothetical protein	1203	299	311	310
adhE		Aldehyde-alcohol dehydrogenase	1203	716	2651	2649
group_11048		hypothetical protein	1203	596	674	673
gpsB		Cell cycle protein GpsB	1203	329	335	334
frlR		hypothetical protein	1203	452	710	709
manX_2		PTS system mannose-specific EIIAB component	1203	395	485	484
ydcP		putative protease YdcP	1203	701	959	928
group_11137		hypothetical protein	1203	317	317	317
prfB		Peptide chain release factor 2	1203	500	977	976
glyQ		Glycine--tRNA ligase alpha subunit	1203	665	1637	917
pdhC		Dihydrolipoyllysine-residue acetyltransferase component of pyruvate dehydrogenase complex	1203	1382	1388	1387
group_11199		putative protein	1203	260	365	364
rplS		50S ribosomal protein L19	1203	326	347	346
gatA		Glutamyl-tRNA(Gln) amidotransferase subunit A	1203	1262	1466	1465
agaA_2		N-acetylgalactosamine-6-phosphate deacetylase	1203	146	1145	1144
group_12261		hypothetical protein	1203	551	593	592
potA_2		Spermidine/putrescine import ATP-binding protein PotA	1203	758	761	758
group_13664		putative protein	1203	377	494	493
phpP		Protein phosphatase PhpP	1203	737	737	737
tuf		Elongation factor Tu	1203	1097	1196	1195
arcA		Arginine deiminase	1203	1229	1277	1229
arcC1		Carbamate kinase 1	1203	947	995	958
natA		ABC transporter ATP-binding protein NatA	1203	443	743	742
rplU		50S ribosomal protein L21	1203	314	323	314
group_13711		hypothetical protein	1203	242	242	242
pstB3_1		Phosphate import ATP-binding protein PstB 3	1203	758	758	758
pstB3_2		Phosphate import ATP-binding protein PstB 3	1203	803	803	803
pstA		Phosphate transport system permease protein PstA	1203	887	887	887
spo0J		Stage 0 sporulation protein J	1203	212	764	763
lacD2_2		Tagatose 1,6-diphosphate aldolase 2	1203	1001	1043	1001
tcyN_2		L-cystine import ATP-binding protein TcyN	1203	743	755	743
rplD		50S ribosomal protein L4	1203	623	623	623
rplR		50S ribosomal protein L18	1203	356	356	356
group_16414		hypothetical protein	1203	326	326	326
artQ		Arginine transport system permease protein ArtQ	1203	689	689	689
rpmA		50S ribosomal protein L27	1203	293	293	293
rpsP		30S ribosomal protein S16	1203	272	272	272
ydfG		NADP-dependent 3-hydroxy acid dehydrogenase YdfG	1203	758	758	758
rplJ		50S ribosomal protein L10	1203	494	494	494
atpC		ATP synthase epsilon chain	1203	416	416	416
atpA		ATP synthase subunit alpha	1203	1502	1502	1502
gyrB		DNA gyrase subunit B	1203	1952	1952	1952
gnd		6-phosphogluconate dehydrogenase, decarboxylating	1203	1418	1427	1426
rpsI		30S ribosomal protein S9	1203	392	392	392
atpE		ATP synthase subunit c	1203	200	200	200
nagB_2		Glucosamine-6-phosphate deaminase	1203	470	833	705
glnQ_2		Glutamine transport ATP-binding protein GlnQ	1203	734	737	734
cpnA		Cyclopentanol dehydrogenase	1203	581	698	697
group_2132		hypothetical protein	1203	353	443	388
rnhC		Ribonuclease HIII	1203	842	890	889
thiT		Thiamine transporter ThiT	1203	221	548	547
ydfG_2		hypothetical protein	1203	461	758	754
trmFO		Methylenetetrahydrofolate--tRNA-(uracil-5-)-methyltransferase TrmFO	1203	1334	1340	1334
alaA		Glutamate-pyruvate aminotransferase AlaA	1203	1214	1214	1214
yhbY		RNA-binding protein YhbY	1203	308	311	308
znuB_2		High-affinity zinc uptake system membrane protein ZnuB	1203	812	812	812
group_2984		putative AAA domain-containing protein	1203	425	1316	1280
group_3030		hypothetical protein	1203	227	413	285
nrnA		putative bifunctional oligoribonuclease and PAP phosphatase NrnA	1203	944	944	944
yodJ		Putative carboxypeptidase YodJ	1203	749	755	754
dprA		DNA processing protein DprA	1203	818	860	842
ytpP		hypothetical protein	1203	320	338	320
bepA		hypothetical protein	1203	266	1229	1223
accA		Acetyl-coenzyme A carboxylase carboxyl transferase subunit alpha	1203	773	773	773
rpsN2		Alternate 30S ribosomal protein S14	1203	230	338	269
group_4054		hypothetical protein	1203	368	539	538
prmA		Ribosomal protein L11 methyltransferase	1203	329	980	952
lspA		Lipoprotein signal peptidase	1203	419	464	463
group_4364		hypothetical protein	1203	224	392	358
group_4441		hypothetical protein	1203	542	587	558
ywlC		Threonylcarbamoyl-AMP synthase	1203	596	608	601
yfkN		hypothetical protein	1203	134	1481	138
group_4733		hypothetical protein	1203	650	653	650
ruvA		Holliday junction ATP-dependent DNA helicase RuvA	1203	590	590	590
epd		hypothetical protein	1203	323	1829	1142
pdxB		Erythronate-4-phosphate dehydrogenase	1203	245	1181	1180
rsgA		Small ribosomal subunit biogenesis GTPase RsgA	1203	539	875	874
recF		DNA replication and repair protein RecF	1203	1094	1118	1094
group_5512		hypothetical protein	1203	467	764	763
zinT		hypothetical protein	1203	131	1529	1503
group_5870		hypothetical protein	1203	293	323	312
hisS		Histidine--tRNA ligase	1203	959	1283	1282
group_6083		hypothetical protein	1203	365	485	484
tlyA		Hemolysin A	1203	818	821	820
serS		Serine--tRNA ligase	1203	422	1403	1272
scpA		Segregation and condensation protein A	1203	719	722	719
pstS1		Phosphate-binding protein PstS 1	1203	854	869	868
xseA		Exodeoxyribonuclease 7 large subunit	1203	1343	1343	1343
yycJ		Putative metallo-hydrolase YycJ	1203	104	806	802
group_7442		hypothetical protein	1203	188	215	188
def_1		Peptide deformylase	1203	569	614	613
group_7876		hypothetical protein	1203	848	1040	958
rsmD		Ribosomal RNA small subunit methyltransferase D	1203	284	539	468
murG		UDP-N-acetylglucosamine--N-acetylmuramyl-(pentapeptide) pyrophosphoryl-undecaprenol N-acetylglucosamine transferase	1203	1064	1073	1064
pheA		Prephenate dehydratase	1203	302	827	815
group_8349		hypothetical protein	1203	107	338	337
ppaC		putative manganese-dependent inorganic pyrophosphatase	1203	935	935	935
glpE_2		Thiosulfate sulfurtransferase GlpE	1203	386	386	386
tsf		Elongation factor Ts	1203	1040	1040	1040
group_8597		hypothetical protein	1203	440	1004	994
fabM		Trans-2-decenoyl-[acyl-carrier-protein] isomerase	1203	440	794	790
ansB		L-asparaginase 2	1203	419	959	936
group_8892		hypothetical protein	1203	233	635	598
tmpC		Membrane lipoprotein TmpC	1203	809	1070	1066
pdp		Pyrimidine-nucleoside phosphorylase	1203	1166	1295	1276
braC		Leu/Ile/Val-binding protein	1203	1169	1172	1169
rlmH		Ribosomal RNA large subunit methyltransferase H	1203	290	479	478
punA		Purine nucleoside phosphorylase 1	1203	809	839	809
hpt		Hypoxanthine-guanine phosphoribosyltransferase	1203	539	542	541
adhA		Alcohol dehydrogenase 1	1203	776	1025	1024
arcB		Ornithine carbamoyltransferase, catabolic	1203	713	1013	1012
obg		GTPase Obg	1203	1310	1313	1312
gyrA		DNA gyrase subunit A	1203	1175	2699	2442
rfbC		putative dTDP-4-dehydrorhamnose 3,5-epimerase	1203	593	593	593
sufT		Fe-S protein maturation auxiliary factor SufT	1203	287	518	323
mioC		Flavodoxin	1203	461	491	488
hup		DNA-binding protein HU	1203	275	275	275
accC		Biotin carboxylase	1203	1244	1373	1372
purA		Adenylosuccinate synthetase	1203	353	1541	1293
nusG		Transcription termination/antitermination protein NusG	1203	191	539	538
group_9614		hypothetical protein	1203	224	266	251
pgsA		CDP-diacylglycerol--glycerol-3-phosphate 3-phosphatidyltransferase	1203	539	539	539
guaC		GMP reductase	1203	983	986	983
yqeH		putative protein YqeH	1202	923	1106	1105
group_10308		hypothetical protein	1202	257	335	308
rfbA		Glucose-1-phosphate thymidylyltransferase 1	1202	869	869	869
coaD		Phosphopantetheine adenylyltransferase	1202	431	488	487
pepS		Aminopeptidase PepS	1202	1241	1241	1241
nadK		NAD kinase	1202	818	848	818
bga		Beta-galactosidase	1202	1112	1772	1771
group_11104		hypothetical protein	1202	338	437	338
pstC		Phosphate transport system permease protein PstC	1202	686	917	916
aroC		Chorismate synthase	1202	905	1166	1165
ccpA_2		Catabolite control protein A	1202	548	1004	1003
group_11182		hypothetical protein	1202	1106	1130	1129
rplM		50S ribosomal protein L13	1202	251	446	445
malQ_2		4-alpha-glucanotransferase	1202	716	1517	1505
group_11712		hypothetical protein	1202	491	785	781
group_12168		hypothetical protein	1202	488	515	514
secY		Protein translocase subunit SecY	1202	677	1310	1309
group_12202		hypothetical protein	1202	332	461	460
group_12203		hypothetical protein	1202	215	215	215
group_12238		hypothetical protein	1202	626	953	952
group_12256		Alpha-monoglucosyldiacylglycerol synthase	1202	305	1313	1312
group_12258		hypothetical protein	1202	233	233	233
argR_2		Arginine repressor	1202	425	425	425
ktrA		Ktr system potassium uptake protein A	1202	665	731	665
group_12419		hypothetical protein	1202	656	659	656
murF_1		UDP-N-acetylmuramoyl-tripeptide--D-alanyl-D-alanine ligase	1202	1361	1550	1362
group_1282		hypothetical protein	1202	377	725	688
group_13122		Putative two-component membrane permease complex subunit SMU_747c	1202	905	920	905
rplC		50S ribosomal protein L3	1202	197	626	625
fba		Fructose-bisphosphate aldolase	1202	818	884	880
tpiA		Triosephosphate isomerase	1202	752	752	752
rplL		50S ribosomal protein L7/L12	1202	362	458	365
rex		Redox-sensing transcriptional repressor Rex	1202	638	638	638
group_13726		hypothetical protein	1202	305	338	337
upp		Uracil phosphoribosyltransferase	1202	629	629	629
rbsR_1		Ribose operon repressor	1202	965	965	965
dgs		Processive diacylglycerol alpha-glucosyltransferase	1202	908	1016	997
rplX		50S ribosomal protein L24	1202	305	305	305
yjbM		GTP pyrophosphokinase YjbM	1202	671	671	671
recN		DNA repair protein RecN	1202	1661	1661	1661
maf		Septum formation protein Maf	1202	422	674	644
group_2258		hypothetical protein	1202	269	326	270
pta		Phosphate acetyltransferase	1202	974	977	974
lemA		Protein LemA	1202	491	590	580
glyS		Glycine--tRNA ligase beta subunit	1202	176	2108	2032
group_29691		hypothetical protein	1202	209	209	209
group_29703		hypothetical protein	1202	230	230	230
group_3047		putative ABC transporter ATP-binding protein	1202	944	1751	1740
fmt		Methionyl-tRNA formyltransferase	1202	935	938	937
yumC		Ferredoxin--NADP reductase 2	1202	554	968	967
hrcA		Heat-inducible transcription repressor HrcA	1202	1034	1034	1034
group_4648		hypothetical protein	1202	458	830	726
ybaB		Nucleoid-associated protein	1202	248	356	299
znuA		High-affinity zinc uptake system binding-protein ZnuA	1202	914	920	919
yfiC_1		tRNA1(Val) (adenine(37)-N6)-methyltransferase	1202	719	746	740
pyrDB		Dihydroorotate dehydrogenase B (NAD(+)), catalytic subunit	1202	914	941	940
group_5834		hypothetical protein	1202	878	1052	1039
yloA		putative protein YloA	1202	617	1706	1657
aroK		Shikimate kinase	1202	485	491	490
murI		Glutamate racemase	1202	794	797	794
rexB		ATP-dependent helicase/deoxyribonuclease subunit B	1202	3266	3284	3266
dut		Deoxyuridine 5'-triphosphate nucleotidohydrolase	1202	281	443	442
dacA_2		D-alanyl-D-alanine carboxypeptidase DacA	1202	815	1250	1240
gabR		HTH-type transcriptional regulatory protein GabR	1202	1121	1268	1258
trxA		Thioredoxin	1202	218	314	313
group_7388		hypothetical protein	1202	233	542	537
treR_1		HTH-type transcriptional regulator TreR	1202	506	713	712
coaBC_1		hypothetical protein	1202	701	701	701
aroD		3-dehydroquinate dehydratase	1202	479	674	673
ung		Uracil-DNA glycosylase	1202	653	656	653
dagK		Diacylglycerol kinase	1202	431	1085	1041
dgkA		Undecaprenol kinase	1202	401	401	401
tadA_2		tRNA-specific adenosine deaminase	1202	284	467	466
group_8433		putative protein	1202	713	758	757
ileS		Isoleucine--tRNA ligase	1202	2654	2789	2788
ftsW		putative peptidoglycan glycosyltransferase FtsW	1202	221	1256	1210
mutX		8-oxo-dGTP diphosphatase	1202	482	482	482
ecfA1		Energy-coupling factor transporter ATP-binding protein EcfA1	1202	833	839	836
mreC		Cell shape-determining protein MreC	1202	824	842	835
cspC		Cold shock protein CspC	1202	200	203	202
divIVA		Cell division protein DivIVA	1202	503	695	688
topA		DNA topoisomerase 1	1202	2093	2093	2093
murJ		Lipid II flippase MurJ	1202	1154	1748	1679
glnM		putative glutamine ABC transporter permease protein GlnM	1202	698	698	698
ptsI		Phosphoenolpyruvate-protein phosphotransferase	1202	1151	1796	1730
purN		Phosphoribosylglycinamide formyltransferase	1201	440	1637	570
group_10328		hypothetical protein	1201	329	341	336
znuB_1		High-affinity zinc uptake system membrane protein ZnuB	1201	236	860	859
guaB_1		Inosine-5'-monophosphate dehydrogenase	1201	914	1481	1480
arlR_2		Response regulator ArlR	1201	128	770	672
pyrE		Orotate phosphoribosyltransferase	1201	626	632	631
group_1155		hypothetical protein	1201	215	1019	468
mapZ		Mid-cell-anchored protein Z	1201	1436	1457	1453
artM		Arginine transport ATP-binding protein ArtM	1201	740	740	740
rimP		Ribosome maturation factor RimP	1201	470	470	470
znuC_1		High-affinity zinc uptake system ATP-binding protein ZnuC	1201	770	770	770
eno		Enolase	1201	1202	1325	1306
rpmJ		50S ribosomal protein L36	1201	116	116	116
group_16418		hypothetical protein	1201	983	983	983
yheS_3		putative ABC transporter ATP-binding protein YheS	1201	572	2012	1908
dexB		Glucan 1,6-alpha-glucosidase	1201	125	1616	1602
group_29688		hypothetical protein	1201	533	533	533
pgk		Phosphoglycerate kinase	1201	1199	1211	1199
tehB		putative S-adenosyl-L-methionine-dependent methyltransferase TehB	1201	239	869	857
pepO_1		Neutral endopeptidase	1201	1652	1892	1891
nnrD		ADP-dependent (S)-NAD(P)H-hydrate dehydratase	1201	761	926	852
group_4175		hypothetical protein	1201	206	278	226
group_4490		hypothetical protein	1201	614	617	616
menI		1,4-dihydroxy-2-naphthoyl-CoA hydrolase	1201	251	389	385
group_4532		hypothetical protein	1201	266	389	382
msrAB1		Peptide methionine sulfoxide reductase MsrA/MsrB 1	1201	938	965	938
polC_1		DNA polymerase III PolC-type	1201	293	4391	4378
mutS2		Endonuclease MutS2	1201	638	2336	2331
xerS		Tyrosine recombinase XerS	1201	659	1073	1069
lexA		LexA repressor	1201	779	800	799
yecS_1		L-cystine transport system permease protein YecS	1201	506	671	670
gloA		Lactoylglutathione lyase	1201	356	437	383
group_7415		hypothetical protein	1201	809	887	811
mntB		Manganese transport system membrane protein MntB	1201	755	839	838
deoB		Phosphopentomutase	1201	755	1211	1210
rsmC		Ribosomal RNA small subunit methyltransferase C	1201	500	668	580
exoA		Exodeoxyribonuclease	1201	827	830	827
troA		Periplasmic zinc-binding protein TroA	1201	923	923	923
uvrB		UvrABC system protein B	1201	1388	1988	1984
recR		Recombination protein RecR	1201	596	596	596
yvoA		HTH-type transcriptional repressor YvoA	1201	698	701	698
group_9488		hypothetical protein	1201	596	695	694
group_9527		hypothetical protein	1201	191	197	191
dnaD		DNA replication protein DnaD	1201	674	674	674
suhB		Fructose-1,6-bisphosphatase/inositol-1-monophosphatase	1201	698	761	757
tilS		tRNA(Ile)-lysidine synthase	1200	1268	1268	1268
group_12184		hypothetical protein	1200	548	548	548
yugI		General stress protein 13	1200	371	371	371
spxA_2		Regulatory protein Spx	1200	401	425	424
nrdF2		Ribonucleoside-diphosphate reductase subunit beta nrdF2	1200	959	959	959
rplT		50S ribosomal protein L20	1200	359	371	359
lgt		Prolipoprotein diacylglyceryl transferase	1200	776	797	776
azoR		FMN-dependent NADH-azoreductase	1200	302	611	609
apbE_2		FAD:protein FMN transferase	1200	377	1028	1027
rpmB		50S ribosomal protein L28	1200	188	188	188
infC		Translation initiation factor IF-3	1200	506	506	506
comC		Type 4 prepilin-like proteins leader peptide-processing enzyme	1200	416	647	643
group_3392		hypothetical protein	1200	308	656	645
group_3506		hypothetical protein	1200	428	437	428
group_5194		hypothetical protein	1200	953	953	953
group_6694		hypothetical protein	1200	632	632	632
lplJ		Lipoate-protein ligase LplJ	1200	989	989	989
rpmE2		50S ribosomal protein L31 type B	1200	209	383	242
group_7431		hypothetical protein	1200	365	452	451
group_7845		Putative phosphatase	1200	107	809	748
feuC		Iron-uptake system permease protein FeuC	1200	758	1052	1001
group_8369		hypothetical protein	1200	413	437	424
group_8421		hypothetical protein	1200	1415	1505	1415
tkt_1		Transketolase	1200	617	1970	1968
trpS2		Tryptophan--tRNA ligase 2	1200	1025	1031	1025
group_8917		hypothetical protein	1200	209	215	214
group_9300	arlR_2	Response regulator ArlR	1200	89	701	688
group_9473		hypothetical protein	1200	197	254	253
clpP		ATP-dependent Clp protease proteolytic subunit	1199	590	590	590
group_3486		hypothetical protein	1199	125	359	335
group_5816		hypothetical protein	1199	392	488	487
group_7418		hypothetical protein	1199	128	128	128
dhaK		PTS-dependent dihydroxyacetone kinase, dihydroxyacetone-binding subunit DhaK	1199	926	989	988
group_8408		hypothetical protein	1199	206	212	211
glcK		Glucokinase	1199	959	959	959
group_1586		hypothetical protein	1198	128	401	271
secE		Protein translocase subunit SecE	1198	176	176	176
agaS		D-galactosamine-6-phosphate deaminase AgaS	1198	1163	1169	1168
galK_1		Galactokinase	1198	935	935	935
rpsF		30S ribosomal protein S6	1198	290	290	290
group_3147		hypothetical protein	1198	545	557	553
ndk		Nucleoside diphosphate kinase	1198	152	476	408
mfd		Transcription-repair-coupling factor	1198	3173	3536	3493
gor		Glutathione reductase	1198	701	1349	1348
group_5807		hypothetical protein	1198	101	257	255
yitU		5-amino-6-(5-phospho-D-ribitylamino)uracil phosphatase YitU	1198	431	818	811
ecfT_2		Energy-coupling factor transporter transmembrane protein EcfT	1198	425	833	830
ycsE		Putative phosphatase	1198	575	845	844
asd		Aspartate-semialdehyde dehydrogenase	1198	224	1076	1074
prfC		Peptide chain release factor 3	1198	533	1544	1542
group_9575		hypothetical protein	1198	260	545	537
glgB		1,4-alpha-glucan branching enzyme GlgB	1197	965	1838	1837
artP_1		Arginine-binding extracellular protein ArtP	1197	683	800	799
coaA		Pantothenate kinase	1197	920	1097	920
gshAB		Glutathione biosynthesis bifunctional protein GshAB	1197	1883	2303	2230
group_1717		hypothetical protein	1197	302	641	565
rsmF		Ribosomal RNA small subunit methyltransferase F	1197	677	1301	1299
group_3490		hypothetical protein	1197	122	329	301
metG		Methionine--tRNA ligase	1197	1400	2021	1976
group_5484		hypothetical protein	1197	188	533	532
group_6734		hypothetical protein	1197	194	599	487
sepF		Cell division protein SepF	1197	332	572	564
rluC		Ribosomal large subunit pseudouridine synthase C	1197	545	974	867
group_7578		hypothetical protein	1197	122	455	419
group_8375		hypothetical protein	1197	470	488	477
yjhB		Putative metabolite transport protein YjhB	1197	548	1205	1204
group_10119		hypothetical protein	1196	227	419	415
cysS		Cysteine--tRNA ligase	1196	1241	1709	1345
pyrF		Orotidine 5'-phosphate decarboxylase	1196	695	695	695
valS		Valine--tRNA ligase	1196	1970	3701	2652
group_5472		hypothetical protein	1196	176	203	202
pbuG		Guanine/hypoxanthine permease PbuG	1196	1229	1577	1458
group_5564		hypothetical protein	1196	308	323	322
pgl		6-phosphogluconolactonase	1196	881	1010	1003
thlA		Acetyl-CoA acetyltransferase	1196	1073	1184	1183
folB		Dihydroneopterin aldolase	1196	362	452	362
yjbK		Putative triphosphatase YjbK	1196	566	587	566
sthA		Soluble pyridine nucleotide transhydrogenase	1195	1748	1760	1759
pcp		Pyrrolidone-carboxylate peptidase	1195	647	647	647
purC		Phosphoribosylaminoimidazole-succinocarboxamide synthase	1195	359	707	706
plsY		Glycerol-3-phosphate acyltransferase	1195	644	734	670
folP		Dihydropteroate synthase	1195	812	812	812
dhaM		PTS-dependent dihydroxyacetone kinase, phosphotransferase subunit DhaM	1195	356	374	373
group_7392		hypothetical protein	1195	353	401	400
group_7443		Calcium-transporting ATPase 1	1195	164	2702	2683
mntR		Transcriptional regulator MntR	1195	647	659	658
group_10326		hypothetical protein	1194	707	974	973
ybiT_1		putative ABC transporter ATP-binding protein YbiT	1194	830	1622	1621
group_11175		hypothetical protein	1194	188	188	188
group_13712		hypothetical protein	1194	374	374	374
maa		Maltose O-acetyltransferase	1194	464	611	554
group_3150		Tyrosine recombinase XerD-like protein	1194	236	755	730
thrC		Threonine synthase	1194	743	1484	1482
pepA		Glutamyl aminopeptidase	1194	704	1094	1060
citZ		Citrate synthase 2	1194	479	3209	1136
ybiT_2		putative ABC transporter ATP-binding protein YbiT	1194	935	1544	1543
atpH		ATP synthase subunit delta	1194	533	539	533
pgcA		Phosphoglucomutase	1194	1229	1736	1717
group_12299		tRNA-Lys(ctt)	1193	72	72	72
patB		Cystathionine beta-lyase PatB	1193	308	1160	1158
ycjU		Phosphorylated carbohydrates phosphatase	1193	323	641	638
purM		Phosphoribosylformylglycinamidine cyclo-ligase	1193	419	1022	1018
clcB		hypothetical protein	1193	275	1478	278
manA		Mannose-6-phosphate isomerase ManA	1193	302	941	940
groS		10 kDa chaperonin	1193	281	281	281
group_6699		hypothetical protein	1193	404	404	404
smc		Chromosome partition protein Smc	1193	866	3539	3530
comEA		ComE operon protein 1	1193	266	662	658
group_7373		hypothetical protein	1193	305	779	778
fieF		Ferrous-iron efflux pump FieF	1193	1190	1241	1230
ribF		Riboflavin biosynthesis protein RibF	1192	365	923	922
yxlF_2		putative ABC transporter ATP-binding protein YxlF	1192	698	698	698
group_5003		hypothetical protein	1192	140	236	202
proB		Glutamate 5-kinase 1	1192	296	1076	1068
lacB		Galactose-6-phosphate isomerase subunit LacB	1192	170	527	513
yhdG		putative amino acid permease YhdG	1192	1070	1409	1385
ltaS1		Lipoteichoic acid synthase 1	1191	1790	2186	2177
prmC		Release factor glutamine methyltransferase	1191	323	833	832
recU		Holliday junction resolvase RecU	1191	617	629	617
group_3023		hypothetical protein	1191	257	986	904
clpC_2		putative ATP-dependent Clp protease ATP-binding subunit	1191	1106	2102	2097
group_6414		hypothetical protein	1191	170	440	438
rpoE		putative DNA-directed RNA polymerase subunit delta	1191	506	638	581
oxyR		hypothetical protein	1191	905	914	913
group_8913		hypothetical protein	1191	257	452	397
yclM		Aspartokinase 3	1190	1343	1406	1355
lacG		6-phospho-beta-galactosidase	1190	1145	1418	1405
group_12167		hypothetical protein	1190	368	368	368
ubiE_2		Ubiquinone/menaquinone biosynthesis C-methyltransferase UbiE	1190	686	767	746
lacF_1		PTS system lactose-specific EIIA component	1190	317	320	317
rmlB		dTDP-glucose 4,6-dehydratase	1190	239	1214	1009
rdgB		dITP/XTP pyrophosphatase	1190	818	1010	1000
group_4170		hypothetical protein	1190	275	740	666
yidA_2		Sugar phosphatase YidA	1190	812	827	812
brpA		Biofilm regulatory protein A	1190	623	1196	1192
rsmI		Ribosomal RNA small subunit methyltransferase I	1190	863	863	863
yqgQ		putative protein YqgQ	1190	218	410	218
metF		5,10-methylenetetrahydrofolate reductase	1190	500	866	859
group_9521		hypothetical protein	1190	173	173	173
rnj2		Ribonuclease J 2	1190	266	1661	1657
zwf		Glucose-6-phosphate 1-dehydrogenase	1189	1460	1487	1486
group_2503		hypothetical protein	1189	431	731	727
group_3179		hypothetical protein	1189	938	1148	1147
group_3829		hypothetical protein	1189	239	251	247
epsJ		hypothetical protein	1189	230	1013	1005
mutY		Adenine DNA glycosylase	1189	698	1340	1167
group_4819		Putative two-component membrane permease complex subunit SMU_746c	1189	239	815	814
lysS		Lysine--tRNA ligase	1189	1490	1952	1494
copY		Transcriptional repressor CopY	1188	299	470	465
fni		Isopentenyl-diphosphate delta-isomerase	1188	365	1097	1095
pyrC		Dihydroorotase	1188	944	1295	1270
nrdD		Anaerobic ribonucleoside-triphosphate reductase	1188	758	2174	2169
mtgA_2		Monofunctional biosynthetic peptidoglycan transglycosylase	1187	2408	2432	2422
group_11064		hypothetical protein	1187	470	695	694
yjjG		Pyrimidine 5'-nucleotidase YjjG	1187	221	704	629
brnQ		Branched-chain amino acid transport system 2 carrier protein	1187	1325	1346	1325
hpf		Ribosome hibernation promotion factor	1187	542	542	542
group_5247		hypothetical protein	1187	179	389	341
glgD		Glycogen biosynthesis protein GlgD	1187	164	1115	1068
ilvB		Acetolactate synthase large subunit	1187	890	1703	1700
walK		Sensor protein kinase WalK	1187	887	1376	1348
group_1998		hypothetical protein	1186	146	335	277
mtcA1		Beta-carbonic anhydrase 1	1186	350	494	492
mtgA_1		Monofunctional biosynthetic peptidoglycan transglycosylase	1186	917	2240	2212
nrdG		hypothetical protein	1186	320	587	557
lacR_1		Lactose phosphotransferase system repressor	1186	749	809	784
group_6115		hypothetical protein	1186	278	659	657
group_10281		tRNA-His(gtg)	1185	74	74	74
group_16405		tRNA-Trp(cca)	1185	72	72	72
group_7790		hypothetical protein	1185	107	113	112
group_4164		hypothetical protein	1184	176	962	823
eriC		Chloride/fluoride channel protein	1184	716	1220	1199
lacA		Galactose-6-phosphate isomerase subunit LacA	1184	155	422	421
ftsH		ATP-dependent zinc metalloprotease FtsH	1184	899	1973	1971
rsmE		Ribosomal RNA small subunit methyltransferase E	1184	383	746	745
group_9596		tRNA-Leu(cag)	1184	81	81	81
ppa		Inorganic pyrophosphatase	1183	155	356	325
scrB		Sucrose-6-phosphate hydrolase	1183	1454	1601	1543
group_5021		hypothetical protein	1183	245	596	595
ettA		Energy-dependent translational throttle protein EttA	1183	1277	1871	1866
fpgS_2		Folylpolyglutamate synthase	1183	941	1241	1221
gdpP		Cyclic-di-AMP phosphodiesterase GdpP	1183	1100	1967	1960
gmk		Guanylate kinase	1183	410	626	625
gph_4		Phosphoglycolate phosphatase	1182	185	527	526
group_7633		hypothetical protein	1182	611	641	616
ulaC		Ascorbate-specific PTS system EIIA component	1182	485	542	485
ulaB		Ascorbate-specific PTS system EIIB component	1181	278	278	278
group_1883		hypothetical protein	1181	161	266	264
glyA		Serine hydroxymethyltransferase	1181	329	1259	1256
ulaG		putative L-ascorbate-6-phosphate lactonase UlaG	1181	524	1091	1090
iscU		Iron-sulfur cluster assembly scaffold protein IscU	1180	353	440	439
group_2334		hypothetical protein	1180	203	728	718
menA		1,4-dihydroxy-2-naphthoate octaprenyltransferase	1180	560	962	955
iscS_1		Cysteine desulfurase IscS	1180	626	1142	1140
msrC		Free methionine-R-sulfoxide reductase	1180	344	527	496
sdhB		L-serine dehydratase, beta chain	1180	230	737	670
rnpA		Ribonuclease P protein component	1179	197	359	358
group_1470		hypothetical protein	1179	389	440	433
group_9580		putative protein	1179	392	392	392
carA		Carbamoyl-phosphate synthase small chain	1179	170	1085	1078
cshA		ATP-dependent RNA helicase CshA	1178	806	1580	1559
nrdH		Glutaredoxin-like protein NrdH	1178	218	218	218
yusV		putative siderophore transport system ATP-binding protein YusV	1178	173	800	786
ytcD		putative HTH-type transcriptional regulator YtcD	1177	326	398	326
group_11183		hypothetical protein	1177	224	224	224
group_5851		hypothetical protein	1177	311	425	387
cysK		Cysteine synthase	1177	233	941	922
ulaA_1		Ascorbate-specific PTS system EIIC component	1177	713	1448	1446
malF		hypothetical protein	1177	551	1289	1287
cinA		Putative competence-damage inducible protein	1176	326	1181	1176
group_4638		hypothetical protein	1176	209	338	211
msmE		Multiple sugar-binding protein	1176	1145	1418	1234
lytR_2		Transcriptional regulator LytR	1176	1091	1325	1323
murE		UDP-N-acetylmuramoyl-L-alanyl-D-glutamate--L-lysine ligase	1175	251	1670	1443
group_4189		hypothetical protein	1175	452	575	452
ribU		Riboflavin transporter RibU	1175	539	572	557
misCA		Membrane protein insertase MisCA	1175	509	1040	811
hepT		Heptaprenyl diphosphate synthase component 2	1174	785	989	988
leuS		Leucine--tRNA ligase	1174	284	3302	2500
deoD_2		Purine nucleoside phosphorylase DeoD-type	1174	401	758	712
smpB		SsrA-binding protein	1174	161	467	466
prs2		Putative ribose-phosphate pyrophosphokinase 2	1173	347	1004	975
group_5239		hypothetical protein	1173	236	383	382
mutM		Formamidopyrimidine-DNA glycosylase	1173	515	893	881
group_8875		hypothetical protein	1173	446	1271	1266
rpmG3		50S ribosomal protein L33 3	1171	152	152	152
group_1670		Protein SprT-like protein	1171	272	545	435
lacR_2		Lactose phosphotransferase system repressor	1170	218	767	765
yhaM		3'-5' exoribonuclease YhaM	1170	401	941	939
group_6462		hypothetical protein	1170	470	470	470
group_1108		hypothetical protein	1169	320	593	586
oppD		Oligopeptide transport ATP-binding protein OppD	1169	299	1004	996
yqeN		putative protein YqeN	1169	182	1031	1029
group_5539		hypothetical protein	1169	257	404	395
amyX		Pullulanase	1169	422	2051	2047
fruA		PTS system fructose-specific EIIABC component	1168	347	1955	1937
purL		Phosphoribosylformylglycinamidine synthase	1168	452	3737	3703
ccpA_1		Catabolite control protein A	1167	734	965	940
vioD		Capreomycidine synthase	1167	374	1142	1122
rpsL		30S ribosomal protein S12	1167	413	413	413
tcyN_1		L-cystine import ATP-binding protein TcyN	1167	176	746	725
comGA		ComG operon protein 1	1167	326	950	945
iscS_2		Cysteine desulfurase IscS	1167	365	1115	1114
tyrS		Tyrosine--tRNA ligase	1167	194	1256	1254
group_11040		hypothetical protein	1166	230	230	230
ptsH		Phosphocarrier protein HPr	1166	263	263	263
recX		Regulatory protein RecX	1166	524	785	775
group_6184		hypothetical protein	1166	791	809	802
group_10304		hypothetical protein	1165	116	116	116
group_1668		hypothetical protein	1165	209	410	406
group_7892		hypothetical protein	1165	800	1169	1165
hcaR		hypothetical protein	1165	698	920	910
rpsG		30S ribosomal protein S7	1164	470	470	470
aroE		Shikimate dehydrogenase (NADP(+))	1164	722	1010	871
norM		Multidrug resistance protein NorM	1164	257	1370	890
group_5557		hypothetical protein	1164	239	1262	1261
tyrC		hypothetical protein	1164	248	1103	1100
agaA_3		Alpha-galactosidase AgaA	1164	2060	2174	2168
aroF		Phospho-2-dehydro-3-deoxyheptonate aldolase, Tyr-sensitive	1163	782	1025	1024
group_2062		hypothetical protein	1163	293	404	367
group_2305		hypothetical protein	1163	137	1025	1024
artP_2		Arginine-binding extracellular protein ArtP	1163	107	947	823
hemN		Oxygen-independent coproporphyrinogen-III oxidase-like protein	1163	281	1136	1126
group_11030		tRNA-Leu(caa)	1162	85	85	85
ylmA		putative ABC transporter ATP-binding protein YlmA	1162	527	779	776
proX		Prolyl-tRNA editing protein ProX	1162	212	557	482
group_4385		hypothetical protein	1162	176	308	268
mshD_2		Mycothiol acetyltransferase	1162	191	527	524
group_5846		hypothetical protein	1162	125	233	232
group_647		hypothetical protein	1162	398	1013	1007
group_3633		hypothetical protein	1161	422	698	696
group_6466		hypothetical protein	1161	134	272	271
parC		DNA topoisomerase 4 subunit A	1161	1010	2453	2415
proS		Proline--tRNA ligase	1161	263	2000	1858
yoeB		Toxin YoeB	1160	257	257	257
group_6122		hypothetical protein	1160	245	260	259
yghU		Disulfide-bond oxidoreductase YghU	1159	491	800	786
group_29642		tRNA-Gln(ttg)	1159	73	73	73
group_3295		hypothetical protein	1159	119	584	525
leuD		3-isopropylmalate dehydratase small subunit	1158	395	602	592
group_5808		hypothetical protein	1158	341	548	547
group_6128		hypothetical protein	1158	362	932	929
nanE		Putative N-acetylmannosamine-6-phosphate 2-epimerase	1158	701	725	701
group_2805		hypothetical protein	1157	185	323	311
group_4031		hypothetical protein	1157	197	374	364
zupT		Zinc transporter ZupT	1157	227	848	814
purB		Adenylosuccinate lyase	1157	740	1475	1291
luxS		S-ribosylhomocysteine lyase	1156	431	494	481
graR_1		Response regulator protein GraR	1156	350	719	673
mltF_2		Membrane-bound lytic murein transglycosylase F	1156	653	845	837
group_4821		PhoH-like protein	1156	947	1022	1021
rsmA		Ribosomal RNA small subunit methyltransferase A	1156	335	929	871
group_2668		hypothetical protein	1155	275	1031	926
dapE_1		Putative dipeptidase	1155	353	1433	1344
group_8371		putative oxidoreductase	1155	218	839	836
uxuA		Mannonate dehydratase	1155	230	1121	1098
pdhR		Pyruvate dehydrogenase complex repressor	1154	716	716	716
group_1889		hypothetical protein	1154	353	800	798
group_6526		hypothetical protein	1154	308	929	922
kdgA_2		KHG/KDPG aldolase	1154	584	632	620
gtaB		UTP--glucose-1-phosphate uridylyltransferase	1154	326	902	898
pyrK		Dihydroorotate dehydrogenase B (NAD(+)), electron transfer subunit	1153	581	773	772
prtP		hypothetical protein	1152	263	5219	5017
pflA		Pyruvate formate-lyase 1-activating enzyme	1152	788	791	790
folD		Bifunctional protein FolD protein	1152	848	848	848
ywiE		Cardiolipin synthase	1151	1028	1679	1546
group_1386		hypothetical protein	1151	383	413	389
group_5475		hypothetical protein	1151	104	137	136
nudF		ADP-ribose pyrophosphatase	1151	449	581	545
group_5827		hypothetical protein	1150	248	761	759
smc_3		hypothetical protein	1150	485	1256	1254
fhs1		Formate--tetrahydrofolate ligase 1	1149	593	1988	1668
apbE_1		FAD:protein FMN transferase	1148	509	1091	1034
group_3937		hypothetical protein	1148	233	512	481
proA		Gamma-glutamyl phosphate reductase	1148	749	1238	1231
group_4832		hypothetical protein	1147	347	485	484
group_5157		putative ABC transporter ATP-binding protein	1147	710	1709	1701
queH		Epoxyqueuosine reductase QueH	1147	350	1031	755
rluD_2		hypothetical protein	1147	512	893	892
htrA		Serine protease Do-like HtrA	1147	845	1178	1177
rbsR_2		Ribose operon repressor	1146	650	1025	989
spsB_1		Signal peptidase IB	1146	629	716	629
rnr		Ribonuclease R	1145	1253	2432	2365
lytG		Exo-glucosaminidase LytG	1145	194	392	385
group_6720		hypothetical protein	1145	341	689	676
sodA		Superoxide dismutase [Mn]	1145	605	605	605
mltF_3		Membrane-bound lytic murein transglycosylase F	1145	365	1565	1563
spsB_2		Signal peptidase IB	1144	542	542	542
group_7441		hypothetical protein	1143	2213	2213	2213
thiO		Glycine oxidase	1143	614	1121	1102
dapE		Succinyl-diaminopimelate desuccinylase	1141	254	1367	1363
group_6475		hypothetical protein	1141	188	188	188
hflX		GTPase HflX	1141	608	1250	1247
group_6433		hypothetical protein	1140	443	821	744
oatA		O-acetyltransferase OatA	1140	1259	1802	1798
rpmH		50S ribosomal protein L34	1139	137	137	137
rpsD		30S ribosomal protein S4	1139	347	611	610
nadE		NH(3)-dependent NAD(+) synthetase	1139	824	824	824
thrB		Homoserine kinase	1139	587	860	859
argS		Arginine--tRNA ligase	1137	1688	1835	1688
pdg		Ultraviolet N-glycosylase/AP lyase	1136	437	674	673
rsmJ		Ribosomal RNA small subunit methyltransferase J	1135	323	776	753
thiN		Thiamine pyrophosphokinase	1134	629	638	632
idi		hypothetical protein	1134	362	542	501
group_29549		putative ABC transporter ATP-binding protein	1134	773	773	773
aroH		Phospho-2-dehydro-3-deoxyheptonate aldolase, Trp-sensitive	1134	584	1040	1034
group_9550		hypothetical protein	1134	185	185	185
kdgK_2		2-dehydro-3-deoxygluconokinase	1133	515	1031	1025
rasP		Putative zinc metalloprotease	1133	1001	1262	1258
codY		GTP-sensing transcriptional pleiotropic repressor CodY	1132	212	788	787
nag3_2		Beta-N-acetylglucosaminidase/beta-glucosidase	1132	1109	2000	1787
mecA		Adapter protein MecA	1131	710	737	722
group_5653		hypothetical protein	1131	464	1289	1146
dltC		D-alanyl carrier protein	1130	239	263	239
group_3834		hypothetical protein	1130	188	353	352
uidA		Beta-glucuronidase	1129	1106	1802	1797
aroB		3-dehydroquinate synthase	1129	791	1067	1061
mcrC		Protein McrC	1129	353	1055	1023
bioY2		Biotin transporter BioY2	1129	539	539	539
group_5095		hypothetical protein	1129	140	1277	1224
purK		N5-carboxyaminoimidazole ribonucleotide synthase	1126	329	1106	1077
csbB		Putative glycosyltransferase CsbB	1126	659	941	925
group_1172		hypothetical protein	1125	371	635	628
pbpX		Penicillin-binding protein 2x	1125	128	2249	2245
ftsL		Cell division protein FtsL	1124	323	323	323
group_3592		hypothetical protein	1124	89	455	364
rsmG		Ribosomal RNA small subunit methyltransferase G	1124	371	713	703
cca		CCA-adding enzyme	1123	1025	1211	1210
group_4636	ecfT_1	hypothetical protein	1123	212	674	645
ybhL		hypothetical protein	1123	404	1205	492
group_13697		hypothetical protein	1122	125	125	125
sacA		Sucrose-6-phosphate hydrolase	1122	746	1358	1354
group_2618		hypothetical protein	1122	191	380	379
uxaC		Uronate isomerase	1122	917	1481	1399
ruvB_2		Holliday junction ATP-dependent DNA helicase RuvB	1122	836	1667	1663
trmK		tRNA (adenine(22)-N(1))-methyltransferase	1122	434	683	682
tcyB		L-cystine transport system permease protein TcyB	1122	224	659	658
fabG		3-oxoacyl-[acyl-carrier-protein] reductase FabG	1121	734	734	734
metAA		Homoserine O-acetyltransferase	1121	404	941	939
zosA		Zinc-transporting ATPase	1120	320	1895	1853
group_4167		hypothetical protein	1120	170	431	427
group_8365		hypothetical protein	1120	380	893	748
ldh		L-lactate dehydrogenase	1119	983	983	983
lacD2_1		Tagatose 1,6-diphosphate aldolase 2	1119	575	989	972
group_4052		hypothetical protein	1119	227	581	519
group_4732		hypothetical protein	1119	146	326	307
group_779		hypothetical protein	1119	428	1193	969
pat		Phosphinothricin N-acetyltransferase	1118	230	509	507
group_2459		Putative glutamine amidotransferase	1118	341	695	684
dhaL		PTS-dependent dihydroxyacetone kinase, ADP-binding subunit DhaL	1118	374	575	574
group_4518		hypothetical protein	1118	437	581	437
carB		Carbamoyl-phosphate synthase large chain	1118	794	3245	3175
rny		Ribonuclease Y	1118	902	1613	1612
groL		60 kDa chaperonin	1117	929	1622	1618
group_2111		hypothetical protein	1117	491	509	493
group_5038		hypothetical protein	1117	182	230	182
group_9131		hypothetical protein	1117	368	1241	1237
ilvC		Ketol-acid reductoisomerase (NADP(+))	1116	206	1070	1021
dapB		4-hydroxy-tetrahydrodipicolinate reductase	1116	338	770	766
gph_2		Phosphoglycolate phosphatase	1115	344	752	735
norW		Nitric oxide reductase FlRd-NAD(+) reductase	1115	371	2009	1889
manZ_2		PTS system mannose-specific EIID component	1115	545	836	817
rlmI		Ribosomal RNA large subunit methyltransferase I	1114	521	1163	1162
yeeO_2		putative FMN/FAD exporter YeeO	1113	227	1319	1193
group_10359		hypothetical protein	1112	236	236	236
group_12186		Putative universal stress protein	1112	452	467	452
yxdL_2		ABC transporter ATP-binding protein YxdL	1112	311	791	756
murA1_1		UDP-N-acetylglucosamine 1-carboxyvinyltransferase 1	1112	146	1289	1271
group_3285		hypothetical protein	1111	428	743	733
salL		Adenosyl-chloride synthase	1111	419	848	843
ulaE		L-ribulose-5-phosphate 3-epimerase UlaE	1111	863	863	863
polC_2		DNA polymerase III PolC-type	1110	1727	2543	2467
group_5234		hypothetical protein	1110	428	788	770
acpP		Acyl carrier protein	1110	248	320	248
mngR		Mannosyl-D-glycerate transport/metabolism system repressor MngR	1110	353	731	728
endA		DNA-entry nuclease	1109	503	839	837
mltG		Endolytic murein transglycosylase	1109	557	1829	1815
group_7045		hypothetical protein	1109	497	1337	1334
group_1902		hypothetical protein	1108	92	731	729
group_2260		hypothetical protein	1108	125	1292	203
group_2964		hypothetical protein	1108	311	1058	901
dltA		D-alanine--D-alanyl carrier protein ligase	1108	599	1562	1532
ppm1		Polyprenol monophosphomannose synthase	1107	716	716	716
group_11067		hypothetical protein	1106	134	317	316
epsF		hypothetical protein	1106	560	1079	963
araQ_2		L-arabinose transport system permease protein AraQ	1105	830	830	830
queG		Epoxyqueuosine reductase	1105	149	1151	1128
agaA_1		Alpha-galactosidase AgaA	1105	212	2204	2196
tcyA		L-cystine-binding protein TcyA	1105	608	809	803
yesO		hypothetical protein	1105	716	1274	1273
ytrA		hypothetical protein	1104	305	380	373
rplA		50S ribosomal protein L1	1103	404	689	688
group_2973		hypothetical protein	1103	416	764	757
rluB_3		Ribosomal large subunit pseudouridine synthase B	1103	140	728	711
cmpC		Bicarbonate transport ATP-binding protein CmpC	1103	449	800	799
tig		Trigger factor	1102	1283	1283	1283
ykoD_2		Putative HMP/thiamine import ATP-binding protein YkoD	1101	506	1691	1669
pheS		Phenylalanine--tRNA ligase alpha subunit	1100	1043	1070	1043
cpdA		3',5'-cyclic adenosine monophosphate phosphodiesterase CpdA	1100	212	1421	1333
gmd		hypothetical protein	1098	254	1559	486
galE		UDP-glucose 4-epimerase	1098	203	1013	1011
group_8378		hypothetical protein	1098	185	548	360
group_8399		hypothetical protein	1098	314	551	550
phoP		Alkaline phosphatase synthesis transcriptional regulatory protein PhoP	1097	491	650	649
sasA_2		Adaptive-response sensory-kinase SasA	1096	1370	1400	1386
asnA		Aspartate--ammonia ligase	1096	707	992	991
group_6076		hypothetical protein	1096	110	383	250
rpsT		30S ribosomal protein S20	1095	152	233	232
group_9532		hypothetical protein	1095	356	356	356
alr		Alanine racemase	1093	1100	1112	1103
dhaQ		DhaKLM operon coactivator DhaQ	1092	224	1052	985
group_7378		hypothetical protein	1092	266	266	266
group_2120		putative protein	1091	320	1175	1150
lipO		hypothetical protein	1091	170	1610	1607
glpF_2		Glycerol uptake facilitator protein	1091	503	713	707
cwlC		hypothetical protein	1090	416	4571	1274
group_29558		tRNA-Tyr(gta)	1090	80	80	80
group_3831		hypothetical protein	1090	197	386	385
comFA		ComF operon protein 1	1090	650	1298	1289
pgdA		Peptidoglycan-N-acetylglucosamine deacetylase	1090	473	1397	1381
accB		Biotin carboxyl carrier protein of acetyl-CoA carboxylase	1089	470	476	475
group_3840		hypothetical protein	1089	275	506	463
rpsU		30S ribosomal protein S21	1088	176	884	194
yknY_1		putative ABC transporter ATP-binding protein YknY	1088	266	632	630
fabD		Malonyl CoA-acyl carrier protein transacylase	1087	920	923	920
group_3621		hypothetical protein	1087	149	677	673
group_1414		hypothetical protein	1086	170	734	663
group_6052		hypothetical protein	1086	482	800	754
ywnA_2		Putative HTH-type transcriptional regulator YwnA	1086	431	431	431
treR_2		HTH-type transcriptional regulator TreR	1085	494	707	706
group_1146		Phosphomevalonate kinase	1085	1079	1271	1079
bsaA		Glutathione peroxidase BsaA	1085	308	494	475
group_1964		hypothetical protein	1085	335	806	470
yeeO_1		putative FMN/FAD exporter YeeO	1085	587	1523	1276
bpoC		Putative non-heme bromoperoxidase BpoC	1085	308	845	843
group_7842		hypothetical protein	1085	266	1340	1287
group_7971		hypothetical protein	1083	455	620	613
nadR_1		Transcription repressor NadR	1083	257	527	523
alaS		Alanine--tRNA ligase	1083	1112	2621	2614
manX_1		PTS system mannose-specific EIIAB component	1083	368	1010	990
group_4818		hypothetical protein	1082	230	476	402
group_6377		hypothetical protein	1082	212	1865	1758
glnP		putative glutamine ABC transporter permease protein GlnP	1082	419	662	658
group_8310		Putative bifunctional phosphatase/peptidyl-prolyl cis-trans isomerase	1082	833	1400	1398
ftsK		DNA translocase FtsK	1081	632	2369	2366
leuB		3-isopropylmalate dehydrogenase	1081	452	1058	1025
group_3166		hypothetical protein	1081	383	887	834
ogt		Methylated-DNA--protein-cysteine methyltransferase	1081	365	572	502
metQ		putative D-methionine-binding lipoprotein MetQ	1081	455	863	851
niaX		Niacin transporter NiaX	1081	548	548	548
rplK		50S ribosomal protein L11	1080	425	425	425
group_12251		hypothetical protein	1079	290	290	290
argH		Argininosuccinate lyase	1078	254	1394	1375
iolU_2		scyllo-inositol 2-dehydrogenase (NADP(+)) IolU	1078	158	986	615
group_976		hypothetical protein	1078	149	887	738
ycjP		Inner membrane ABC transporter permease protein YcjP	1077	476	887	885
ytlR		Putative lipid kinase YtlR	1077	203	968	853
group_4660		hypothetical protein	1077	206	278	276
group_6208		hypothetical protein	1077	233	449	446
mscL		Large-conductance mechanosensitive channel	1077	176	365	364
manZ_1		PTS system mannose-specific EIID component	1077	458	911	910
wfgD		hypothetical protein	1076	290	947	928
group_7473		hypothetical protein	1076	353	371	370
ulaF		L-ribulose-5-phosphate 4-epimerase UlaF	1075	716	716	716
group_1739		hypothetical protein	1075	374	1247	1143
btuD_2		Vitamin B12 import ATP-binding protein BtuD	1075	164	983	978
inlA		hypothetical protein	1075	233	2576	793
rnmV		Ribonuclease M5	1075	452	602	575
uvrA		UvrABC system protein A	1075	1502	2924	2821
gpsA		Glycerol-3-phosphate dehydrogenase [NAD(P)+]	1074	1010	1016	1015
group_1802		hypothetical protein	1074	158	359	241
lipL		Octanoyl-[GcvH]:protein N-octanoyltransferase	1074	293	827	824
gpmA_1		2,3-bisphosphoglycerate-dependent phosphoglycerate mutase	1074	506	701	694
group_5479		hypothetical protein	1074	557	794	781
mgsR		Regulatory protein MgsR	1073	287	353	352
purE		N5-carboxyaminoimidazole ribonucleotide mutase	1073	269	488	487
group_3957		hypothetical protein	1073	290	542	541
dnaJ		Chaperone protein DnaJ	1073	830	1244	1135
glgC		Glucose-1-phosphate adenylyltransferase	1073	731	1127	1124
group_7906		hypothetical protein	1073	752	752	752
group_2190		hypothetical protein	1072	266	392	388
yqiK		Inner membrane protein YqiK	1072	146	1472	1458
metI_2		Cystathionine gamma-synthase/O-acetylhomoserine (thiol)-lyase	1071	464	1106	1087
group_8905		hypothetical protein	1071	197	344	343
glnR		HTH-type transcriptional regulator GlnR	1070	371	371	371
group_673		hypothetical protein	1070	320	722	671
group_1038		hypothetical protein	1069	176	1169	984
desR		Transcriptional regulatory protein DesR	1069	521	620	601
group_3959		putative ABC transporter ATP-binding protein	1069	308	1820	1733
grpE		Protein GrpE	1069	512	794	515
gdh		NADP-specific glutamate dehydrogenase	1068	1193	1346	1345
yecS_2		L-cystine transport system permease protein YecS	1068	641	641	641
group_3644		hypothetical protein	1068	329	671	669
yyaP		putative protein YyaP	1067	200	632	353
lacC_2		Tagatose-6-phosphate kinase	1066	266	932	853
yagG		Putative glycoside/cation symporter YagG	1065	170	1553	1539
opuCB		hypothetical protein	1065	410	1514	1505
group_6043		hypothetical protein	1065	263	446	365
group_1880		hypothetical protein	1064	212	323	286
axe1-6A		Carbohydrate acetyl esterase/feruloyl esterase	1064	158	776	773
group_5499		hypothetical protein	1064	233	665	662
lacX		Protein LacX, plasmid	1063	98	905	886
group_7362		hypothetical protein	1063	515	530	515
group_1126		hypothetical protein	1062	578	740	738
group_4483		hypothetical protein	1062	275	689	421
fus		Elongation factor G	1062	2081	2081	2081
licC_1		Lichenan permease IIC component	1061	1217	1304	1300
group_12252		hypothetical protein	1061	368	377	368
group_2455		hypothetical protein	1061	386	440	412
crr		hypothetical protein	1061	371	1955	1891
nirC		Nitrite transporter NirC	1061	395	800	782
celD		PTS system cellobiose-specific EIIA component	1060	188	323	319
celA_2		PTS system cellobiose-specific EIIB component	1060	305	305	305
group_2569		hypothetical protein	1060	122	635	540
add		Adenosine deaminase	1060	422	1019	996
lrgA		Antiholin-like protein LrgA	1060	293	380	379
gldA		Glycerol dehydrogenase	1059	1001	1094	1093
group_1648		hypothetical protein	1059	152	443	391
rlmN		putative dual-specificity RNA methyltransferase RlmN	1059	269	1172	1101
licR_2		hypothetical protein	1059	281	1688	1680
fsaA		Fructose-6-phosphate aldolase 1	1057	260	668	667
glnQ_1		Glutamine transport ATP-binding protein GlnQ	1056	473	761	760
gla		Glycerol facilitator-aquaporin gla	1055	845	896	846
sstT		Serine/threonine transporter SstT	1054	251	1304	1164
group_29606		tRNA-Glu(ttc)	1054	72	73	72
glpF_1		Glycerol uptake facilitator protein	1054	197	800	703
sulD		Bifunctional folate synthesis protein	1054	452	488	487
tsaB		hypothetical protein	1054	377	683	556
aroA		3-phosphoshikimate 1-carboxyvinyltransferase	1053	1076	1412	1284
group_5996		hypothetical protein	1052	461	785	777
group_5378		hypothetical protein	1051	230	2195	2140
group_3509		DegV domain-containing protein	1050	863	923	863
group_464		putative ABC transporter ATP-binding protein	1050	170	1661	1568
cmk		Cytidylate kinase	1050	443	677	676
dtd3		D-aminoacyl-tRNA deacylase	1049	323	794	781
pheT_2		Phenylalanine--tRNA ligase beta subunit	1048	1484	2399	2398
group_3969		hypothetical protein	1048	227	545	530
group_4669		hypothetical protein	1048	98	383	371
group_6455		hypothetical protein	1048	230	233	232
pgi		Glucose-6-phosphate isomerase	1048	107	1430	1347
btuD_3		Vitamin B12 import ATP-binding protein BtuD	1047	134	878	870
group_7922		hypothetical protein	1047	173	479	478
tmrB		Tunicamycin resistance protein	1046	107	626	450
def_2		Peptide deformylase	1046	248	425	407
group_3251		hypothetical protein	1046	239	509	508
gltX		Glutamate--tRNA ligase	1046	836	1454	1453
sorC		Sorbitol operon regulator	1046	305	974	967
group_3142		hypothetical protein	1045	413	872	866
group_4980		hypothetical protein	1045	116	878	868
gatB		Aspartyl/glutamyl-tRNA(Asn/Gln) amidotransferase subunit B	1045	329	1448	1436
group_974		hypothetical protein	1045	356	1130	1088
ltaE		Low specificity L-threonine aldolase	1044	116	1028	1021
puuD		Gamma-glutamyl-gamma-aminobutyrate hydrolase PuuD	1044	203	725	686
metE		5-methyltetrahydropteroyltriglutamate--homocysteine methyltransferase	1044	341	2249	2230
group_1200		hypothetical protein	1043	128	470	464
group_1355		hypothetical protein	1043	239	626	546
group_1489		hypothetical protein	1043	92	935	840
capA		hypothetical protein	1043	731	1247	1229
yqgN		putative protein YqgN	1042	206	542	532
penA		Penicillin-binding protein 2B	1042	2048	2075	2073
addA		ATP-dependent helicase/nuclease subunit A	1042	2039	4046	3648
group_6778	ybhL	Inner membrane protein YbhL	1042	701	707	701
group_7852		hypothetical protein	1042	782	785	782
group_2906		hypothetical protein	1041	233	335	332
ywqC		putative capsular polysaccharide biosynthesis protein YwqC	1041	218	689	687
dapA		4-hydroxy-tetrahydrodipicolinate synthase	1040	488	935	932
group_10343		hypothetical protein	1039	488	1307	1305
malP_2		Maltodextrin phosphorylase	1039	347	2267	2233
cpsD		Tyrosine-protein kinase CpsD	1039	674	686	680
proC		Pyrroline-5-carboxylate reductase	1039	512	794	784
ykuT		putative MscS family protein YkuT	1039	248	932	849
group_9535		hypothetical protein	1039	194	806	805
xylH		2-hydroxymuconate tautomerase	1038	182	185	182
group_16458		hypothetical protein	1038	2060	2060	2060
group_1688		hypothetical protein	1038	179	767	733
nag3_1		Beta-N-acetylglucosaminidase/beta-glucosidase	1038	227	1724	1704
group_5838		hypothetical protein	1038	191	461	307
group_7143		hypothetical protein	1038	1451	2801	2577
gspA		General stress protein A	1038	404	989	988
group_3291		hypothetical protein	1037	170	230	200
icaA		hypothetical protein	1037	266	1397	871
fccA		Fumarate reductase flavoprotein subunit	1037	368	1517	1515
group_9343		hypothetical protein	1037	695	1382	1259
group_12195		hypothetical protein	1036	311	311	311
group_3618		hypothetical protein	1036	188	776	742
araQ_3		L-arabinose transport system permease protein AraQ	1036	722	830	829
btuD_5		hypothetical protein	1035	551	1724	1718
group_4667		hypothetical protein	1035	650	1310	1308
gtf1		Glycosyltransferase Gtf1	1035	371	1256	1251
ugpA		sn-glycerol-3-phosphate transport system permease protein UgpA	1035	440	872	870
cutC_1		Choline trimethylamine-lyase	1035	1253	2447	2442
group_4286		hypothetical protein	1034	341	2561	2541
clpE		ATP-dependent Clp protease ATP-binding subunit ClpE	1034	299	2231	2217
paiA		Spermidine/spermine N(1)-acetyltransferase	1033	461	626	522
group_4807		hypothetical protein	1033	254	881	754
group_7084		hypothetical protein	1033	302	335	329
group_2303		hypothetical protein	1032	107	380	353
group_4040		hypothetical protein	1032	167	551	543
malQ_1		4-alpha-glucanotransferase	1031	278	1520	1504
ybjI_2		5-amino-6-(5-phospho-D-ribitylamino)uracil phosphatase YbjI	1030	395	809	808
group_3253		hypothetical protein	1029	305	920	912
mltF_1		Membrane-bound lytic murein transglycosylase F	1029	293	2204	2192
ctpE		putative cation-transporting ATPase E	1026	1139	2375	2327
group_3159		hypothetical protein	1025	233	623	614
tsaD		tRNA N6-adenosine threonylcarbamoyltransferase	1025	485	1088	1004
group_8953		hypothetical protein	1025	257	266	257
yheH_1		putative multidrug resistance ABC transporter ATP-binding/permease protein YheH	1024	185	1748	1745
rpmI		50S ribosomal protein L35	1023	200	200	200
group_2392		hypothetical protein	1023	458	458	458
group_410		hypothetical protein	1023	164	1118	1007
yteP_2		putative multiple-sugar transport system permease YteP	1023	353	920	918
tag		DNA-3-methyladenine glycosylase 1	1022	191	602	567
group_7134		hypothetical protein	1022	185	185	185
cutC_2		Copper homeostasis protein CutC	1021	401	632	628
malX		Maltose/maltodextrin-binding protein	1021	629	1259	1256
group_11090		hypothetical protein	1020	899	899	899
pepDA		hypothetical protein	1020	1193	1961	1831
group_9468		hypothetical protein	1020	224	626	623
group_5517		putative ABC transporter ATP-binding protein	1019	341	1808	1767
tadA_1		tRNA-specific adenosine deaminase	1017	521	527	521
clcA		H(+)/Cl(-) exchange transporter ClcA	1017	422	1538	1528
glpO		Alpha-glycerophosphate oxidase	1016	368	1829	1816
adh		Alcohol dehydrogenase	1015	200	1052	992
group_4225		hypothetical protein	1015	92	377	307
glnA		Glutamine synthetase	1015	296	1346	1344
bltD		hypothetical protein	1015	116	455	297
luxA		Alkanal monooxygenase alpha chain	1014	104	1148	1042
group_4218		hypothetical protein	1014	449	560	541
glmS		Glutamine--fructose-6-phosphate aminotransferase [isomerizing]	1014	206	1814	1809
group_7438		hypothetical protein	1014	404	974	973
group_1479		hypothetical protein	1013	260	1595	1239
group_5529		hypothetical protein	1013	185	509	372
rlmL		Ribosomal RNA large subunit methyltransferase K/L	1013	518	1166	1164
group_3845		hypothetical protein	1012	305	983	967
yknX		Putative efflux system component YknX	1012	851	1160	1156
group_3065		putative HTH-type transcriptional regulator	1011	206	446	445
group_4429		hypothetical protein	1011	293	821	597
group_7403		hypothetical protein	1011	899	1505	1501
mraY		Phospho-N-acetylmuramoyl-pentapeptide-transferase	1010	860	998	997
argG		Argininosuccinate synthase	1010	443	1415	1189
acyP		Acylphosphatase	1009	281	290	281
group_4990		putative ABC transporter ATP-binding protein	1008	302	1736	1731
group_6486	licC_1	Lichenan permease IIC component	1007	380	1376	1373
ptsG_1		PTS system glucose-specific EIICBA component	1007	392	1520	1505
group_3612		hypothetical protein	1005	386	635	574
murC		UDP-N-acetylmuramate--L-alanine ligase	1004	278	1331	1329
leuC		3-isopropylmalate dehydratase large subunit	1002	710	1394	1293
group_10303		hypothetical protein	1001	545	605	545
group_2020		hypothetical protein	1001	329	338	334
group_1370		hypothetical protein	1000	188	527	402
group_2316		hypothetical protein	1000	224	602	376
licT_2		Transcription antiterminator LicT	1000	302	908	831
cobQ		Cobyric acid synthase	999	785	788	787
group_9587		hypothetical protein	999	212	509	502
group_5508		DegV domain-containing protein	998	851	851	851
yqjG		Glutathionyl-hydroquinone reductase YqjG	997	506	1013	955
group_2761		Sucrose phosphorylase	997	1154	1448	1447
lytR_1		Transcriptional regulator LytR	994	137	1445	1439
mapP		Maltose 6'-phosphate phosphatase	994	791	2168	809
nth		Endonuclease III	994	257	653	632
group_2899		hypothetical protein	993	770	956	955
glxK		Glycerate kinase	993	263	1127	1118
polA		DNA polymerase I	993	1091	2639	2632
ulaD		3-keto-L-gulonate-6-phosphate decarboxylase UlaD	993	662	869	664
agaC_1		N-acetylgalactosamine permease IIC component 1	991	779	899	898
rhaS		HTH-type transcriptional activator RhaS	990	473	875	835
ykoD_1		Putative HMP/thiamine import ATP-binding protein YkoD	990	371	1484	1413
group_2188		hypothetical protein	989	473	1193	1171
group_2261		hypothetical protein	989	734	758	734
group_2338		hypothetical protein	989	260	704	700
comGC		ComG operon protein 3	989	233	281	280
glnQ_3		Glutamine transport ATP-binding protein GlnQ	989	485	632	631
yheH_2		putative multidrug resistance ABC transporter ATP-binding/permease protein YheH	988	953	1739	1737
group_4021		hypothetical protein	988	353	1532	1524
pheT_1		Phenylalanine--tRNA ligase beta subunit	987	362	623	622
group_4402		Putative membrane protein insertion efficiency factor	987	239	269	239
group_7898		hypothetical protein	987	254	602	590
group_2716		hypothetical protein	986	296	965	406
group_4331		hypothetical protein	986	209	209	209
murF_2		UDP-N-acetylmuramoyl-tripeptide--D-alanyl-D-alanine ligase	985	623	2135	1266
sdhA		L-serine dehydratase, alpha chain	985	473	887	870
degV		Protein DegV	985	608	851	850
ponA		Penicillin-binding protein 1A	985	350	2204	2168
group_630	tsaB	tRNA threonylcarbamoyladenosine biosynthesis protein TsaB	985	290	887	682
group_2515	btuD_5	Vitamin B12 import ATP-binding protein BtuD	984	1211	1412	1214
group_4835		hypothetical protein	984	242	413	360
group_8949		hypothetical protein	984	587	947	946
group_1139	yfkN	Trifunctional nucleotide phosphoesterase protein YfkN	982	182	1346	1233
smc_2		hypothetical protein	982	878	3365	3333
kynB		Kynurenine formamidase	982	191	737	716
ctsR		Transcriptional regulator CtsR	982	167	458	457
dnaA		Chromosomal replication initiator protein DnaA	982	1049	1373	1372
group_6406		hypothetical protein	980	122	299	294
group_7791		hypothetical protein	979	218	470	468
group_4228		hypothetical protein	978	197	338	337
sorA		PTS system sorbose-specific EIIC component	978	677	812	808
tkt_2		Transketolase	977	224	848	843
celA_1		PTS system cellobiose-specific EIIB component	976	176	311	310
group_7867		hypothetical protein	976	488	488	488
licA		Lichenan-specific phosphotransferase enzyme IIA component	975	314	314	314
ydfK		hypothetical protein	975	122	722	271
group_4484		hypothetical protein	974	323	839	786
ugpC		sn-glycerol-3-phosphate import ATP-binding protein UgpC	973	287	1130	1128
group_10367		putative type I restriction enzymeP M protein	970	251	1589	1586
group_3271		hypothetical protein	970	119	1250	1134
galM		Aldose 1-epimerase	970	1001	1001	1001
group_6465		hypothetical protein	970	578	581	578
group_6779		hypothetical protein	970	185	650	576
group_13665		hypothetical protein	969	284	284	284
bglH		Aryl-phospho-beta-D-glucosidase BglH	968	926	1505	1416
murD		UDP-N-acetylmuramoylalanine--D-glutamate ligase	967	170	1355	1344
group_8367		hypothetical protein	966	482	1334	1059
group_8903		hypothetical protein	966	188	197	188
group_1713		hypothetical protein	965	326	779	763
yhcR		Endonuclease YhcR	965	1106	2030	2020
group_10325		hypothetical protein	964	335	335	335
graS_2		Sensor histidine kinase GraS	964	365	998	990
yacP		hypothetical protein	964	260	650	519
copA_3		Copper-exporting P-type ATPase	963	206	2522	2449
comEC		ComE operon protein 3	962	818	2282	2215
group_8410		hypothetical protein	962	203	458	457
yidC		Membrane protein insertase YidC	962	233	917	911
gmuD_1		6-phospho-beta-glucosidase GmuD	961	929	1400	1397
folE		GTP cyclohydrolase 1	960	548	563	562
deoD_1		Purine nucleoside phosphorylase DeoD-type	959	680	773	772
yheI_2		putative multidrug resistance ABC transporter ATP-binding/permease protein YheI	959	476	1730	1687
relA		Bifunctional (p)ppGpp synthase/hydrolase RelA	959	1301	2201	2198
group_1730		hypothetical protein	958	92	803	371
ide		IgM protease	958	152	5138	3226
ecsA_1		ABC-type transporter ATP-binding protein EcsA	958	284	707	706
truA		tRNA pseudouridine synthase A	957	668	800	749
folT		Folate transporter FolT	956	302	1262	561
accD		Acetyl-coenzyme A carboxylase carboxyl transferase subunit beta	956	131	866	865
group_3823		hypothetical protein	956	476	542	501
group_5198		hypothetical protein	955	311	626	516
dhaS		HTH-type dhaKLM operon transcriptional activator DhaS	955	362	566	544
group_5513		hypothetical protein	954	233	233	233
treA		Trehalose-6-phosphate hydrolase	953	398	1634	1623
pepV		Beta-Ala-Xaa dipeptidase	953	392	1400	1397
group_6802		hypothetical protein	953	119	188	183
ypuA		putative protein YpuA	951	341	962	953
group_5228		hypothetical protein	951	302	302	302
yicL		putative inner membrane transporter YicL	950	185	923	906
group_1995		hypothetical protein	949	311	551	547
group_3477		hypothetical protein	949	161	587	585
group_2674		hypothetical protein	948	158	344	333
glgX		Glycogen debranching enzyme	947	2834	6623	6291
dnaG_2		DNA primase	947	1406	1793	1789
yxdL_1		ABC transporter ATP-binding protein YxdL	946	353	752	750
rpiA		Ribose-5-phosphate isomerase A	945	674	920	674
group_188		hypothetical protein	944	326	3002	1883
iga		hypothetical protein	944	161	6077	4938
pcrA		ATP-dependent DNA helicase PcrA	944	1667	2282	2277
group_6760		hypothetical protein	944	212	320	317
group_7131		hypothetical protein	944	419	452	439
group_2024		hypothetical protein	943	101	449	444
nudC_1		hypothetical protein	943	278	2714	471
group_3787		hypothetical protein	942	293	3287	685
pepQ		Xaa-Pro dipeptidase	942	257	1085	1083
araQ_1		L-arabinose transport system permease protein AraQ	941	788	923	921
group_13744		hypothetical protein	941	1376	1481	1480
group_5310		hypothetical protein	941	338	857	840
group_4392		hypothetical protein	940	254	395	273
pepC		Aminopeptidase C	940	341	1346	1313
nudC		NADH pyrophosphatase	939	275	827	449
group_1115		hypothetical protein	937	92	473	446
group_2026		hypothetical protein	937	146	3149	3031
pepA_2		Glutamyl aminopeptidase	937	788	1034	1032
sdpR		Transcriptional repressor SdpR	937	278	278	278
group_298	btuD_2	Vitamin B12 import ATP-binding protein BtuD	936	194	1796	1516
gluP		hypothetical protein	935	359	680	676
group_6946		hypothetical protein	934	200	611	566
pyrDA		putative dihydroorotate dehydrogenase A (fumarate)	933	551	938	936
rpsA		30S Ribosomal protein S1	932	551	1205	1203
group_7351		hypothetical protein	932	152	773	753
thrS		Threonine--tRNA ligase	931	131	2015	1959
group_5645		hypothetical protein	931	2189	3188	3151
lacR_3		HTH-type transcriptional regulator LacR	930	320	998	996
fpgS_1		Folylpolyglutamate synthase	926	545	1256	1255
yheI_1		putative multidrug resistance ABC transporter ATP-binding/permease protein YheI	926	230	1751	1721
kefF		Glutathione-regulated potassium-efflux system ancillary protein KefF	926	386	614	603
srlR		Glucitol operon repressor	925	743	818	750
truB		tRNA pseudouridine synthase B	925	242	950	839
ptsG_2		PTS system glucose-specific EIICBA component	924	791	2168	2160
rpoC		DNA-directed RNA polymerase subunit beta'	924	113	3647	3616
bglK		Beta-glucoside kinase	923	350	866	865
ilvE		Branched-chain-amino-acid transaminase 1	923	512	1022	1021
yohK		Inner membrane protein YohK	922	293	695	691
bceB_1		Bacitracin export permease protein BceB	921	251	2006	1958
group_1573		hypothetical protein	921	467	2513	2488
group_6795		hypothetical protein	921	455	530	529
lrp		Leucine-rich protein	920	485	863	859
mgl		L-methionine gamma-lyase	920	431	1280	1260
pflB		Formate acetyltransferase	920	2345	2426	2345
group_7808		hypothetical protein	920	146	782	743
group_4069		hypothetical protein	918	419	665	658
dinB		DNA polymerase IV	918	968	1094	1068
rpmF		50S ribosomal protein L32	917	182	185	182
group_2540		hypothetical protein	917	131	590	381
hmpT		Thiamine precursor transporter HmpT	917	254	1235	511
xerD		Tyrosine recombinase XerD	917	416	926	921
group_1759		hypothetical protein	916	299	719	612
licH		putative 6-phospho-beta-glucosidase	916	197	1367	1347
group_332		hypothetical protein	915	290	2471	2388
ulaA_2		Ascorbate-specific PTS system EIIC component	915	1091	1346	1345
ackA		Acetate kinase	913	1100	1349	1187
group_6697	spsB_2	Signal peptidase IB	913	182	608	605
flp		hypothetical protein	912	107	947	846
pepF1_2		Oligoendopeptidase F, plasmid	911	746	1802	1800
dxs		1-deoxy-D-xylulose-5-phosphate synthase	909	98	926	920
potD		Spermidine/putrescine-binding periplasmic protein	909	626	1070	1069
mmuM		Homocysteine S-methyltransferase	908	557	947	946
pepF1_1		Oligoendopeptidase F, plasmid	908	1532	1793	1789
group_7819		hypothetical protein	908	290	323	322
menE		2-succinylbenzoate--CoA ligase	905	290	1529	1524
araC		Arabinose operon regulatory protein	905	467	839	836
group_29554		tRNA-Tyr(gta)	904	80	80	80
pnp		Polyribonucleotide nucleotidyltransferase	904	1412	2234	2217
group_618		hypothetical protein	901	152	1325	1063
ydhF		Oxidoreductase YdhF	896	266	941	906
group_2622		hypothetical protein	896	1316	1793	1789
group_487		hypothetical protein	896	383	1784	1066
opuBA		Choline transport ATP-binding protein OpuBA	896	461	734	729
group_10337		hypothetical protein	894	593	680	593
ypdF		Aminopeptidase YpdF	891	887	1061	1060
pepT		Peptidase T	889	332	1220	1218
group_4971		hypothetical protein	889	110	323	322
group_7933		hypothetical protein	889	665	1286	1272
panE		2-dehydropantoate 2-reductase	888	827	920	919
group_1968		hypothetical protein	887	329	578	575
group_4788		hypothetical protein	887	116	578	577
group_1756		hypothetical protein	886	125	359	235
group_3053		hypothetical protein	885	470	4475	4413
group_6285		hypothetical protein	884	251	1490	1483
group_279	comEC	hypothetical protein	883	143	2282	590
group_5572		putative ABC transporter ATP-binding protein	883	1145	1784	1779
glpE_1		Thiosulfate sulfurtransferase GlpE	883	233	323	322
gmuD_2		6-phospho-beta-glucosidase GmuD	882	239	1400	1337
group_2939		hypothetical protein	881	848	2153	2128
glgA		Glycogen synthase	880	1346	1451	1444
group_1690		hypothetical protein	880	239	491	490
group_8821		hypothetical protein	880	809	1661	1658
nox		NADH oxidase	879	266	1352	1343
group_7853		hypothetical protein	879	221	497	496
group_7885		hypothetical protein	879	95	98	95
btuD_4		Vitamin B12 import ATP-binding protein BtuD	878	113	1385	671
mhqD		hypothetical protein	877	95	608	274
glpK		Glycerol kinase	876	173	1514	1505
yteP_1		putative multiple-sugar transport system permease YteP	875	341	929	927
group_1256		hypothetical protein	875	233	449	446
group_3775		hypothetical protein	875	257	443	441
ricR		Copper-sensing transcriptional repressor RicR	875	260	260	260
rocE		Amino-acid permease RocE	873	296	1397	1370
ywnA_3		Putative HTH-type transcriptional regulator YwnA	873	419	419	419
licT_1		Transcription antiterminator LicT	872	359	872	829
group_6072		hypothetical protein	871	278	965	964
group_2393		hypothetical protein	870	191	251	246
group_7096		hypothetical protein	870	266	272	266
group_11150		hypothetical protein	869	161	644	639
ugl		Unsaturated chondroitin disaccharide hydrolase	869	191	1190	1187
group_4055		hypothetical protein	869	152	347	346
kdgR		HTH-type transcriptional regulator KdgR	868	1001	1001	1001
agaC_2		N-acetylgalactosamine permease IIC component 1	868	776	776	776
cdr		Coenzyme A disulfide reductase	868	392	1700	1640
manX_3		PTS system mannose-specific EIIAB component	868	152	446	430
sorB		PTS system sorbose-specific EIIB component	867	272	494	490
kdgA_1		KHG/KDPG aldolase	867	641	668	641
kdgK_1		2-dehydro-3-deoxygluconokinase	867	1001	1001	1001
idnO		5-keto-D-gluconate 5-reductase	867	815	815	815
dltD		Protein DltD	866	743	1265	1263
group_8915		hypothetical protein	866	308	317	308
group_1892		hypothetical protein	865	239	1091	1056
frp		NADPH-flavin oxidoreductase	864	104	719	585
group_11177		DegV domain-containing protein	863	197	833	832
yidA_1		Sugar phosphatase YidA	863	776	2045	895
pepO_2		Neutral endopeptidase	863	1130	2051	1988
manZ_3		PTS system mannose-specific EIID component	862	377	815	814
lacC_4		Tagatose-6-phosphate kinase	862	401	923	886
group_1858		hypothetical protein	862	311	1049	1035
divIB		Cell division protein DivIB	862	1082	1094	1084
group_7495		hypothetical protein	862	500	809	784
graR_2		Response regulator protein GraR	861	119	689	681
yycB		putative transporter YycB	861	320	1166	1164
pncB2		Nicotinate phosphoribosyltransferase pncB2	861	437	1460	1458
bglF		PTS system beta-glucoside-specific EIIBCA component	859	1508	1847	1839
mshD_1		Mycothiol acetyltransferase	858	143	506	499
ytbE		putative oxidoreductase/MSMEI_2347	858	212	842	836
pspB		Putative phosphoserine phosphatase 2	855	194	626	620
group_10320		hypothetical protein	854	164	167	164
group_1531		hypothetical protein	854	284	935	751
group_6110		hypothetical protein	854	362	680	629
argR_1		Arginine regulator	854	338	455	439
yciK		hypothetical protein	853	101	872	826
hsdR		Type-1 restriction enzyme R protein	852	2207	3206	3201
panT		Pantothenic acid transporter PanT	851	515	578	568
feoB		Fe(2+) transporter FeoB	851	233	2144	2130
group_2812		hypothetical protein	850	311	842	839
group_3397		hypothetical protein	850	269	566	564
group_3071		hypothetical protein	849	113	452	448
yfnB		Putative HAD-hydrolase YfnB	849	233	683	666
trmL		tRNA (cytidine(34)-2'-O)-methyltransferase	848	308	545	543
group_2806		hypothetical protein	848	191	455	450
group_3355		hypothetical protein	848	464	629	626
coaBC		Coenzyme A biosynthesis bifunctional protein CoaBC	848	545	548	547
recG		ATP-dependent DNA helicase RecG	844	608	2018	2016
group_6066		IS5 family transposase IS1515	843	227	377	376
group_4197		hypothetical protein	842	212	683	601
pdxK		Pyridoxine kinase	841	257	767	760
pyrG		CTP synthase	841	365	1610	1596
ypeA		Acetyltransferase YpeA	839	185	653	585
group_2595		putative HTH-type transcriptional regulator	839	281	443	439
group_5594		hypothetical protein	839	287	2189	2121
group_13693		hypothetical protein	836	227	257	227
group_5042		hypothetical protein	835	89	872	870
group_7060		hypothetical protein	834	191	269	267
group_1725	ubiE_2	Ubiquinone/menaquinone biosynthesis C-methyltransferase UbiE	833	227	776	747
group_181		hypothetical protein	833	191	3092	1688
nylA		6-aminohexanoate-cyclic-dimer hydrolase	833	530	1448	1444
group_3852		hypothetical protein	833	191	440	439
group_10276		hypothetical protein	829	92	92	92
mngB		Mannosylglycerate hydrolase	829	221	2672	2658
group_135		IS982 family transposase ISSsu12	828	152	908	368
group_521		ISAs1 family transposase ISSeq10	828	104	782	425
group_3954		hypothetical protein	826	227	620	552
group_625		hypothetical protein	826	341	1427	1105
group_3925		hypothetical protein	825	194	746	719
leuA		2-isopropylmalate synthase	823	311	1562	1544
group_7436		hypothetical protein	823	206	224	206
group_7800		hypothetical protein	823	104	341	265
group_29610		tRNA-Glu(ttc)	822	73	73	73
citB		Aconitate hydratase A	822	947	2699	2649
group_4672		hypothetical protein	821	275	536	535
mdtK		Multidrug resistance protein MdtK	821	614	1373	1332
group_6123		hypothetical protein	820	206	287	286
group_1383		hypothetical protein	819	254	533	516
group_3972		hypothetical protein	819	212	329	327
dnaE1		DNA polymerase III subunit alpha	819	989	3110	3107
group_12262		hypothetical protein	818	197	779	443
group_1512		hypothetical protein	818	599	3992	3215
pphA		Serine/threonine-protein phosphatase 1	818	740	740	740
group_2101		IS200/IS605 family transposase ISDha13	818	173	473	299
group_3931		hypothetical protein	817	332	593	592
licR		putative licABCH operon regulator	817	893	1994	1990
group_3144		hypothetical protein	816	530	1697	1695
group_319		hypothetical protein	816	407	1802	1013
group_11230		hypothetical protein	815	305	521	520
group_1549		hypothetical protein	815	299	1046	853
group_173		hypothetical protein	812	263	4754	2143
group_11078		hypothetical protein	811	248	248	248
thiI		putative tRNA sulfurtransferase	811	113	1217	1202
rsmH		Ribosomal RNA small subunit methyltransferase H	810	950	1034	950
group_8873		hypothetical protein	810	191	314	313
rpoB		DNA-directed RNA polymerase subunit beta	809	3572	3644	3574
ylbL		putative protein YlbL	809	536	1082	1048
group_1453		IS110 family transposase ISCARN28	808	134	1166	1057
tdh		putative zinc-binding alcohol dehydrogenase	808	446	1067	1042
group_3625		hypothetical protein	808	470	1901	1861
group_518		hypothetical protein	806	341	1130	416
kdpB		Potassium-transporting ATPase ATP-binding subunit	805	263	956	651
purH		Bifunctional purine biosynthesis protein PurH	805	1127	1547	1545
group_11041		hypothetical protein	804	719	1886	1881
group_13660		hypothetical protein	804	812	1016	1015
dtd		D-aminoacyl-tRNA deacylase	804	413	443	442
group_2801		hypothetical protein	803	293	1709	1687
group_2191		hypothetical protein	802	986	1880	1876
rclA		putative pyridine nucleotide-disulfide oxidoreductase RclA	801	170	1325	1160
group_12183		hypothetical protein	799	698	758	757
sttH		hypothetical protein	799	89	509	208
rssB		Regulator of RpoS	797	482	2831	1362
group_11213		hypothetical protein	796	404	671	670
group_1936		hypothetical protein	796	221	953	936
group_2129		hypothetical protein	795	206	1997	1768
group_7111		hypothetical protein	794	317	371	370
ilvD		Dihydroxy-acid dehydratase	794	854	1802	1713
ruvB_1		Holliday junction ATP-dependent DNA helicase RuvB	793	998	1004	1001
group_3415		hypothetical protein	792	254	443	431
mhqR		HTH-type transcriptional regulator MhqR	792	230	449	448
group_4493		hypothetical protein	791	227	1463	1457
mlc		Protein mlc	791	632	1199	1163
guaA		GMP synthase [glutamine-hydrolyzing]	791	965	1616	1548
ybbA		putative protein YbbA	790	461	827	824
axeA1		Acetylxylan esterase	790	338	668	616
bmrA		Multidrug resistance ABC transporter ATP-binding/permease protein BmrA	789	872	1715	1695
lacG_2		hypothetical protein	788	1034	1127	1105
group_7801		hypothetical protein	788	290	443	418
group_2902		hypothetical protein	787	167	464	437
group_8879		putative NADH oxidase	787	659	1367	1366
graS_1		Sensor histidine kinase GraS	785	422	983	940
group_29615		tRNA-Glu(ttc)	785	73	73	73
yheS_2		putative ABC transporter ATP-binding protein YheS	784	227	1385	736
immR		hypothetical protein	783	203	482	473
group_29593		tRNA-Leu(tag)	781	83	83	83
group_4897		hypothetical protein	781	167	866	849
fabZ		3-hydroxyacyl-[acyl-carrier-protein] dehydratase FabZ	781	302	422	421
yutF		Acid sugar phosphatase	781	536	773	772
aspS_1		hypothetical protein	780	179	452	450
group_29646		tRNA-Thr(tgt)	780	71	72	71
group_12227		hypothetical protein	779	350	452	451
alsT		Amino-acid carrier protein AlsT	778	1334	1334	1334
group_5777		hypothetical protein	778	236	428	427
mutS		DNA mismatch repair protein MutS	778	752	2540	2536
group_9591		hypothetical protein	778	221	512	510
group_2888		hypothetical protein	777	239	806	789
ssb_2		Single-stranded DNA-binding protein	777	305	494	493
ypdB		Transcriptional regulatory protein YpdB	777	713	716	713
group_10407		hypothetical protein	776	479	479	479
chrR		hypothetical protein	776	188	641	539
purR		Pur operon repressor	776	551	812	811
group_10408		hypothetical protein	774	392	905	895
rluB_1		Ribosomal large subunit pseudouridine synthase B	774	479	728	727
group_308		hypothetical protein	773	155	3170	2354
group_583		hypothetical protein	773	146	2279	983
group_6787		hypothetical protein	773	218	266	218
fliY		L-cystine-binding protein FliY	771	842	866	842
aes		Acetyl esterase	770	179	1019	1009
group_2948		hypothetical protein	770	533	1058	1054
perR		Peroxide-responsive repressor PerR	770	269	467	454
lysA		Diaminopimelate decarboxylase	770	137	1253	1243
group_4676		hypothetical protein	769	218	395	394
rpmGA		50S ribosomal protein L33 1	768	149	149	149
mhqA		Putative ring-cleaving dioxygenase MhqA	766	89	968	942
group_3404		hypothetical protein	764	320	737	736
group_29565		tRNA-Leu(taa)	763	83	83	83
group_8838		hypothetical protein	762	206	206	206
namA		NADPH dehydrogenase	761	614	1214	1176
group_2885		hypothetical protein	761	359	830	747
group_12270		hypothetical protein	760	260	260	260
group_16461		hypothetical protein	760	221	221	221
group_3863		hypothetical protein	759	203	938	898
group_6769		hypothetical protein	759	326	701	698
group_9475		hypothetical protein	759	128	260	256
treB		hypothetical protein	758	542	1994	1985
group_1031		hypothetical protein	757	170	1109	371
group_2183		hypothetical protein	755	221	746	730
murR		HTH-type transcriptional regulator MurR	752	293	812	808
group_6495		hypothetical protein	752	983	1322	1304
mccF		Microcin C7 self-immunity protein MccF	750	236	950	657
group_696		hypothetical protein	749	452	1328	1272
rlmCD		23S rRNA (uracil-C(5))-methyltransferase RlmCD	747	278	1631	1379
yckB		putative ABC transporter extracellular-binding protein YckB	747	125	878	871
yfiC_2		tRNA1(Val) (adenine(37)-N6)-methyltransferase	746	236	749	746
dapH		2,3,4,5-tetrahydropyridine-2,6-dicarboxylate N-acetyltransferase	746	698	728	698
group_2085		putative RNA methyltransferase	745	404	1640	1347
yhgF		Protein YhgF	745	539	2222	1321
group_5336		hypothetical protein	744	626	962	901
group_4293	rssB	hypothetical protein	739	473	1664	1628
group_8334		hypothetical protein	736	563	1241	1234
group_29656		tRNA-Val(tac)	735	74	74	74
group_6469		hypothetical protein	735	158	164	163
sipS		hypothetical protein	735	395	590	589
group_1360		hypothetical protein	734	413	866	856
tpx		Thiol peroxidase	734	263	485	484
group_4960		hypothetical protein	734	320	1037	911
ybjI_1		5-amino-6-(5-phospho-D-ribitylamino)uracil phosphatase YbjI	734	272	893	823
recD2		ATP-dependent RecD-like DNA helicase	733	1292	2657	2493
xerC_2		Tyrosine recombinase XerC	733	929	1142	1132
group_10369		hypothetical protein	730	239	665	293
group_4762		hypothetical protein	730	200	386	290
group_13651		hypothetical protein	728	89	89	89
group_12170		hypothetical protein	727	89	89	89
group_2736		Hyaluronate lyase	724	491	3518	1108
group_1161		hypothetical protein	720	308	2444	2436
group_6081	sasA_2	Adaptive-response sensory-kinase SasA	720	692	1379	1377
group_5159		hypothetical protein	719	524	527	524
xerC_1		Tyrosine recombinase XerC	719	149	896	428
group_7408		hypothetical protein	719	485	4352	4245
adhR		HTH-type transcriptional regulator AdhR	717	281	440	409
group_4622		hypothetical protein	716	443	1202	1184
group_383		hypothetical protein	715	419	1994	1981
group_2066		hypothetical protein	714	395	794	777
algC		Phosphomannomutase/phosphoglucomutase	712	311	1517	1499
group_140		hypothetical protein	710	449	1289	903
group_7472		hypothetical protein	709	95	533	527
bglB_2		hypothetical protein	708	272	2909	2880
rapA		RNA polymerase-associated protein RapA	708	335	3242	3086
group_2725		hypothetical protein	707	413	623	616
mtnN		5'-methylthioadenosine/S-adenosylhomocysteine nucleosidase	707	107	689	688
group_6814		hypothetical protein	707	1151	1151	1151
qmcA		hypothetical protein	705	362	905	900
group_5805		hypothetical protein	705	140	140	140
group_12291		hypothetical protein	704	164	212	164
group_584		hypothetical protein	704	146	2375	1058
group_6403		hypothetical protein	702	179	1493	1432
group_9494		hypothetical protein	702	110	347	343
arnC_3		Undecaprenyl-phosphate 4-deoxy-4-formamido-L-arabinose transferase	701	227	1856	1059
group_6400		hypothetical protein	700	173	722	720
group_1463		hypothetical protein	698	272	1097	985
group_2816		hypothetical protein	698	245	890	853
cdsA		Phosphatidate cytidylyltransferase	698	311	806	804
nisI		Nisin immunity protein	696	377	377	377
group_4386		hypothetical protein	696	263	1217	1197
group_7401		hypothetical protein	696	200	407	206
group_4149		hypothetical protein	694	149	4988	494
group_2742		Hyaluronate lyase	693	1370	3518	1873
group_7510		hypothetical protein	693	101	182	133
group_7840		hypothetical protein	691	854	1226	1152
group_8835		hypothetical protein	688	197	773	768
group_2234		hypothetical protein	687	1229	2714	2643
iolU_1		scyllo-inositol 2-dehydrogenase (NADP(+)) IolU	687	284	992	981
agrA		Accessory gene regulator A	686	272	821	511
group_2005		hypothetical protein	684	209	881	789
group_1254	yyaP	hypothetical protein	683	173	632	396
group_4363		hypothetical protein	682	320	344	325
group_1774		hypothetical protein	677	1166	1166	1166
group_3858		hypothetical protein	677	92	854	847
ffh		Signal recognition particle protein	677	200	1574	1555
group_1095		hypothetical protein	675	776	1271	1243
group_12179		hypothetical protein	675	254	293	254
group_851		hypothetical protein	675	164	2072	659
group_5536		hypothetical protein	674	155	326	188
group_4670		hypothetical protein	672	608	650	629
yfkJ		Low molecular weight protein-tyrosine-phosphatase YfkJ	672	212	434	431
group_5185		hypothetical protein	672	629	1631	1611
group_16479		hypothetical protein	669	461	461	461
mta		HTH-type transcriptional activator mta	669	203	725	699
group_311		hypothetical protein	669	155	3191	400
gph_3		Phosphoglycolate phosphatase	668	317	710	700
group_11229		hypothetical protein	667	803	887	877
copA_2		Copper-exporting P-type ATPase	666	179	179	179
lacE		PTS system lactose-specific EIICB component	665	980	1679	1675
group_2745		hypothetical protein	664	251	3185	3026
group_16408		hypothetical protein	663	479	479	479
group_10316		hypothetical protein	662	353	1586	1404
murQ		N-acetylmuramic acid 6-phosphate etherase	662	389	911	910
msbA		Lipid A export ATP-binding/permease protein MsbA	662	1106	1586	1575
group_8899		hypothetical protein	662	746	746	746
epsM		Putative acetyltransferase EpsM	661	605	626	625
group_12268		hypothetical protein	661	197	779	200
ybbH		putative HTH-type transcriptional regulator YbbH	661	827	827	827
group_16439		hypothetical protein	661	335	335	335
legI		N,N'-diacetyllegionaminic acid synthase	661	1016	1019	1016
btuD_6		Vitamin B12 import ATP-binding protein BtuD	661	287	872	838
phoU		Phosphate-specific transport system accessory protein PhoU	661	266	659	655
bglB		Thermostable beta-glucosidase B	660	497	2402	2380
ywnA_1		Putative HTH-type transcriptional regulator YwnA	660	377	449	448
arnC_1		Undecaprenyl-phosphate 4-deoxy-4-formamido-L-arabinose transferase	660	980	983	980
group_9586		hypothetical protein	660	713	1031	846
group_11135		hypothetical protein	658	209	236	211
group_12218		hypothetical protein	658	185	971	969
group_2199		hypothetical protein	658	284	674	664
ply		Pneumolysin	658	323	1493	1487
cpsB		Tyrosine-protein phosphatase CpsB	657	722	731	730
group_13691		IS5 family transposase ISSth7	656	407	446	407
group_2729		hypothetical protein	656	140	140	140
group_7423		hypothetical protein	656	257	257	257
prmC_1		hypothetical protein	655	722	1616	1045
group_6704		IS5 family transposase ISSth7	655	359	506	505
group_7365		hypothetical protein	655	1349	2042	2036
group_8872		IS30 family transposase ISSpn8	655	281	785	765
cmpD		Bicarbonate transport ATP-binding protein CmpD	652	611	782	781
group_10368		hypothetical protein	651	392	665	402
desK		Sensor histidine kinase DesK	651	260	1094	1062
group_3259		hypothetical protein	651	182	317	186
neuA_1		N-acylneuraminate cytidylyltransferase	650	161	167	166
pepX		Xaa-Pro dipeptidyl-peptidase	650	2210	2276	2266
yfkN_2		hypothetical protein	650	791	2444	2432
group_8968		hypothetical protein	650	476	854	852
neuC		Polysialic acid biosynthesis protein P7	649	1133	1133	1133
dgt		Deoxyguanosinetriphosphate triphosphohydrolase-like protein	649	176	1349	1248
group_5231		hypothetical protein	649	344	1823	1790
udp		Uridine phosphorylase	648	209	746	745
group_13666		hypothetical protein	648	470	761	760
thiM		Hydroxyethylthiazole kinase	648	419	860	782
thiD		Hydroxymethylpyrimidine/phosphomethylpyrimidine kinase	647	734	797	796
group_13707	ecfT_1	Energy-coupling factor transporter transmembrane protein EcfT	647	704	764	763
group_16441		hypothetical protein	647	611	611	611
group_9445		hypothetical protein	647	335	866	852
group_11074		hypothetical protein	646	1058	1058	1058
ykuR		N-acetyldiaminopimelate deacetylase	646	224	1127	1121
crp		CRP-like cAMP-activated global transcriptional regulator	646	125	674	649
group_16464		hypothetical protein	644	818	821	820
group_16465		hypothetical protein	643	335	335	335
group_16399		hypothetical protein	641	761	761	761
purD		Phosphoribosylamine--glycine ligase	641	359	1262	1259
ecfA2_2		Energy-coupling factor transporter ATP-binding protein EcfA2	639	797	1649	831
group_16400		hypothetical protein	639	173	173	173
thiE		Thiamine-phosphate synthase	639	110	767	686
group_6804		hypothetical protein	639	278	1271	1212
group_4984		hypothetical protein	638	854	3053	2911
group_3515		hypothetical protein	637	377	7346	3513
group_13724		hypothetical protein	636	224	224	224
group_8881		hypothetical protein	636	476	812	808
group_11151		hypothetical protein	635	212	227	212
group_13725		hypothetical protein	635	200	200	200
group_4154		hypothetical protein	635	599	4811	4727
group_4206	dapH	hypothetical protein	635	497	989	584
hpdA		4-hydroxyphenylacetate decarboxylase activating enzyme	633	776	776	776
group_683		hypothetical protein	633	200	9545	3011
asnS		Asparagine--tRNA ligase	633	209	1346	1343
group_2321		Adenosine monophosphate-protein transferase NmFic	630	245	602	419
group_2517		hypothetical protein	630	227	272	253
scpA_1		hypothetical protein	630	113	4766	4566
group_11170		hypothetical protein	629	368	371	368
group_2216		hypothetical protein	627	113	611	547
group_16409		hypothetical protein	626	377	377	377
group_9608		hypothetical protein	626	563	821	817
group_7079		hypothetical protein	625	395	1580	1356
group_7504		hypothetical protein	625	182	1730	1723
group_8962		PTS system EIIBC component	625	896	1427	1420
group_9495		hypothetical protein	624	203	776	765
group_4373		putative protein	623	146	650	647
ebh		hypothetical protein	621	236	5966	718
group_2901		hypothetical protein	619	95	674	673
nudL		putative Nudix hydrolase NudL	619	386	608	607
bceB_2		Bacitracin export permease protein BceB	618	797	2012	1989
group_16453		hypothetical protein	617	1040	1046	1044
prsA		Foldase protein PrsA	617	548	1001	998
group_7061		hypothetical protein	616	569	1274	1250
group_6751		hypothetical protein	614	419	1553	1235
yxlF_1		putative ABC transporter ATP-binding protein YxlF	613	551	902	900
group_16454		hypothetical protein	612	194	194	194
group_5580		hypothetical protein	612	221	3560	2024
miaA		tRNA dimethylallyltransferase	612	884	884	884
group_5206		hypothetical protein	611	512	854	849
rnc		Ribonuclease 3	610	623	686	685
ddl_1		hypothetical protein	610	254	998	260
group_4774		hypothetical protein	608	164	2327	2173
group_5219		hypothetical protein	608	587	1616	780
clpC_1		ATP-dependent Clp protease ATP-binding subunit ClpC	607	1241	2459	2448
group_928		IS30 family transposase ISSeq6	607	203	1169	1028
gph_1		Phosphoglycolate phosphatase	606	350	647	646
group_3190	inlA	hypothetical protein	604	335	2576	2458
group_8356		hypothetical protein	602	353	671	669
mupP		N-acetylmuramic acid 6-phosphate phosphatase	601	125	635	633
licC_3		Lichenan permease IIC component	601	182	1328	1318
dnaI		Primosomal protein DnaI	600	899	899	899
rsfS		Ribosomal silencing factor RsfS	600	233	359	358
group_492		hypothetical protein	600	221	4184	3396
group_8939		putative type I restriction enzymeP M protein	600	866	1463	1460
group_3385	rsfS	Ribosomal silencing factor RsfS	599	353	359	358
group_10386		hypothetical protein	598	650	701	700
group_13690		hypothetical protein	598	797	1154	1153
group_13696		hypothetical protein	598	326	344	343
ygaZ		Inner membrane protein YgaZ	597	101	701	699
group_16437		hypothetical protein	596	311	311	311
group_11141	rnc	Ribonuclease 3	595	296	686	685
group_16436	arnC_2	hypothetical protein	595	989	998	997
arsC		Arsenate reductase	594	356	407	356
group_5207		hypothetical protein	594	326	863	851
group_12276		hypothetical protein	593	317	602	599
group_3826		hypothetical protein	593	413	1313	1292
group_9568		Putative TrmH family tRNA/rRNA methyltransferase	592	740	740	740
group_10416		hypothetical protein	591	1229	1445	1381
arnC_2		Undecaprenyl-phosphate 4-deoxy-4-formamido-L-arabinose transferase	590	1004	1004	1004
group_7835		hypothetical protein	590	272	2540	2525
albA		Antilisterial bacteriocin subtilosin biosynthesis protein AlbA	589	245	1241	1237
group_11053		hypothetical protein	588	464	713	598
group_11112	ecfA2_2	Energy-coupling factor transporter ATP-binding protein EcfA2	588	854	1649	864
group_12194		hypothetical protein	588	395	410	409
group_8897		hypothetical protein	588	533	734	733
group_10348	miaA	tRNA dimethylallyltransferase	587	884	884	884
ylaC		RNA polymerase sigma factor YlaC	587	380	503	502
group_5893		hypothetical protein	586	260	272	269
pnuC		Nicotinamide riboside transporter PnuC	585	821	821	821
nadR_2		Trifunctional NAD biosynthesis/regulator protein NadR	585	1037	1037	1037
group_16475		hypothetical protein	585	113	113	113
hisC		Histidinol-phosphate aminotransferase	585	233	1055	1038
group_3089		hypothetical protein	585	806	854	853
group_7049		hypothetical protein	585	257	3410	3293
group_12178		hypothetical protein	584	218	257	239
group_13750		hypothetical protein	584	119	338	337
group_16407		hypothetical protein	584	320	320	320
group_4966		hypothetical protein	584	488	4073	3988
group_11136		hypothetical protein	583	197	251	250
group_13661		hypothetical protein	583	1265	1355	1340
group_13748	clpC_1	ATP-dependent Clp protease ATP-binding subunit ClpC	583	2453	2453	2453
group_16471		hypothetical protein	583	773	773	773
group_16489	dnaI	Primosomal protein DnaI	583	899	899	899
neuA_2		N-acylneuraminate cytidylyltransferase	583	137	1232	1230
group_149		IS4 family transposase ISSsu2	582	437	1613	1254
group_3983	nudL	putative Nudix hydrolase NudL	582	605	614	609
group_7910		hypothetical protein	582	179	845	838
lacF_2		Lactose transport system permease protein LacF	582	551	914	891
group_4208	dapH	hypothetical protein	581	467	989	477
group_4372		5'-nucleotidase	581	233	650	637
epsL		hypothetical protein	581	521	1379	1364
group_351		ISL3 family transposase ISSsu6	580	353	1304	1267
mvaA		3-hydroxy-3-methylglutaryl-coenzyme A reductase	579	233	1517	1199
group_10314		hypothetical protein	578	536	1169	1167
group_11092		hypothetical protein	578	371	863	860
group_16476		hypothetical protein	578	95	95	95
group_1068		hypothetical protein	577	197	1241	946
group_244	mvaA	3-hydroxy-3-methylglutaryl-coenzyme A reductase	577	1256	1286	1266
group_6431		hypothetical protein	577	374	968	501
mshA		D-inositol-3-phosphate glycosyltransferase	576	776	1157	1153
group_5844		hypothetical protein	576	254	449	254
group_932		hypothetical protein	576	392	956	878
group_29386		hypothetical protein	574	224	227	224
lacC_3		Tagatose-6-phosphate kinase	573	152	152	152
group_4393		hypothetical protein	573	353	1943	1112
group_5561		hypothetical protein	572	107	527	526
group_6395		hypothetical protein	572	329	2783	2358
group_7857	asnS	Asparagine--tRNA ligase	572	581	1346	1344
group_13745		hypothetical protein	571	134	134	134
group_16469		hypothetical protein	571	161	161	161
group_2741		Hyaluronate lyase	571	203	3494	622
group_4157		hypothetical protein	571	365	869	866
group_4399		hypothetical protein	570	212	1952	869
group_3521		hypothetical protein	569	815	6893	4046
dhfR		Dihydrofolate reductase	569	512	512	512
group_1499	mhqD	hypothetical protein	568	392	602	392
icd		Isocitrate dehydrogenase [NADP]	567	1100	1214	1181
group_6429		hypothetical protein	565	101	962	300
rutB		Peroxyureidoacrylate/ureidoacrylate amidohydrolase RutB	563	353	437	365
group_2980	ykuR	N-acetyldiaminopimelate deacetylase	562	572	1127	1123
group_29637		tRNA-Gln(ttg)	559	73	73	73
group_4166	dhfR	Dihydrofolate reductase	558	149	512	511
group_1099	desK	Sensor histidine kinase DesK	552	344	1094	1076
group_11046		hypothetical protein	548	197	197	197
group_12293		hypothetical protein	543	281	323	281
group_29626		tRNA-Lys(ttt)	541	72	72	72
group_258		IS110 family transposase ISSsu10	540	101	1211	768
group_8291	lacF_2	Lactose transport system permease protein LacF	525	365	893	890
group_8359	ffh	Signal recognition particle protein	523	758	1574	1548
ssuA		hypothetical protein	519	152	1031	1019
group_7574		hypothetical protein	519	818	1727	1027
group_3035	iolU_1	scyllo-inositol 2-dehydrogenase (NADP(+)) IolU	517	734	992	982
group_939		IS66 family transposase ISEbi1	516	392	1265	396
noc		Nucleoid occlusion protein	515	626	869	853
group_686		hypothetical protein	513	329	3971	609
group_3470	copA_2	Copper-exporting P-type ATPase	510	200	962	953
group_3793		hypothetical protein	510	203	350	288
group_3942		hypothetical protein	510	185	185	185
group_7498	cdsA	Phosphatidate cytidylyltransferase	506	434	806	805
group_3048	yfkJ	Low molecular weight protein-tyrosine-phosphatase YfkJ	504	116	434	428
group_846		hypothetical protein	502	224	1976	955
group_10008		hypothetical protein	500	533	917	901
group_1765	rclA	putative pyridine nucleotide-disulfide oxidoreductase RclA	500	104	1325	1185
tet(O)		tetracycline resistance ribosomal protection protein Tet(O)	500	659	1919	1913
group_3247		hypothetical protein	499	479	1022	1019
xerC_4		Tyrosine recombinase XerC	497	293	1274	1100
group_3297		hypothetical protein	497	647	1151	1149
group_5540	mtnN	5'-methylthioadenosine/S-adenosylhomocysteine nucleosidase	497	425	689	687
group_76		IS110 family transposase ISSsu7	497	98	1238	855
group_6012	rapA	RNA polymerase-associated protein RapA	495	2717	3242	3093
nagB_1		Glucosamine-6-phosphate deaminase	494	158	809	807
group_2236	yidA_1	Sugar phosphatase YidA	494	755	1220	853
group_837	algC	Phosphomannomutase/phosphoglucomutase	493	974	1508	1503
group_2406		hypothetical protein	492	449	845	834
group_9697		hypothetical protein	492	230	284	230
group_2463	arnC_1	Undecaprenyl-phosphate 4-deoxy-4-formamido-L-arabinose transferase	491	224	1973	1055
group_12310		hypothetical protein	490	227	227	227
group_5018		hypothetical protein	490	164	449	241
group_6146		hypothetical protein	490	128	242	241
group_7454		hypothetical protein	490	89	221	196
group_9553		hypothetical protein	490	131	710	405
group_8392		hypothetical protein	489	179	269	262
group_3651		hypothetical protein	488	221	227	226
group_1317		hypothetical protein	486	188	818	809
group_6688		hypothetical protein	486	206	3716	3701
group_4558	adhR	HTH-type transcriptional regulator AdhR	485	239	488	412
group_1861	arsC	Arsenate reductase	484	227	356	353
yheS_1		putative ABC transporter ATP-binding protein YheS	483	887	1532	1526
group_6759		hypothetical protein	483	677	1532	1515
group_7894		hypothetical protein	482	299	299	299
group_1290		hypothetical protein	481	386	2351	2341
group_5046		hypothetical protein	481	590	590	590
sasA_1		Adaptive-response sensory-kinase SasA	481	677	1379	1376
group_901	purD	Phosphoribosylamine--glycine ligase	481	122	1265	1255
group_3866		hypothetical protein	480	236	944	852
dnaG_1		DNA primase	480	404	1157	1051
group_11164	xerC_4	Tyrosine recombinase XerC	479	542	542	542
group_2067		hypothetical protein	479	224	842	779
group_3499	gph_2	Phosphoglycolate phosphatase	479	200	1244	696
group_13734		hypothetical protein	478	170	188	187
group_2740		Hyaluronate lyase	478	491	3494	827
group_7455		hypothetical protein	478	290	290	290
group_2215		hypothetical protein	475	221	557	533
norM_1		Multidrug resistance protein NorM	475	194	1349	915
group_2542		hypothetical protein	473	254	293	255
group_2605		hypothetical protein	473	488	488	488
group_3668		hypothetical protein	473	161	353	352
group_3886	icd	Isocitrate dehydrogenase [NADP]	470	122	1196	1174
group_480	yheS_1	putative ABC transporter ATP-binding protein YheS	470	389	1532	1508
group_7453		hypothetical protein	469	338	572	571
group_29592		tRNA-Ala(tgc)	467	74	76	74
group_3209	ylaC	RNA polymerase sigma factor YlaC	467	227	503	437
group_4884	xerC_1	Tyrosine recombinase XerC	467	704	1268	1192
group_5892		hypothetical protein	467	302	317	316
group_1519	mupP	N-acetylmuramic acid 6-phosphate phosphatase	466	605	686	636
yfiC		tRNA1(Val) (adenine(37)-N6)-methyltransferase	462	395	752	746
group_3033	recD2	ATP-dependent RecD-like DNA helicase	462	494	2492	2484
group_1603		hypothetical protein	461	605	1379	1348
group_2744		hypothetical protein	458	911	3548	3016
group_7804		hypothetical protein	458	125	1364	131
group_6872	lacE	PTS system lactose-specific EIICB component	457	119	1685	1660
group_1701	hisC	Histidinol-phosphate aminotransferase	456	221	1127	1043
group_3825		hypothetical protein	456	170	1319	1238
group_6057	yckB	putative ABC transporter extracellular-binding protein YckB	454	629	878	873
group_667		hypothetical protein	454	212	794	785
group_1174		hypothetical protein	453	452	683	634
glf		UDP-galactopyranose mutase	452	167	1112	1040
group_6710	mhqR	HTH-type transcriptional regulator MhqR	448	299	449	436
group_1056		hypothetical protein	446	464	1817	1798
group_11169		hypothetical protein	446	692	692	692
pezT		Toxin PezT	445	92	785	765
group_207		hypothetical protein	445	287	2801	2475
group_2007		hypothetical protein	444	143	848	455
group_2086		putative RNA methyltransferase	444	386	1358	1353
group_5143	rlmCD	23S rRNA (uracil-C(5))-methyltransferase RlmCD	444	779	1631	1356
group_11167		hypothetical protein	442	317	317	317
group_11168		hypothetical protein	440	521	629	521
group_2118		hypothetical protein	440	326	407	340
group_8946		hypothetical protein	440	203	203	203
group_29672		tRNA-Val(tac)	439	74	74	74
group_12		hypothetical protein	438	260	6845	5368
group_10461		hypothetical protein	437	425	431	425
group_13733		hypothetical protein	437	242	242	242
group_1193		hypothetical protein	434	1040	1046	1042
group_16463		hypothetical protein	434	200	200	200
group_3248		hypothetical protein	434	401	1022	1019
group_16416	rpmGA	50S ribosomal protein L33 1	432	149	149	149
group_4702	ssb_1	Single-stranded DNA-binding protein	429	209	500	492
group_4473	perR	Peroxide-responsive repressor PerR	427	161	467	455
group_7278	purR	Pur operon repressor	426	320	821	810
group_16398		tRNA-Gly(tcc)	424	72	72	72
group_5555	fabZ	3-hydroxyacyl-[acyl-carrier-protein] dehydratase FabZ	424	110	422	421
group_7446	yutF	Acid sugar phosphatase	424	773	773	773
group_1913		hypothetical protein	420	113	428	426
group_9113	phoU	Phosphate-specific transport system accessory protein PhoU	420	377	713	655
group_6505		hypothetical protein	418	317	428	373
group_8878		putative NADH oxidase	418	938	1367	1365
group_803		hypothetical protein	416	551	551	551
group_3905		hypothetical protein	415	170	545	544
group_5926	mutS	DNA mismatch repair protein MutS	414	614	2552	2535
group_3473	tpx	Thiol peroxidase	412	110	485	479
ruvB		Holliday junction ATP-dependent DNA helicase RuvB	411	971	1082	1000
group_7116	ilvD	Dihydroxy-acid dehydratase	409	299	1715	1711
group_2527		hypothetical protein	408	371	389	383
aadK		Aminoglycoside 6-adenylyltransferase	407	290	863	832
group_8537	guaA	GMP synthase [glutamine-hydrolyzing]	407	137	1556	1546
group_1462		hypothetical protein	406	623	1082	1043
group_4671		hypothetical protein	405	608	632	628
group_259	folT	Folate transporter FolT	404	206	1262	908
ssp5_2		hypothetical protein	404	845	5024	4843
group_495		hypothetical protein	401	128	4622	1759
group_5287		hypothetical protein	401	233	239	233
group_3152	dtd	D-aminoacyl-tRNA deacylase	400	407	443	442
group_2645	purH	Bifunctional purine biosynthesis protein PurH	399	407	1547	1544
group_5804		IS630 family transposase ISSsu3	398	329	848	352
group_1338	mccF	Microcin C7 self-immunity protein MccF	396	140	968	907
group_2776		hypothetical protein	396	398	578	561
group_6904	cpsB	Tyrosine-protein phosphatase CpsB	396	731	731	731
group_10780	rpoB	DNA-directed RNA polymerase subunit beta	395	632	3644	3569
group_1159		hypothetical protein	395	812	2465	2431
group_7915	ylbL	putative protein YlbL	395	515	1082	1047
group_8869	fliY	L-cystine-binding protein FliY	395	842	842	842
group_1008	graS_1	Sensor histidine kinase GraS	394	449	941	938
group_7222		hypothetical protein	393	236	290	289
virD4		hypothetical protein	391	323	1817	1750
rhaR		HTH-type transcriptional activator RhaR	390	269	872	835
group_3143		hypothetical protein	388	1697	1697	1697
fdhA		putative zinc-binding alcohol dehydrogenase	387	365	1106	1033
[truncated: 27,739 more rows]

## Sheet: Cut-off
agalactiae	Threshold (%)	Core	Soft-core	Shell	Cloud	Total
	75	535	407	1773	13408	16123
	80	528	398	1826	13588	16340
	85	541	401	1770	13945	16657
	90	542	407	1767	14497	17213
	95	567	402	1713	15746	18428
	100	647	378	1550	19843	22418
pyogenes	Threshold (%)	Core	Soft-core	Shell	Cloud	Total
	75	729	294	1001	8468	10492
	80	722	288	1025	8547	10582
	85	725	292	1022	8880	10919
	90	715	300	997	9265	11277
	95	724	297	1000	10694	12715
	100	682	223	1105	21302	23312
suis	Threshold (%)	Core	Soft-core	Shell	Cloud	Total
	75	706	189	1566	18462	20923
	80	703	210	1537	18855	21305
	85	694	203	1580	19660	22137
	90	668	206	1586	21179	23639
	95	617	207	1649	26973	29446
	100	238	165	1965	56120	58488
