# Supplementary material for: Frequencies and characteristics of genome-wide recombination in Streptococcus agalactiae, Streptococcus pyogenes, and Streptococcus suis
Source: Sci Rep. 2022 Jan 27;12:1515. doi: 10.1038/s41598-022-04995-5 (PMC8795270; doi:10.1038/s41598-022-04995-5)
Supplement: Supplementary file 3 — Supplementary Table S3. [file 41598_2022_4995_MOESM3_ESM.xlsx]

## Sheet: Summary
Supplementary Table S3. Results of the mcorr analysis for S. agalactiae, S. pyogenes and S. suis (different tabs)
	S. agalactiae	S. pyogenes	S. suis
d	sample diversity
value	0.00720761	0.00961929	0.0416713
bootstrapping mean	0.00721938	0.00964415	0.041702
bootstrapping standard deviation	0.000370793	0.00080757	0.00253981
bootstrapping size	1000	1000	1000
bootstrapping median	0.00721194	0.00962438	0.0416374
bootstrapping lower bound (5%)	0.00661118	0.00837022	0.0375598
bootstrapping upper bound (95%)	0.00783911	0.0109816	0.0458338
q	mutational divergence
value	0.0164599	0.0560421	0.150769
bootstrapping mean	0.0165143	0.0564637	0.150902
bootstrapping standard deviation	0.00248622	0.0136702	0.00888602
bootstrapping size	1000	1000	1000
bootstrapping median	0.01628	0.0557833	0.15104
bootstrapping lower bound (5%)	0.0129223	0.0409856	0.136612
bootstrapping upper bound (95%)	0.020986	0.073524	0.165478
f	recombinational divergence
value	0.190511	0.0575276	0.0864893
bootstrapping mean	27300000	0.0601432	0.0901871
bootstrapping standard deviation	864000000	0.0102864	0.0158856
bootstrapping size	1000	1000	1000
bootstrapping median	0.221286	0.0583541	0.0874783
bootstrapping lower bound (5%)	0.0559931	0.0471802	0.0697038
bootstrapping upper bound (95%)	0.834193	0.0778826	0.118617
ϕ/θ	relative rate of recombination to mutation
value	11.5743	1.02651	0.573656
bootstrapping mean	1460000000	1.10923	0.597104
bootstrapping standard deviation	46000000000	0.280361	0.0936949
bootstrapping size	1000	1000	1000
bootstrapping median	13.5884	1.06686	0.587985
bootstrapping lower bound (5%)	3.81125	0.75396	0.464551
bootstrapping upper bound (95%)	50.4283	1.62723	0.774395
f̅	mean fragment size of a recombination event
value	1302.99	389.213	3147.13
bootstrapping mean	90969.1	401.294	29757.5
bootstrapping standard deviation	131273	92.9247	81815
bootstrapping size	1000	1000	1000
bootstrapping median	1647.87	388.424	3107.62
bootstrapping lower bound (5%)	436.296	311.364	1465.57
bootstrapping upper bound (95%)	299978	543.731	299970
c	recombination coverage
value	0.444754	0.17208	0.329772
bootstrapping mean	0.45258	0.176423	0.330164
bootstrapping standard deviation	0.0587366	0.0277025	0.0174929
bootstrapping size	1000	1000	1000
bootstrapping median	0.451241	0.174559	0.330133
bootstrapping lower bound (5%)	0.355418	0.138949	0.301349
bootstrapping upper bound (95%)	0.54613	0.222488	0.358674

## Sheet: agalactiae
group	d_sample	theta_pool	phi_pool	ratio	fbar	c	d_pool	d_clonal	theta_s	phi_s
all	0.00720761	0.0164599	0.190511	11.5743	1302.99	0.444754	0.0161064	7.96689e-05	7.96774e-05	0.00092221
boot_0	0.00735241	0.0181858	0.135308	7.44031	1509.47	0.411004	0.0177553	9.3199e-05	9.32106e-05	0.000693515
boot_1	0.00740234	0.0171521	0.269089	15.6884	827.505	0.438419	0.0167686	9.02028e-05	9.02137e-05	0.00141531
boot_2	0.00691922	0.0193402	0.393897	20.3667	600.286	0.364616	0.018854	7.04063e-05	7.04129e-05	0.00143408
boot_3	0.00689293	0.0185701	0.301679	16.2454	605.188	0.377198	0.0181214	9.2404e-05	9.24154e-05	0.00150133
boot_4	0.00705192	0.0188729	0.255149	13.5193	655.92	0.379569	0.0184096	0.000103486	0.0001035	0.00139926
boot_5	0.00720436	0.0190984	0.27753	14.5316	720.304	0.383874	0.0186242	8.92858e-05	8.92964e-05	0.00129762
boot_6	0.00703096	0.020865	0.247992	11.8855	677.399	0.343198	0.0203003	9.73508e-05	9.73634e-05	0.00115721
boot_7	0.00675636	0.012437	0.0305358	2.45523	299513	0.552162	0.0122342	2.51494e-06	2.51494e-06	6.17478e-06
boot_8	0.0073225	0.0192854	0.494645	25.6487	691.857	0.387712	0.0188019	5.35259e-05	5.35297e-05	0.00137297
boot_9	0.0080939	0.0144305	0.0368509	2.55367	295012	0.571599	0.0141581	2.6566e-06	2.65661e-06	6.78412e-06
boot_10	0.00698567	0.0190067	0.223838	11.7768	1248.83	0.37479	0.0185369	6.11394e-05	6.11444e-05	0.000720085
boot_11	0.00734095	0.0171544	0.090463	5.27346	149811	0.437672	0.0167708	1.47779e-06	1.47779e-06	7.79306e-06
boot_12	0.00742053	0.0182134	0.519748	28.5366	616.619	0.415325	0.0177816	6.05543e-05	6.05592e-05	0.00172815
boot_13	0.00724286	0.0190448	0.409739	21.5145	851.499	0.388253	0.0185731	5.19659e-05	5.19695e-05	0.0011181
boot_14	0.00847604	0.0224161	0.149048	6.64914	564.426	0.382401	0.0217656	0.000247475	0.000247557	0.00164604
boot_15	0.00705781	0.0163942	0.598581	36.5118	396.349	0.437094	0.0160435	8.04856e-05	8.04942e-05	0.00293899
boot_16	0.00771281	0.019222	0.209194	10.883	299467	0.411522	0.0187417	3.21852e-07	3.21852e-07	3.50272e-06
boot_17	0.00707758	0.0148367	0.181792	12.2529	1025.46	0.48251	0.0145489	0.000111311	0.000111328	0.00136409
boot_18	0.00660363	0.0133515	0.44678	33.4629	299765	0.503398	0.013118	1.51583e-07	1.51583e-07	5.07241e-06
boot_19	0.00729016	0.0187536	0.156164	8.32711	1443.19	0.395754	0.0182961	8.17493e-05	8.17582e-05	0.00068081
boot_20	0.00721498	0.0156321	0.172817	11.0553	1248.3	0.467847	0.015313	9.55592e-05	9.55713e-05	0.00105657
boot_21	0.00694355	0.0144731	0.128625	8.88718	4619.81	0.487759	0.0141991	3.47884e-05	3.479e-05	0.000309185
boot_22	0.00735155	0.0168248	0.264062	15.6948	1914.62	0.445399	0.0164556	4.00887e-05	4.00908e-05	0.000629217
boot_23	0.00659964	0.0168631	0.492464	29.2037	441.689	0.397364	0.0164923	7.66779e-05	7.66858e-05	0.00223951
boot_24	0.00699298	0.0164562	2.06502	125.486	493.266	0.433617	0.0161028	1.85529e-05	1.85534e-05	0.00232819
boot_25	0.00798388	0.0209876	0.229346	10.9277	862.146	0.388029	0.0204163	0.000100952	0.000100966	0.00110332
boot_26	0.00698795	0.0130835	0.640369	48.9447	280073	0.543415	0.0128592	1.30234e-07	1.30234e-07	6.37428e-06
boot_27	0.00792007	0.0160357	0.0762182	4.75302	1154.97	0.495832	0.0157001	0.000268727	0.000268823	0.00127772
boot_28	0.00692143	0.0142829	0.200986	14.0718	284410	0.493811	0.014016	3.65632e-07	3.65632e-07	5.1451e-06
boot_29	0.00702979	0.0162781	0.277164	17.0268	454.159	0.435922	0.0159323	0.000149906	0.000149936	0.00255293
boot_30	0.00762421	0.0175402	0.34228	19.5141	1276.65	0.44328	0.0171393	4.79417e-05	4.79447e-05	0.000935597
boot_31	0.00732025	0.0151851	0.0830781	5.47103	299916	0.491798	0.0148838	8.84654e-07	8.84655e-07	4.83997e-06
boot_32	0.00710568	0.016368	0.17175	10.493	2284.88	0.441868	0.0160184	4.95316e-05	4.95349e-05	0.00051977
boot_33	0.00747192	0.0168003	0.203488	12.1122	1145.21	0.45174	0.0164322	8.91011e-05	8.91117e-05	0.00107934
boot_34	0.00784228	0.0184938	0.189897	10.2682	663.351	0.429269	0.0180487	0.000165635	0.000165671	0.00170115
boot_35	0.007796	0.0165047	0.104765	6.34757	66906.7	0.482638	0.0161494	3.29489e-06	3.29491e-06	2.09147e-05
boot_36	0.007132	0.0141303	0.564145	39.9246	157227	0.514232	0.013869	2.52961e-07	2.52961e-07	1.00994e-05
boot_37	0.00677268	0.0131994	0.204561	15.4977	91621.1	0.522092	0.0129712	1.15407e-06	1.15407e-06	1.78854e-05
boot_38	0.00766715	0.014815	0.22122	14.9321	1298.54	0.524953	0.014528	8.5487e-05	8.54968e-05	0.00127665
boot_39	0.00711703	0.0161978	0.0996785	6.15382	299918	0.448848	0.0158554	6.61868e-07	6.61869e-07	4.07303e-06
boot_40	0.00705817	0.0132766	0.331227	24.9482	299998	0.541028	0.0130456	2.36248e-07	2.36248e-07	5.89396e-06
boot_41	0.00686344	0.0187143	0.59723	31.913	417.952	0.373598	0.0182587	6.70731e-05	6.70791e-05	0.00214069
boot_42	0.00672945	0.0158091	0.805673	50.9626	554.772	0.433157	0.0154827	4.05423e-05	4.05445e-05	0.00206625
boot_43	0.00748933	0.01464	0.854306	58.3541	152635	0.521545	0.0143597	1.83576e-07	1.83576e-07	1.07124e-05
boot_44	0.00673214	0.0150297	0.274804	18.2841	299961	0.456891	0.0147344	2.3008e-07	2.3008e-07	4.2068e-06
boot_45	0.0068421	0.0127637	0.182546	14.302	287597	0.545166	0.0125501	4.37106e-07	4.37106e-07	6.25149e-06
boot_46	0.00763187	0.0201697	0.251867	12.4874	417.634	0.382951	0.0196415	0.000178503	0.000178546	0.00222957
boot_47	0.00712604	0.0178615	0.144533	8.09183	864.036	0.403499	0.0174461	0.000145126	0.000145154	0.00117456
boot_48	0.00743293	0.0164372	0.295457	17.9749	299601	0.462105	0.0160847	2.39289e-07	2.39289e-07	4.30121e-06
boot_49	0.00705524	0.0174763	0.327934	18.7644	1284.65	0.41161	0.0170784	4.35302e-05	4.35327e-05	0.000816867
boot_50	0.0064683	0.0141798	0.384677	27.1285	21101.8	0.4647	0.0139167	2.27469e-06	2.2747e-06	6.17092e-05
boot_51	0.00733494	0.0161641	0.218632	13.5258	1735.23	0.461694	0.0158231	5.48147e-05	5.48187e-05	0.000741466
boot_52	0.00763877	0.0191304	0.14935	7.80694	536.35	0.401769	0.0186546	0.000240586	0.000240663	0.00187884
boot_53	0.00716235	0.014645	0.310843	21.2253	299955	0.498607	0.0143645	2.34295e-07	2.34295e-07	4.97297e-06
boot_54	0.00658739	0.014466	0.248402	17.1715	49978.5	0.464097	0.0141923	1.51364e-06	1.51364e-06	2.59915e-05
boot_55	0.00760385	0.0189015	0.378479	20.0237	436.531	0.408623	0.0184369	0.000118574	0.000118593	0.00237467
boot_56	0.00698218	0.0163441	1.11469	68.2014	845.675	0.435799	0.0159955	2.00885e-05	2.0089e-05	0.0013701
boot_57	0.00782623	0.0160931	0.115854	7.19895	2029.91	0.493529	0.0157551	0.000100024	0.000100037	0.000720162
boot_58	0.00683475	0.0134057	0.263912	19.6865	2661.4	0.517826	0.0131703	3.07462e-05	3.07475e-05	0.00060531
boot_59	0.00755609	0.0174115	0.402747	23.1311	1016.76	0.442389	0.0170164	5.05997e-05	5.06031e-05	0.00117051
boot_60	0.00746469	0.0129779	0.0221737	1.70857	299936	0.585003	0.0127572	4.12612e-06	4.12614e-06	7.04981e-06
boot_61	0.00695804	0.0133426	0.867497	65.0172	299986	0.530766	0.0131094	8.69912e-08	8.69912e-08	5.65593e-06
boot_62	0.00720963	0.0158745	0.194777	12.2698	1178.25	0.460702	0.0155455	8.86357e-05	8.86462e-05	0.00108767
boot_63	0.00779526	0.017726	0.17225	9.71737	1401.44	0.447314	0.0173167	8.91458e-05	8.91564e-05	0.000866366
boot_64	0.00736829	0.0151313	0.172259	11.3843	223186	0.496762	0.0148321	5.82766e-07	5.82766e-07	6.63438e-06
boot_65	0.00706954	0.0144423	0.272406	18.8617	299993	0.498919	0.0141695	2.63951e-07	2.63951e-07	4.97855e-06
boot_66	0.00710232	0.0165148	0.261785	15.8515	809.77	0.436373	0.016159	9.04741e-05	9.0485e-05	0.00143433
boot_67	0.00697156	0.0190868	0.791292	41.4577	613.491	0.373368	0.0186131	3.51401e-05	3.51418e-05	0.0014569
boot_68	0.00775852	0.0167561	0.048763	2.91017	294902	0.473322	0.0163899	1.57075e-06	1.57075e-06	4.57115e-06
boot_69	0.00722563	0.016764	0.268936	16.0425	2744.71	0.439741	0.0163975	2.67382e-05	2.67392e-05	0.000428963
boot_70	0.00682503	0.0132054	0.0918187	6.95311	66911.2	0.525805	0.0129769	3.57504e-06	3.57506e-06	2.48578e-05
boot_71	0.00756808	0.0205887	0.11873	5.76677	1085.18	0.37321	0.0200386	0.000142721	0.000142748	0.000823195
boot_72	0.00717781	0.013881	0.156077	11.2439	277833	0.526647	0.0136288	5.34226e-07	5.34226e-07	6.00677e-06
boot_73	0.00656065	0.0131821	0.402158	30.5079	3457.23	0.505887	0.0129544	1.45606e-05	1.45608e-05	0.000444221
boot_74	0.00692827	0.0157049	0.17693	11.2659	1313.36	0.447443	0.0153828	8.20922e-05	8.21012e-05	0.000924945
boot_75	0.00738602	0.0169816	0.313611	18.4677	280422	0.444783	0.0166056	2.32034e-07	2.32034e-07	4.28514e-06
boot_76	0.00736401	0.0137465	0.0168177	1.22342	132027	0.545143	0.0134991	1.11298e-05	1.113e-05	1.36166e-05
boot_77	0.00740915	0.0180796	0.18215	10.0749	900.54	0.415793	0.017654	0.000117668	0.000117686	0.00118568
boot_78	0.00738374	0.0153647	0.131221	8.54041	299883	0.49039	0.0150563	5.63592e-07	5.63592e-07	4.81331e-06
boot_79	0.00708275	0.0129717	0.189609	14.6172	5048.48	0.554577	0.0127511	2.53079e-05	2.53087e-05	0.000369942
boot_80	0.00761087	0.0213963	0.398931	18.6449	559.395	0.363346	0.0208028	8.20786e-05	8.20876e-05	0.00153051
boot_81	0.00757408	0.0155526	0.324092	20.8385	292158	0.497088	0.0152366	2.43528e-07	2.43528e-07	5.07475e-06
boot_82	0.0068884	0.0126852	0.26982	21.2705	299925	0.552202	0.0124742	2.89946e-07	2.89946e-07	6.16729e-06
boot_83	0.00749184	0.0160488	0.0901525	5.6174	7194.47	0.475682	0.0157126	3.36728e-05	3.36743e-05	0.000189162
boot_84	0.00759313	0.0171986	0.172464	10.0278	551.356	0.44445	0.016813	0.000217046	0.000217109	0.00217713
boot_85	0.0071751	0.0131412	0.149346	11.3647	100819	0.555509	0.0129149	1.63614e-06	1.63614e-06	1.85942e-05
boot_86	0.00716819	0.0145936	0.213126	14.6041	1921.85	0.498883	0.014315	5.32056e-05	5.32093e-05	0.000777074
boot_87	0.00725768	0.018481	0.102669	5.55537	1079.88	0.396885	0.0180366	0.000164539	0.000164576	0.000914277
boot_88	0.00716583	0.0179223	2.00622	111.94	1433.77	0.409165	0.017504	6.47228e-06	6.47234e-06	0.000724514
boot_89	0.00709545	0.0173801	0.926111	53.2858	571.492	0.416505	0.0169864	3.51603e-05	3.5162e-05	0.00187364
boot_90	0.00687219	0.0133404	0.357194	26.7753	299990	0.524296	0.0131073	2.05821e-07	2.05821e-07	5.51093e-06
boot_91	0.00729864	0.0149194	0.117791	7.89513	290836	0.498914	0.0146284	6.50424e-07	6.50425e-07	5.13519e-06
boot_92	0.00727362	0.0167368	0.180852	10.8057	1538.58	0.441853	0.0163714	7.14245e-05	7.14313e-05	0.000771864
boot_93	0.00708498	0.0154116	0.583072	37.8334	3052.15	0.468762	0.0151013	1.14623e-05	1.14625e-05	0.000433665
boot_94	0.00752522	0.0192572	0.171159	8.88804	4575.88	0.400022	0.0187751	2.459e-05	2.45908e-05	0.000218564
boot_95	0.00709079	0.0178269	0.202236	11.3444	984.352	0.404096	0.017413	9.1089e-05	9.11001e-05	0.00103348
boot_96	0.00713499	0.0180398	0.192573	10.6749	1111.08	0.40214	0.0176161	8.50669e-05	8.50765e-05	0.000908182
boot_97	0.00740816	0.0176547	0.450988	25.5449	786.821	0.42764	0.0172487	5.57598e-05	5.57639e-05	0.00142448
boot_98	0.00679701	0.0148802	0.212321	14.2687	850.985	0.461934	0.0145907	0.000106054	0.000106069	0.00151347
boot_99	0.00724898	0.0183154	0.277408	15.1461	299996	0.405443	0.0178788	2.25119e-07	2.25119e-07	3.40967e-06
boot_100	0.00736779	0.0196999	0.236608	12.0106	546.172	0.379307	0.0191957	0.000139736	0.000139762	0.00167863
boot_101	0.00690802	0.0137876	0.124899	9.05883	299987	0.510223	0.0135387	5.75013e-07	5.75014e-07	5.20895e-06
boot_102	0.00741022	0.0151061	0.0804086	5.32292	30350.8	0.500112	0.0148078	9.2889e-06	9.28902e-06	4.94447e-05
boot_103	0.0076869	0.0187602	0.429491	22.8938	490.083	0.416949	0.0183024	9.56052e-05	9.56174e-05	0.00218904
boot_104	0.00691596	0.0151495	0.211481	13.9596	664.032	0.460716	0.0148495	0.000138243	0.000138269	0.00193018
boot_105	0.00731542	0.0183263	0.262196	14.3071	445.776	0.403623	0.0178892	0.000159176	0.00015921	0.00227783
boot_106	0.00645775	0.014969	0.289818	19.3613	2246.62	0.438989	0.014676	2.69842e-05	2.69852e-05	0.000522468
boot_107	0.00772922	0.0146121	0.015674	1.07267	12428.4	0.535066	0.0143328	0.000129487	0.000129509	0.000138921
boot_108	0.00749375	0.0170572	0.0949838	5.56855	299940	0.449299	0.0166779	7.32713e-07	7.32714e-07	4.08015e-06
boot_109	0.00732959	0.0211992	0.378614	17.8598	655.223	0.353325	0.0206164	7.00347e-05	7.00412e-05	0.00125093
boot_110	0.00759718	0.0138457	0.264166	19.0792	299955	0.55882	0.0135948	3.31995e-07	3.31995e-07	6.33419e-06
boot_111	0.00696281	0.0155301	0.328444	21.1488	206576	0.457615	0.0152151	2.8968e-07	2.89681e-07	6.1264e-06
boot_112	0.00731439	0.0175134	0.19699	11.2479	3700.31	0.426499	0.0171138	2.68018e-05	2.68028e-05	0.000301475
boot_113	0.00705069	0.0148703	0.122725	8.25299	987.667	0.477519	0.0145812	0.000168186	0.000168224	0.00138835
boot_114	0.00756102	0.0161176	0.0166864	1.03529	1223.37	0.44574	0.0157785	0.000952444	0.000953655	0.000987308
boot_115	0.00702273	0.0172736	0.325157	18.8239	934.124	0.413832	0.0168847	6.02252e-05	6.023e-05	0.00113377
boot_116	0.00723958	0.0187301	0.176116	9.40284	579.431	0.390294	0.0182737	0.000176239	0.00017628	0.00165754
boot_117	0.00762492	0.0181241	0.139462	7.69484	1414.18	0.427543	0.0176964	0.00010295	0.000102964	0.00079229
boot_118	0.00729342	0.0165649	0.196147	11.8411	3375.83	0.448979	0.0162069	3.05757e-05	3.05769e-05	0.000362065
boot_119	0.00721219	0.0153759	0.0648506	4.21769	287596	0.478636	0.015067	1.13527e-06	1.13527e-06	4.78822e-06
boot_120	0.00740609	0.0174788	0.195539	11.1872	3642.66	0.432661	0.0170807	2.80708e-05	2.80719e-05	0.000314047
boot_121	0.00749746	0.0168266	0.141978	8.43766	2500.8	0.453608	0.0164574	5.90155e-05	5.90201e-05	0.000497992
boot_122	0.00787914	0.0166908	0.11827	7.08593	1512.63	0.478468	0.0163275	0.000128391	0.000128413	0.000909923
boot_123	0.00725156	0.0165767	0.134476	8.11233	16369.1	0.446812	0.0162182	9.12377e-06	9.12388e-06	7.40159e-05
boot_124	0.00802117	0.0165436	0.247113	14.9371	6284.08	0.495057	0.0161865	1.56674e-05	1.56677e-05	0.00023403
boot_125	0.00702276	0.0185726	0.0756877	4.07524	2650.59	0.384543	0.0181238	8.67645e-05	8.67745e-05	0.000353627
boot_126	0.00730019	0.0192042	0.10887	5.66909	488.353	0.378905	0.0187247	0.000330535	0.000330681	0.00187466
boot_127	0.00678873	0.0174377	0.221064	12.6773	449.441	0.392304	0.0170415	0.000169952	0.00016999	0.00215502
boot_128	0.00757083	0.0163477	0.210402	12.8705	832.638	0.469105	0.0159989	0.00012368	0.000123701	0.00159209
boot_129	0.00812005	0.0186316	0.160663	8.62318	1046.45	0.442602	0.0181799	0.000131994	0.000132017	0.00113841
boot_130	0.006904	0.0135084	0.214431	15.8739	2693.83	0.518921	0.0132694	3.78377e-05	3.78396e-05	0.000600661
boot_131	0.00691633	0.0145941	0.275619	18.8856	5339.54	0.482632	0.0143156	1.38763e-05	1.38765e-05	0.000262067
boot_132	0.00716366	0.0208965	0.356127	17.0424	448.314	0.348998	0.02033	0.000105249	0.000105264	0.00179395
boot_133	0.00720717	0.0169837	0.220903	13.0067	1449.42	0.431898	0.0166077	6.04901e-05	6.0495e-05	0.000786841
boot_134	0.00696414	0.0126573	0.0857083	6.77145	278371	0.559457	0.0124472	1.01056e-06	1.01057e-06	6.843e-06
boot_135	0.00734558	0.0165105	0.0784576	4.75199	299516	0.454668	0.0161548	8.78678e-07	8.78679e-07	4.17547e-06
boot_136	0.00695483	0.014979	0.120688	8.05709	1707.87	0.470087	0.0146857	9.67016e-05	9.6714e-05	0.000779234
boot_137	0.00706741	0.014934	2.7316	182.912	2569.78	0.482562	0.0146424	2.97611e-06	2.97612e-06	0.000544367
boot_138	0.00729344	0.015114	0.0131083	0.867293	1825.17	0.462692	0.0148154	0.000816004	0.000816893	0.000708485
boot_139	0.00750553	0.0162739	0.0885285	5.43991	299505	0.47118	0.0159283	8.20304e-07	8.20305e-07	4.46238e-06
boot_140	0.00775749	0.0158119	0.140551	8.88895	7120.89	0.500188	0.0154855	2.37155e-05	2.37163e-05	0.000210813
boot_141	0.00730578	0.0147853	0.221244	14.9637	741.135	0.499207	0.0144995	0.000134827	0.000134851	0.00201788
boot_142	0.00687108	0.0136202	0.140333	10.3033	299978	0.513619	0.0133773	5.12495e-07	5.12495e-07	5.2804e-06
boot_143	0.0068141	0.0142825	0.255031	17.8562	2813.8	0.485147	0.0140156	2.81318e-05	2.81329e-05	0.000502347
boot_144	0.00740707	0.0131136	0.0539734	4.11583	299977	0.574659	0.0128883	1.64142e-06	1.64142e-06	6.75581e-06
boot_145	0.00832557	0.021055	0.257822	12.2451	817.646	0.403568	0.0204801	0.000101372	0.000101386	0.00124148
boot_146	0.00785334	0.0155782	0.177993	11.4258	295014	0.514581	0.0152612	4.71735e-07	4.71736e-07	5.38997e-06
boot_147	0.00659827	0.0130046	0.212423	16.3345	1949.25	0.514282	0.012783	4.9881e-05	4.98844e-05	0.000814834
boot_148	0.007393	0.0181292	0.174365	9.61794	754.986	0.412836	0.0177013	0.000145241	0.000145269	0.00139719
boot_149	0.00720431	0.0155682	0.248772	15.9795	1232.17	0.470016	0.0152516	6.7563e-05	6.75691e-05	0.00107972
boot_150	0.00734456	0.0160491	0.238213	14.8427	299992	0.467412	0.0157129	2.95649e-07	2.95649e-07	4.38824e-06
boot_151	0.0076868	0.0176981	0.181456	10.2528	1238.26	0.44156	0.0172901	9.34221e-05	9.34337e-05	0.000957958
boot_152	0.00676531	0.0146487	0.443509	30.2763	2024.8	0.470057	0.0143681	2.17034e-05	2.1704e-05	0.000657118
boot_153	0.00681077	0.015827	0.654001	41.3217	681.018	0.4379	0.0155	4.15255e-05	4.15278e-05	0.001716
boot_154	0.00795192	0.0169681	0.205672	12.1211	292641	0.479231	0.0165927	3.89146e-07	3.89146e-07	4.71689e-06
boot_155	0.00698879	0.0150279	0.173648	11.5551	170836	0.474348	0.0147327	6.85705e-07	6.85706e-07	7.92337e-06
boot_156	0.00777103	0.0177861	0.197113	11.0824	563.706	0.441181	0.0173741	0.000189561	0.000189609	0.00210133
boot_157	0.00742402	0.0172261	0.323037	18.7528	620.349	0.437524	0.0168393	0.000100297	0.00010031	0.0018811
boot_158	0.0070104	0.01837	0.46985	25.577	533.714	0.388588	0.0179308	6.98374e-05	6.98439e-05	0.0017864
boot_159	0.00668549	0.0143062	0.149391	10.4424	1184.89	0.472151	0.0140384	0.000108439	0.000108455	0.00113252
boot_160	0.00740834	0.0208931	0.605807	28.9956	482.641	0.36255	0.0203268	6.09616e-05	6.09666e-05	0.00176776
boot_161	0.00799822	0.0169589	0.036047	2.12555	291193	0.482217	0.0165839	2.25701e-06	2.25702e-06	4.7974e-06
boot_162	0.00707043	0.0194842	0.307785	15.7967	707.644	0.369696	0.0189908	7.87056e-05	7.87138e-05	0.00124342
boot_163	0.00735737	0.0168864	0.72266	42.7953	335.454	0.442706	0.0165146	8.3003e-05	8.30122e-05	0.00355253
boot_164	0.00782195	0.0172393	0.1771	10.2731	299993	0.464145	0.0168519	4.21586e-07	4.21586e-07	4.33099e-06
boot_165	0.00735583	0.0166918	0.185674	11.1237	565.604	0.444011	0.0163284	0.000190396	0.000190444	0.00211844
boot_166	0.00721054	0.0195361	0.120132	6.14923	719.497	0.372076	0.0190402	0.000200894	0.000200947	0.00123567
boot_167	0.00740906	0.0170672	0.20087	11.7693	538.573	0.437781	0.0166875	0.000184266	0.000184312	0.00216922
boot_168	0.0069184	0.0190572	0.242809	12.7411	453.507	0.36713	0.018585	0.000150594	0.000150624	0.00191911
boot_169	0.00780167	0.0169399	0.107952	6.37265	2787.86	0.468563	0.0165658	7.44419e-05	7.44493e-05	0.000474439
boot_170	0.007092	0.0127498	0.570109	44.7149	299989	0.565692	0.0125367	1.45652e-07	1.45652e-07	6.51281e-06
boot_171	0.00724789	0.0203049	0.339397	16.7151	531.981	0.363515	0.0197697	9.63434e-05	9.63558e-05	0.00161059
boot_172	0.00780122	0.0165078	0.169918	10.2932	3149.1	0.481601	0.0161522	4.29909e-05	4.29934e-05	0.00044254
boot_173	0.00724647	0.0197637	0.223934	11.3306	392.495	0.369839	0.0192563	0.000197956	0.000198008	0.00224354
boot_174	0.00769742	0.0157922	0.0436555	2.76438	1213.13	0.483695	0.0154665	0.000419037	0.000419271	0.00115902
boot_175	0.00772776	0.0164268	0.0901359	5.48713	299819	0.480713	0.0160747	8.44045e-07	8.44046e-07	4.63139e-06
boot_176	0.00707953	0.0128743	0.0240979	1.87179	1597.4	0.538012	0.012657	0.000584228	0.000584684	0.0010944
boot_177	0.0069776	0.0141947	0.435346	30.6696	288581	0.500861	0.0139311	1.70064e-07	1.70064e-07	5.21578e-06
boot_178	0.00718113	0.0216241	0.334299	15.4595	639.705	0.339215	0.0210181	7.78628e-05	7.78709e-05	0.00120385
boot_179	0.00680289	0.0139037	0.253106	18.2043	299996	0.498348	0.0136506	2.72855e-07	2.72855e-07	4.96713e-06
boot_180	0.00797505	0.0192406	0.639594	33.2419	430.968	0.422765	0.0187593	7.66844e-05	7.66923e-05	0.0025494
boot_181	0.00699274	0.016142	0.237963	14.7418	761.261	0.438813	0.0158019	0.000104515	0.00010453	0.00154095
boot_182	0.00705847	0.0209865	0.700858	33.3957	329.998	0.343456	0.0204152	7.12027e-05	7.12094e-05	0.00237809
boot_183	0.00823715	0.0239897	0.228548	9.52694	580.782	0.350261	0.0232461	0.000146143	0.000146171	0.00139256
boot_184	0.00712544	0.0162478	0.129299	7.95796	513.225	0.437935	0.0159033	0.000286157	0.000286267	0.0022781
boot_185	0.00717919	0.0142712	0.173227	12.1382	299228	0.512611	0.0140047	4.34357e-07	4.34357e-07	5.27231e-06
boot_186	0.00754746	0.0141856	0.0185731	1.30929	975.84	0.499956	0.0139222	0.00117381	0.00117565	0.00153927
boot_187	0.00665594	0.0177063	0.389797	22.0146	648.639	0.38246	0.0172979	6.50578e-05	6.50634e-05	0.00143234
boot_188	0.00700075	0.0142133	2.3014	161.92	299997	0.501884	0.0139489	3.11134e-08	3.11134e-08	5.03788e-06
boot_189	0.00685676	0.0155239	0.235097	15.1443	299516	0.450824	0.0152091	2.71468e-07	2.71468e-07	4.11119e-06
boot_190	0.00745956	0.0146987	0.278489	18.9465	299925	0.517433	0.0144162	2.8304e-07	2.8304e-07	5.3626e-06
boot_191	0.00738072	0.0173588	0.155142	8.93741	1235.28	0.431572	0.0169661	0.000103156	0.00010317	0.000922073
boot_192	0.0069111	0.0142108	1.89877	133.615	1824.02	0.495325	0.0139465	6.04068e-06	6.04073e-06	0.000807131
boot_193	0.00697079	0.019429	0.546284	28.117	659.124	0.366511	0.0189384	4.68278e-05	4.68307e-05	0.00131674
boot_194	0.00749273	0.0179619	0.448972	24.9958	299000	0.427131	0.0175418	1.49644e-07	1.49644e-07	3.74046e-06
boot_195	0.00715971	0.0178288	0.420105	23.5633	573.105	0.408523	0.0174148	7.67182e-05	7.67261e-05	0.00180792
boot_196	0.00722164	0.0144285	0.12447	8.62666	285568	0.510119	0.0141562	6.34044e-07	6.34045e-07	5.46968e-06
boot_197	0.00758492	0.0207578	0.166617	8.02669	527.248	0.369038	0.0201988	0.000207304	0.000207361	0.00166442
boot_198	0.00731254	0.0137321	0.050096	3.64811	113158	0.54212	0.0134851	4.3021e-06	4.30213e-06	1.56946e-05
boot_199	0.00676799	0.0176836	0.525498	29.7166	406.345	0.388953	0.0172763	7.90715e-05	7.90799e-05	0.00234999
boot_200	0.00772305	0.0208458	0.474611	22.7677	1073.5	0.379634	0.020282	3.75568e-05	3.75586e-05	0.000855124
boot_201	0.00708287	0.0164032	0.172786	10.5337	299873	0.441229	0.0160521	3.74976e-07	3.74976e-07	3.94989e-06
boot_202	0.00715782	0.0164777	0.212075	12.8704	869.8	0.440278	0.0161235	0.000105399	0.000105413	0.00135671
boot_203	0.00768346	0.0180817	0.183169	10.1301	1341.98	0.432473	0.017656	8.40822e-05	8.40916e-05	0.000851853
boot_204	0.00709342	0.0138224	0.223998	16.2054	1147.06	0.519551	0.0135723	8.7262e-05	8.72722e-05	0.00141428
boot_205	0.0073692	0.0157784	0.379008	24.0207	1596.9	0.475665	0.0154533	3.54749e-05	3.54766e-05	0.000852171
boot_206	0.00695426	0.0229731	0.360532	15.6937	451.524	0.309051	0.0222903	9.46825e-05	9.46945e-05	0.0014861
boot_207	0.00729271	0.0172365	0.313639	18.1962	601.051	0.429326	0.0168493	0.00010318	0.000103195	0.00187775
boot_208	0.00672975	0.0120034	0.0199568	1.66259	299890	0.56948	0.0118144	3.97951e-06	3.97953e-06	6.61633e-06
boot_209	0.00680743	0.0176838	0.162247	9.17486	1549.29	0.391637	0.0172765	6.79329e-05	6.7939e-05	0.000623331
boot_210	0.00701187	0.0174742	0.738509	42.2629	412.448	0.408561	0.0170763	5.94442e-05	5.94489e-05	0.00251249
boot_211	0.00695209	0.016033	0.867926	54.1338	735.55	0.44182	0.0156974	2.98183e-05	2.98195e-05	0.00161424
boot_212	0.00652544	0.0151435	0.257475	17.0024	948.76	0.436872	0.0148438	7.21393e-05	7.21462e-05	0.00122666
boot_213	0.0072179	0.024592	0.571457	23.2375	358.866	0.300857	0.0238113	7.7404e-05	7.74119e-05	0.00179886
boot_214	0.007479	0.0182719	0.22828	12.4935	297680	0.419279	0.0178374	2.91202e-07	2.91202e-07	3.63812e-06
boot_215	0.00693352	0.0137431	14.8303	1079.11	299614	0.513755	0.0134958	4.90188e-09	4.90188e-09	5.28968e-06
boot_216	0.00740238	0.0158186	0.0645169	4.07854	266546	0.477781	0.0154919	1.26238e-06	1.26238e-06	5.14868e-06
boot_217	0.00744024	0.0176061	0.120569	6.84818	1173.75	0.427874	0.0172022	0.000139561	0.000139587	0.000955918
boot_218	0.00708869	0.0150967	0.973192	64.4641	1083.38	0.478311	0.0147988	1.96921e-05	1.96926e-05	0.00126946
boot_219	0.00672622	0.0176323	0.233101	13.2201	1518.68	0.388753	0.0172273	4.75167e-05	4.75197e-05	0.000628216
boot_220	0.00733494	0.0156805	0.121564	7.75259	264247	0.477533	0.0153593	6.69234e-07	6.69235e-07	5.18831e-06
boot_221	0.00699416	0.015296	0.676235	44.21	619.071	0.464881	0.0149902	4.76127e-05	4.76157e-05	0.00210509
boot_222	0.0071766	0.0141918	0.267647	18.8593	294245	0.515245	0.0139282	2.87309e-07	2.87309e-07	5.41844e-06
boot_223	0.00711271	0.0175826	0.205354	11.6794	629.91	0.40916	0.0171798	0.000141194	0.00014122	0.00164937
boot_224	0.00667418	0.0135776	0.347611	25.6018	239513	0.500449	0.0133361	2.45059e-07	2.45059e-07	6.27397e-06
boot_225	0.007146	0.0168039	0.31769	18.9058	3700.79	0.43422	0.0164356	1.64537e-05	1.64541e-05	0.000311077
boot_226	0.00805227	0.0237745	0.453702	19.0836	413.58	0.346572	0.023044	0.000100801	0.000100815	0.00192391
boot_227	0.00648757	0.0157143	0.670364	42.6595	1218.69	0.420706	0.0153918	2.09538e-05	2.09544e-05	0.000893904
boot_228	0.0074084	0.0175841	0.160167	9.10863	645.042	0.424878	0.0171812	0.000188606	0.000188653	0.00171837
boot_229	0.00744019	0.0166571	0.192685	11.5677	1144.37	0.453436	0.0162952	9.40051e-05	9.40168e-05	0.00108756
boot_230	0.00735518	0.0162101	0.210641	12.9944	1107.31	0.460522	0.0158671	8.89904e-05	8.90009e-05	0.00115651
boot_231	0.00672957	0.0129882	0.309342	23.8171	289027	0.527094	0.0127671	2.42871e-07	2.42871e-07	5.7845e-06
boot_232	0.00741288	0.0170243	0.165284	9.70876	872.585	0.440628	0.0166464	0.000139473	0.000139499	0.00135436
boot_233	0.00719986	0.0160477	0.229651	14.3105	1048.37	0.455356	0.0157115	8.35909e-05	8.36002e-05	0.00119636
boot_234	0.00759874	0.0195506	0.266885	13.651	641.291	0.395249	0.0190539	0.000111986	0.000112003	0.00152895
boot_235	0.00744635	0.0143197	0.0956463	6.67934	292143	0.529906	0.0140515	8.66514e-07	8.66515e-07	5.78775e-06
boot_236	0.00757824	0.0158065	0.25667	16.2382	1526.01	0.487635	0.0154803	5.76117e-05	5.76162e-05	0.000935584
boot_237	0.00758579	0.023567	0.410257	17.4081	404.284	0.328928	0.022849	0.000104468	0.000104483	0.00181885
boot_238	0.00706743	0.0218039	0.30611	14.0392	583.022	0.330698	0.021188	9.0547e-05	9.0558e-05	0.00127136
boot_239	0.00816938	0.0197978	0.0846059	4.2735	277266	0.423506	0.0192886	9.29983e-07	9.29984e-07	3.97429e-06
boot_240	0.00734939	0.0165012	0.320952	19.4502	598.433	0.451579	0.016146	0.000106114	0.000106129	0.00206422
boot_241	0.00683733	0.0133127	0.146009	10.9677	1552.86	0.519217	0.0130805	9.51135e-05	9.51256e-05	0.00104331
boot_242	0.00701767	0.0160322	0.188554	11.7609	620.316	0.4413	0.0156966	0.000162402	0.000162437	0.00191042
boot_243	0.00749791	0.014412	0.0951808	6.60426	1908.16	0.525824	0.0141403	0.000131994	0.000132017	0.000871876
boot_244	0.00671752	0.0142157	0.374196	26.3228	1969.74	0.480503	0.0139512	2.67586e-05	2.67596e-05	0.000704388
boot_245	0.00689354	0.0170637	5.06126	296.611	606.929	0.412975	0.0166841	5.86183e-06	5.86188e-06	0.0017387
boot_246	0.00724653	0.0197874	0.315337	15.9362	646.419	0.373063	0.0192788	8.66463e-05	8.66563e-05	0.00138098
boot_247	0.00748679	0.0169949	0.109712	6.45558	1046.19	0.444573	0.0166183	0.000177771	0.000177813	0.00114789
boot_248	0.00688579	0.0177847	0.282961	15.9103	1196.03	0.394565	0.0173728	5.13714e-05	5.13749e-05	0.000817391
boot_249	0.00651149	0.018261	0.39854	21.8247	402.486	0.361796	0.0178269	9.68049e-05	9.68174e-05	0.00211301
boot_250	0.00718584	0.013797	0.274236	19.8765	2564.29	0.529257	0.0135478	3.30878e-05	3.30892e-05	0.000657697
boot_251	0.00672852	0.0192352	0.278286	14.4676	442.893	0.354351	0.0187542	0.00012848	0.000128502	0.00185911
boot_252	0.00667682	0.0129914	0.14425	11.1035	249845	0.522822	0.0127702	5.92423e-07	5.92423e-07	6.578e-06
boot_253	0.00747856	0.0174126	0.252217	14.4847	299919	0.439453	0.0170176	2.70694e-07	2.70694e-07	3.92092e-06
boot_254	0.0078094	0.0162706	0.419583	25.7879	912.354	0.488428	0.0159251	6.08704e-05	6.08753e-05	0.00156985
boot_255	0.00671932	0.0147244	0.399187	27.1106	299473	0.465293	0.0144409	1.6077e-07	1.6077e-07	4.35856e-06
boot_256	0.00671108	0.0156942	0.766193	48.8202	959.742	0.435657	0.0153725	2.47137e-05	2.47146e-05	0.00120657
boot_257	0.00714544	0.0158786	0.1913	12.0477	2666.07	0.458156	0.0155494	3.94872e-05	3.94893e-05	0.000475754
boot_258	0.00697931	0.0175971	0.618212	35.1315	1310.22	0.405156	0.0171937	2.21957e-05	2.21964e-05	0.000779793
boot_259	0.0070309	0.013	0.13155	10.1192	148932	0.550168	0.0127786	1.21732e-06	1.21732e-06	1.23183e-05
boot_260	0.00739642	0.018647	0.0896275	4.80655	2149.52	0.403299	0.0181946	9.81268e-05	9.81396e-05	0.000471713
boot_261	0.00759692	0.0148756	0.191458	12.8706	4253.59	0.519848	0.0145863	2.96643e-05	2.96655e-05	0.000381812
boot_262	0.00712685	0.0190953	0.337471	17.6729	476.768	0.379103	0.0186212	0.000108696	0.000108712	0.00192125
boot_263	0.00703637	0.0173269	0.284771	16.4352	1683.46	0.414151	0.0169356	3.83255e-05	3.83274e-05	0.000629919
boot_264	0.00707105	0.0153786	0.172922	11.2443	299929	0.469211	0.0150696	3.93176e-07	3.93176e-07	4.421e-06
boot_265	0.00708259	0.0187624	0.175429	9.35003	1904.15	0.385158	0.0183045	5.2778e-05	5.27817e-05	0.00049351
boot_266	0.00692619	0.0126958	0.114488	9.01779	299974	0.554759	0.0124845	6.90904e-07	6.90904e-07	6.23043e-06
boot_267	0.00735508	0.019837	0.26088	13.1511	517.618	0.376291	0.0193259	0.000132941	0.000132965	0.00174864
boot_268	0.00698474	0.0230653	0.852861	36.9759	448.036	0.31088	0.0223771	4.08467e-05	4.08489e-05	0.00151043
boot_269	0.00694775	0.0161531	0.209496	12.9694	1639.92	0.43743	0.0158126	5.48381e-05	5.48421e-05	0.000711268
boot_270	0.00711502	0.0162002	0.142474	8.79456	2073.51	0.446365	0.0158577	6.63187e-05	6.63246e-05	0.000583296
boot_271	0.00656908	0.0147828	0.204998	13.8673	1158.21	0.45023	0.0144971	7.64831e-05	7.64909e-05	0.00106072
boot_272	0.007248	0.0135456	0.364356	26.8986	299999	0.54474	0.0133053	2.22419e-07	2.22419e-07	5.98274e-06
boot_273	0.00721902	0.0154461	0.332004	21.4943	299998	0.476987	0.0151344	2.1215e-07	2.1215e-07	4.56003e-06
boot_274	0.00694921	0.014152	0.0918436	6.48981	1708.71	0.495482	0.0138899	0.000132844	0.000132868	0.000862287
boot_275	0.00765268	0.0197555	0.148207	7.50208	652.537	0.391344	0.0192485	0.000197011	0.000197063	0.00147838
boot_276	0.00742336	0.015547	0.125546	8.07524	3897	0.485855	0.0152313	4.5043e-05	4.50457e-05	0.000363755
boot_277	0.00757401	0.0209859	0.260777	12.4263	628.501	0.367549	0.0204147	0.000111618	0.000111634	0.0013872
boot_278	0.00682499	0.0139149	0.398742	28.6558	3138.07	0.498973	0.0136614	1.66123e-05	1.66127e-05	0.00047605
boot_279	0.0066156	0.0138911	0.232121	16.7101	299867	0.485058	0.0136385	2.81981e-07	2.81982e-07	4.71193e-06
boot_280	0.0069455	0.0186244	0.283843	15.2404	823.944	0.379689	0.0181731	7.31168e-05	7.31239e-05	0.00111444
boot_281	0.00655449	0.0129232	0.308632	23.8821	300000	0.51592	0.0127043	2.23133e-07	2.23133e-07	5.32888e-06
boot_282	0.007336	0.0211427	0.295155	13.9602	508.986	0.353132	0.020563	0.000115243	0.000115261	0.00160906
boot_283	0.00703325	0.0132605	0.0924477	6.97168	292028	0.539739	0.0130301	8.6399e-07	8.63991e-07	6.02347e-06
boot_284	0.00687764	0.0149841	0.541697	36.1514	299965	0.468161	0.0146906	1.21761e-07	1.21761e-07	4.40185e-06
boot_285	0.00697796	0.0129985	0.273544	21.0442	48181.6	0.546067	0.0127771	1.77964e-06	1.77964e-06	3.74512e-05
boot_286	0.00655682	0.0127478	0.18634	14.6174	2850.09	0.521593	0.0125348	3.92551e-05	3.92571e-05	0.000573838
boot_287	0.00732395	0.0141319	0.296963	21.0137	884.211	0.524967	0.0138705	8.92156e-05	8.92262e-05	0.00187497
boot_288	0.00747589	0.014434	0.108768	7.53558	300000	0.52788	0.0141614	7.41884e-07	7.41885e-07	5.59053e-06
boot_289	0.00734939	0.013279	0.312996	23.5708	299695	0.56325	0.013048	2.73846e-07	2.73846e-07	6.45475e-06
boot_290	0.00664254	0.0122933	0.199653	16.2407	299935	0.549179	0.0120951	3.75119e-07	3.75119e-07	6.09219e-06
boot_291	0.00676991	0.0168477	2.55897	151.888	648.065	0.410477	0.0164776	1.06105e-05	1.06107e-05	0.00161163
boot_292	0.00710323	0.0222111	1.01139	45.5354	339.433	0.327801	0.0215723	4.7326e-05	4.7329e-05	0.00215515
boot_293	0.00692166	0.0137869	0.180657	13.1035	299862	0.511259	0.0135381	3.99343e-07	3.99343e-07	5.23279e-06
boot_294	0.00678143	0.0155907	0.308585	19.7929	299997	0.444003	0.0152732	2.01733e-07	2.01733e-07	3.99289e-06
boot_295	0.00732615	0.0176748	0.164669	9.31656	400.279	0.414607	0.0172679	0.00028488	0.000284988	0.00265511
boot_296	0.00717707	0.017479	0.433967	24.8279	505.122	0.417258	0.017081	8.56414e-05	8.56512e-05	0.00212654
boot_297	0.00694033	0.0151215	0.23003	15.2121	4640.63	0.467555	0.0148226	1.86588e-05	1.86592e-05	0.000283846
boot_298	0.00715726	0.0200357	0.233945	11.6764	543.955	0.362383	0.0195144	0.000134223	0.000134247	0.00156752
boot_299	0.00717299	0.0168357	0.125196	7.43636	2605.56	0.433584	0.0164661	5.92606e-05	5.92653e-05	0.000440718
boot_300	0.00744994	0.018901	0.525914	27.8246	686.368	0.402374	0.0184364	5.28817e-05	5.28855e-05	0.00147152
boot_301	0.0074686	0.0159587	0.034127	2.13846	299952	0.477884	0.0156262	2.14039e-06	2.1404e-06	4.57716e-06
boot_302	0.00736844	0.0171353	0.268236	15.654	1367.5	0.438008	0.0167525	5.46123e-05	5.46163e-05	0.000854964
boot_303	0.00798377	0.0187878	0.274799	14.6265	525.556	0.431002	0.0183286	0.000147809	0.000147838	0.00216235
boot_304	0.00723862	0.0179712	0.515359	28.6768	605.906	0.410422	0.0175507	6.00957e-05	6.01005e-05	0.00172349
boot_305	0.0069382	0.0169192	0.180916	10.6929	653.275	0.413957	0.0165459	0.000151679	0.000151709	0.00162222
boot_306	0.00719029	0.0165627	0.340811	20.577	700.248	0.44088	0.0162049	8.20866e-05	8.20956e-05	0.00168928
boot_307	0.00676417	0.0146231	0.195852	13.3934	299668	0.471575	0.0143434	3.33526e-07	3.33526e-07	4.46703e-06
boot_308	0.00762695	0.0135161	0.2325	17.2017	285537	0.574444	0.0132768	4.12237e-07	4.12237e-07	7.09119e-06
boot_309	0.00751335	0.0142698	0.47164	33.0517	275532	0.536533	0.0140034	1.90679e-07	1.90679e-07	6.30226e-06
boot_310	0.00661131	0.0140335	0.321798	22.9307	1277.86	0.478146	0.0137758	4.69033e-05	4.69062e-05	0.00107559
boot_311	0.00716865	0.0118967	0.0219097	1.84166	299975	0.611989	0.011711	4.2825e-06	4.28252e-06	7.88694e-06
boot_312	0.00721866	0.0158078	0.458707	29.0177	906.01	0.464564	0.0154815	4.95031e-05	4.95064e-05	0.00143656
boot_313	0.00758315	0.0165793	0.189808	11.4484	299925	0.467484	0.0162208	3.835e-07	3.835e-07	4.39048e-06
boot_314	0.00699556	0.0156061	0.203356	13.0305	4665.63	0.456847	0.015288	2.07524e-05	2.0753e-05	0.000270422
boot_315	0.00749596	0.0154879	0.123599	7.98034	3746.58	0.492354	0.0151746	4.86577e-05	4.86609e-05	0.00038833
boot_316	0.00651377	0.0123773	0.151603	12.2485	6293.35	0.534099	0.0121763	2.23078e-05	2.23084e-05	0.000273244
boot_317	0.00739662	0.0168881	0.425366	25.1874	985.105	0.446208	0.0165162	4.87098e-05	4.8713e-05	0.00122695
boot_318	0.00645069	0.0155851	0.959821	61.586	717.25	0.421565	0.0152678	2.47485e-05	2.47494e-05	0.00152421
boot_319	0.00690695	0.0153068	0.168589	11.014	1764	0.458086	0.0150007	6.52623e-05	6.52679e-05	0.000718862
boot_320	0.00772271	0.0174885	0.824949	47.171	677.002	0.450647	0.01709	3.8531e-05	3.8533e-05	0.00181764
boot_321	0.00741647	0.0184077	0.397397	21.5886	890.896	0.411005	0.0179668	5.4422e-05	5.44259e-05	0.00117498
boot_322	0.00764353	0.0148744	0.0465825	3.13172	292965	0.524003	0.0145852	1.79979e-06	1.79979e-06	5.63644e-06
boot_323	0.00822481	0.0254419	0.752068	29.5602	454.587	0.332735	0.0246072	5.5663e-05	5.56671e-05	0.00164553
boot_324	0.00750824	0.0135621	0.0415309	3.06228	299971	0.563562	0.0133212	2.10856e-06	2.10856e-06	6.45701e-06
boot_325	0.00682715	0.0140653	0.0500439	3.55798	299986	0.494443	0.0138064	1.37446e-06	1.37447e-06	4.89032e-06
boot_326	0.00696961	0.0141996	0.371992	26.1973	196980	0.500113	0.0139358	2.90809e-07	2.90809e-07	7.61841e-06
boot_327	0.00732389	0.0187965	0.294278	15.656	1672.13	0.398162	0.018337	3.79071e-05	3.7909e-05	0.000593503
boot_328	0.00764059	0.0194528	0.549265	28.2358	613.155	0.401132	0.018961	5.8033e-05	5.80375e-05	0.00163874
boot_329	0.00696175	0.0173024	0.337149	19.4857	725.967	0.409074	0.0169123	7.34055e-05	7.34127e-05	0.00143049
boot_330	0.00674981	0.0170147	0.171856	10.1005	568.011	0.399427	0.0166373	0.000173886	0.000173927	0.00175674
boot_331	0.00740864	0.0226736	0.153209	6.75716	617.992	0.331224	0.0220082	0.000177904	0.000177946	0.00120241
boot_332	0.00753099	0.0166659	0.228054	13.6839	299896	0.461911	0.0163036	3.13773e-07	3.13773e-07	4.29362e-06
boot_333	0.00686383	0.0182211	0.256146	14.0576	783.705	0.382918	0.0177889	8.44868e-05	8.44964e-05	0.00118782
boot_334	0.00692512	0.0130564	0.337355	25.8383	269931	0.539625	0.012833	2.52089e-07	2.52089e-07	6.51356e-06
boot_335	0.00695314	0.0147005	0.202914	13.8032	274906	0.482245	0.0144179	3.68189e-07	3.68189e-07	5.08219e-06
boot_336	0.00692716	0.0153042	0.150943	9.86289	1096.6	0.457637	0.0149981	0.000117022	0.00011704	0.00115436
boot_337	0.00707375	0.0160174	0.187387	11.6989	299997	0.451048	0.0156825	3.51169e-07	3.51169e-07	4.10831e-06
boot_338	0.00718166	0.0146269	0.159876	10.9303	15759.9	0.500261	0.0143471	8.71683e-06	8.71693e-06	9.52786e-05
boot_339	0.00795903	0.0236742	0.152399	6.43733	646.21	0.341438	0.0229498	0.00018695	0.000186997	0.00120376
boot_340	0.00745275	0.0160434	0.0649832	4.05047	299956	0.474438	0.0157074	1.11451e-06	1.11451e-06	4.51429e-06
boot_341	0.00720496	0.0135084	0.322207	23.8523	299873	0.542965	0.0132694	2.49142e-07	2.49142e-07	5.94261e-06
boot_342	0.00722708	0.0155774	0.342031	21.9569	299724	0.473576	0.0152604	2.05047e-07	2.05047e-07	4.5022e-06
boot_343	0.00688941	0.0146035	0.287899	19.7143	11505.5	0.480727	0.0143246	6.12219e-06	6.12224e-06	0.000120696
boot_344	0.00741948	0.0180791	0.257967	14.2688	299982	0.420273	0.0176536	2.5405e-07	2.5405e-07	3.62497e-06
boot_345	0.0069267	0.0175364	0.255205	14.5529	1471.92	0.402581	0.0171357	4.71878e-05	4.71908e-05	0.000686764
boot_346	0.00656432	0.0150561	0.216183	14.3585	721.249	0.440421	0.0147598	0.000114	0.000114017	0.00163711
boot_347	0.0070174	0.0142406	0.120953	8.49352	300000	0.502108	0.0139753	5.9367e-07	5.9367e-07	5.04235e-06
boot_348	0.00710451	0.015481	0.152329	9.83978	1452.12	0.465172	0.0151679	9.13066e-05	9.13177e-05	0.000898546
boot_349	0.00744644	0.0167138	0.141223	8.44949	3504.22	0.454048	0.0163495	4.21324e-05	4.21348e-05	0.000356018
boot_350	0.0070608	0.0172064	0.409896	23.8223	2754.97	0.419204	0.0168205	1.64965e-05	1.64969e-05	0.000392995
boot_351	0.0075383	0.0166008	0.0932501	5.6172	151324	0.464093	0.0162413	1.5282e-06	1.5282e-06	8.58422e-06
boot_352	0.00768902	0.0148628	0.241817	16.27	299532	0.527574	0.014574	3.43726e-07	3.43726e-07	5.59241e-06
boot_353	0.00731895	0.0144155	0.167486	11.6185	299911	0.517457	0.0141437	4.61624e-07	4.61624e-07	5.36337e-06
boot_354	0.00745551	0.0148381	0.206692	13.9298	299901	0.512385	0.0145502	3.77301e-07	3.77301e-07	5.25572e-06
boot_355	0.0071216	0.0144465	0.237041	16.4082	299558	0.502449	0.0141735	3.0818e-07	3.0818e-07	5.05668e-06
boot_356	0.00741397	0.0151119	0.0295421	1.95488	1037.23	0.476684	0.0148134	0.000673848	0.000674454	0.00131848
boot_357	0.00732909	0.0162963	0.347417	21.3188	3802.49	0.45898	0.0159497	1.56979e-05	1.56982e-05	0.000334666
boot_358	0.00729353	0.012701	0.0315173	2.48149	2061.15	0.570577	0.0124895	0.00038967	0.000389873	0.000967464
boot_359	0.00784648	0.0205792	0.229345	11.1445	1236.36	0.389627	0.0200296	6.94928e-05	6.94993e-05	0.000774535
boot_360	0.00731422	0.0196168	0.118527	6.0421	790.016	0.376419	0.0191168	0.000189691	0.000189739	0.00114642
boot_361	0.00648868	0.0127642	0.414184	32.449	7501.73	0.516749	0.0125506	6.58924e-06	6.5893e-06	0.000213816
boot_362	0.0071331	0.0153569	0.192566	12.5394	299719	0.473986	0.0150488	3.59641e-07	3.59641e-07	4.50967e-06
boot_363	0.00668001	0.017198	0.0855576	4.97485	939.863	0.389884	0.0168125	0.000205008	0.000205064	0.00102016
boot_364	0.00692696	0.0146487	0.205049	13.9977	291899	0.482094	0.0143681	3.4173e-07	3.4173e-07	4.78345e-06
boot_365	0.00826132	0.0173012	0.127227	7.35361	1329.89	0.484122	0.0169111	0.00014394	0.000143968	0.00105868
boot_366	0.00703664	0.0168044	0.419343	24.9544	586.012	0.425466	0.0164361	7.59602e-05	7.59679e-05	0.00189573
boot_367	0.00691238	0.0175042	0.172131	9.8337	682.865	0.398906	0.0171049	0.000148241	0.00014827	0.00145805
boot_368	0.00690468	0.0140849	0.311934	22.1467	1666.13	0.497961	0.0138252	4.03209e-05	4.03231e-05	0.000893025
boot_369	0.00653047	0.0135997	1.06394	78.2325	966.793	0.488174	0.0133575	1.89157e-05	1.89162e-05	0.00147986
boot_370	0.00716553	0.0147419	0.223176	15.1389	299931	0.495609	0.0144577	3.24599e-07	3.246e-07	4.91408e-06
boot_371	0.00718902	0.0129672	0.0643764	4.96458	70306.6	0.563798	0.0127468	5.55454e-06	5.55458e-06	2.75761e-05
boot_372	0.00775897	0.0182033	0.213465	11.7267	1786.49	0.434834	0.0177719	5.50885e-05	5.50926e-05	0.000646056
boot_373	0.00726999	0.0184513	0.254355	13.7852	781.043	0.400603	0.0180083	9.31116e-05	9.31231e-05	0.00128372
boot_374	0.00746185	0.0142395	0.43935	30.8543	299445	0.533968	0.0139742	1.86019e-07	1.86019e-07	5.73948e-06
boot_375	0.00700835	0.0158376	0.374095	23.6208	706.344	0.449255	0.01551	7.3337e-05	7.33442e-05	0.00173244
boot_376	0.00736926	0.0235632	0.277166	11.7627	442.303	0.31855	0.0228454	0.000134775	0.000134799	0.0015856
boot_377	0.00741605	0.0188684	0.149613	7.92928	285765	0.402914	0.0184054	4.46708e-07	4.46708e-07	3.54207e-06
boot_378	0.00709713	0.0160661	0.160542	9.99258	299629	0.451195	0.0157292	4.11884e-07	4.11884e-07	4.11579e-06
boot_379	0.00701275	0.0168789	0.211674	12.5407	903.69	0.421445	0.0165074	9.64152e-05	9.64276e-05	0.00120927
boot_380	0.00711931	0.0151707	0.0211057	1.39121	255717	0.478637	0.0148699	3.87082e-06	3.87084e-06	5.38518e-06
boot_381	0.00698384	0.018691	0.236708	12.6643	568.453	0.378633	0.0182365	0.000126966	0.000126987	0.0016082
boot_382	0.00691162	0.0152317	0.262605	17.2407	299969	0.462971	0.0149285	2.50044e-07	2.50044e-07	4.31092e-06
boot_383	0.00686773	0.0196848	0.189904	9.64724	731.647	0.354118	0.0191814	0.000116515	0.000116533	0.00112422
boot_384	0.00732078	0.0148664	0.404367	27.2002	436.384	0.497884	0.0145774	0.000125307	0.000125328	0.00340895
boot_385	0.00702526	0.0161618	0.833211	51.5542	7265.1	0.443937	0.0158209	3.1973e-06	3.19731e-06	0.000164835
boot_386	0.00721004	0.0187051	0.136951	7.32159	578.537	0.387552	0.0182499	0.000224087	0.000224153	0.00164116
boot_387	0.00708621	0.0157208	0.313184	19.9217	600.929	0.456489	0.015398	0.000105236	0.000105251	0.00209677
boot_388	0.00731447	0.0179326	0.17825	9.93995	996.793	0.414059	0.0175139	0.000106982	0.000106997	0.00106355
boot_389	0.00737842	0.0151106	0.120573	7.97939	231413	0.498105	0.0148122	8.06197e-07	8.06198e-07	6.43297e-06
boot_390	0.00695381	0.0131685	0.165191	12.5444	299996	0.537318	0.0129413	4.62888e-07	4.62888e-07	5.80664e-06
boot_391	0.00661822	0.0129685	0.113987	8.7895	277755	0.519129	0.0127481	6.63304e-07	6.63305e-07	5.83012e-06
boot_392	0.00787326	0.0162991	0.114048	6.99719	91697.2	0.493475	0.0159524	2.27759e-06	2.2776e-06	1.59368e-05
boot_393	0.0078133	0.0176581	0.363807	20.6028	633.129	0.449896	0.0172519	9.4046e-05	9.40578e-05	0.00193786
boot_394	0.00732359	0.0165096	0.2382	14.428	791.513	0.449705	0.016154	0.000107339	0.000107355	0.00154891
boot_395	0.00680858	0.0125002	0.104076	8.32596	299990	0.553728	0.0122953	7.45156e-07	7.45157e-07	6.20415e-06
boot_396	0.00772715	0.0157229	0.100083	6.36543	299980	0.501735	0.0154001	7.91018e-07	7.91019e-07	5.03518e-06
boot_397	0.00729396	0.0134565	0.0723219	5.37452	702.616	0.535671	0.0132193	0.000458253	0.000458534	0.0024644
boot_398	0.00684006	0.018653	0.987036	52.9157	360.945	0.374206	0.0182003	4.69617e-05	4.69646e-05	0.00248517
boot_399	0.00728837	0.0225725	0.162411	7.19509	1514.22	0.330528	0.021913	6.79738e-05	6.79799e-05	0.000489122
boot_400	0.00694327	0.0141353	0.29518	20.8825	299742	0.50045	0.0138738	2.40073e-07	2.40073e-07	5.01332e-06
boot_401	0.00699299	0.015303	0.165829	10.8364	4896.67	0.465414	0.014997	2.4611e-05	2.46118e-05	0.000266703
boot_402	0.00741661	0.0157938	0.11983	7.58716	299937	0.479457	0.0154681	6.0712e-07	6.0712e-07	4.60632e-06
boot_403	0.00730979	0.0218736	0.238124	10.8864	803.671	0.341178	0.0212537	8.87857e-05	8.87962e-05	0.000966667
boot_404	0.0076171	0.016498	0.392063	23.7643	870.547	0.469745	0.0161429	6.42319e-05	6.42374e-05	0.00152656
boot_405	0.00715549	0.0157438	0.242352	15.3935	299317	0.464028	0.0154201	2.81853e-07	2.81853e-07	4.33872e-06
boot_406	0.00643411	0.01352	0.362173	26.7879	299997	0.484468	0.0132806	1.75406e-07	1.75406e-07	4.69877e-06
boot_407	0.00777677	0.0172322	0.0807089	4.6836	1704.37	0.456568	0.0168452	0.000157873	0.000157906	0.00073957
boot_408	0.00738881	0.0143343	0.0770599	5.37593	295177	0.525282	0.0140654	1.04595e-06	1.04595e-06	5.62297e-06
boot_409	0.0074179	0.0167992	0.20417	12.1535	478.354	0.444474	0.0164312	0.000206434	0.00020649	0.00250959
boot_410	0.00715041	0.01962	1.36264	69.4514	789.705	0.373445	0.0191198	1.63009e-05	1.63013e-05	0.00113215
boot_411	0.00715685	0.0178643	0.165024	9.23763	760.433	0.405206	0.0174487	0.000145472	0.0001455	0.00134407
boot_412	0.0075095	0.0201208	0.690782	34.3316	434.416	0.381276	0.0195951	6.19773e-05	6.19825e-05	0.00212796
boot_413	0.007035	0.0124703	0.12886	10.3334	300000	0.573499	0.0122663	6.50638e-07	6.50638e-07	6.7233e-06
boot_414	0.00760095	0.0158063	0.130456	8.25343	299833	0.490997	0.01548	5.84705e-07	5.84705e-07	4.82583e-06
boot_415	0.00711279	0.0194136	0.259558	13.3699	722.05	0.372804	0.0189238	9.23576e-05	9.2369e-05	0.00123496
boot_416	0.0072978	0.0181989	0.422283	23.2038	522.532	0.407893	0.0177678	8.52247e-05	8.52343e-05	0.00197776
boot_417	0.00721169	0.0205428	0.209767	10.2112	542.292	0.355852	0.0199951	0.000149646	0.000149675	0.00152837
boot_418	0.00703155	0.0153315	0.450612	29.3912	298717	0.468004	0.0150244	1.50298e-07	1.50298e-07	4.41746e-06
boot_419	0.00668605	0.0138971	0.122144	8.78919	299943	0.490005	0.0136443	5.46686e-07	5.46686e-07	4.80493e-06
boot_420	0.00682612	0.0154575	0.277474	17.9507	299685	0.450698	0.0151454	2.2878e-07	2.2878e-07	4.10676e-06
boot_421	0.00678388	0.0144819	0.17495	12.0806	924.311	0.473012	0.0142075	0.000120574	0.000120594	0.00145685
boot_422	0.00723325	0.0199725	0.906318	45.3783	392.54	0.370202	0.0194545	4.94991e-05	4.95024e-05	0.00224633
boot_423	0.00736235	0.0147481	0.137196	9.30265	11169.8	0.508516	0.0144637	1.49359e-05	1.49362e-05	0.000138947
boot_424	0.00682891	0.0152315	0.437202	28.7038	299301	0.457441	0.0149283	1.47208e-07	1.47208e-07	4.22544e-06
boot_425	0.00743328	0.01711	0.22694	13.2636	299914	0.444341	0.0167284	3.01538e-07	3.01538e-07	3.99948e-06
boot_426	0.00740436	0.0171711	0.15796	9.19918	907.098	0.436411	0.0167867	0.000139194	0.00013922	0.00128071
boot_427	0.00742856	0.0195186	0.237902	12.1885	3863.14	0.38984	0.0190236	2.03537e-05	2.03543e-05	0.000248087
boot_428	0.00711706	0.0149984	0.338653	22.5793	1941.86	0.482889	0.0147043	3.19466e-05	3.1948e-05	0.000721363
boot_429	0.00682942	0.0161133	0.171438	10.6395	1193.76	0.429727	0.0157744	8.8994e-05	8.90045e-05	0.000946967
boot_430	0.00760854	0.0188247	0.324426	17.2341	612.531	0.411143	0.0183638	9.92105e-05	9.92236e-05	0.00171003
boot_431	0.00754592	0.0188562	0.223454	11.8504	791.161	0.406705	0.0183938	0.000109674	0.00010969	0.00129987
boot_432	0.007504	0.0130249	0.0188609	1.44806	299380	0.585972	0.0128026	4.89698e-06	4.89702e-06	7.09117e-06
boot_433	0.00731602	0.0175086	0.702241	40.1082	621.883	0.426109	0.0171092	4.46519e-05	4.46546e-05	0.00179102
boot_434	0.00688853	0.0168487	0.274588	16.2973	802.118	0.41514	0.0164785	8.1448e-05	8.14568e-05	0.00132752
boot_435	0.00723617	0.0152114	0.144539	9.50202	298356	0.485339	0.014909	4.98958e-07	4.98958e-07	4.74111e-06
boot_436	0.0070406	0.0155739	0.130951	8.40838	2664.38	0.459448	0.0152571	5.69089e-05	5.69132e-05	0.000478548
boot_437	0.00712697	0.0146863	0.146979	10.0079	299978	0.494766	0.0144042	4.89288e-07	4.89288e-07	4.89675e-06
boot_438	0.00739946	0.0210057	0.262787	12.5103	574.232	0.358463	0.0204334	0.00011667	0.000116688	0.0014598
boot_439	0.00734589	0.0205507	0.209499	10.1943	575.727	0.362614	0.0200026	0.000145399	0.000145427	0.00148252
boot_440	0.00833086	0.0204798	0.363673	17.7576	605.277	0.414987	0.0199354	9.89966e-05	9.90097e-05	0.00175818
boot_441	0.00741589	0.0153265	0.166164	10.8416	200534	0.493727	0.0150195	6.72836e-07	6.72837e-07	7.29465e-06
boot_442	0.00720704	0.0133295	0.297638	22.3292	298855	0.550283	0.0130968	2.75045e-07	2.75045e-07	6.14153e-06
boot_443	0.00713729	0.0158162	0.0968077	6.12081	1108.37	0.454297	0.0154895	0.000184069	0.000184114	0.00112693
boot_444	0.00651337	0.0186361	1.81143	97.2004	622.799	0.3577	0.0181842	1.37993e-05	1.37996e-05	0.00134132
boot_445	0.0072366	0.0199433	0.193119	9.68339	747.308	0.368575	0.0194267	0.000120995	0.000121015	0.00117183
boot_446	0.00704878	0.0170595	0.454479	26.6409	709.19	0.420585	0.0166801	5.76294e-05	5.76339e-05	0.00153542
boot_447	0.00716512	0.01685	0.256396	15.2164	750.111	0.431344	0.0164797	9.96846e-05	9.96979e-05	0.00151704
boot_448	0.00725502	0.01598	0.200153	12.5253	2443.03	0.462233	0.0156466	4.21348e-05	4.21372e-05	0.000527781
boot_449	0.0081448	0.0179516	0.0317346	1.76779	299791	0.464494	0.0175319	2.45504e-06	2.45505e-06	4.34e-06
boot_450	0.007595	0.0141087	0.0683221	4.84255	230158	0.548394	0.0138482	1.63427e-06	1.63427e-06	7.91403e-06
boot_451	0.00638744	0.0121457	0.34934	28.7623	299925	0.534409	0.0119522	1.99583e-07	1.99583e-07	5.74046e-06
boot_452	0.00708392	0.0124595	0.0876756	7.03683	291026	0.577965	0.0122559	1.00308e-06	1.00308e-06	7.0585e-06
boot_453	0.00725789	0.0135639	0.315839	23.2853	300000	0.544759	0.0133229	2.56951e-07	2.56951e-07	5.98319e-06
boot_454	0.00703408	0.0147984	0.203168	13.7291	279905	0.484694	0.014512	3.67147e-07	3.67147e-07	5.0406e-06
boot_455	0.00717742	0.0187533	0.417027	22.2376	421.59	0.388898	0.0182958	0.000101821	0.000101835	0.00226455
boot_456	0.0076845	0.01995	0.076206	3.81984	285403	0.395405	0.0194331	8.99839e-07	8.9984e-07	3.43724e-06
boot_457	0.00789497	0.0199789	0.127096	6.36152	1997	0.403245	0.0194605	7.97857e-05	7.97942e-05	0.000507612
boot_458	0.00704269	0.0145493	0.160488	11.0306	295690	0.49343	0.0142725	4.47964e-07	4.47965e-07	4.94131e-06
boot_459	0.00725707	0.0195415	6.47429	331.31	344.613	0.38078	0.0190453	8.07895e-06	8.07904e-06	0.00267666
boot_460	0.00699901	0.0145108	0.18674	12.869	3066.3	0.490354	0.0142354	3.6574e-05	3.65758e-05	0.000470695
boot_461	0.00709421	0.0187176	0.378923	20.2441	526.063	0.385498	0.0182619	8.83593e-05	8.83697e-05	0.00178897
boot_462	0.00744498	0.0177765	0.232661	13.0881	403.797	0.421842	0.0173649	0.000207088	0.000207145	0.00271114
boot_463	0.00729033	0.0194602	0.359875	18.4929	445.68	0.380695	0.0189681	0.000111876	0.000111893	0.00206922
boot_464	0.00677423	0.0132591	0.0792756	5.97894	289395	0.519908	0.0130288	9.3881e-07	9.38812e-07	5.6131e-06
boot_465	0.00746308	0.0162818	0.488496	30.0027	695.901	0.466219	0.0159358	6.27497e-05	6.2755e-05	0.00188282
boot_466	0.00764776	0.0173159	0.26606	15.3651	931.219	0.449077	0.0169251	8.54545e-05	8.54642e-05	0.00131316
boot_467	0.0073087	0.0173639	0.135088	7.77979	1207.25	0.426643	0.016971	0.000118841	0.00011886	0.000924705
boot_468	0.00687638	0.0173307	0.279727	16.1406	619.478	0.40238	0.0169393	0.000101009	0.000101022	0.00163055
boot_469	0.0077292	0.0163355	0.507405	31.0615	5269.73	0.483183	0.0159873	8.56753e-06	8.56763e-06	0.000266124
boot_470	0.00778274	0.0192499	0.13285	6.90134	280620	0.41466	0.0187682	5.48686e-07	5.48687e-07	3.78667e-06
boot_471	0.00675703	0.0133449	0.514494	38.5537	300000	0.515343	0.0131116	1.37901e-07	1.37901e-07	5.31658e-06
boot_472	0.00741212	0.0139376	0.0924953	6.63636	150444	0.541629	0.0136834	1.7753e-06	1.77531e-06	1.17816e-05
boot_473	0.00669266	0.0154868	1.28417	82.9204	875.342	0.440477	0.0151735	1.62688e-05	1.62692e-05	0.00134905
boot_474	0.00715635	0.0209096	0.576963	27.5933	577.993	0.350175	0.0203424	5.06822e-05	5.06856e-05	0.00139858
boot_475	0.00812625	0.0163407	0.0284965	1.7439	3630.51	0.500718	0.0159923	0.000237602	0.000237678	0.000414486
boot_476	0.00712319	0.0140112	0.283769	20.253	299997	0.517879	0.0137543	2.65191e-07	2.65191e-07	5.3709e-06
boot_477	0.00709491	0.0162654	0.297365	18.282	1493.35	0.444123	0.0159202	4.38966e-05	4.38992e-05	0.000802566
boot_478	0.00660873	0.0178476	0.123568	6.92353	299892	0.379083	0.0174327	4.41062e-07	4.41062e-07	3.05371e-06
boot_479	0.00724511	0.0184947	0.282606	15.2804	2469.72	0.400519	0.0180496	2.65556e-05	2.65566e-05	0.000405795
boot_480	0.00654713	0.0130025	0.455418	35.0254	290246	0.512252	0.0127809	1.54964e-07	1.54964e-07	5.42767e-06
boot_481	0.00729025	0.0143979	0.439903	30.5532	1533.53	0.514893	0.0141267	3.39799e-05	3.39814e-05	0.00103824
boot_482	0.00710766	0.0159845	0.316023	19.7706	1165.26	0.452256	0.0156509	5.37594e-05	5.37633e-05	0.00106293
boot_483	0.00677828	0.0187843	2.73268e+10	1.45477e+12	413.095	0.369885	0.0183253	1.4652e-15	1.4652e-15	0.00213152
boot_484	0.00710819	0.0176429	0.134399	7.61773	1094.83	0.408111	0.0172374	0.000124011	0.000124031	0.000944836
boot_485	0.00783065	0.0224606	0.323922	14.4218	314.184	0.353711	0.0218075	0.00018118	0.000181223	0.00261357
boot_486	0.00715079	0.0152725	0.147472	9.65606	1741.42	0.474916	0.0149677	8.0682e-05	8.06906e-05	0.000779153
boot_487	0.00733517	0.015376	0.132479	8.61595	7328.78	0.486067	0.0150671	2.24671e-05	2.24677e-05	0.000193581
boot_488	0.00693832	0.0208593	0.635742	30.4777	415.278	0.339891	0.0202948	6.10232e-05	6.10282e-05	0.00186
boot_489	0.00676089	0.0127125	0.134632	10.5905	3630.67	0.53916	0.0125007	4.56412e-05	4.5644e-05	0.000483391
boot_490	0.00744246	0.0153961	0.042584	2.7659	289741	0.493262	0.0150864	1.82196e-06	1.82197e-06	5.03939e-06
boot_491	0.00685145	0.0159006	0.231883	14.5833	451.845	0.433687	0.0155705	0.000174328	0.000174368	0.00254286
boot_492	0.00699511	0.0147938	0.22698	15.343	792.727	0.478103	0.0145076	0.000112979	0.000112996	0.00173369
boot_493	0.00731665	0.0132466	0.195479	14.7569	295213	0.562083	0.0130167	4.41945e-07	4.41946e-07	6.52176e-06
boot_494	0.00690689	0.0159833	0.311967	19.5183	1195.81	0.439535	0.0156498	5.04004e-05	5.04038e-05	0.000983796
boot_495	0.00738207	0.0154929	0.0871131	5.62279	249139	0.48629	0.0151793	1.01362e-06	1.01362e-06	5.69938e-06
boot_496	0.00756416	0.016821	0.285364	16.9647	1173.59	0.457674	0.016452	6.35805e-05	6.35859e-05	0.00107872
boot_497	0.00641889	0.0192334	0.199192	10.3566	344.102	0.33478	0.0187525	0.000211828	0.000211888	0.00219443
boot_498	0.00799859	0.0234384	0.297117	12.6765	597.316	0.348884	0.0227281	0.000106148	0.000106163	0.00134577
boot_499	0.00709561	0.01337	0.148128	11.0791	75267.5	0.5401	0.0131358	2.11246e-06	2.11246e-06	2.34043e-05
boot_500	0.0068886	0.0141365	0.168043	11.8872	297274	0.496462	0.0138749	4.18513e-07	4.18513e-07	4.97495e-06
boot_501	0.00755242	0.0164168	0.225563	13.7398	2305.44	0.468731	0.0160651	4.17799e-05	4.17822e-05	0.000574078
boot_502	0.00744639	0.0209098	0.305891	14.6291	333.734	0.360602	0.0203426	0.000173273	0.000173313	0.00253541
boot_503	0.00721315	0.014735	0.0927312	6.29325	138436	0.499082	0.0144511	1.71544e-06	1.71544e-06	1.07957e-05
boot_504	0.00742656	0.0184292	0.73114	39.6729	563.606	0.411346	0.0179872	4.68779e-05	4.68809e-05	0.0018599
boot_505	0.00720504	0.0155854	0.249253	15.9927	768.154	0.468157	0.0152681	0.00010748	0.000107496	0.00171915
boot_506	0.00708513	0.0197955	0.154409	7.80022	1581.29	0.365062	0.0192864	6.99207e-05	6.99272e-05	0.000545448
boot_507	0.00663409	0.0192337	0.203475	10.5791	568.831	0.349125	0.0187528	0.000133704	0.000133728	0.00141471
boot_508	0.00652787	0.0124764	0.529317	42.4256	273231	0.531918	0.0122722	1.47047e-07	1.47047e-07	6.23854e-06
boot_509	0.00710681	0.0141024	0.780037	55.3123	300000	0.513415	0.0138421	9.53804e-08	9.53804e-08	5.27571e-06
boot_510	0.00745118	0.0146072	0.192231	13.1601	3978.39	0.519001	0.0143281	3.09136e-05	3.09149e-05	0.000406842
boot_511	0.00749938	0.0138236	0.0165467	1.19699	4632.43	0.541707	0.0135734	0.000319754	0.00031989	0.000382904
boot_512	0.00668177	0.01197	0.225075	18.8032	299674	0.567104	0.011782	3.48729e-07	3.4873e-07	6.55725e-06
boot_513	0.00726491	0.0138424	0.0549698	3.9711	299790	0.534466	0.0135916	1.44654e-06	1.44654e-06	5.74438e-06
boot_514	0.00738348	0.0192003	0.159532	8.30883	1169.89	0.391171	0.018721	9.91467e-05	9.91598e-05	0.000823902
boot_515	0.00689872	0.0154544	1.07462	69.5349	1169.4	0.455035	0.0151424	1.54028e-05	1.54031e-05	0.00107105
boot_516	0.00680991	0.0162234	0.453562	27.9573	1123.13	0.427552	0.0158799	3.56794e-05	3.56811e-05	0.000997548
boot_517	0.00690393	0.014709	0.279706	19.0159	1543.43	0.476883	0.0144261	4.65907e-05	4.65936e-05	0.000886022
boot_518	0.00717938	0.0190431	0.221157	11.6135	384.306	0.379707	0.0185716	0.000205733	0.000205789	0.00238993
boot_519	0.00678136	0.014326	0.170931	11.9315	2365.61	0.480584	0.0140575	4.91707e-05	4.91739e-05	0.000586719
boot_520	0.00718925	0.0123918	0.0518005	4.18023	299993	0.58969	0.0121904	1.71907e-06	1.71907e-06	7.18611e-06
boot_521	0.0065273	0.0172363	0.390953	22.6819	724.234	0.38531	0.0168491	5.72383e-05	5.72426e-05	0.00129837
boot_522	0.00758763	0.0158944	0.218918	13.7732	286174	0.487481	0.0155646	3.61971e-07	3.61971e-07	4.98551e-06
boot_523	0.00779179	0.017884	0.102864	5.7517	288546	0.44605	0.0174675	7.27769e-07	7.27769e-07	4.18591e-06
boot_524	0.00690986	0.0147427	0.871142	59.0896	1326.2	0.477277	0.0144585	1.74771e-05	1.74775e-05	0.00103274
boot_525	0.00757555	0.0189645	1.85642	97.8892	593.304	0.408988	0.0184968	1.78729e-05	1.78733e-05	0.0017496
boot_526	0.00748614	0.0172905	0.325184	18.8071	299390	0.442937	0.0169009	2.11822e-07	2.11822e-07	3.98376e-06
boot_527	0.00767166	0.0148248	0.175878	11.8637	1805.43	0.525186	0.0145375	7.74602e-05	7.74682e-05	0.000919061
boot_528	0.00675449	0.0153121	0.524402	34.2475	299662	0.450122	0.0150057	1.19645e-07	1.19645e-07	4.09754e-06
boot_529	0.00732335	0.0188264	0.426976	22.6797	591.026	0.396344	0.0183654	7.34735e-05	7.34807e-05	0.00166652
boot_530	0.00738985	0.0144456	0.0341134	2.36152	289508	0.521338	0.0141726	2.38962e-06	2.38963e-06	5.64315e-06
boot_531	0.00710814	0.0134914	0.0291961	2.16406	299943	0.53625	0.013253	2.67219e-06	2.6722e-06	5.7828e-06
boot_532	0.00775399	0.0179478	0.716481	39.9204	1527.85	0.44175	0.0175283	1.94609e-05	1.94614e-05	0.000776908
boot_533	0.00763348	0.0149663	0.0401167	2.68046	299911	0.520156	0.0146735	2.02266e-06	2.02267e-06	5.42168e-06
boot_534	0.00673508	0.0134703	0.381569	28.3267	68419	0.508946	0.0132326	8.0216e-07	8.0216e-07	2.27226e-05
boot_535	0.00759884	0.0207433	0.190994	9.20752	533.601	0.37085	0.020185	0.00017996	0.000180003	0.00165738
boot_536	0.00747608	0.0155764	0.0935444	6.00553	277121	0.489902	0.0152595	8.65617e-07	8.65618e-07	5.19849e-06
boot_537	0.00739733	0.0194785	0.152849	7.84704	310.518	0.377395	0.0189854	0.000373149	0.000373335	0.00292958
boot_538	0.00705188	0.0164055	0.192429	11.7296	541.182	0.43288	0.0160543	0.000180368	0.000180411	0.00211614
boot_539	0.0067196	0.0179323	0.275925	15.387	927.769	0.381391	0.0175136	6.47815e-05	6.47871e-05	0.000996879
boot_540	0.00771617	0.0200351	0.199567	9.96086	1543.04	0.393453	0.0195138	6.33064e-05	6.33117e-05	0.000630639
boot_541	0.00698382	0.0142538	0.20985	14.7224	15420.6	0.499039	0.0139879	6.58173e-06	6.58179e-06	9.69e-05
boot_542	0.00682734	0.0164556	0.358052	21.7586	631.286	0.421141	0.0161023	7.94489e-05	7.94574e-05	0.00172888
boot_543	0.00736671	0.0178186	0.169091	9.48954	1085.08	0.419737	0.0174051	0.000105374	0.000105389	0.00100009
boot_544	0.00772877	0.0151132	0.263154	17.4122	286549	0.521688	0.0148146	3.27897e-07	3.27898e-07	5.70942e-06
boot_545	0.00678949	0.0177753	0.665332	37.4302	816.721	0.389914	0.0173637	3.13598e-05	3.13611e-05	0.00117385
boot_546	0.00726736	0.0172225	0.206681	12.0007	877.203	0.428037	0.0168359	0.000106635	0.00010665	0.00127987
boot_547	0.00738687	0.0219405	0.174377	7.94771	614.875	0.341608	0.0213169	0.000159259	0.000159293	0.00126602
boot_548	0.00715347	0.0133425	0.0260777	1.95448	1655.83	0.527046	0.0131093	0.000516505	0.000516861	0.0010102
boot_549	0.0071199	0.0146184	0.264868	18.1188	4100.4	0.495844	0.014339	1.98572e-05	1.98577e-05	0.000359797
boot_550	0.00777412	0.0224567	0.147385	6.56305	732.53	0.351518	0.0218039	0.000169126	0.000169164	0.00111023
boot_551	0.00744982	0.0189681	0.319665	16.8528	529.205	0.399061	0.0185002	0.000111687	0.000111704	0.00188252
boot_552	0.00699278	0.0189866	0.228907	12.0562	886.927	0.374785	0.0185178	8.40901e-05	8.40996e-05	0.00101392
boot_553	0.00739147	0.0161539	0.128853	7.97659	11959.2	0.466957	0.0158133	1.37748e-05	1.37751e-05	0.000109878
boot_554	0.00718381	0.0221407	0.451566	20.3952	434.635	0.331432	0.0215059	8.38853e-05	8.38947e-05	0.00171105
boot_555	0.00733063	0.0208276	1.04971	50.4002	477.185	0.360632	0.0202648	3.51791e-05	3.51808e-05	0.00177312
boot_556	0.00740033	0.0189598	0.201715	10.6391	801.198	0.396412	0.0184923	0.000115573	0.00011559	0.00122977
boot_557	0.00726283	0.0166367	0.437083	26.2722	653.074	0.443854	0.0162757	6.97725e-05	6.97789e-05	0.00183325
boot_558	0.00738143	0.0186977	0.811059	43.3776	542.511	0.403212	0.0182429	4.30656e-05	4.30681e-05	0.00186819
boot_559	0.00728448	0.0145843	0.167123	11.4591	299992	0.509171	0.0143061	4.52652e-07	4.52652e-07	5.18699e-06
boot_560	0.00726145	0.0187851	0.207594	11.051	682.54	0.391983	0.018326	0.000128207	0.000128229	0.00141706
boot_561	0.00761928	0.0214845	0.437916	20.3829	300.345	0.36057	0.0208862	0.000138166	0.000138192	0.00281675
boot_562	0.00703561	0.0207963	0.621499	29.8851	385.858	0.34547	0.0202352	6.86578e-05	6.86641e-05	0.00205203
boot_563	0.00730883	0.0180843	0.252601	13.968	201673	0.413886	0.0176585	3.76018e-07	3.76018e-07	5.25221e-06
boot_564	0.00668517	0.0169614	0.245695	14.4856	1142.36	0.400863	0.0165863	6.0649e-05	6.06539e-05	0.000878606
boot_565	0.00714783	0.0160882	0.111656	6.94025	275529	0.453797	0.0157504	6.51713e-07	6.51713e-07	4.52305e-06
boot_566	0.00672425	0.0148318	0.421983	28.4512	299511	0.462327	0.0145442	1.51359e-07	1.51359e-07	4.30635e-06
boot_567	0.00739309	0.0177238	0.160941	9.08048	299973	0.42697	0.0173147	4.10318e-07	4.10319e-07	3.72589e-06
boot_568	0.00667433	0.0151823	0.591984	38.9916	299964	0.448506	0.0148811	1.04299e-07	1.04299e-07	4.06678e-06
boot_569	0.00690446	0.0143643	0.299725	20.8659	299603	0.489865	0.0140944	2.30408e-07	2.30408e-07	4.80768e-06
boot_570	0.00728173	0.0148747	0.11937	8.02506	149470	0.499204	0.0145854	1.24654e-06	1.24654e-06	1.00036e-05
boot_571	0.00648104	0.0117055	0.132064	11.2822	143853	0.562272	0.0115256	1.18719e-06	1.18719e-06	1.33941e-05
boot_572	0.00733184	0.0147745	0.207014	14.0116	3092.3	0.50482	0.0144891	3.52935e-05	3.52952e-05	0.000494542
boot_573	0.00768649	0.017648	0.210918	11.9514	1535.96	0.443692	0.0172422	6.51714e-05	6.51771e-05	0.000778957
boot_574	0.00740159	0.0163204	0.358024	21.9373	657.46	0.460389	0.0159728	8.87328e-05	8.87433e-05	0.00194678
boot_575	0.00755204	0.0139183	0.22169	15.928	2009.37	0.550777	0.0136647	5.74627e-05	5.74671e-05	0.000915334
boot_576	0.00694323	0.0185189	0.282857	15.274	682.003	0.381148	0.0180726	8.86868e-05	8.86973e-05	0.00135476
boot_577	0.00754608	0.0178515	0.163805	9.17596	298879	0.432762	0.0174365	4.1728e-07	4.1728e-07	3.82895e-06
boot_578	0.00729512	0.0134061	0.270014	20.141	299923	0.553879	0.0131707	3.08291e-07	3.08292e-07	6.20931e-06
boot_579	0.0076242	0.0177284	0.251134	14.1656	9124.61	0.439927	0.017319	9.11543e-06	9.11554e-06	0.000129127
boot_580	0.00719368	0.0145489	0.0852657	5.86065	299892	0.504011	0.014272	8.67258e-07	8.67259e-07	5.0827e-06
boot_581	0.0073991	0.0164444	0.34289	20.8515	4499.57	0.459357	0.0160915	1.35838e-05	1.35841e-05	0.000283248
boot_582	0.00725987	0.0168767	0.326739	19.3604	468.128	0.435485	0.0165053	0.000127676	0.000127698	0.00247228
boot_583	0.00743228	0.0180562	0.247097	13.6849	1026.72	0.418992	0.0176317	7.69878e-05	7.69957e-05	0.00105368
boot_584	0.00688827	0.0173099	0.328907	19.0011	549.983	0.403698	0.0169194	9.71748e-05	9.71874e-05	0.00184667
boot_585	0.00731162	0.0163943	0.0630729	3.84725	281851	0.455696	0.0160436	1.15812e-06	1.15812e-06	4.45559e-06
boot_586	0.00759604	0.0144157	0.376571	26.1222	887.547	0.53461	0.0141439	7.43208e-05	7.43282e-05	0.00194162
boot_587	0.00705904	0.0158705	0.149809	9.43945	849.96	0.448802	0.0155416	0.000152228	0.000152259	0.00143724
boot_588	0.00678186	0.0170733	0.256092	14.9996	497.629	0.401431	0.0166933	0.000134773	0.000134797	0.0020219
boot_589	0.00738198	0.0173935	0.428035	24.6089	641.58	0.43184	0.0169993	7.22103e-05	7.22173e-05	0.00177719
boot_590	0.00767674	0.0174582	0.447826	25.6513	657.319	0.447622	0.0170611	7.2091e-05	7.20979e-05	0.00184941
boot_591	0.00660126	0.0167235	0.418174	25.0052	452.318	0.400287	0.0163587	8.85206e-05	8.85311e-05	0.00221374
boot_592	0.00730098	0.0189393	0.339414	17.9211	570.956	0.392116	0.0184729	9.45622e-05	9.45741e-05	0.00169487
boot_593	0.00670581	0.0159086	0.427259	26.8571	736.844	0.428378	0.0155782	5.68035e-05	5.68078e-05	0.00152569
boot_594	0.00726223	0.0175789	0.362035	20.5948	539.416	0.419507	0.0171763	9.75777e-05	9.75904e-05	0.00200986
boot_595	0.007111	0.0148231	0.121223	8.17796	1766.63	0.485736	0.0145358	9.80654e-05	9.80782e-05	0.000802079
boot_596	0.00718315	0.0131428	0.164655	12.5282	299948	0.556108	0.0129164	5.0008e-07	5.0008e-07	6.26508e-06
boot_597	0.00750574	0.0151602	0.268139	17.6871	31893.9	0.505014	0.0148598	2.71292e-06	2.71293e-06	4.79838e-05
boot_598	0.00762869	0.0155028	0.339918	21.9263	299054	0.502249	0.0151888	2.30826e-07	2.30826e-07	5.06115e-06
boot_599	0.00711747	0.0152432	0.409644	26.8739	299453	0.476412	0.0149395	1.696e-07	1.696e-07	4.55781e-06
boot_600	0.00755362	0.0193411	0.120029	6.20591	5765.94	0.399731	0.0188549	2.7915e-05	2.79161e-05	0.000173244
boot_601	0.00750002	0.016809	0.450022	26.7727	1870.31	0.455361	0.0164406	2.50457e-05	2.50465e-05	0.000670562
boot_602	0.00694659	0.0126231	0.127068	10.0663	16754.6	0.55917	0.0124141	1.12813e-05	1.12815e-05	0.000113563
boot_603	0.00656916	0.0136775	0.153775	11.2429	2028.01	0.486664	0.0134326	6.23689e-05	6.23741e-05	0.000701266
boot_604	0.0070794	0.0155909	0.311152	19.9573	299911	0.463505	0.0152734	2.16514e-07	2.16514e-07	4.32104e-06
boot_605	0.00732901	0.0177921	1.34511	75.6018	681.39	0.420992	0.0173798	2.11716e-05	2.11722e-05	0.00160065
boot_606	0.00654751	0.0182317	0.228852	12.5524	712.031	0.364422	0.017799	9.62277e-05	9.62401e-05	0.00120805
boot_607	0.00621142	0.0122214	4.48546	367.019	299951	0.516524	0.0120254	1.45569e-08	1.45569e-08	5.34266e-06
boot_608	0.00718036	0.0179158	0.827416	46.1836	768.611	0.40937	0.0174978	2.92884e-05	2.92896e-05	0.0013527
boot_609	0.00674736	0.0151842	0.336201	22.1416	1101.86	0.4515	0.0148828	5.06102e-05	5.06137e-05	0.00112067
boot_610	0.00789128	0.0154133	0.0269576	1.74898	221907	0.522367	0.0151029	4.22684e-06	4.22686e-06	7.39272e-06
boot_611	0.00751391	0.0160929	0.143405	8.91109	299757	0.47691	0.0157548	5.11977e-07	5.11978e-07	4.56228e-06
boot_612	0.00762355	0.017402	0.201515	11.58	2187.54	0.446695	0.0170074	4.7805e-05	4.7808e-05	0.000553616
boot_613	0.00702793	0.0137628	0.74385	54.0478	1499.47	0.519306	0.0135148	1.99954e-05	1.9996e-05	0.00108074
boot_614	0.00736326	0.0150928	0.0684977	4.53844	299745	0.497646	0.0147951	1.09231e-06	1.09231e-06	4.95737e-06
boot_615	0.00704475	0.0159139	0.25438	15.9848	227467	0.452061	0.0155832	3.40353e-07	3.40353e-07	5.44047e-06
boot_616	0.00786494	0.020177	0.621672	30.8109	433.598	0.39801	0.0196484	7.42341e-05	7.42415e-05	0.00228745
boot_617	0.00744677	0.015056	0.162593	10.7992	286705	0.504516	0.0147597	4.93297e-07	4.93298e-07	5.32722e-06
boot_618	0.00765052	0.0173175	0.343443	19.8322	670.423	0.448988	0.0169267	9.19277e-05	9.19389e-05	0.00182335
boot_619	0.00639999	0.0129303	0.344999	26.6814	299926	0.503486	0.0127112	1.90075e-07	1.90075e-07	5.07146e-06
boot_620	0.00726397	0.0176581	0.121272	6.86783	299999	0.421036	0.0172519	5.29444e-07	5.29445e-07	3.63614e-06
boot_621	0.00739236	0.0154152	0.295014	19.1379	1830.8	0.488023	0.0151048	4.08082e-05	4.08104e-05	0.000781024
boot_622	0.00717982	0.0147231	0.324133	22.0152	1345.49	0.495491	0.0144397	4.97344e-05	4.97377e-05	0.00109498
boot_623	0.00736531	0.0168393	0.213308	12.6673	454.988	0.440251	0.0164695	0.000204699	0.000204755	0.00259368
boot_624	0.00728075	0.0210093	1.66395	79.2006	421.05	0.355474	0.0204368	2.48083e-05	2.48091e-05	0.00196489
boot_625	0.00663319	0.0126706	1.12417	88.7221	299943	0.53235	0.0124601	6.4165e-08	6.4165e-08	5.69285e-06
boot_626	0.00652506	0.0132838	0.537219	40.4418	253029	0.4999	0.0130526	1.46527e-07	1.46527e-07	5.92582e-06
boot_627	0.00692413	0.0169292	0.238482	14.087	1280.85	0.416149	0.0165555	5.92542e-05	5.92589e-05	0.000834782
boot_628	0.00716148	0.0184068	0.694277	37.7184	467.727	0.396737	0.0179659	5.59166e-05	5.59208e-05	0.00210925
boot_629	0.00734428	0.0182334	0.0734922	4.03064	292925	0.412556	0.0178006	8.92229e-07	8.9223e-07	3.59626e-06
boot_630	0.00699552	0.0160377	0.268309	16.7299	1192.66	0.443397	0.0157019	5.98865e-05	5.98913e-05	0.00100198
boot_631	0.00723548	0.0136858	0.181329	13.2494	3741.35	0.537123	0.0134405	3.51135e-05	3.51152e-05	0.000465256
boot_632	0.00739401	0.0139175	0.258086	18.5441	1232.29	0.538547	0.0136639	7.66071e-05	7.66149e-05	0.00142075
boot_633	0.00687385	0.0175981	0.39146	22.2444	299362	0.399761	0.0171947	1.5002e-07	1.5002e-07	3.33711e-06
boot_634	0.00750297	0.0162679	0.163009	10.0202	299985	0.471202	0.0159226	4.44662e-07	4.44662e-07	4.45563e-06
boot_635	0.00798726	0.0191899	0.131215	6.8377	1210.06	0.422775	0.0187111	0.000132782	0.000132806	0.000908085
boot_636	0.00673539	0.0179483	0.421392	23.4781	717.646	0.382305	0.0175288	5.51003e-05	5.51043e-05	0.00129375
boot_637	0.00751998	0.0162548	0.12306	7.5707	284406	0.472639	0.0159099	6.24364e-07	6.24364e-07	4.72687e-06
boot_638	0.00760092	0.0187218	0.201754	10.7764	1288.11	0.413679	0.0182659	7.62416e-05	7.62494e-05	0.000821694
boot_639	0.00721741	0.0137132	0.143845	10.4896	675.143	0.527637	0.0134669	0.00023659	0.000236665	0.00248251
boot_640	0.00766556	0.0197832	0.260014	13.1432	1279.97	0.395867	0.0192748	5.84263e-05	5.84309e-05	0.000767967
boot_641	0.00687272	0.0200269	0.380372	18.9931	525.028	0.349642	0.019506	8.08695e-05	8.08782e-05	0.00153613
boot_642	0.0071047	0.0146677	0.109922	7.49415	87028.7	0.49377	0.0143864	2.24328e-06	2.24329e-06	1.68115e-05
boot_643	0.0066187	0.0128328	0.582034	45.3553	288659	0.524586	0.0126169	1.26422e-07	1.26422e-07	5.73391e-06
boot_644	0.00715074	0.0153243	0.152859	9.97496	299814	0.476146	0.0150175	4.55887e-07	4.55887e-07	4.54746e-06
boot_645	0.0070634	0.015832	1.22972	77.6733	713.308	0.454771	0.0155047	2.25817e-05	2.25824e-05	0.00175405
boot_646	0.00747195	0.0179193	0.506711	28.2774	459.78	0.424145	0.0175011	8.49773e-05	8.49869e-05	0.00240321
boot_647	0.00700559	0.0147224	0.142113	9.65284	6416.19	0.484373	0.014439	2.27511e-05	2.27518e-05	0.000219619
boot_648	0.00670901	0.0147688	0.438137	29.6664	951.77	0.461522	0.0144836	4.55321e-05	4.55349e-05	0.00135086
boot_649	0.00696502	0.014258	0.356659	25.0146	299818	0.497777	0.013992	1.98234e-07	1.98234e-07	4.95876e-06
boot_650	0.00744272	0.01541	0.108838	7.06283	273506	0.49288	0.0150997	7.54703e-07	7.54704e-07	5.33035e-06
boot_651	0.0072973	0.0197001	0.0491305	2.49392	781.713	0.365499	0.0191959	0.000443215	0.000443478	0.001106
boot_652	0.00832561	0.0195972	0.162209	8.27714	1530.02	0.43325	0.0190982	9.05443e-05	9.05553e-05	0.000749538
boot_653	0.00693732	0.0137867	0.881261	63.921	299492	0.512436	0.0135379	8.2351e-08	8.2351e-08	5.26396e-06
boot_654	0.00740864	0.0162657	0.286363	17.6053	1595.85	0.463799	0.0159204	4.61805e-05	4.61833e-05	0.000813072
boot_655	0.00770042	0.0191643	0.286903	14.9707	645.148	0.408682	0.0186868	0.000107338	0.000107353	0.00160716
boot_656	0.00680803	0.0129756	0.587997	45.3156	279985	0.533752	0.0127549	1.35342e-07	1.35342e-07	6.1331e-06
boot_657	0.00730366	0.0152777	0.205651	13.4609	135208	0.487772	0.0149727	7.84821e-07	7.84822e-07	1.05644e-05
boot_658	0.00701641	0.0136464	0.154013	11.286	299982	0.523496	0.0134025	4.86746e-07	4.86747e-07	5.49343e-06
boot_659	0.0071333	0.0177858	0.959315	53.9372	536	0.409355	0.0173738	3.59595e-05	3.59612e-05	0.00193964
boot_660	0.00672386	0.0124605	0.180671	14.4995	288205	0.548565	0.0122568	4.36184e-07	4.36184e-07	6.32446e-06
boot_661	0.00686051	0.0148069	0.121447	8.20201	157462	0.47244	0.0145203	1.04009e-06	1.04009e-06	8.53085e-06
boot_662	0.00753473	0.0173866	0.214299	12.3256	299985	0.443401	0.0169926	3.23176e-07	3.23176e-07	3.98333e-06
boot_663	0.00702569	0.0168137	0.191772	11.4057	1773.53	0.425304	0.0164451	5.48774e-05	5.48814e-05	0.000625961
boot_664	0.00730611	0.0144347	0.175589	12.1643	299998	0.515875	0.0141622	4.37997e-07	4.37997e-07	5.32794e-06
boot_665	0.00685289	0.0176975	0.419368	23.6964	1032.18	0.394959	0.0172896	4.00331e-05	4.00352e-05	0.000948691
boot_666	0.00753729	0.0184806	0.145586	7.87775	461.483	0.408552	0.0180362	0.000285013	0.000285121	0.00224611
boot_667	0.00723491	0.0168732	0.168566	9.99018	297491	0.438415	0.0165019	3.94017e-07	3.94017e-07	3.9363e-06
boot_668	0.00701902	0.0160284	0.105423	6.57728	299796	0.447248	0.015693	6.15515e-07	6.15515e-07	4.04842e-06
boot_669	0.00709324	0.014065	0.058937	4.19033	299996	0.513732	0.0138061	1.26063e-06	1.26063e-06	5.28246e-06
boot_670	0.0077991	0.0179863	0.242149	13.463	731.525	0.440195	0.0175651	0.000119765	0.000119784	0.00161265
boot_671	0.00665845	0.01296	0.368409	28.4267	299926	0.522642	0.0127398	1.92624e-07	1.92624e-07	5.47566e-06
boot_672	0.00795013	0.0194726	0.321551	16.513	620.552	0.415666	0.0189798	0.000104129	0.000104143	0.00171972
boot_673	0.00732778	0.0163165	0.183314	11.2349	1232.24	0.455781	0.0159691	9.07423e-05	9.07533e-05	0.0010196
boot_674	0.00724859	0.0166198	0.142374	8.56652	2751.11	0.444069	0.0162595	5.08404e-05	5.08439e-05	0.000435555
boot_675	0.00664533	0.0138307	9.40233	679.818	1135.37	0.489269	0.0135802	1.86173e-06	1.86173e-06	0.00126564
boot_676	0.00754003	0.0162187	0.141319	8.71333	299911	0.474933	0.0158754	5.19198e-07	5.19198e-07	4.52394e-06
boot_677	0.00687836	0.0140326	0.281385	20.0522	299126	0.499331	0.0137749	2.49409e-07	2.49409e-07	5.0012e-06
boot_678	0.00735192	0.0166699	0.167013	10.0189	994.075	0.446708	0.0163074	0.000121597	0.000121617	0.00121846
boot_679	0.00676149	0.0176447	0.338542	19.1866	548.819	0.389004	0.0172391	9.0694e-05	9.07049e-05	0.00174032
boot_680	0.00665387	0.0159274	0.656455	41.2154	690.771	0.425198	0.0155962	3.89736e-05	3.89756e-05	0.00160639
boot_681	0.0069068	0.0162621	0.337446	20.7505	812.019	0.431514	0.0159169	6.75727e-05	6.75788e-05	0.0014023
boot_682	0.00712187	0.0182139	0.156116	8.57126	657.725	0.394604	0.0177821	0.00017343	0.00017347	0.00148686
boot_683	0.00736289	0.0185716	0.100016	5.38546	341.678	0.38879	0.0181228	0.000518533	0.000518892	0.00279447
boot_684	0.00753609	0.022324	0.283721	12.7092	426.697	0.343246	0.0216788	0.000144562	0.00014459	0.00183763
boot_685	0.00737194	0.0188279	0.189944	10.0884	677.097	0.39663	0.0183668	0.000144351	0.000144378	0.00145655
boot_686	0.00703638	0.0159037	1.47196	92.554	623.159	0.451064	0.0155735	2.13704e-05	2.1371e-05	0.00197797
boot_687	0.00710637	0.0138822	0.348268	25.0873	1036.73	0.519182	0.01363	6.22743e-05	6.22795e-05	0.00156242
boot_688	0.00786141	0.0192112	0.186989	9.73337	409.822	0.411433	0.0187314	0.000262867	0.000262959	0.00255948
boot_689	0.00693894	0.0147968	0.0579191	3.91428	13939.5	0.477295	0.0145106	2.51028e-05	2.51036e-05	9.82626e-05
boot_690	0.00746663	0.020105	0.126451	6.28956	410.679	0.370354	0.0195801	0.000341577	0.000341732	0.00214935
boot_691	0.00695264	0.0148233	0.217127	14.6477	1331.6	0.475788	0.014536	6.98e-05	6.98065e-05	0.0010225
boot_692	0.00756361	0.0154824	0.146905	9.48852	2456.01	0.496507	0.0151693	6.34738e-05	6.34792e-05	0.000602323
boot_693	0.00731123	0.015024	0.0836347	5.56674	257722	0.49635	0.014729	1.03038e-06	1.03038e-06	5.73586e-06
boot_694	0.00644935	0.0130583	0.610501	46.7518	299876	0.502482	0.0128349	1.0806e-07	1.0806e-07	5.05198e-06
boot_695	0.00691745	0.0167962	0.789099	46.9808	1078.93	0.420312	0.0164283	2.14562e-05	2.14569e-05	0.00100806
boot_696	0.0073244	0.0168451	0.115434	6.85263	1602.07	0.440917	0.0164751	0.000107754	0.000107769	0.000738505
boot_697	0.00725565	0.0174883	0.295642	16.9051	390.598	0.41899	0.0170898	0.000163819	0.000163855	0.00276998
boot_698	0.00702397	0.0181873	0.596029	32.7717	602.809	0.393883	0.0177567	4.93427e-05	4.9346e-05	0.00161715
boot_699	0.00671397	0.0120696	0.0803985	6.66124	258156	0.565181	0.0118784	1.13379e-06	1.1338e-06	7.55248e-06
boot_700	0.00713868	0.020413	0.109692	5.37364	790.231	0.352957	0.0198721	0.000192689	0.000192738	0.00103571
boot_701	0.00714116	0.0159772	0.136433	8.53919	433.14	0.444946	0.015644	0.000325101	0.000325242	0.0027773
boot_702	0.0078184	0.0201922	0.146623	7.26135	2734.39	0.396102	0.0196628	4.95514e-05	4.95546e-05	0.000359834
boot_703	0.00692397	0.019198	0.271397	14.1368	519.041	0.365898	0.0187188	0.000117961	0.00011798	0.00166785
boot_704	0.00728035	0.0155747	0.07154	4.59335	299957	0.47712	0.0152579	9.93412e-07	9.93413e-07	4.56309e-06
boot_705	0.00707224	0.0185873	0.165672	8.9132	856.418	0.385739	0.0181378	0.000123399	0.000123419	0.00110006
boot_706	0.00726367	0.0171695	0.36793	21.4293	286747	0.432735	0.0167853	1.86217e-07	1.86217e-07	3.9905e-06
boot_707	0.00731889	0.0169241	0.0596234	3.52298	299536	0.442173	0.0165507	1.12674e-06	1.12675e-06	3.9695e-06
boot_708	0.00752612	0.0174987	0.325188	18.5836	4669.26	0.439687	0.0170997	1.35652e-05	1.35655e-05	0.000252095
boot_709	0.00757537	0.0168194	0.0804126	4.78095	297977	0.460466	0.0164505	8.98614e-07	8.98615e-07	4.29623e-06
boot_710	0.00722759	0.0170907	0.0372596	2.18011	749.841	0.410017	0.01671	0.000637687	0.000638229	0.00139141
boot_711	0.00678778	0.0143765	0.272763	18.9728	265559	0.481183	0.0141061	2.76119e-07	2.76119e-07	5.23875e-06
boot_712	0.00688855	0.0144131	0.325893	22.6109	2110.66	0.48604	0.0141414	2.97234e-05	2.97246e-05	0.000672099
boot_713	0.00662137	0.0141786	5.87796	414.566	299867	0.475826	0.0139155	1.09532e-08	1.09532e-08	4.54082e-06
boot_714	0.00690649	0.0157494	1.57219	99.8253	664.594	0.447079	0.0154254	1.82816e-05	1.82821e-05	0.00182501
boot_715	0.00719683	0.0147439	0.0787331	5.34006	298683	0.497687	0.0144596	9.31788e-07	9.3179e-07	4.97581e-06
boot_716	0.00730214	0.0156148	0.267625	17.1392	299995	0.47737	0.0152963	2.66469e-07	2.66469e-07	4.56707e-06
boot_717	0.00852197	0.0229078	0.247276	10.7944	1323.66	0.381573	0.0222288	6.47747e-05	6.47803e-05	0.000699265
boot_718	0.00631595	0.0130976	0.221328	16.8984	299979	0.490631	0.0128728	2.85023e-07	2.85023e-07	4.81641e-06
boot_719	0.00744996	0.0143526	0.15222	10.6058	299815	0.528984	0.0140831	5.29786e-07	5.29787e-07	5.61881e-06
boot_720	0.00723632	0.0171322	0.13543	7.90501	1671.24	0.42912	0.0167496	8.53461e-05	8.53558e-05	0.000674738
boot_721	0.00751793	0.0165394	0.0961679	5.81449	251760	0.464542	0.0161825	8.88981e-07	8.88982e-07	5.16897e-06
boot_722	0.00713222	0.0144916	0.0902825	6.22999	299817	0.501644	0.0142169	8.08358e-07	8.08359e-07	5.03607e-06
boot_723	0.00674303	0.0179274	0.174929	9.75761	1373.69	0.382674	0.0175089	6.93703e-05	6.93767e-05	0.000676951
boot_724	0.00713138	0.0132587	0.063013	4.75259	298175	0.54733	0.0130283	1.27984e-06	1.27984e-06	6.08257e-06
boot_725	0.0070729	0.01504	0.314232	20.8931	114704	0.479683	0.0147443	5.77026e-07	5.77026e-07	1.20559e-05
boot_726	0.00691719	0.0171568	0.320346	18.6717	820.112	0.410004	0.0167731	6.8073e-05	6.80791e-05	0.00127115
boot_727	0.00726503	0.0189214	0.0761656	4.02537	4917.57	0.392035	0.0184558	4.88632e-05	4.88664e-05	0.000196705
boot_728	0.00697946	0.0157994	0.425894	26.9563	889.265	0.449243	0.0154735	5.10412e-05	5.10447e-05	0.00137597
boot_729	0.00664579	0.0156304	0.263105	16.833	778.688	0.430826	0.0153113	8.6621e-05	8.6631e-05	0.00145826
boot_730	0.00698015	0.017839	0.31307	17.5498	542.457	0.397003	0.0174245	0.000103737	0.000103751	0.00182081
boot_731	0.00706641	0.0150047	0.278023	18.529	4293.96	0.479752	0.0147104	1.73855e-05	1.73859e-05	0.000322144
boot_732	0.00720798	0.015837	0.121555	7.67541	299719	0.464727	0.0155095	5.66106e-07	5.66106e-07	4.34509e-06
boot_733	0.00646921	0.0134769	0.122909	9.11998	191593	0.488615	0.013239	8.20229e-07	8.2023e-07	7.48048e-06
boot_734	0.00719145	0.0172089	0.267961	15.571	647.962	0.423734	0.0168229	0.000109319	0.000109335	0.00170246
boot_735	0.00761279	0.014684	0.0385057	2.6223	298978	0.528523	0.014402	2.14473e-06	2.14474e-06	5.62415e-06
boot_736	0.00629385	0.0135911	0.10942	8.05088	145879	0.471433	0.0133492	1.13913e-06	1.13914e-06	9.17104e-06
boot_737	0.00706857	0.0184975	0.543788	29.3978	778.105	0.390143	0.0180523	4.19502e-05	4.19525e-05	0.00123331
boot_738	0.00687776	0.0131176	0.371878	28.3495	299879	0.533479	0.0128921	2.01765e-07	2.01765e-07	5.71994e-06
boot_739	0.00697983	0.013998	0.515277	36.8107	100010	0.507921	0.0137416	4.2057e-07	4.2057e-07	1.54814e-05
boot_740	0.00753513	0.0214817	0.216281	10.0682	562.834	0.3563	0.0208835	0.000146519	0.000146548	0.00147546
boot_741	0.00717164	0.017199	0.240501	13.9834	947.523	0.423688	0.0168135	8.32296e-05	8.32388e-05	0.00116396
boot_742	0.00721754	0.0182869	0.181077	9.90202	1084.46	0.401168	0.0178516	9.35785e-05	9.35902e-05	0.000926732
boot_743	0.00728303	0.0160511	0.314187	19.5741	862.904	0.460846	0.0157148	7.59084e-05	7.59161e-05	0.00148599
boot_744	0.00701471	0.0151198	0.218541	14.454	1182.34	0.470509	0.014821	7.79956e-05	7.80037e-05	0.00112746
boot_745	0.00716438	0.0169264	0.262678	15.5188	1538.19	0.431182	0.0165528	4.7633e-05	4.7636e-05	0.000739256
boot_746	0.00752078	0.0170205	0.192897	11.3332	299961	0.451883	0.0166428	3.63769e-07	3.6377e-07	4.12268e-06
boot_747	0.00692423	0.014	0.155281	11.0915	1536.73	0.500616	0.0137434	8.82211e-05	8.82315e-05	0.000978622
boot_748	0.00758527	0.0175551	0.260649	14.8475	837.329	0.439109	0.0171536	9.44574e-05	9.44693e-05	0.00140263
boot_749	0.00642469	0.0123849	0.230803	18.6358	299913	0.527305	0.0121837	2.99385e-07	2.99385e-07	5.57926e-06
boot_750	0.00687322	0.0163433	0.161092	9.85673	977.969	0.425576	0.0159948	0.000115286	0.000115304	0.00113652
boot_751	0.00677329	0.0161663	0.287922	17.8101	707.959	0.424814	0.0158251	8.78637e-05	8.7874e-05	0.00156504
boot_752	0.00769098	0.0174926	0.209442	11.9732	1838.98	0.44814	0.0170939	5.53209e-05	5.5325e-05	0.000662416
boot_753	0.00716369	0.0169027	0.133902	7.92194	213244	0.433347	0.0165302	6.79051e-07	6.79051e-07	5.3794e-06
boot_754	0.00725939	0.01476	0.644156	43.6419	1706.27	0.50081	0.0144751	2.02091e-05	2.02096e-05	0.000881986
boot_755	0.00659819	0.0123256	0.536968	43.5653	2423.67	0.543484	0.0121263	1.69126e-05	1.69129e-05	0.000736817
boot_756	0.00728377	0.0130868	0.0386108	2.95035	278843	0.566203	0.0128624	2.37982e-06	2.37982e-06	7.02131e-06
boot_757	0.00681536	0.0127989	0.458418	35.8171	299310	0.541579	0.0125841	1.65301e-07	1.65301e-07	5.92061e-06
boot_758	0.00703161	0.0199316	0.52626	26.4033	482.281	0.359978	0.0194156	6.62544e-05	6.62603e-05	0.00174949
boot_759	0.00691781	0.0148538	0.125668	8.46033	285349	0.474931	0.0145653	5.62005e-07	5.62006e-07	4.75475e-06
boot_760	0.0075656	0.0150663	0.0754035	5.00477	5372.51	0.510313	0.0147696	5.81365e-05	5.8141e-05	0.000290982
boot_761	0.00746016	0.0197414	0.570987	28.9233	525.018	0.38586	0.0192351	6.20627e-05	6.20678e-05	0.00179521
boot_762	0.00798447	0.0171526	0.070831	4.12946	291173	0.476107	0.0167691	1.13372e-06	1.13373e-06	4.68168e-06
boot_763	0.00698586	0.0120215	0.153939	12.8053	299744	0.590406	0.0118319	5.63312e-07	5.63312e-07	7.21337e-06
boot_764	0.00734887	0.0160272	0.110452	6.89153	6039.65	0.46725	0.0156919	3.16074e-05	3.16088e-05	0.000217833
boot_765	0.00737387	0.024164	0.255836	10.5875	489.742	0.311146	0.0234098	0.000130668	0.000130691	0.00138369
boot_766	0.0065855	0.0129062	0.195666	15.1606	299990	0.519026	0.0126878	3.55906e-07	3.55907e-07	5.39576e-06
boot_767	0.00732665	0.0133887	0.17938	13.3979	16933	0.556717	0.0131538	8.30373e-06	8.30382e-06	0.000111254
boot_768	0.00734014	0.0178806	0.29559	16.5314	349.817	0.414146	0.0174642	0.00018336	0.000183405	0.00303193
boot_769	0.00685808	0.0137657	0.262334	19.0571	1082.7	0.504632	0.0135176	7.40581e-05	7.40654e-05	0.00141147
boot_770	0.00684787	0.0142697	0.206566	14.4759	263548	0.489006	0.0140033	3.76257e-07	3.76258e-07	5.44666e-06
boot_771	0.00767848	0.0177204	0.266668	15.0487	291993	0.443542	0.0173114	2.72097e-07	2.72097e-07	4.09469e-06
boot_772	0.00731397	0.0161383	0.245941	15.2396	299989	0.462949	0.0157983	2.82832e-07	2.82833e-07	4.31027e-06
boot_773	0.00717938	0.0174378	0.121065	6.9427	3431.81	0.419736	0.0170415	4.55397e-05	4.55425e-05	0.000316187
boot_774	0.00767245	0.0161432	0.546576	33.8579	299244	0.485499	0.0158031	1.39704e-07	1.39704e-07	4.73008e-06
boot_775	0.00701035	0.0132232	0.342396	25.8935	299916	0.539493	0.0129941	2.26282e-07	2.26282e-07	5.85923e-06
boot_776	0.00743182	0.0150966	0.216913	14.3683	298654	0.502183	0.0147987	3.52621e-07	3.52621e-07	5.06658e-06
boot_777	0.00708159	0.0138209	0.205375	14.8598	2151.92	0.520028	0.0135708	5.08235e-05	5.08269e-05	0.000755277
boot_778	0.00748359	0.0217271	0.161789	7.44642	536.9	0.348227	0.0211154	0.000200455	0.000200509	0.00149307
boot_779	0.00737482	0.0156593	0.114692	7.32421	4173.71	0.479254	0.0153391	4.51593e-05	4.5162e-05	0.000330776
boot_780	0.00758793	0.020736	0.65893	31.777	514.019	0.374343	0.0201781	5.49455e-05	5.49496e-05	0.00174613
boot_781	0.00697315	0.0148991	0.121821	8.17638	185200	0.477291	0.0146089	9.04507e-07	9.04508e-07	7.39561e-06
boot_782	0.00726621	0.0142101	0.666459	46.9004	296650	0.521026	0.0139459	1.17278e-07	1.17278e-07	5.5004e-06
boot_783	0.00689843	0.0131806	0.0929236	7.05003	276205	0.532544	0.012953	8.77575e-07	8.77576e-07	6.18694e-06
boot_784	0.00763118	0.0201247	0.552141	27.436	941.578	0.38822	0.0195988	3.68466e-05	3.68484e-05	0.00101097
boot_785	0.00715929	0.0172598	0.148975	8.63132	1404.02	0.42125	0.0168716	9.00928e-05	9.01037e-05	0.000777714
boot_786	0.00725924	0.0161117	0.300689	18.6628	594.546	0.456326	0.0157728	0.000113466	0.000113483	0.00211792
boot_787	0.00760682	0.0176183	0.168361	9.55603	1669.37	0.439498	0.017214	7.37294e-05	7.37366e-05	0.000704629
boot_788	0.00746484	0.0171482	0.115917	6.75976	3289.75	0.443484	0.0167648	5.37523e-05	5.37561e-05	0.000363379
boot_789	0.00659251	0.0223609	0.390768	17.4755	355.315	0.300273	0.0217135	0.000103666	0.00010368	0.00181186
boot_790	0.00761729	0.0222983	0.372082	16.6866	288.047	0.346768	0.0216545	0.000165665	0.000165702	0.002765
boot_791	0.00751091	0.018279	0.175798	9.61751	4832.85	0.420159	0.0178441	2.33846e-05	2.33853e-05	0.000224909
boot_792	0.00763118	0.0162782	0.0745916	4.58231	291726	0.47894	0.0159324	1.0314e-06	1.0314e-06	4.72618e-06
boot_793	0.00724509	0.0142429	0.129353	9.08194	1192.29	0.513254	0.0139775	0.00014607	0.000146098	0.00132685
boot_794	0.00755995	0.0176801	0.24848	14.0542	1141.6	0.435321	0.0172729	7.20739e-05	7.20808e-05	0.00101304
boot_795	0.00785381	0.0194968	0.144724	7.42298	608.899	0.406203	0.0190028	0.000227025	0.000227094	0.00168571
boot_796	0.00693595	0.0136474	0.178593	13.0863	1350.37	0.514217	0.0134035	8.98517e-05	8.98624e-05	0.00117596
boot_797	0.00757663	0.0158953	0.218039	13.7172	293483	0.486749	0.0155654	3.53362e-07	3.53362e-07	4.84713e-06
boot_798	0.00730443	0.0159037	0.022465	1.41257	3971.6	0.461115	0.0155734	0.000228786	0.000228856	0.000323275
boot_799	0.00733819	0.0178001	0.418722	23.5236	561.68	0.419302	0.0173874	8.1974e-05	8.1983e-05	0.00192853
boot_800	0.00684587	0.0165873	0.355981	21.4611	554.428	0.418594	0.0162284	9.07629e-05	9.07739e-05	0.00194811
boot_801	0.00736344	0.0191043	0.0239787	1.25514	485.248	0.3491	0.0186298	0.0013209	0.00132323	0.00166085
boot_802	0.00718415	0.0178656	0.127103	7.11439	5028.26	0.410713	0.01745	2.92245e-05	2.92257e-05	0.000207923
boot_803	0.00656118	0.0150069	0.0862813	5.74945	124149	0.445896	0.0147125	1.69108e-06	1.69109e-06	9.72282e-06
boot_804	0.00734043	0.0144973	0.165576	11.4211	9303.61	0.515605	0.0142224	1.50262e-05	1.50265e-05	0.000171619
boot_805	0.00760743	0.0165146	0.178131	10.7863	7712.15	0.470267	0.0161588	1.60078e-05	1.60082e-05	0.000172669
boot_806	0.00746886	0.0164276	0.855712	52.0899	2345.09	0.464257	0.0160755	1.06409e-05	1.06411e-05	0.000554294
boot_807	0.00684522	0.0127446	0.158926	12.4701	5198.92	0.545228	0.0125317	2.77391e-05	2.77401e-05	0.000345922
boot_808	0.00724232	0.0163065	0.300549	18.4312	1090.37	0.451682	0.0159595	6.14839e-05	6.1489e-05	0.00113332
boot_809	0.00756497	0.0141634	0.706099	49.8539	2055.25	0.543637	0.0139008	1.74391e-05	1.74395e-05	0.000869428
boot_810	0.00758989	0.018397	0.0470623	2.55815	813.277	0.406365	0.0179565	0.000493542	0.000493867	0.00126339
boot_811	0.00703294	0.0155436	0.307558	19.7869	874.744	0.45923	0.015228	7.35955e-05	7.36028e-05	0.00145637
boot_812	0.00666965	0.0159274	0.299121	18.7803	588.54	0.423957	0.0155962	9.98804e-05	9.98937e-05	0.00187603
boot_813	0.00786913	0.0163598	0.201461	12.3144	1178.47	0.488345	0.0160105	9.86525e-05	9.86655e-05	0.00121501
boot_814	0.00752935	0.0191138	0.240751	12.5957	603.888	0.399733	0.0186388	0.000131322	0.000131345	0.00165438
boot_815	0.00659548	0.016402	0.569989	34.7513	558.813	0.408942	0.0160509	5.34422e-05	5.34461e-05	0.00185732
boot_816	0.00773839	0.0201936	0.165927	8.21682	730.64	0.388591	0.0196641	0.000158798	0.000158832	0.00130509
boot_817	0.00753654	0.0165641	0.0925358	5.58653	1484.73	0.45991	0.0162062	0.000153995	0.000154027	0.000860476
boot_818	0.00696322	0.0169844	0.334297	19.6826	696.06	0.416515	0.0166083	7.81562e-05	7.81644e-05	0.00153847
boot_819	0.00803323	0.015972	0.151821	9.50545	260160	0.513649	0.0156389	6.4061e-07	6.40611e-07	6.08929e-06
boot_820	0.00758199	0.0196708	0.212737	10.8149	729.753	0.39167	0.0191681	0.00012237	0.00012239	0.00132363
boot_821	0.00697053	0.0128406	0.129486	10.0841	3485.46	0.550286	0.0126244	5.2221e-05	5.22246e-05	0.000526639
boot_822	0.00758762	0.0192817	0.212965	11.0449	278.999	0.393443	0.0187984	0.000315745	0.000315878	0.00348885
boot_823	0.00735225	0.0194099	0.546496	28.1556	522.956	0.386511	0.0189202	6.41825e-05	6.4188e-05	0.00180725
boot_824	0.00692255	0.014812	1.27307	85.9484	733.917	0.475812	0.0145251	2.15851e-05	2.15857e-05	0.00185526
boot_825	0.00614289	0.013523	1.01196	74.8324	679.706	0.461422	0.0132834	2.52656e-05	2.52665e-05	0.00189075
boot_826	0.00686775	0.0181673	0.192428	10.592	1005.34	0.384135	0.0177376	8.78618e-05	8.78721e-05	0.000930741
boot_827	0.00733846	0.0137156	0.0612223	4.46369	299947	0.544784	0.0134693	1.34078e-06	1.34079e-06	5.98486e-06
boot_828	0.00687608	0.0139051	0.145619	10.4724	7894.33	0.503001	0.013652	1.83631e-05	1.83635e-05	0.000192309
boot_829	0.00744241	0.0141399	0.221401	15.6579	97230.1	0.536227	0.0138782	1.1392e-06	1.1392e-06	1.78375e-05
boot_830	0.0072111	0.0153788	0.169585	11.0272	294541	0.4785	0.0150698	4.23747e-07	4.23748e-07	4.67275e-06
boot_831	0.00658669	0.0120571	0.192539	15.9689	6768.15	0.554424	0.0118664	1.7269e-05	1.72694e-05	0.000275773
boot_832	0.00813517	0.0185814	0.144349	7.76844	10728.2	0.448214	0.0181322	1.46199e-05	1.46202e-05	0.000113576
boot_833	0.00764993	0.0214606	0.539108	25.1208	444.203	0.364316	0.0208636	7.70395e-05	7.70474e-05	0.00193549
boot_834	0.00713724	0.0133799	0.15433	11.5344	858.494	0.53676	0.0131454	0.000175522	0.000175563	0.00202502
boot_835	0.00800796	0.0171683	0.0209778	1.22189	1104	0.44747	0.0167841	0.00090053	0.000901613	0.00110167
boot_836	0.00684655	0.0128262	0.111042	8.65737	149755	0.542871	0.0126106	1.37398e-06	1.37399e-06	1.18951e-05
boot_837	0.00673531	0.0122744	0.135033	11.0012	299998	0.557688	0.0120768	5.73055e-07	5.73055e-07	6.30428e-06
boot_838	0.00746056	0.0161783	0.100507	6.21245	3800.98	0.469211	0.0158367	5.61538e-05	5.6158e-05	0.000348879
boot_839	0.00743991	0.0203332	0.331347	16.2959	565.3	0.372754	0.0197965	9.67651e-05	9.67776e-05	0.00157708
boot_840	0.00750589	0.0138314	0.0349241	2.52498	299998	0.552596	0.013581	2.44581e-06	2.44582e-06	6.17564e-06
boot_841	0.0071025	0.0156784	0.195174	12.4486	667.713	0.457112	0.0153573	0.000151947	0.000151978	0.00189192
boot_842	0.0070617	0.016455	0.345702	21.0089	954.338	0.436539	0.0161017	5.79621e-05	5.79666e-05	0.00121782
boot_843	0.00722482	0.0162569	0.262922	16.1729	953.146	0.451288	0.015912	8.00299e-05	8.00385e-05	0.00129446
boot_844	0.007754	0.0203142	0.112321	5.52917	916.279	0.38626	0.0197785	0.000186337	0.000186383	0.00103054
boot_845	0.00736293	0.0173937	0.139633	8.02778	7273.68	0.432474	0.0169995	1.95756e-05	1.95761e-05	0.000157153
boot_846	0.00809269	0.0160559	0.056047	3.49074	903.76	0.499708	0.0157194	0.000474911	0.000475212	0.00165884
boot_847	0.00800076	0.0167212	0.25689	15.3631	1055.5	0.486397	0.0163566	8.76026e-05	8.76129e-05	0.00134601
boot_848	0.00691153	0.0134023	0.577472	43.0876	298852	0.524909	0.013167	1.28704e-07	1.28704e-07	5.54553e-06
boot_849	0.00658603	0.0129856	0.424485	32.6888	281553	0.515953	0.0127646	1.73722e-07	1.73722e-07	5.67876e-06
boot_850	0.00752764	0.0173814	0.166351	9.57059	285298	0.443108	0.0169877	4.37111e-07	4.37111e-07	4.18341e-06
boot_851	0.00732804	0.0144259	0.225226	15.6126	2047.61	0.516038	0.0141537	5.00308e-05	5.00341e-05	0.000781165
boot_852	0.00713179	0.0231668	0.236525	10.2097	639.924	0.314146	0.0224726	0.00010516	0.000105175	0.0010738
boot_853	0.00698233	0.0172559	0.207953	12.0511	489.015	0.40779	0.0168678	0.000175268	0.000175309	0.00211267
boot_854	0.00765938	0.0197459	0.123197	6.23908	111136	0.398065	0.0192394	1.43061e-06	1.43061e-06	8.92571e-06
boot_855	0.0063988	0.0121127	0.19501	16.0997	300000	0.53679	0.0119202	3.59899e-07	3.59899e-07	5.79426e-06
boot_856	0.00733008	0.0174556	0.0603215	3.4557	2220.04	0.424831	0.0170586	0.000144416	0.000144444	0.000499154
boot_857	0.00689739	0.0129882	0.108304	8.33862	299826	0.540222	0.0127671	7.04939e-07	7.0494e-07	5.87823e-06
boot_858	0.00775174	0.01266	0.0365096	2.88385	299832	0.622548	0.0124499	2.86122e-06	2.86124e-06	8.25137e-06
boot_859	0.00727328	0.0166174	0.127129	7.65036	869.361	0.441266	0.0162572	0.000178117	0.000178159	0.00136298
boot_860	0.0076462	0.0169822	0.175961	10.3615	1861.84	0.458296	0.0166062	6.57824e-05	6.57882e-05	0.000681664
boot_861	0.00680841	0.0148027	0.291368	19.6835	299981	0.469014	0.0145162	2.24387e-07	2.24387e-07	4.41672e-06
boot_862	0.00774868	0.0206365	0.172087	8.33895	1688.8	0.383781	0.0200839	6.63361e-05	6.63419e-05	0.000553222
boot_863	0.00665208	0.0154765	0.225197	14.5508	1467.53	0.436664	0.0151636	5.44496e-05	5.44536e-05	0.000792345
boot_864	0.00753904	0.0137044	0.0391805	2.85898	299960	0.5601	0.0134584	2.22703e-06	2.22704e-06	6.36707e-06
boot_865	0.00753084	0.0190922	0.0903283	4.73117	879.621	0.396806	0.0186182	0.000237109	0.000237184	0.00112216
boot_866	0.00743489	0.0171298	0.163625	9.5521	1096.63	0.440183	0.0167473	0.000112595	0.000112612	0.00107568
boot_867	0.00684401	0.0127105	0.0347323	2.73257	2110.82	0.536419	0.0124987	0.000300917	0.000301038	0.000822607
boot_868	0.00690268	0.0144389	0.415888	28.8033	299925	0.487258	0.0141662	1.65005e-07	1.65005e-07	4.75269e-06
boot_869	0.00681154	0.0136193	0.114183	8.38392	241863	0.509194	0.0133764	7.67448e-07	7.67449e-07	6.43423e-06
boot_870	0.00761604	0.0196005	0.301092	15.3614	562.066	0.395124	0.0191013	0.000113485	0.000113502	0.00174356
boot_871	0.0069808	0.0150804	0.137231	9.09999	3083.58	0.470513	0.0147831	4.75019e-05	4.75049e-05	0.000432294
boot_872	0.00744663	0.0152298	0.240631	15.8	1430.76	0.496673	0.0149267	6.54767e-05	6.54824e-05	0.00103462
boot_873	0.00726741	0.0172659	0.126762	7.34171	2351.77	0.428395	0.0168774	6.51099e-05	6.51155e-05	0.00047806
boot_874	0.00701278	0.0160943	0.303879	18.8811	299868	0.445073	0.0157562	2.12485e-07	2.12485e-07	4.01195e-06
boot_875	0.00729197	0.0177781	0.218334	12.2811	1154.59	0.417346	0.0173665	7.57724e-05	7.57801e-05	0.00093066
boot_876	0.00704932	0.0135699	0.102268	7.53643	147898	0.528829	0.0133287	1.51043e-06	1.51043e-06	1.13832e-05
boot_877	0.00681266	0.0161996	0.154389	9.53042	932.693	0.425105	0.0158571	0.000124781	0.000124801	0.00118941
boot_878	0.00715757	0.0186145	0.439423	23.6065	344.974	0.390104	0.0181637	0.000117814	0.000117833	0.00278162
boot_879	0.00696627	0.0176906	0.324665	18.3523	913.585	0.400996	0.017283	5.98909e-05	5.98957e-05	0.00109922
boot_880	0.0072034	0.0170594	0.447304	26.2204	524.916	0.429056	0.01668	8.18998e-05	8.19087e-05	0.00214768
boot_881	0.00707649	0.0164455	0.43895	26.6911	1524.56	0.438729	0.0160927	2.88139e-05	2.8815e-05	0.000769105
boot_882	0.00786744	0.0208539	0.164916	7.90818	947.754	0.383968	0.0202897	0.000124741	0.000124762	0.000986642
boot_883	0.00671012	0.0171578	0.281054	16.3805	633.826	0.396613	0.0167741	9.49652e-05	9.49773e-05	0.00155578
boot_884	0.00669786	0.0127643	0.0788784	6.17964	284748	0.53363	0.0125507	9.75388e-07	9.75389e-07	6.02755e-06
boot_885	0.0076232	0.0216856	0.293222	13.5215	581.98	0.358456	0.0210762	0.000106504	0.000106519	0.0014403
boot_886	0.00702759	0.0152247	0.252471	16.583	1696.02	0.469283	0.0149218	4.71596e-05	4.71626e-05	0.000782095
boot_887	0.00675877	0.0175744	2.03556e+07	1.15825e+09	657.561	0.393592	0.017172	1.2783e-12	1.2783e-12	0.00148059
boot_888	0.00696013	0.0181471	0.349124	19.2386	609.689	0.390005	0.0177184	8.17623e-05	8.17713e-05	0.00157316
boot_889	0.00731011	0.0136887	0.270298	19.746	246140	0.543758	0.0134434	3.67825e-07	3.67825e-07	7.26308e-06
boot_890	0.0074943	0.0171606	0.657988	38.3429	1159.77	0.44581	0.0167768	2.71348e-05	2.71358e-05	0.00104046
boot_891	0.00792177	0.0203338	0.293852	14.4515	730.767	0.397299	0.019797	9.36302e-05	9.36419e-05	0.00135326
boot_892	0.00721736	0.0153972	0.455604	29.59	299762	0.478362	0.0150875	1.5508e-07	1.5508e-07	4.58883e-06
boot_893	0.00644759	0.0124692	0.1898	15.2215	7952.6	0.525148	0.0122653	1.3704e-05	1.37043e-05	0.0002086
boot_894	0.0075945	0.0168212	0.241861	14.3783	1660.67	0.459854	0.0164522	5.34821e-05	5.34859e-05	0.000769039
boot_895	0.00708194	0.0207107	0.165706	8.00099	626.434	0.346246	0.0201542	0.000158505	0.000158539	0.00126847
boot_896	0.00808498	0.019281	0.219494	11.384	299589	0.430094	0.0187977	3.31918e-07	3.31918e-07	3.77855e-06
boot_897	0.0078402	0.0182963	0.0930169	5.08391	1188.2	0.432947	0.0178606	0.000189589	0.000189637	0.0009641
boot_898	0.00728305	0.0176904	0.252307	14.2624	299976	0.421398	0.0172827	2.55344e-07	2.55344e-07	3.64181e-06
boot_899	0.00717405	0.0194092	0.118734	6.11744	5741.15	0.378333	0.0189195	2.5992e-05	2.59929e-05	0.00015901
boot_900	0.00703002	0.0177703	47.2477	2658.8	420.826	0.404948	0.017359	9.12316e-07	9.12317e-07	0.00242567
boot_901	0.00763078	0.0215362	0.147269	6.83819	355.578	0.354064	0.0209351	0.000338148	0.000338301	0.00231337
boot_902	0.0070484	0.0125779	0.135126	10.7431	299984	0.569754	0.0123705	6.16358e-07	6.16358e-07	6.62161e-06
boot_903	0.00730319	0.0166786	0.207974	12.4695	1527.27	0.445465	0.0163158	6.32719e-05	6.32773e-05	0.000789035
boot_904	0.00749379	0.0151881	0.156967	10.3349	35687.8	0.503255	0.0148866	4.12022e-06	4.12024e-06	4.25822e-05
boot_905	0.00812353	0.0206537	0.218356	10.5722	663.351	0.399897	0.0201002	0.000142529	0.000142556	0.00150714
boot_906	0.00751045	0.0165366	0.355865	21.5199	467.748	0.45995	0.0161798	0.000126916	0.000126938	0.00273168
boot_907	0.00770424	0.0167345	0.123756	7.3953	1052.66	0.465178	0.0163692	0.000167594	0.000167632	0.00123968
boot_908	0.00656931	0.014995	0.096211	6.41619	850.595	0.438658	0.0147011	0.000214778	0.000214839	0.00137845
boot_909	0.00717711	0.0170733	0.278685	16.3229	982.119	0.427544	0.0166933	6.98825e-05	6.98891e-05	0.00114079
boot_910	0.0069093	0.0130539	0.523104	40.0726	298140	0.538497	0.0128306	1.46498e-07	1.46498e-07	5.87057e-06
boot_911	0.00744688	0.0161659	0.239991	14.8455	295491	0.470573	0.0158248	3.03929e-07	3.03929e-07	4.51199e-06
boot_912	0.007061	0.0144494	0.128203	8.87253	3659.21	0.496467	0.0141763	4.55533e-05	4.55561e-05	0.000404198
boot_913	0.00720152	0.0176948	0.147586	8.34065	731.225	0.410743	0.017287	0.000171438	0.000171477	0.00143023
boot_914	0.00666405	0.0126369	0.0968955	7.66766	19687.4	0.535805	0.0124275	1.14695e-05	1.14697e-05	8.79458e-05
boot_915	0.00771656	0.0160127	0.197608	12.3407	915.479	0.48806	0.0156779	0.000126577	0.000126598	0.00156232
boot_916	0.00783905	0.0192204	0.150494	7.8299	6256.7	0.417621	0.0187401	2.19567e-05	2.19573e-05	0.000171924
boot_917	0.00771016	0.0209468	0.105875	5.05447	948.846	0.372644	0.0203777	0.00018578	0.000185826	0.000939254
boot_918	0.00739142	0.0177512	0.3208	18.0721	362.269	0.420687	0.0173408	0.000166379	0.000166416	0.00300747
boot_919	0.00684863	0.020953	0.383343	18.2953	483.231	0.333214	0.0203836	8.47878e-05	8.47973e-05	0.00155139
boot_920	0.0070429	0.0180279	0.259538	14.3965	1414.28	0.398389	0.0176048	4.87858e-05	4.8789e-05	0.000702388
boot_921	0.00684801	0.0185776	0.151485	8.15422	606.534	0.371533	0.0181285	0.000179295	0.000179338	0.00146236
boot_922	0.00712581	0.0149776	0.180399	12.0446	299990	0.485253	0.0146843	3.91351e-07	3.91351e-07	4.71367e-06
boot_923	0.00767381	0.0221678	0.119769	5.40284	704.117	0.349992	0.0215314	0.000212307	0.000212367	0.00114739
boot_924	0.00735102	0.0144792	0.0749522	5.17656	51649.2	0.517294	0.0142049	6.01231e-06	6.01236e-06	3.11233e-05
boot_925	0.00783471	0.0186679	0.304328	16.3022	10101.9	0.42992	0.0182145	6.869e-06	6.86906e-06	0.000111981
boot_926	0.00749086	0.0188494	0.0894722	4.74669	254870	0.407366	0.0183873	8.52276e-07	8.52277e-07	4.04549e-06
boot_927	0.00713804	0.014486	0.335298	23.1463	8776.87	0.50201	0.0142115	7.44323e-06	7.4433e-06	0.000172285
boot_928	0.0073545	0.0138519	0.304624	21.9915	256136	0.540733	0.0136007	3.13534e-07	3.13534e-07	6.89509e-06
boot_929	0.00663481	0.0124546	0.414782	33.3036	299671	0.54156	0.0122511	1.77549e-07	1.77549e-07	5.91303e-06
boot_930	0.00818016	0.0190437	0.117164	6.1524	5393.63	0.439385	0.0185721	3.5428e-05	3.54297e-05	0.000217977
boot_931	0.00695571	0.0155715	0.0485387	3.11715	3877.07	0.452289	0.0152548	0.000102493	0.000102507	0.00031953
boot_932	0.0073305	0.0220927	0.395204	17.8885	438.993	0.338567	0.0214605	9.7773e-05	9.77857e-05	0.00174924
boot_933	0.00717603	0.0152535	0.0872647	5.72097	509.393	0.464043	0.0149494	0.000445653	0.000445918	0.00255108
boot_934	0.00739051	0.0181113	0.125051	6.90463	839.767	0.41189	0.0176842	0.000181182	0.000181226	0.0012513
boot_935	0.00746483	0.0176439	0.315654	17.8903	299989	0.43303	0.0172383	2.13465e-07	2.13465e-07	3.81895e-06
boot_936	0.00718405	0.0145673	0.100461	6.89636	704.608	0.492111	0.0142897	0.000299101	0.00029922	0.00206353
boot_937	0.00736685	0.0155492	2.05155e+06	1.31939e+08	631.042	0.4836	0.0152334	1.68717e-11	1.68717e-11	0.00222604
boot_938	0.00700191	0.0130832	0.315229	24.0941	299941	0.544509	0.0128589	2.48124e-07	2.48124e-07	5.97832e-06
boot_939	0.00683653	0.0153441	0.252228	16.4381	750.94	0.451017	0.0150365	9.9832e-05	9.98453e-05	0.00164126
boot_940	0.00700402	0.0147298	0.393491	26.714	1231.22	0.483314	0.0144461	4.26597e-05	4.26621e-05	0.00113968
boot_941	0.00717325	0.0231318	0.415964	17.9824	516.448	0.317384	0.0224397	7.50975e-05	7.5105e-05	0.00135057
boot_942	0.00754525	0.019658	0.151418	7.70261	704.034	0.388279	0.0191559	0.00017557	0.000175611	0.00135267
boot_943	0.00728079	0.0152759	0.261766	17.1359	286320	0.486316	0.014971	2.89438e-07	2.89438e-07	4.95978e-06
boot_944	0.00731109	0.015185	0.251448	16.5589	299668	0.491205	0.0148837	2.91836e-07	2.91837e-07	4.8325e-06
boot_945	0.00747625	0.0194985	0.311393	15.9701	707.186	0.390664	0.0190045	8.51526e-05	8.51622e-05	0.00136005
boot_946	0.00710948	0.0155223	0.0980392	6.31601	647.941	0.456494	0.0152076	0.000307853	0.000307979	0.0019452
boot_947	0.00694737	0.0140502	0.209036	14.8778	299993	0.503718	0.0137918	3.41115e-07	3.41115e-07	5.07504e-06
boot_948	0.00704647	0.0157817	0.135749	8.60168	299738	0.455875	0.0154565	4.87431e-07	4.87431e-07	4.19273e-06
boot_949	0.00686866	0.0135538	0.198771	14.6653	20332.4	0.515733	0.0133132	5.35738e-06	5.35742e-06	7.85681e-05
boot_950	0.00686005	0.0196745	0.448768	22.8097	819.016	0.356332	0.0191715	4.44502e-05	4.44529e-05	0.00101395
boot_951	0.00682085	0.015039	0.21791	14.4896	1408.2	0.460343	0.0147434	6.27092e-05	6.27144e-05	0.000908709
boot_952	0.00686529	0.0125179	0.185747	14.8385	281008	0.557574	0.0123124	4.53361e-07	4.53362e-07	6.7272e-06
boot_953	0.00733817	0.0207531	0.223488	10.7689	505.947	0.35849	0.0201944	0.000153847	0.000153879	0.0016571
boot_954	0.00772931	0.0229708	0.324719	14.1362	451.762	0.343173	0.0222882	0.000122719	0.000122739	0.00173506
boot_955	0.00766422	0.0187111	0.250746	13.4009	289903	0.419819	0.0182556	2.79383e-07	2.79384e-07	3.744e-06
boot_956	0.00705833	0.0170621	0.15334	8.98717	1238.62	0.419706	0.0166826	9.74599e-05	9.74726e-05	0.000876002
boot_957	0.00741963	0.0167432	0.360719	21.5442	572.909	0.449699	0.0163776	9.93109e-05	9.9324e-05	0.00213986
boot_958	0.00778053	0.0224861	0.24836	11.045	755.833	0.353479	0.0218316	9.82383e-05	9.82511e-05	0.00108519
boot_959	0.00672083	0.0175441	0.355292	20.2513	416.054	0.388013	0.0171431	0.000112874	0.000112891	0.00228619
boot_960	0.00730212	0.0148806	0.331351	22.2674	644.07	0.49689	0.0145911	0.000103297	0.000103311	0.00230046
boot_961	0.00684459	0.0140177	1.49185	106.426	1789.42	0.497123	0.0137605	7.78638e-06	7.78646e-06	0.000828679
boot_962	0.00673573	0.0141362	0.138739	9.81447	1286.02	0.481346	0.0138747	0.000110295	0.000110311	0.00108265
boot_963	0.00763688	0.0177557	0.31487	17.7334	1891.59	0.439159	0.0173451	3.5015e-05	3.50166e-05	0.000620964
boot_964	0.00701369	0.0151341	0.0480328	3.1738	1084.66	0.459296	0.0148348	0.000370127	0.00037031	0.00117529
boot_965	0.00699456	0.0149741	0.211708	14.1383	299998	0.476426	0.014681	3.21805e-07	3.21806e-07	4.54978e-06
boot_966	0.00828077	0.0186223	0.154472	8.29498	620.297	0.448514	0.0181711	0.000237092	0.000237167	0.0019673
boot_967	0.0073304	0.0205155	0.153754	7.4945	554.354	0.360565	0.0199693	0.000203586	0.000203642	0.00152619
boot_968	0.00666934	0.0142747	0.165397	11.5867	299956	0.476091	0.0140081	3.92201e-07	3.92201e-07	4.54431e-06
boot_969	0.00685479	0.0150602	0.309057	20.5214	576.743	0.460347	0.0147638	0.000108112	0.000108127	0.00221892
boot_970	0.00703053	0.0163283	0.714687	43.7699	540.792	0.438211	0.0159804	4.94305e-05	4.94337e-05	0.00216371
boot_971	0.00708419	0.0153281	0.867047	56.5657	2409.3	0.471269	0.0150212	9.81027e-06	9.8104e-06	0.000554932
boot_972	0.0071229	0.0148069	0.169706	11.4613	299825	0.490535	0.0145202	4.20287e-07	4.20287e-07	4.81703e-06
boot_973	0.0064904	0.0128581	0.283804	22.072	213870	0.513413	0.0126414	3.35278e-07	3.35278e-07	7.40027e-06
boot_974	0.00758428	0.0174213	1.0542	60.5121	871.861	0.444716	0.0170258	2.27703e-05	2.2771e-05	0.00137792
boot_975	0.00692728	0.0138291	0.200087	14.4685	250827	0.510141	0.0135787	4.30438e-07	4.30439e-07	6.22781e-06
boot_976	0.00749677	0.0213186	0.196262	9.20616	6160.33	0.361189	0.0207293	1.49545e-05	1.49548e-05	0.000137676
boot_977	0.00722913	0.0188624	0.516019	27.3571	465.096	0.390394	0.0183996	7.54977e-05	7.55053e-05	0.0020656
boot_978	0.00782835	0.0216213	0.165224	7.64172	637.482	0.367125	0.0210155	0.000178619	0.000178662	0.00136528
boot_979	0.00708823	0.0130994	0.0931735	7.11283	299951	0.550533	0.0128745	8.61161e-07	8.61162e-07	6.1253e-06
boot_980	0.00718599	0.0193977	0.461682	23.8009	480.676	0.37742	0.0189087	7.94832e-05	7.94916e-05	0.00189197
boot_981	0.00744874	0.0165744	0.170647	10.2958	1012.12	0.455303	0.016216	0.000120322	0.000120341	0.00123901
boot_982	0.00801952	0.0161932	0.0650158	4.015	8274.87	0.504495	0.015851	4.59677e-05	4.59706e-05	0.000184572
boot_983	0.00722021	0.0146426	0.910754	62.199	1078.73	0.501942	0.0143622	2.25305e-05	2.25312e-05	0.00140142
boot_984	0.00712576	0.0163309	0.106626	6.52911	294194	0.445815	0.0159829	6.28209e-07	6.28209e-07	4.10165e-06
boot_985	0.00698688	0.0150994	0.12356	8.1831	2525.66	0.469739	0.0148014	6.42931e-05	6.42986e-05	0.000526162
boot_986	0.00718881	0.0167355	0.132837	7.93747	4175.66	0.437929	0.0163702	3.52612e-05	3.52629e-05	0.000279898
boot_987	0.00684952	0.0145971	0.0902849	6.18513	1832.79	0.473991	0.0143184	0.000119236	0.000119255	0.000737605
boot_988	0.00727857	0.0169267	0.400836	23.6807	1696.21	0.438721	0.0165531	2.91894e-05	2.91905e-05	0.000691253
boot_989	0.00730717	0.0197533	0.259007	13.1121	584.201	0.37584	0.0192464	0.000117914	0.000117932	0.00154634
boot_990	0.00739346	0.0145921	0.295664	20.262	299934	0.516526	0.0143136	2.63696e-07	2.63696e-07	5.343e-06
boot_991	0.00757597	0.0191559	0.179654	9.37855	763.9	0.401096	0.0186788	0.00014022	0.000140246	0.00131531
boot_992	0.00737244	0.0163677	0.240402	14.6876	2153.84	0.458899	0.0160181	4.02129e-05	4.0215e-05	0.000590663
boot_993	0.00739803	0.0158692	0.25181	15.8679	299457	0.476042	0.0155404	2.86805e-07	2.86805e-07	4.55099e-06
boot_994	0.0074787	0.0157758	0.48386	30.6709	870.229	0.482277	0.0154508	5.23517e-05	5.23553e-05	0.00160579
boot_995	0.00709101	0.0210743	0.337792	16.0286	362.935	0.341634	0.0204983	0.000133801	0.000133825	0.00214503
boot_996	0.00759461	0.0212083	0.522738	24.6479	392.508	0.365475	0.020625	8.93045e-05	8.93151e-05	0.00220143
boot_997	0.00771649	0.015332	0.191853	12.5132	298580	0.513567	0.0150249	4.23874e-07	4.23874e-07	5.30402e-06
boot_998	0.00725467	0.0147748	0.168306	11.3914	299972	0.500674	0.0144894	4.40154e-07	4.40154e-07	5.01397e-06
boot_999	0.00721161	0.0119773	0.0379808	3.17106	299829	0.611639	0.011789	2.48469e-06	2.4847e-06	7.87915e-06

## Sheet: pyogenes
group	d_sample	theta_pool	phi_pool	ratio	fbar	c	d_pool	d_clonal	theta_s	phi_s
all	0.00961929	0.0560421	0.0575276	1.02651	389.213	0.17208	0.0521456	0.000780342	0.000781155	0.00080186
boot_0	0.0121982	0.0579158	0.0595128	1.02757	397.418	0.212375	0.0537641	0.000990408	0.000991718	0.00101906
boot_1	0.00904116	0.0494915	0.0514607	1.03979	443.842	0.181995	0.0464278	0.000723139	0.000723837	0.000752638
boot_2	0.00928622	0.0505642	0.0586114	1.15915	393.074	0.183295	0.0473706	0.000738864	0.000739592	0.000857296
boot_3	0.00890155	0.0413676	0.0550996	1.33195	413.531	0.212304	0.0392051	0.000733995	0.000734714	0.000978602
boot_4	0.00869331	0.0573891	0.0644422	1.1229	406.775	0.153609	0.0533099	0.000595993	0.000596467	0.000669772
boot_5	0.00947433	0.0547473	0.0614774	1.12293	339.064	0.172378	0.0510228	0.000820554	0.000821453	0.000922436
boot_6	0.00902515	0.0470311	0.0438557	0.932484	330.706	0.183736	0.0442559	0.0010949	0.0010965	0.00102247
boot_7	0.00963988	0.0574509	0.0525809	0.915233	322.919	0.164958	0.0533632	0.0010026	0.00100395	0.000918844
boot_8	0.0082861	0.0475392	0.0515694	1.08478	348.94	0.170257	0.0447055	0.00081313	0.000814013	0.000883023
boot_9	0.00881633	0.040325	0.0528731	1.31117	560.522	0.218721	0.0382675	0.000571379	0.000571814	0.000749748
boot_10	0.00840027	0.0453041	0.0532892	1.17626	495.384	0.185446	0.0427233	0.000586065	0.000586523	0.000689902
boot_11	0.0112039	0.0522937	0.0593093	1.13416	446.238	0.216087	0.0488852	0.000816983	0.000817873	0.000927597
boot_12	0.00886917	0.0473199	0.0567047	1.19833	424.589	0.186878	0.0445116	0.000677563	0.000678176	0.000812676
boot_13	0.0098	0.0539248	0.0533072	0.988547	343.975	0.179097	0.0503077	0.000962417	0.000963654	0.000952617
boot_14	0.00965312	0.051633	0.0508495	0.984827	379.674	0.184505	0.0483073	0.000907629	0.000908729	0.000894941
boot_15	0.00953951	0.0556367	0.0442666	0.795636	307.952	0.164711	0.0517945	0.0012072	0.00120915	0.000962044
boot_16	0.00948523	0.0492611	0.0590786	1.1993	475.732	0.194154	0.046225	0.000633429	0.000633965	0.000760311
boot_17	0.00934497	0.0424548	0.0703002	1.65588	543.65	0.223315	0.0401803	0.000479088	0.000479394	0.000793822
boot_18	0.0100073	0.0567167	0.0735583	1.29694	423.922	0.180449	0.0527292	0.000600708	0.000601189	0.000779709
boot_19	0.0103685	0.0457337	0.0527691	1.15383	415.205	0.224251	0.0431052	0.000905104	0.000906198	0.0010456
boot_20	0.00870494	0.0610153	0.0517969	0.848917	443.275	0.144095	0.0564249	0.000671084	0.000671685	0.000570205
boot_21	0.00882449	0.0412632	0.0557816	1.35185	417.026	0.211253	0.0391114	0.000712631	0.000713309	0.000964285
boot_22	0.00914793	0.0564237	0.076943	1.36366	421.323	0.166064	0.0524759	0.000519892	0.000520252	0.000709449
boot_23	0.0105612	0.0634419	0.066473	1.04778	394.116	0.169995	0.058494	0.000743966	0.000744704	0.000780284
boot_24	0.00979869	0.0455759	0.0594612	1.30466	449.068	0.215236	0.042965	0.000702195	0.000702853	0.000916987
boot_25	0.0096206	0.0568233	0.0761428	1.33999	386.604	0.17267	0.0528213	0.00060431	0.000604797	0.000810424
boot_26	0.0094701	0.0621158	0.076232	1.22726	456.349	0.157722	0.0573648	0.000501528	0.000501863	0.000615915
boot_27	0.00961605	0.0561504	0.0552546	0.984046	399.667	0.171552	0.0522394	0.000789782	0.000790614	0.000778001
boot_28	0.00993951	0.0640764	0.0537867	0.839415	389.457	0.156229	0.0590329	0.000849559	0.000850522	0.000713942
boot_29	0.00995597	0.0524665	0.0498662	0.95044	386.658	0.187432	0.0490362	0.000941506	0.00094269	0.00089597
boot_30	0.00959931	0.0701365	0.0606779	0.86514	350.966	0.138962	0.0641386	0.000797284	0.000798133	0.000690496
boot_31	0.00869493	0.0509826	0.0575326	1.12848	403.653	0.170387	0.0477375	0.000676318	0.000676929	0.000763898
boot_32	0.0106761	0.0647851	0.11331	1.74901	438.221	0.173339	0.0596339	0.00041037	0.000410594	0.000718132
boot_33	0.00822014	0.0388211	0.0455715	1.17388	365.557	0.203438	0.0369106	0.000892737	0.000893801	0.00104922
boot_34	0.0109014	0.0665767	0.0625577	0.939634	352.923	0.165998	0.0611486	0.000900301	0.000901383	0.000846969
boot_35	0.00862334	0.0504045	0.0555386	1.10186	372.787	0.169477	0.0472303	0.000745183	0.000745925	0.000821903
boot_36	0.00972996	0.0546792	0.0935075	1.71011	424.057	0.183473	0.0509637	0.000464777	0.000465065	0.000795312
boot_37	0.0109596	0.0556511	0.0735719	1.32202	454.093	0.201813	0.051807	0.000631762	0.000632295	0.000835907
boot_38	0.00870749	0.0549775	0.0631528	1.1487	423.085	0.160332	0.0512227	0.000589344	0.000589807	0.000677513
boot_39	0.0109275	0.0740055	0.0643172	0.869087	377.395	0.151914	0.0673589	0.000819199	0.000820095	0.000712734
boot_40	0.00939834	0.0482778	0.0702169	1.45443	533.544	0.198734	0.0453581	0.000479427	0.000479734	0.000697741
boot_41	0.00991024	0.0555811	0.053239	0.957861	384.545	0.177544	0.0517463	0.000879092	0.000880123	0.000843036
boot_42	0.00985202	0.0532947	0.0546407	1.02526	413.052	0.184838	0.0497588	0.000803158	0.000804019	0.000824325
boot_43	0.0107444	0.0638474	0.0823321	1.28951	356.773	0.173021	0.0588385	0.000682148	0.000682769	0.00088044
boot_44	0.00938132	0.0586485	0.073347	1.25062	377.757	0.162955	0.0543949	0.00061812	0.00061863	0.000773671
boot_45	0.00847303	0.0420094	0.062498	1.48771	626.956	0.204715	0.0397812	0.000413964	0.000414193	0.0006162
boot_46	0.00894156	0.0617328	0.0476427	0.771755	320.968	0.141719	0.057038	0.000999883	0.00100122	0.000772695
boot_47	0.0096012	0.0765543	0.0686326	0.896522	239.14	0.125571	0.0694639	0.00100471	0.00100606	0.000901956
boot_48	0.00925019	0.0561244	0.0624033	1.11187	322.332	0.164004	0.0522169	0.000821073	0.000821973	0.000913931
boot_49	0.0101382	0.0592189	0.0572094	0.966067	386.321	0.172112	0.0548852	0.000835556	0.000836487	0.000808103
boot_50	0.0102581	0.0594984	0.0524369	0.881315	381.853	0.172167	0.0551253	0.000926981	0.000928128	0.000817973
boot_51	0.0084447	0.0422504	0.0521797	1.23501	348.177	0.194196	0.0399972	0.000840678	0.000841622	0.00103941
boot_52	0.0104003	0.0699778	0.0513177	0.733342	278.297	0.145753	0.0640058	0.00125404	0.00125614	0.000921182
boot_53	0.0105874	0.0554433	0.0621187	1.1204	432.403	0.193472	0.0516268	0.000742723	0.000743459	0.000832972
boot_54	0.00910985	0.0443743	0.0713296	1.60745	408.531	0.2062	0.0418956	0.000593342	0.000593812	0.000954524
boot_55	0.0109356	0.103332	0.0527368	0.510363	182.051	0.102237	0.0908193	0.0018385	0.00184302	0.000940608
boot_56	0.0100866	0.0498845	0.0582747	1.16819	412.467	0.202191	0.0467735	0.000788953	0.000789784	0.000922619
boot_57	0.0110306	0.0818666	0.052402	0.640089	308.591	0.135504	0.0738099	0.0011903	0.0011922	0.000763112
boot_58	0.008944	0.0597995	0.0573419	0.958904	382.044	0.150375	0.0553836	0.000724686	0.000725387	0.000695577
boot_59	0.00825514	0.0451499	0.0515911	1.14266	339.616	0.177715	0.0425863	0.000835386	0.000836317	0.000955628
boot_60	0.00937189	0.0481755	0.0522833	1.08527	406.901	0.192582	0.0452678	0.000810181	0.000811057	0.000880214
boot_61	0.00991934	0.0483197	0.0642781	1.33027	457.776	0.207265	0.0453951	0.000644017	0.00064457	0.00085745
boot_62	0.00836799	0.0377606	0.0546704	1.44782	557.501	0.221323	0.0359505	0.000528203	0.000528575	0.000765281
boot_63	0.0100111	0.0601454	0.0607534	1.01011	387.672	0.168224	0.0556802	0.00077471	0.000775511	0.000783351
boot_64	0.0112029	0.0622873	0.0551697	0.88573	329.978	0.178837	0.057511	0.00111772	0.00111939	0.000991475
boot_65	0.00882295	0.0359334	0.0693128	1.92892	459.74	0.245205	0.0342905	0.000549495	0.000549898	0.00106071
boot_66	0.0100773	0.0538501	0.0793912	1.4743	405.414	0.191031	0.0502427	0.000592622	0.00059309	0.000874393
boot_67	0.00900738	0.0467793	0.052453	1.12129	373.231	0.189163	0.0440329	0.000836178	0.000837111	0.00093864
boot_68	0.00913319	0.0528186	0.0512488	0.970281	344.5	0.169664	0.0493435	0.000916939	0.000918061	0.000890778
boot_69	0.00891649	0.0506379	0.0561873	1.10959	365.748	0.174384	0.0474352	0.000780684	0.000781497	0.00086714
boot_70	0.0110114	0.0664892	0.0774632	1.16505	406.378	0.171402	0.0610748	0.000655372	0.000655945	0.000764208
boot_71	0.00831434	0.0586525	0.0508657	0.867237	376.611	0.140943	0.0543984	0.000753494	0.000754252	0.000654116
boot_72	0.00908791	0.0601652	0.0592619	0.984987	385.686	0.152365	0.0556972	0.000709748	0.00071042	0.000699754
boot_73	0.0100032	0.0658376	0.0746021	1.13312	471.442	0.157947	0.0605246	0.000526695	0.000527065	0.000597229
boot_74	0.0087006	0.048921	0.0584929	1.19566	365.776	0.176286	0.0459254	0.00073402	0.000734739	0.000878498
boot_75	0.010231	0.0682386	0.0655188	0.960144	422.992	0.154451	0.0625477	0.000674643	0.00067525	0.000648337
boot_76	0.0106035	0.0609737	0.0600252	0.984444	388.333	0.175808	0.0563893	0.000836964	0.000837899	0.000824865
boot_77	0.00927992	0.0570188	0.0683938	1.1995	394.573	0.165242	0.0529902	0.000627372	0.000627898	0.00075316
boot_78	0.00888988	0.0584694	0.0538107	0.920321	430.524	0.153203	0.0542408	0.000684927	0.000685553	0.000630929
boot_79	0.00862967	0.0544152	0.0494801	0.909307	365.179	0.156189	0.0507343	0.000836142	0.000837075	0.000761158
boot_80	0.00902732	0.0533686	0.0673803	1.26254	406.547	0.171148	0.0498233	0.000603432	0.000603918	0.000762474
boot_81	0.00918158	0.0529782	0.0702933	1.32684	449.657	0.176579	0.0494828	0.000539151	0.000539539	0.000715879
boot_82	0.00991375	0.0680208	0.056591	0.831966	341.903	0.146571	0.0623647	0.000905654	0.000906749	0.000754385
boot_83	0.0106871	0.0524278	0.0707798	1.35004	503.527	0.208696	0.0490023	0.000581957	0.000582409	0.000786278
boot_84	0.0101385	0.078589	0.0574851	0.731465	344.41	0.131516	0.0711351	0.000901653	0.000902738	0.000660321
boot_85	0.00905345	0.0515011	0.0503219	0.977104	406.387	0.174207	0.0481918	0.000796905	0.000797752	0.000779487
boot_86	0.00860018	0.0494554	0.0478366	0.967267	362.871	0.169731	0.046396	0.000873641	0.00087466	0.00084603
boot_87	0.0105811	0.0464313	0.0540029	1.16307	390.302	0.224993	0.0437244	0.000959285	0.000960513	0.00111714
boot_88	0.00890768	0.0443579	0.0601083	1.35508	448.801	0.200862	0.0418809	0.00061994	0.000620452	0.00084076
boot_89	0.0105658	0.0613944	0.0754896	1.22958	457.174	0.177824	0.056749	0.000577135	0.00057758	0.000710183
boot_90	0.0100107	0.0450912	0.0665131	1.47508	471.093	0.22399	0.042534	0.00062306	0.000623578	0.000919826
boot_91	0.0103085	0.068048	0.0519864	0.763966	362.823	0.152045	0.0623875	0.000970334	0.000971591	0.000742262
boot_92	0.0092626	0.0493776	0.0495585	1.00366	415.017	0.185517	0.0463275	0.000820233	0.000821131	0.00082414
boot_93	0.00956208	0.0427898	0.06367	1.48797	556.175	0.226092	0.0404803	0.000529519	0.000529893	0.000788466
boot_94	0.00974803	0.0573061	0.062274	1.08669	370.378	0.171123	0.0532383	0.000769411	0.000770201	0.00083697
boot_95	0.00970434	0.0541033	0.0646951	1.19577	464.618	0.18254	0.050463	0.000602889	0.000603374	0.000721497
boot_96	0.00986467	0.0560917	0.0633141	1.12876	355.858	0.176398	0.0521885	0.000799812	0.000800666	0.00090376
boot_97	0.0096112	0.0667469	0.0664069	0.994906	370.036	0.147035	0.0612922	0.000702354	0.000703012	0.000699432
boot_98	0.00951416	0.0643869	0.0550648	0.855218	459.996	0.150757	0.0592963	0.00067687	0.000677481	0.000579394
boot_99	0.00859251	0.0346966	0.0734689	2.11747	836.42	0.252651	0.0331625	0.000286318	0.000286427	0.0006065
boot_100	0.00878322	0.0521068	0.0630621	1.21025	369.794	0.16867	0.0487219	0.000680018	0.000680635	0.000823737
boot_101	0.011358	0.0613217	0.0669826	1.09231	427.333	0.189615	0.0566869	0.000751898	0.000752652	0.000822133
boot_102	0.00980509	0.0658359	0.0483939	0.735069	305.564	0.145906	0.0605231	0.00114085	0.00114259	0.000839881
boot_103	0.0118046	0.0707424	0.0477329	0.674742	319.376	0.164856	0.0646449	0.00137402	0.00137654	0.000928812
boot_104	0.00940431	0.0521385	0.0527156	1.01107	376.569	0.178486	0.0487495	0.000855965	0.000856943	0.000866428
boot_105	0.0101091	0.0608966	0.049561	0.813855	341.841	0.163803	0.0563234	0.00105616	0.00105765	0.000860777
boot_106	0.0084676	0.0584921	0.0528269	0.903146	330.15	0.142814	0.0542604	0.000838145	0.000839082	0.000757814
boot_107	0.00869685	0.0542688	0.083001	1.52944	399.544	0.163901	0.050607	0.00048119	0.000481499	0.000736424
boot_108	0.0104996	0.0678533	0.0519675	0.76588	410.457	0.156721	0.0622239	0.000886788	0.000887838	0.000679977
boot_109	0.0103327	0.0583535	0.0610424	1.04608	371.758	0.178156	0.0541411	0.000836136	0.000837069	0.000875641
boot_110	0.00851882	0.0563016	0.0573497	1.01862	372.756	0.151255	0.0523703	0.000704027	0.000704688	0.000717806
boot_111	0.0106739	0.0513348	0.0630362	1.22794	396.414	0.208769	0.0480462	0.000813068	0.000813951	0.000999486
boot_112	0.00905666	0.0678457	0.0965495	1.42307	433.39	0.140089	0.0622174	0.000396218	0.000396427	0.000564145
boot_113	0.00987797	0.051448	0.0804965	1.56462	508.681	0.197441	0.0481454	0.000463658	0.000463945	0.000725896
boot_114	0.0105562	0.0564911	0.06261	1.10832	379.964	0.18818	0.0525341	0.000825656	0.000826566	0.000916096
boot_115	0.00961922	0.0540067	0.0502692	0.930796	367.14	0.175635	0.0503789	0.000935181	0.000936348	0.000871549
boot_116	0.00995144	0.0657109	0.0478636	0.728397	251.665	0.145064	0.0604174	0.00138844	0.00139102	0.00101321
boot_117	0.0101994	0.0644863	0.0566149	0.877937	394.198	0.160079	0.0593806	0.000826056	0.000826967	0.000726024
boot_118	0.00923029	0.0412997	0.0512455	1.24082	401.767	0.218971	0.0391441	0.00084358	0.00084453	0.00104791
boot_119	0.010263	0.0512362	0.0537184	1.04845	441.288	0.200443	0.0479598	0.000812763	0.000813645	0.000853064
boot_120	0.0102156	0.0529543	0.0506639	0.956747	401.193	0.191411	0.049462	0.000925081	0.000926224	0.000886161
boot_121	0.00967062	0.0609212	0.0549239	0.901557	385.992	0.159437	0.0563444	0.000817595	0.000818487	0.000737913
boot_122	0.00773035	0.059724	0.0497	0.83216	335.509	0.127371	0.0553189	0.000784193	0.000785013	0.000653257
boot_123	0.0092084	0.048705	0.0485762	0.997355	409.777	0.186385	0.045735	0.000840787	0.000841731	0.000839504
boot_124	0.0104653	0.068126	0.0727105	1.06729	342.464	0.157239	0.0624531	0.00076568	0.000766463	0.000818041
boot_125	0.00847326	0.0431484	0.0552675	1.28087	416.106	0.194272	0.0408011	0.000678584	0.000679198	0.000869965
boot_126	0.00911465	0.0453958	0.049806	1.09715	343.379	0.194814	0.0428049	0.000963329	0.000964568	0.00105828
boot_127	0.0109506	0.0757477	0.043989	0.580731	318.171	0.142369	0.0687992	0.00134763	0.00135005	0.000784018
boot_128	0.00978849	0.0640962	0.0663342	1.03492	394.801	0.156064	0.0590497	0.000678893	0.000679508	0.000703234
boot_129	0.0095295	0.0589527	0.0870634	1.47684	364.328	0.165891	0.0546565	0.000554457	0.000554867	0.000819447
boot_130	0.0100511	0.0587135	0.0505883	0.861612	331.896	0.168371	0.0544509	0.00106197	0.00106348	0.000916307
boot_131	0.00944358	0.0615602	0.0643503	1.04532	363.507	0.155225	0.0568906	0.000725348	0.00072605	0.000758957
boot_132	0.00828763	0.044581	0.0503336	1.12904	431.939	0.183535	0.0420797	0.00069142	0.000692058	0.00078136
boot_133	0.00971539	0.0813101	0.0688247	0.846447	379.679	0.124517	0.0733572	0.000663828	0.000664417	0.000562393
boot_134	0.00965807	0.062349	0.0429088	0.688204	323.41	0.150196	0.0575636	0.00119114	0.00119303	0.000821048
boot_135	0.00865258	0.0351274	0.0536341	1.52685	520.617	0.244128	0.0335557	0.000609463	0.000609959	0.000931314
boot_136	0.011653	0.0809811	0.0636794	0.78635	393.68	0.149523	0.0730893	0.000851879	0.000852848	0.000670636
boot_137	0.00984793	0.0438442	0.0614449	1.40144	535.096	0.226791	0.0414226	0.000586699	0.000587158	0.000822866
boot_138	0.0100424	0.0598925	0.0697179	1.16405	334.035	0.169289	0.0554634	0.000786154	0.000786979	0.000916083
boot_139	0.00957736	0.0567971	0.0722366	1.27184	441.196	0.172653	0.0527987	0.000557846	0.000558261	0.000710016
boot_140	0.00935459	0.0573286	0.0725062	1.26475	446.359	0.167301	0.0532577	0.000533843	0.000534224	0.000675657
boot_141	0.0093791	0.0578753	0.0640196	1.10616	408.337	0.164401	0.0537292	0.000653372	0.000653942	0.000723367
boot_142	0.00986755	0.0565261	0.0592908	1.04891	394.768	0.17562	0.0525644	0.000771716	0.000772511	0.000810295
boot_143	0.0088906	0.0422111	0.0533189	1.26315	363.161	0.205649	0.039962	0.000846548	0.000847505	0.00107053
boot_144	0.00995596	0.0713952	0.0578612	0.810435	355.085	0.141416	0.0651896	0.00085853	0.000859514	0.00069658
boot_145	0.00952593	0.0569998	0.0480502	0.84299	277.281	0.160394	0.0529738	0.00122591	0.00122792	0.00103512
boot_146	0.00942853	0.0483136	0.0475608	0.984419	368.213	0.190368	0.0453897	0.000973013	0.000974277	0.000959097
boot_147	0.00819018	0.0485322	0.0643454	1.32583	384.597	0.168785	0.0455826	0.000597336	0.000597813	0.000792597
boot_148	0.00969266	0.0557801	0.0608973	1.09174	406.505	0.175278	0.0519187	0.000718337	0.000719025	0.000784989
boot_149	0.0104274	0.0590442	0.0633697	1.07326	383.667	0.178619	0.0547352	0.000792166	0.000793004	0.000851097
boot_150	0.00849775	0.0585363	0.0719104	1.22848	486.559	0.149587	0.0542984	0.000441422	0.000441682	0.000542596
boot_151	0.00968595	0.0419883	0.062818	1.49608	482.036	0.231488	0.0397622	0.000626517	0.000627041	0.000938105
boot_152	0.00964058	0.0724288	0.0726037	1.00241	494.683	0.139567	0.0660502	0.000490661	0.000490982	0.000492167
boot_153	0.00884472	0.0454517	0.0514022	1.13092	375.789	0.190684	0.0428546	0.000831595	0.000832518	0.000941511
boot_154	0.00973627	0.0523066	0.0524897	1.0035	347.235	0.183008	0.0488965	0.000964281	0.000965523	0.000968902
boot_155	0.0079778	0.0421875	0.04708	1.11597	326.316	0.181067	0.0399408	0.000910732	0.000911839	0.00101759
boot_156	0.0104011	0.0585875	0.0569453	0.971971	356.275	0.17727	0.0543424	0.000933318	0.000934481	0.000908288
boot_157	0.0093731	0.0528834	0.0744895	1.40856	473.721	0.18148	0.0494001	0.000498416	0.000498747	0.000702516
boot_158	0.00956079	0.0573282	0.0541286	0.944189	465.589	0.168712	0.0532573	0.000692505	0.000693145	0.000654459
boot_159	0.0104231	0.0666458	0.0531801	0.797952	355.906	0.156766	0.0612069	0.000981936	0.000983223	0.000784565
boot_160	0.00896793	0.0510247	0.0590996	1.15825	364.275	0.174713	0.0477745	0.000752623	0.000753379	0.000872603
boot_161	0.00928929	0.0360473	0.0724264	2.0092	658.182	0.26146	0.0343942	0.000401563	0.000401778	0.000807254
boot_162	0.00995327	0.0424064	0.0672891	1.58677	627.325	0.239009	0.040137	0.000473282	0.000473581	0.000751463
boot_163	0.00998217	0.0597452	0.0419704	0.702489	326.868	0.161342	0.055337	0.00125673	0.00125884	0.000884322
boot_164	0.0106641	0.0673212	0.0764417	1.13548	379.054	0.163406	0.0617761	0.000680715	0.000681334	0.00077364
boot_165	0.00827589	0.0448613	0.0460868	1.02732	314.503	0.176188	0.0423293	0.000992908	0.000994224	0.00102139
boot_166	0.0102482	0.0672393	0.0568879	0.846051	284.244	0.150832	0.0617071	0.0011079	0.00110954	0.00093873
boot_167	0.0103356	0.0617791	0.0471267	0.762826	402.892	0.166815	0.0570775	0.000977173	0.000978448	0.000746386
boot_168	0.0102515	0.070806	0.066022	0.932435	390.57	0.148968	0.064698	0.000720977	0.000721671	0.000672911
boot_169	0.011217	0.0608976	0.0535942	0.88007	367.111	0.183984	0.0563242	0.00104679	0.00104825	0.000922533
boot_170	0.00924153	0.0537145	0.0740306	1.37822	463.665	0.176123	0.0501246	0.00050179	0.000502126	0.000692041
boot_171	0.00856156	0.0386652	0.0582414	1.5063	396.847	0.217968	0.0367696	0.000699401	0.000700053	0.00105449
boot_172	0.0100891	0.060109	0.0493542	0.821079	327.63	0.164787	0.055649	0.00110014	0.00110176	0.00090463
boot_173	0.0102129	0.0619087	0.0478072	0.772221	304.064	0.16064	0.0571881	0.00122261	0.00122461	0.000945668
boot_174	0.00985124	0.121887	0.028687	0.235358	109.347	0.0603879	0.104848	0.00374592	0.00376473	0.000886057
boot_175	0.0110745	0.0636009	0.0684282	1.0759	489.023	0.180131	0.0586291	0.000626374	0.000626898	0.000674479
boot_176	0.0110415	0.0631208	0.0505846	0.801394	374.858	0.174669	0.0582209	0.00105674	0.00105823	0.000848057
boot_177	0.00910822	0.0519601	0.0603362	1.1612	452.483	0.177036	0.0485935	0.000614133	0.000614636	0.000713717
boot_178	0.00994446	0.0628567	0.0583512	0.928321	392.682	0.160108	0.0579961	0.000784408	0.000785229	0.000728945
boot_179	0.0104923	0.067242	0.0672895	1.00071	316.007	0.157891	0.0617094	0.000889356	0.000890412	0.000891041
boot_180	0.0111699	0.0600999	0.0693383	1.15372	446.221	0.19076	0.0556412	0.000686834	0.000687463	0.000793138
boot_181	0.00977269	0.0599418	0.0632151	1.05461	413.12	0.165783	0.0555056	0.000684205	0.000684829	0.000722227
boot_182	0.00998011	0.0697029	0.0540597	0.775574	332.458	0.143407	0.0637757	0.000973925	0.000975191	0.000756333
boot_183	0.00900804	0.0419639	0.0574913	1.37002	457.123	0.213787	0.0397404	0.000651289	0.000651855	0.000893053
boot_184	0.00976031	0.0589197	0.0490219	0.832012	346.19	0.163118	0.0546282	0.00101504	0.00101642	0.000845673
boot_185	0.00906977	0.0628356	0.0599405	0.953926	408.445	0.146694	0.0579781	0.000661834	0.000662419	0.000631898
boot_186	0.00998541	0.0499135	0.0509606	1.02098	354.694	0.196019	0.0467989	0.00100989	0.00101125	0.00103246
boot_187	0.0101627	0.060462	0.0621694	1.02824	448.278	0.171651	0.0559514	0.000674347	0.000674954	0.000694014
boot_188	0.00804084	0.040991	0.0740083	1.80548	753.21	0.201173	0.0388667	0.00027778	0.000277883	0.000501711
boot_189	0.0125821	0.0701929	0.0742997	1.05851	388.359	0.185482	0.0641857	0.000830932	0.000831854	0.000880524
boot_190	0.0106769	0.0521483	0.0533224	1.02251	488.113	0.206263	0.0487581	0.000780992	0.000781806	0.000799407
boot_191	0.00875732	0.0750733	0.0708739	0.944062	392.785	0.121146	0.0682424	0.000557605	0.000558019	0.000526805
boot_192	0.0105969	0.0554365	0.0559678	1.00958	363.668	0.190228	0.0516209	0.000959744	0.000960973	0.000970184
boot_193	0.00958697	0.0482625	0.0531934	1.10217	448.137	0.198154	0.0453446	0.000750488	0.00075124	0.000827992
boot_194	0.00896368	0.0468342	0.0537405	1.14746	748.763	0.195597	0.0440815	0.000424518	0.000424758	0.000487395
boot_195	0.00921913	0.0493534	0.0521815	1.0573	340.022	0.182634	0.0463063	0.000932289	0.000933449	0.000986938
boot_196	0.0113626	0.0676672	0.0671231	0.99196	387.469	0.17224	0.0620673	0.000812061	0.000812942	0.000806405
boot_197	0.0108562	0.0563748	0.063996	1.13519	357.929	0.193428	0.0524335	0.000885325	0.000886371	0.0010062
boot_198	0.0108074	0.0500777	0.0579819	1.15784	482.331	0.217764	0.0469433	0.000747731	0.000748477	0.000866616
boot_199	0.0103532	0.0638337	0.0615491	0.96421	376.253	0.164437	0.0588269	0.000813692	0.000814576	0.000785422
boot_200	0.00922141	0.0527823	0.0557534	1.05629	405.673	0.174607	0.0493119	0.000740512	0.000741244	0.000782969
boot_201	0.00838246	0.0427336	0.0560784	1.31228	337.868	0.191323	0.04043	0.000800407	0.000801262	0.00105148
boot_202	0.0108248	0.0497149	0.0609658	1.22631	509.156	0.220795	0.0466243	0.000680735	0.000681354	0.00083555
boot_203	0.00980577	0.0651301	0.0496265	0.761959	317.498	0.148288	0.0599261	0.00107952	0.00108108	0.000823738
boot_204	0.0101486	0.06017	0.0468411	0.77848	311.371	0.16398	0.0557012	0.00121378	0.00121575	0.000946437
boot_205	0.00952392	0.0651248	0.0543131	0.833985	332.999	0.145798	0.0599216	0.000921892	0.000923027	0.00076979
boot_206	0.00848577	0.0556148	0.0469351	0.843932	367.213	0.149884	0.0517755	0.000853379	0.000854351	0.000721015
boot_207	0.00835814	0.0455199	0.0557127	1.22392	408.481	0.182033	0.0429153	0.000667699	0.000668294	0.000817938
boot_208	0.00950944	0.0472051	0.0658475	1.39492	405.923	0.202075	0.04441	0.000670883	0.000671483	0.000936667
boot_209	0.0103091	0.0637943	0.0762398	1.19509	404.429	0.166553	0.0587933	0.000620189	0.000620702	0.000741795
boot_210	0.00988616	0.0491055	0.0502463	1.02323	325.559	0.195414	0.046088	0.00109363	0.00109523	0.00112067
boot_211	0.0091646	0.0453839	0.0517845	1.14103	360.803	0.197352	0.0427944	0.000895857	0.000896929	0.00102342
boot_212	0.0102156	0.0717854	0.0569981	0.794007	329.341	0.143375	0.0655147	0.000960072	0.000961302	0.000763281
boot_213	0.0109054	0.0540892	0.0586239	1.08384	409.645	0.202593	0.0504508	0.000858348	0.000859332	0.000931376
boot_214	0.00983006	0.0715955	0.0627407	0.876322	354.145	0.14005	0.0653565	0.000787146	0.000787973	0.000690518
boot_215	0.0101648	0.0580988	0.0678177	1.16728	403.808	0.178006	0.0539217	0.000689136	0.00068977	0.000805157
boot_216	0.0101107	0.0570297	0.0539105	0.945306	376.807	0.176728	0.0529996	0.000903984	0.000905075	0.000855573
boot_217	0.00988982	0.0626471	0.0577135	0.921247	402.425	0.159865	0.0578177	0.000769898	0.000770689	0.000709995
boot_218	0.00778884	0.0366391	0.0615923	1.68106	516.344	0.212458	0.0349325	0.000466196	0.000466486	0.000784189
boot_219	0.010377	0.0429834	0.0683928	1.59114	549.868	0.244925	0.0406535	0.000556117	0.00055653	0.000885519
boot_220	0.00745538	0.0436069	0.0463103	1.06199	376.552	0.165816	0.0412108	0.000745605	0.000746347	0.000792615
boot_221	0.00887774	0.0521216	0.0639158	1.22628	485.472	0.173209	0.0487348	0.000527852	0.000528224	0.000647751
boot_222	0.00947288	0.0550714	0.0592376	1.07565	397.341	0.172819	0.0513042	0.000733244	0.000733962	0.000789486
boot_223	0.0103138	0.0555832	0.0559552	1.00669	361.181	0.184592	0.0517481	0.000933917	0.000935082	0.00094134
boot_224	0.0105048	0.0549152	0.0551252	1.00382	404.149	0.191463	0.0511686	0.00087554	0.000876563	0.000879915
boot_225	0.00996582	0.0526258	0.0612638	1.16414	529.562	0.193104	0.0491753	0.000582297	0.000582749	0.000678401
boot_226	0.00970669	0.0523792	0.0489871	0.935239	361.092	0.181768	0.0489599	0.000986712	0.000988012	0.000924028
boot_227	0.00934994	0.0477626	0.0554047	1.16	439.484	0.19542	0.044903	0.000714644	0.000715326	0.000829779
boot_228	0.0108445	0.0643501	0.0567034	0.881171	422.938	0.171346	0.0592651	0.000832252	0.000833176	0.000734171
boot_229	0.00930728	0.0569104	0.066332	1.16555	405.675	0.165997	0.0528966	0.000631414	0.000631946	0.000736565
boot_230	0.00924907	0.06406	0.0656741	1.0252	369.615	0.146863	0.059019	0.000681441	0.000682061	0.000699247
boot_231	0.00979348	0.0593825	0.055675	0.937565	426.709	0.166626	0.0550258	0.000749656	0.000750406	0.000703554
boot_232	0.00904547	0.0591527	0.0574521	0.971251	349.798	0.152683	0.0548284	0.000795585	0.00079643	0.000773533
boot_233	0.00969663	0.0466242	0.0602627	1.29252	386.064	0.206745	0.0438954	0.00078346	0.000784279	0.0010137
boot_234	0.00813455	0.0390472	0.0646119	1.65471	564.468	0.210082	0.0371149	0.000427106	0.00042735	0.000707141
boot_235	0.00877008	0.061133	0.0540967	0.884902	402.321	0.14439	0.0565255	0.000711024	0.000711699	0.000629784
boot_236	0.00936361	0.0739213	0.0560435	0.758151	337.319	0.127998	0.0672892	0.000860954	0.000861943	0.000653483
boot_237	0.00935142	0.0425087	0.0428098	1.00708	294.426	0.206491	0.0402286	0.00131643	0.00131874	0.00132808
boot_238	0.0108276	0.063421	0.0677253	1.06787	353.065	0.173367	0.0584762	0.0008344	0.000835329	0.000892021
boot_239	0.0105431	0.0573104	0.0825922	1.44114	406.216	0.18893	0.053242	0.000596858	0.000597333	0.000860839
boot_240	0.00953377	0.0463578	0.0520971	1.1238	409.241	0.203189	0.0436592	0.000831699	0.000832622	0.000935704
boot_241	0.010198	0.0505119	0.0492288	0.9746	372.558	0.19819	0.0473246	0.00102113	0.00102252	0.000996551
boot_242	0.0104272	0.0572299	0.0556942	0.973166	354.598	0.181282	0.0531725	0.000962473	0.00096371	0.00093785
boot_243	0.0101724	0.073752	0.0512858	0.695381	240.425	0.133635	0.0671488	0.00138391	0.00138647	0.000964123
boot_244	0.00940654	0.0557971	0.051198	0.917574	464.256	0.169626	0.0519334	0.000719301	0.000719992	0.000660646
boot_245	0.00960344	0.0654566	0.0543039	0.829616	362.562	0.147316	0.0602024	0.000861576	0.000862567	0.0007156
boot_246	0.00858168	0.0616278	0.057471	0.93255	318.379	0.138413	0.0569483	0.000811622	0.000812501	0.000757698
boot_247	0.0106461	0.0523835	0.0722954	1.38012	521.586	0.208554	0.0489636	0.000549092	0.000549494	0.000758367
boot_248	0.0093299	0.0524307	0.065686	1.25282	534.85	0.18207	0.0490049	0.000498304	0.000498635	0.000624699
boot_249	0.00855626	0.0445645	0.0513602	1.15249	323.276	0.185638	0.0420651	0.000917761	0.000918886	0.00105901
boot_250	0.0119885	0.0712391	0.0752618	1.05647	348.97	0.173425	0.0650594	0.00085364	0.000854612	0.000902871
boot_251	0.0108217	0.0630758	0.0594833	0.943045	453.901	0.175429	0.0581826	0.000745542	0.000746283	0.000703779
boot_252	0.00825397	0.0308991	0.054995	1.77983	462.454	0.26204	0.0296765	0.000647113	0.000647672	0.00115274
boot_253	0.00853444	0.0380403	0.0714048	1.87708	519.109	0.226117	0.0362041	0.000449788	0.000450058	0.000844796
boot_254	0.00957424	0.0609742	0.045985	0.75417	311.852	0.152535	0.0563898	0.00114794	0.0011497	0.00086707
boot_255	0.0124217	0.0625062	0.0624332	0.998832	410.7	0.202458	0.0576976	0.000928232	0.000929382	0.000928296
boot_256	0.00955155	0.0686119	0.0551564	0.80389	408.623	0.141657	0.0628612	0.000753611	0.000754369	0.00060643
boot_257	0.00957802	0.0525662	0.0763826	1.45307	453.004	0.186335	0.0491233	0.000521857	0.000522221	0.000758824
boot_258	0.00970346	0.0515218	0.0587749	1.14078	399.531	0.188413	0.0482099	0.000764039	0.000764818	0.000872488
boot_259	0.0103224	0.0675484	0.0752765	1.11441	428.173	0.158535	0.0619674	0.000592268	0.000592736	0.00066055
boot_260	0.0101441	0.0570793	0.0601586	1.05395	334.89	0.17706	0.0530424	0.000914367	0.000915483	0.000964873
boot_261	0.0118902	0.0560877	0.055184	0.983887	331.306	0.209384	0.0521851	0.00121869	0.00122068	0.00120101
boot_262	0.00906731	0.0506415	0.0474529	0.937036	330.595	0.173436	0.0474384	0.00101602	0.0010174	0.000953336
boot_263	0.00973869	0.0435973	0.0628805	1.4423	490.539	0.224796	0.0412023	0.0006148	0.000615304	0.000887455
boot_264	0.00871565	0.0572674	0.0661425	1.15498	399.092	0.154371	0.0532049	0.000594062	0.000594533	0.000686671
boot_265	0.00970627	0.0543696	0.0608592	1.11936	380.275	0.179022	0.0506946	0.000768416	0.000769204	0.000861018
boot_266	0.00992038	0.0604763	0.0526386	0.8704	394.506	0.16443	0.0559637	0.000859639	0.000860625	0.000749088
boot_267	0.00866401	0.0426037	0.0478199	1.12243	396.301	0.198325	0.0403137	0.000834229	0.000835158	0.000937411
boot_268	0.00902432	0.0495806	0.0715697	1.4435	487.895	0.185548	0.0465062	0.000485219	0.000485533	0.000700868
boot_269	0.0104632	0.0646078	0.0688998	1.06643	368.608	0.165297	0.0594836	0.000755657	0.000756419	0.00080667
boot_270	0.0111682	0.0865063	0.0718945	0.83109	416.115	0.136367	0.0775603	0.000684874	0.0006855	0.000569712
boot_271	0.0093964	0.0603677	0.060851	1.008	514.165	0.159898	0.0558707	0.000550856	0.000551261	0.000555674
boot_272	0.00997272	0.0520419	0.0598953	1.1509	457.739	0.193598	0.0486651	0.000683572	0.000684196	0.000787443
boot_273	0.010555	0.0588501	0.070973	1.206	545.282	0.185667	0.0545683	0.000520063	0.000520423	0.000627628
boot_274	0.00893783	0.0519588	0.0515582	0.99229	355.155	0.169121	0.0485924	0.000866352	0.000867354	0.000860667
boot_275	0.0105778	0.0702937	0.0573644	0.816068	318.265	0.151014	0.06427	0.00102729	0.00102869	0.000839485
boot_276	0.00943493	0.0447755	0.0581297	1.29825	456.637	0.21068	0.042253	0.000675356	0.000675965	0.000877571
boot_277	0.00981241	0.0641739	0.0500075	0.779249	331.697	0.151149	0.0591157	0.00103335	0.00103477	0.000806346
boot_278	0.010207	0.0738885	0.0806023	1.09086	412.087	0.144577	0.067262	0.000563962	0.000564387	0.000615668
boot_279	0.00930112	0.0481752	0.0701368	1.45587	409.623	0.194654	0.0452675	0.000607947	0.000608441	0.00088581
boot_280	0.0104386	0.0692778	0.0676933	0.977129	362.522	0.154293	0.0634197	0.000772558	0.000773355	0.000755668
boot_281	0.0100914	0.0558065	0.057437	1.02922	328.146	0.17898	0.0519416	0.000968203	0.000969454	0.00099778
boot_282	0.00879534	0.0490542	0.0511307	1.04233	330.277	0.174511	0.0460427	0.000921127	0.00092226	0.000961299
boot_283	0.00980196	0.0576227	0.0513105	0.890456	364.059	0.168597	0.0535114	0.000938306	0.000939482	0.000836568
boot_284	0.00965853	0.0465582	0.0786612	1.68953	505.811	0.211846	0.0438369	0.000471789	0.000472086	0.000797602
boot_285	0.00901621	0.0421585	0.0644455	1.52865	421.305	0.213432	0.0399148	0.000631991	0.000632524	0.000966905
boot_286	0.0101676	0.0703363	0.0705977	1.00372	372.755	0.148834	0.0643056	0.000701044	0.0007017	0.000704308
boot_287	0.00996824	0.0548111	0.052615	0.959933	394.881	0.181124	0.0510782	0.000875271	0.000876294	0.000841184
boot_288	0.00933362	0.0504466	0.0613372	1.21588	475.104	0.187182	0.0472673	0.000597972	0.000598449	0.000727645
boot_289	0.0100958	0.0501307	0.0665586	1.3277	482.265	0.204648	0.0469898	0.000602773	0.000603257	0.000800947
boot_290	0.0096677	0.0529972	0.0622237	1.17409	379.872	0.182884	0.0494994	0.000752734	0.00075349	0.000884669
boot_291	0.00985355	0.0530752	0.0605521	1.14087	452.968	0.187794	0.0495674	0.000671121	0.000671722	0.000766351
boot_292	0.00881447	0.0469104	0.0815849	1.73916	454.849	0.191431	0.044149	0.000448929	0.000449198	0.000781228
boot_293	0.0121029	0.0733805	0.0672692	0.916718	419.768	0.171093	0.0668408	0.000804587	0.000805451	0.000738371
boot_294	0.0108737	0.0613129	0.0739277	1.20574	499.828	0.183775	0.0566793	0.000560392	0.000560811	0.000676195
boot_295	0.00926189	0.0518653	0.0559521	1.0788	382.957	0.17763	0.0485106	0.000784245	0.000785066	0.000846926
boot_296	0.00969409	0.0591231	0.0530238	0.896836	379.664	0.163729	0.054803	0.000862494	0.000863487	0.000774407
boot_297	0.0112014	0.0506441	0.0700337	1.38286	513.255	0.226044	0.0474407	0.000617246	0.000617754	0.000854266
boot_298	0.010102	0.0570839	0.0535805	0.938628	365.034	0.175918	0.0530464	0.000934555	0.000935721	0.000878294
boot_299	0.0101051	0.0553481	0.0542307	0.979812	328.592	0.179796	0.0515443	0.00102129	0.00102268	0.00100203
boot_300	0.00914758	0.0547434	0.0800859	1.46293	413.223	0.17098	0.0510195	0.000511757	0.000512106	0.000749177
boot_301	0.0107098	0.059079	0.0601431	1.01801	372.657	0.182391	0.0547651	0.000882039	0.000883077	0.000898982
boot_302	0.0105569	0.0650283	0.0574712	0.883787	348.571	0.163143	0.0598399	0.000949228	0.000950431	0.000839979
boot_303	0.0104716	0.0594337	0.0452165	0.76079	310.714	0.170504	0.0550697	0.00130433	0.0013066	0.00099405
boot_304	0.00976622	0.0637817	0.0630776	0.98896	388.853	0.155803	0.0587827	0.000719875	0.000720567	0.000712612
boot_305	0.00915038	0.0379159	0.0504498	1.33057	552.424	0.239966	0.0360913	0.000644313	0.000644867	0.000858042
boot_306	0.0102779	0.0692425	0.0501689	0.724539	303.837	0.1464	0.0633901	0.00116863	0.00117045	0.000848039
boot_307	0.00844954	0.0374826	0.0585483	1.56201	558.616	0.225817	0.0356985	0.000501427	0.000501762	0.000783759
boot_308	0.0102263	0.0552426	0.0598686	1.08374	381.039	0.185645	0.0514528	0.000828071	0.000828987	0.000898405
boot_309	0.0089493	0.0619504	0.0506852	0.818157	319.128	0.142123	0.0572237	0.000951764	0.000952973	0.000779681
boot_310	0.00922031	0.0468072	0.0544803	1.16393	450.607	0.196522	0.0440575	0.000699524	0.000700177	0.000814957
boot_311	0.00980268	0.0546865	0.0418529	0.765326	302.395	0.170626	0.05097	0.00133341	0.00133578	0.00102231
boot_312	0.00681437	0.023741	0.065398	2.75465	2019.86	0.292687	0.0230125	0.000111557	0.000111573	0.000307345
boot_313	0.0092503	0.0562312	0.0711545	1.26539	358.698	0.16633	0.0523093	0.000659349	0.000659929	0.000835069
boot_314	0.00912421	0.0539551	0.0598482	1.10922	380.175	0.169308	0.0503341	0.000724983	0.000725684	0.000804944
boot_315	0.00941497	0.0537147	0.0553127	1.02975	352.072	0.173509	0.0501248	0.000868583	0.00086959	0.00089546
boot_316	0.00887716	0.0580821	0.0554661	0.954959	417.506	0.153931	0.0539074	0.000684488	0.000685113	0.000654255
boot_317	0.00977302	0.0616809	0.0684764	1.11017	357.97	0.160825	0.0569937	0.000723361	0.000724059	0.00080383
boot_318	0.00893888	0.0475382	0.0561534	1.18123	451.966	0.18813	0.0447046	0.000651066	0.000651632	0.000769725
boot_319	0.00906012	0.0505751	0.0528856	1.04569	417.102	0.178281	0.0473801	0.000746158	0.000746901	0.000781023
boot_320	0.00981094	0.0634694	0.0555147	0.874668	368.482	0.155307	0.0585174	0.000855703	0.00085668	0.000749311
boot_321	0.0091948	0.0514313	0.0592531	1.15208	387.188	0.178563	0.0481307	0.000730976	0.000731689	0.000842966
boot_322	0.00870397	0.0381648	0.0528687	1.38527	425.609	0.223977	0.0363168	0.0007343	0.00073502	0.0010182
boot_323	0.00891385	0.0598539	0.0460792	0.769861	355.322	0.146336	0.0554302	0.000939982	0.000941162	0.000724564
boot_324	0.0100514	0.0596037	0.0633637	1.06308	349.016	0.16962	0.0552157	0.000825808	0.000826719	0.000878871
boot_325	0.00936167	0.0526314	0.0590186	1.12136	374.294	0.177459	0.0491801	0.000771037	0.00077183	0.000865498
boot_326	0.00906211	0.0546812	0.0718951	1.31481	414.726	0.168703	0.0509654	0.00055826	0.000558676	0.00073455
boot_327	0.00830441	0.0517013	0.050418	0.975179	373.506	0.158223	0.0483671	0.000774075	0.000774875	0.000755642
boot_328	0.0107776	0.0711065	0.0710155	0.99872	391.2	0.156678	0.0649488	0.000713287	0.000713966	0.000713052
boot_329	0.00918156	0.0582839	0.0522581	0.896613	378.816	0.156957	0.0540811	0.000822219	0.000823122	0.000738022
boot_330	0.00923807	0.0599307	0.0481194	0.802918	367.576	0.152497	0.0554962	0.000914522	0.000915639	0.000735182
boot_331	0.00990707	0.0555784	0.0582564	1.04818	397.274	0.179002	0.0517439	0.00078538	0.000786204	0.000824087
boot_332	0.00887945	0.0487384	0.0817268	1.67685	368.806	0.18426	0.0457644	0.00054787	0.000548271	0.000919366
boot_333	0.00984437	0.0545413	0.0512552	0.939751	349.34	0.177655	0.0508439	0.000987081	0.000988381	0.000928832
boot_334	0.00897698	0.048155	0.0491331	1.02031	413.489	0.183935	0.0452496	0.000801372	0.00080223	0.000818525
boot_335	0.00985134	0.0547637	0.0496326	0.906305	347.099	0.17653	0.051037	0.0010222	0.00102359	0.000927688
boot_336	0.009976	0.0580889	0.0485968	0.836595	309.452	0.167082	0.0539132	0.00116228	0.00116408	0.000973865
boot_337	0.00966531	0.0606451	0.0794228	1.30963	366.148	0.163165	0.0561082	0.000609921	0.000610417	0.000799423
boot_338	0.00911445	0.0509166	0.0540265	1.06108	358.539	0.17656	0.0476797	0.000845409	0.000846363	0.000898058
boot_339	0.00995528	0.0561305	0.0500895	0.892377	326.262	0.173515	0.0522221	0.00108163	0.00108319	0.000966617
boot_340	0.0100196	0.0507039	0.0694829	1.37037	322.21	0.196886	0.0474932	0.000832821	0.000833747	0.00114254
boot_341	0.00950035	0.0532039	0.0516802	0.971363	438.926	0.178585	0.0496797	0.000764896	0.000765677	0.00074375
boot_342	0.0110095	0.0727872	0.0688481	0.945881	344.428	0.155168	0.0663482	0.000845644	0.000846598	0.000800781
boot_343	0.00890642	0.0450843	0.0660479	1.46499	397.49	0.197465	0.0425278	0.000633808	0.000634344	0.000929306
boot_344	0.01113	0.070128	0.0626612	0.893525	411.252	0.163165	0.0641315	0.000795908	0.000796754	0.00071192
boot_345	0.0108342	0.0544769	0.0611885	1.1232	458.569	0.201754	0.0507879	0.000736063	0.000736786	0.000827558
boot_346	0.0088345	0.0672851	0.0647297	0.962021	363.13	0.133776	0.0617457	0.00066312	0.000663707	0.0006385
boot_347	0.00819277	0.0424598	0.063974	1.50669	422.83	0.192593	0.0401849	0.000561627	0.000562048	0.000846834
boot_348	0.0110557	0.0648311	0.0576919	0.88988	392.472	0.172833	0.0596729	0.000897397	0.000898472	0.000799532
boot_349	0.00917725	0.0668379	0.0609282	0.911582	463.283	0.141361	0.0613689	0.000584747	0.000585203	0.000533461
boot_350	0.00956639	0.0604108	0.0564107	0.933786	411.786	0.15995	0.0559076	0.000742766	0.000743503	0.000694272
boot_351	0.0103595	0.057321	0.067936	1.18519	475.673	0.185283	0.0532511	0.000605096	0.000605585	0.000717731
boot_352	0.010465	0.0601247	0.0529048	0.879917	324.621	0.171799	0.0556625	0.00108933	0.00109091	0.000959911
boot_353	0.00913669	0.0448462	0.0702054	1.56547	506.535	0.206677	0.0423159	0.00049281	0.000493134	0.000771987
boot_354	0.00959284	0.049429	0.0809539	1.63778	474.367	0.198595	0.0463728	0.00047845	0.000478756	0.000784098
boot_355	0.0102277	0.0693348	0.0575701	0.830321	355.716	0.14921	0.0634675	0.00089067	0.000891729	0.000740421
boot_356	0.0108261	0.0716546	0.0537388	0.74997	347.826	0.152146	0.0654058	0.00103187	0.00103329	0.000774939
boot_357	0.0096579	0.0593283	0.0573525	0.966698	400.824	0.164109	0.0549792	0.00076003	0.000760801	0.000735464
boot_358	0.0108598	0.0641222	0.04964	0.774147	222.114	0.160184	0.0590718	0.00166391	0.00166761	0.00129097
boot_359	0.00671748	0.0550104	0.0798297	1.45117	350.238	0.123933	0.0512512	0.000417502	0.000417734	0.000606205
boot_360	0.00980153	0.0600131	0.0536288	0.893617	347.88	0.162299	0.0555668	0.000934838	0.000936004	0.00083643
boot_361	0.0107727	0.0699292	0.0644088	0.921057	397.423	0.158276	0.0639652	0.000770542	0.000771334	0.000710443
boot_362	0.00885122	0.0578139	0.0742139	1.28367	386.124	0.156099	0.0536762	0.000559784	0.000560202	0.000719115
boot_363	0.010034	0.0552837	0.0600411	1.08605	472.343	0.184406	0.0514884	0.000661122	0.000661706	0.000718649
boot_364	0.0108656	0.0589155	0.0618275	1.04943	384.011	0.186225	0.0546246	0.000851784	0.000852753	0.0008949
boot_365	0.0100266	0.0545895	0.0699512	1.2814	350.882	0.184919	0.0508857	0.000756874	0.000757639	0.000970841
boot_366	0.0100715	0.0555372	0.0568685	1.02397	381.922	0.181325	0.0517082	0.000849521	0.000850484	0.000870872
boot_367	0.00981534	0.052707	0.0758873	1.4398	395.679	0.189196	0.0492461	0.000614391	0.000614895	0.000885323
boot_368	0.00766681	0.0408527	0.046686	1.14279	350.311	0.180441	0.0387424	0.000824948	0.000825857	0.00094378
boot_369	0.00965118	0.0547848	0.0661735	1.20788	411.372	0.17848	0.0510554	0.00065585	0.000656424	0.000792883
boot_370	0.0102448	0.0570126	0.0539439	0.946175	358.154	0.178446	0.0529848	0.000961438	0.000962672	0.000910856
boot_371	0.00949081	0.0642783	0.0601999	0.936551	377.351	0.149583	0.0592042	0.000746559	0.000747303	0.000699887
boot_372	0.0100843	0.0515643	0.0536418	1.04029	388.986	0.194101	0.0482472	0.000892792	0.000893856	0.00092987
boot_373	0.00904166	0.0425602	0.065335	1.53512	433.863	0.21261	0.0402748	0.000608123	0.000608617	0.000934299
boot_374	0.00827352	0.046194	0.0901231	1.95097	431.947	0.182663	0.0435139	0.000397796	0.000398007	0.000776499
boot_375	0.00920257	0.053212	0.0605012	1.13698	475.993	0.175426	0.0496868	0.000589659	0.000590123	0.00067096
boot_376	0.00928365	0.0430311	0.0490342	1.13951	377.192	0.210103	0.0406962	0.000928272	0.000929423	0.00105908
boot_377	0.0086898	0.0536262	0.0545796	1.01778	402.029	0.16178	0.0500477	0.000707535	0.000708203	0.000720794
boot_378	0.00947517	0.0536153	0.0461801	0.861325	341.259	0.171834	0.0500382	0.00105885	0.00106034	0.000913299
boot_379	0.010472	0.0685094	0.0575359	0.839825	229.858	0.148443	0.0627751	0.00135453	0.00135698	0.00113962
boot_380	0.0082447	0.0433751	0.0545733	1.25817	474.541	0.189464	0.0410037	0.000587261	0.000587721	0.000739454
boot_381	0.00991124	0.0671098	0.0525411	0.782913	402.325	0.149355	0.061598	0.000836128	0.000837062	0.000655346
boot_382	0.00752073	0.030052	0.0548267	1.82439	586.898	0.248249	0.0288942	0.000462619	0.000462905	0.00084452
boot_383	0.00851023	0.0434769	0.0643245	1.47951	446.4	0.196243	0.0410946	0.00055452	0.000554931	0.000821027
boot_384	0.00970653	0.0526237	0.0573357	1.08954	505.084	0.187027	0.0491734	0.000627063	0.000627587	0.000683783
boot_385	0.00848948	0.0333075	0.0657021	1.97259	421.852	0.25196	0.0318912	0.000607156	0.000607648	0.00119864
boot_386	0.00936712	0.0561513	0.0494317	0.880332	409.01	0.166066	0.0522401	0.000829583	0.000830502	0.000731117
boot_387	0.00934565	0.0614392	0.0590341	0.960854	373.415	0.153288	0.0567872	0.000756859	0.000757624	0.000727966
boot_388	0.00811807	0.048344	0.0514419	1.06408	382.293	0.165324	0.0454165	0.000730364	0.000731076	0.000777923
boot_389	0.00950643	0.063616	0.060847	0.956474	362.717	0.150978	0.0586419	0.000768857	0.000769646	0.000736147
boot_390	0.00843207	0.0522434	0.0572169	1.0952	524.764	0.163885	0.0488412	0.000511572	0.000511921	0.000560656
boot_391	0.00919879	0.0680963	0.050414	0.740334	226.556	0.128887	0.0624281	0.00132318	0.00132552	0.00098133
boot_392	0.0102799	0.0628483	0.0606385	0.964838	394.013	0.16598	0.057989	0.000785243	0.000786066	0.000758427
boot_393	0.00850472	0.0641121	0.0610332	0.951976	339.607	0.133506	0.0590632	0.000714864	0.000715546	0.000681183
boot_394	0.00957308	0.0558369	0.0549316	0.983786	366.544	0.170559	0.0519679	0.000855369	0.000856346	0.000842461
boot_395	0.0111551	0.0834198	0.0561963	0.673657	348.794	0.136949	0.07507	0.001013	0.00101437	0.000683335
boot_396	0.00858007	0.0403831	0.0718998	1.78044	499.758	0.214472	0.0383198	0.000460269	0.000460552	0.000819987
boot_397	0.0103422	0.0483609	0.0472597	0.977229	381.09	0.209106	0.0454314	0.00106491	0.00106643	0.00104214
boot_398	0.0102887	0.05996	0.0594696	0.991821	383.337	0.173016	0.0555213	0.000825405	0.000826315	0.000819556
boot_399	0.00939648	0.0423776	0.0474409	1.11948	376.417	0.215166	0.0401112	0.000975892	0.000977163	0.00109391
boot_400	0.00910658	0.0523884	0.0541211	1.03307	401.525	0.173181	0.0489679	0.000757422	0.000758188	0.000783265
boot_401	0.00932543	0.049206	0.057559	1.16976	371.524	0.187907	0.0461765	0.000798628	0.00079948	0.000935196
boot_402	0.00915471	0.0494049	0.0715114	1.44746	443.33	0.188024	0.0463516	0.000541288	0.000541679	0.000784056
boot_403	0.00905017	0.0444269	0.0528875	1.19044	373.006	0.199693	0.0419424	0.000842897	0.000843845	0.00100455
boot_404	0.00946257	0.0428345	0.0550255	1.28461	475.191	0.220175	0.0405203	0.000693782	0.000694424	0.000892062
boot_405	0.00939784	0.0610005	0.0687614	1.12723	387.92	0.157043	0.0564123	0.000639072	0.000639617	0.000720993
boot_406	0.00902523	0.0485646	0.0661871	1.36287	449.302	0.187788	0.0456111	0.000566367	0.000566795	0.000772465
boot_407	0.0101658	0.0542598	0.0533592	0.983403	360.979	0.185424	0.0505991	0.000961861	0.000963096	0.000947111
boot_408	0.00949867	0.0461957	0.0586078	1.26869	466.944	0.20628	0.0435154	0.000658056	0.000658634	0.000835598
boot_409	0.00883134	0.0532938	0.0548369	1.02895	380.993	0.164812	0.049758	0.000755061	0.000755822	0.000777707
boot_410	0.00993848	0.0559811	0.0612578	1.09426	388.345	0.178677	0.0520928	0.000767905	0.000768692	0.000841149
boot_411	0.0106904	0.0548825	0.0694332	1.26513	373.744	0.196832	0.0511402	0.000777449	0.000778256	0.000984592
boot_412	0.00931004	0.0770829	0.0783927	1.01699	310.965	0.124729	0.0698989	0.000675909	0.000676518	0.000688014
boot_413	0.00928526	0.0570472	0.0586976	1.02893	482.171	0.165695	0.0530147	0.000600467	0.000600949	0.000618334
boot_414	0.0111501	0.0648375	0.0652143	1.00581	365.27	0.174873	0.0596783	0.000865293	0.000866292	0.000871327
boot_415	0.010071	0.053111	0.0685368	1.29044	404.315	0.191924	0.0495987	0.000682826	0.000683448	0.000881952
boot_416	0.00897597	0.0491779	0.0483854	0.983884	299.24	0.175153	0.0461517	0.00108186	0.00108342	0.00106596
boot_417	0.0102871	0.0644263	0.0659723	1.024	476.337	0.164844	0.0593298	0.000606993	0.000607485	0.000622062
boot_418	0.00888402	0.045972	0.0703022	1.52924	445.866	0.195181	0.0433168	0.000533521	0.0005339	0.000816463
boot_419	0.00931298	0.0473259	0.0631735	1.33486	565.056	0.200255	0.0445169	0.000497963	0.000498293	0.000665152
boot_420	0.0103689	0.0620894	0.0703619	1.13324	443.997	0.171889	0.0573423	0.000618798	0.000619309	0.000701823
boot_421	0.00928042	0.0371608	0.054336	1.46219	440.421	0.245932	0.0354065	0.000759668	0.000760438	0.0011119
boot_422	0.0100589	0.0530564	0.0525808	0.991035	435.552	0.189698	0.0495511	0.000813537	0.00081442	0.000807119
boot_423	0.00867785	0.0516885	0.0551842	1.06763	350.533	0.165721	0.0483559	0.000796177	0.000797023	0.000850925
boot_424	0.00874812	0.0383392	0.0511034	1.33293	481.891	0.225409	0.0364747	0.000679572	0.000680188	0.000906641
boot_425	0.00949812	0.0447962	0.0637745	1.42366	408.07	0.211759	0.0422714	0.000693641	0.000694283	0.000988422
boot_426	0.0103359	0.0618949	0.0494753	0.799343	342.665	0.164971	0.0571763	0.00108192	0.00108349	0.000866076
boot_427	0.011025	0.0626429	0.0546254	0.872012	359.011	0.176103	0.0578141	0.00102413	0.00102553	0.000894277
boot_428	0.0107223	0.0544494	0.073145	1.34336	430.781	0.200958	0.050764	0.000651896	0.000652463	0.000876492
boot_429	0.00929315	0.0521663	0.0690537	1.32372	554.17	0.182869	0.0487738	0.000457615	0.000457894	0.000606124
boot_430	0.0111729	0.0509753	0.0576888	1.1317	437.53	0.220109	0.0477312	0.000854979	0.000855955	0.000968685
boot_431	0.010807	0.0683727	0.0554623	0.811177	262.773	0.155056	0.0626603	0.00129139	0.00129361	0.00104935
boot_432	0.0103794	0.0582625	0.0639522	1.09765	395.419	0.180452	0.0540628	0.000760949	0.000761722	0.000836108
boot_433	0.00918637	0.0494005	0.0710529	1.4383	492.606	0.189547	0.0463477	0.000495144	0.000495471	0.000712637
boot_434	0.00969657	0.0608219	0.0611058	1.00467	469.369	0.163131	0.0562595	0.00062006	0.000620573	0.000623469
boot_435	0.00935471	0.0496708	0.0656343	1.32138	498.923	0.191456	0.0465856	0.000538759	0.000539146	0.000712419
boot_436	0.00971045	0.0509393	0.0655342	1.28652	437.873	0.192812	0.0476996	0.000636043	0.000636583	0.000818974
boot_437	0.00919682	0.0552944	0.0633974	1.14654	563.031	0.170877	0.0514977	0.000478887	0.000479193	0.000549415
boot_438	0.0108852	0.0699962	0.0571793	0.816891	378.985	0.158063	0.0640212	0.000909614	0.000910718	0.000743958
boot_439	0.00761035	0.0376839	0.0720281	1.91138	428.082	0.201789	0.0358811	0.000463446	0.000463732	0.000886366
boot_440	0.00987597	0.0642461	0.05645	0.878652	318.363	0.153023	0.0591769	0.000968804	0.000970057	0.000852343
boot_441	0.00926662	0.0712017	0.0545634	0.766322	225.505	0.12572	0.0650282	0.00124818	0.00125027	0.000958106
boot_442	0.00861517	0.0562896	0.0535913	0.952065	337.41	0.151066	0.0523598	0.000830918	0.00083184	0.000791966
boot_443	0.00995366	0.0639855	0.0530953	0.829801	323.952	0.154235	0.0589558	0.00101758	0.00101896	0.000845537
boot_444	0.0101374	0.0563701	0.0641979	1.13886	512.74	0.184322	0.0524295	0.000580473	0.000580922	0.000661591
boot_445	0.0113299	0.0771687	0.0569584	0.738103	361.933	0.149898	0.0699695	0.000990079	0.000991388	0.000731746
boot_446	0.0091263	0.0446273	0.0615758	1.37978	412.192	0.203901	0.042121	0.000675515	0.000676124	0.000932902
boot_447	0.0104592	0.0595084	0.0487505	0.81922	333.052	0.172504	0.0551339	0.00114607	0.00114783	0.000940323
boot_448	0.0103338	0.0532186	0.0562115	1.05624	353.433	0.192397	0.0496925	0.000957242	0.000958465	0.00101237
boot_449	0.00929057	0.0541013	0.0532459	0.98419	355.457	0.169694	0.0504612	0.000876301	0.000877326	0.000863456
boot_450	0.00917604	0.0601203	0.074343	1.23657	383.264	0.155992	0.0556587	0.000584966	0.000585423	0.000723916
boot_451	0.0102326	0.0691919	0.0815505	1.17861	418.471	0.154131	0.0633477	0.000554167	0.000554577	0.000653631
boot_452	0.0094629	0.0502152	0.0429736	0.855787	353.266	0.181889	0.0470641	0.00110311	0.00110473	0.000945414
boot_453	0.0101847	0.0544945	0.0592199	1.08671	429.147	0.188537	0.0508032	0.000747306	0.000748052	0.000812919
boot_454	0.00983778	0.0745314	0.0718511	0.964038	431.956	0.137791	0.0677943	0.00057566	0.000576102	0.000555384
boot_455	0.00924776	0.053519	0.0491728	0.918792	345.24	0.169115	0.0499543	0.000962488	0.000963725	0.000885463
boot_456	0.0111694	0.0758286	0.0688572	0.908063	350.62	0.151805	0.068866	0.000843195	0.000844144	0.000766536
boot_457	0.0108764	0.0727849	0.059452	0.816818	342.697	0.151683	0.0663462	0.000958153	0.000959378	0.000783637
boot_458	0.00943475	0.0539393	0.0552986	1.0252	479.557	0.176776	0.0503203	0.000655159	0.000655732	0.000672257
boot_459	0.00892585	0.0596985	0.0505893	0.847413	310.317	0.146323	0.055297	0.000977705	0.000978981	0.000829601
boot_460	0.00876745	0.0480503	0.052558	1.09381	352.828	0.178767	0.0451572	0.000846071	0.000847027	0.000926488
boot_461	0.00863391	0.0634887	0.0472276	0.743875	309.453	0.132727	0.0585337	0.000997246	0.000998574	0.000742814
boot_462	0.0100568	0.0543132	0.0561259	1.03338	397.516	0.185217	0.0506456	0.000830077	0.000830996	0.000858731
boot_463	0.00912643	0.0458942	0.0466185	1.01578	356.578	0.192585	0.0432478	0.000987783	0.000989086	0.0010047
boot_464	0.0109438	0.0677796	0.052133	0.769154	316.125	0.160158	0.0621618	0.00117644	0.00117829	0.000906286
boot_465	0.0102585	0.0769695	0.0509044	0.661358	328.445	0.133729	0.0698056	0.00106601	0.00106753	0.000706019
boot_466	0.00887082	0.0612219	0.0765245	1.24995	448.68	0.149652	0.0566015	0.000470704	0.000471	0.000588728
boot_467	0.0113082	0.0581048	0.0525258	0.903984	376.676	0.19386	0.0539269	0.00105935	0.00106085	0.000958991
boot_468	0.0100775	0.0622648	0.0481983	0.774086	370.447	0.160668	0.0574918	0.00100132	0.00100266	0.000776143
boot_469	0.00959074	0.0618346	0.0503859	0.81485	343.571	0.153494	0.0571249	0.000971535	0.000972795	0.000792682
boot_470	0.00837275	0.0433146	0.0550894	1.27184	397.56	0.190653	0.0409496	0.000698816	0.000699468	0.000889614
boot_471	0.00896223	0.0484887	0.0761676	1.57083	470.64	0.188389	0.0455442	0.000470954	0.00047125	0.000740255
boot_472	0.00998338	0.0531195	0.0786751	1.4811	366.477	0.190633	0.0496061	0.000650899	0.000651465	0.000964882
boot_473	0.0107659	0.0619622	0.0707358	1.1416	405.578	0.178028	0.0572337	0.000701672	0.000702329	0.000801776
boot_474	0.00868267	0.0320598	0.0570685	1.78007	705.921	0.27185	0.0307455	0.000445664	0.000445929	0.000793783
boot_475	0.00871977	0.0532765	0.0471991	0.885927	309.968	0.157952	0.049743	0.00102462	0.00102602	0.000908981
boot_476	0.00978636	0.0771719	0.0743544	0.96349	366.624	0.131859	0.0699721	0.000644975	0.00064553	0.000621961
boot_477	0.00938003	0.0412083	0.0611804	1.48466	597.3	0.230165	0.0390621	0.000505723	0.000506064	0.000751333
boot_478	0.00904183	0.0499116	0.0725028	1.45263	410.146	0.183349	0.0467973	0.00056525	0.000565676	0.000821716
boot_479	0.00978252	0.0666859	0.0597371	0.895799	349.064	0.148135	0.0612407	0.000834187	0.000835116	0.000748096
boot_480	0.0088513	0.0652457	0.0721923	1.10647	398.293	0.13955	0.0600239	0.000552016	0.000552423	0.000611239
boot_481	0.00986809	0.0527791	0.0711547	1.34816	366.503	0.18852	0.0493091	0.000705267	0.000705931	0.000951708
boot_482	0.00921021	0.0516389	0.0733688	1.4208	421.817	0.181249	0.0483125	0.000554059	0.000554469	0.000787791
boot_483	0.00981965	0.0576781	0.0743641	1.2893	454.715	0.174983	0.0535592	0.000542665	0.000543058	0.000700162
boot_484	0.00858018	0.043924	0.0528982	1.20431	343.847	0.19018	0.0414939	0.000850672	0.000851638	0.00102564
boot_485	0.0119026	0.0765895	0.0540168	0.705277	222.72	0.150585	0.0694929	0.00169291	0.00169674	0.00119667
boot_486	0.00883964	0.0488524	0.0614543	1.25796	377.018	0.180299	0.0458649	0.000695667	0.000696313	0.000875933
boot_487	0.00895871	0.0379844	0.0564214	1.48539	402.62	0.231722	0.0361533	0.000756493	0.000757257	0.00112482
boot_488	0.00858886	0.0557086	0.0510274	0.91597	314.581	0.150517	0.0518568	0.000922375	0.000923511	0.000845908
boot_489	0.0101248	0.0666063	0.0663192	0.99569	434.392	0.15663	0.0611736	0.000644081	0.000644635	0.000641856
boot_490	0.0103982	0.0638327	0.0524652	0.821918	394.618	0.163879	0.058826	0.000906444	0.000907541	0.000745923
boot_491	0.00863164	0.0456498	0.0627432	1.37445	563.883	0.191959	0.0430307	0.000459779	0.000460061	0.000632329
boot_492	0.00881528	0.0591945	0.0438563	0.740884	303.969	0.14328	0.0548643	0.00111393	0.00111559	0.00082652
boot_493	0.00941414	0.0430907	0.0533528	1.23815	449.088	0.21668	0.0407495	0.000746219	0.000746962	0.000924852
boot_494	0.00892248	0.0618967	0.0613407	0.991017	336.615	0.144671	0.0571779	0.000760544	0.000761316	0.000754477
boot_495	0.0108874	0.0574217	0.0549227	0.956479	391.655	0.189867	0.053338	0.000938436	0.000939611	0.000898718
boot_496	0.0104433	0.0746109	0.0647539	0.867888	349.811	0.143451	0.0678601	0.000827456	0.00082837	0.000718933
boot_497	0.0101438	0.0554164	0.0602267	1.0868	537.359	0.187252	0.0516035	0.00059176	0.000592227	0.000643634
boot_498	0.0094885	0.0458027	0.0618182	1.34967	461.625	0.2082	0.0431665	0.000633054	0.000633589	0.000855133
boot_499	0.00934163	0.0623011	0.0704814	1.1313	460.248	0.154653	0.0575228	0.000527042	0.000527413	0.000596664
boot_500	0.00739138	0.0429243	0.056457	1.31527	365.948	0.169073	0.0406007	0.000634116	0.000634652	0.000834738
boot_501	0.0099831	0.0558374	0.053565	0.959302	363.635	0.177419	0.0519684	0.000927455	0.000928603	0.000890811
boot_502	0.00988483	0.0683371	0.0616837	0.902639	415.39	0.148352	0.0626304	0.000696873	0.000697521	0.00062961
boot_503	0.00841998	0.0429179	0.0854432	1.99085	316.915	0.19594	0.0405949	0.000579353	0.000579801	0.0011543
boot_504	0.0102807	0.046266	0.0528801	1.14296	375.147	0.218385	0.0435778	0.00097744	0.000978715	0.00111863
boot_505	0.0114632	0.0669096	0.0625077	0.934211	392.047	0.174945	0.0614293	0.000868415	0.000869422	0.000812224
boot_506	0.00974972	0.0566805	0.0790734	1.39507	468.778	0.177295	0.0526979	0.000494287	0.000494613	0.000690021
boot_507	0.00979542	0.0496139	0.0597855	1.20502	571.013	0.201074	0.0465355	0.000548659	0.000549061	0.000661627
boot_508	0.0101373	0.0612474	0.056893	0.928906	380.836	0.166559	0.0566233	0.000847372	0.00084833	0.000788019
boot_509	0.00935558	0.0735651	0.0778844	1.05871	410.331	0.132804	0.0669939	0.000528774	0.000529147	0.000560216
boot_510	0.0101324	0.0560089	0.0569732	1.01722	391.998	0.181328	0.0521169	0.000833201	0.000834128	0.000848489
boot_511	0.0108759	0.0724074	0.0499612	0.690002	326.886	0.149635	0.0660324	0.00117023	0.00117206	0.000808726
boot_512	0.0103802	0.0686687	0.0606212	0.882807	355.406	0.15335	0.0629089	0.000865926	0.000866927	0.000765329
boot_513	0.00913726	0.0420766	0.074202	1.7635	565.066	0.220991	0.0398414	0.000427022	0.000427265	0.000753481
boot_514	0.00908276	0.052931	0.0428426	0.809404	314.314	0.164133	0.0494416	0.00115777	0.00115956	0.000938551
boot_515	0.00911398	0.0495148	0.0538433	1.08742	381.808	0.182057	0.0464483	0.000804145	0.000805008	0.00087538
boot_516	0.00878434	0.0561562	0.0660998	1.17707	375.561	0.157885	0.0522444	0.000636177	0.000636717	0.000749461
boot_517	0.00978735	0.0446952	0.0567279	1.26922	483.092	0.219311	0.0421814	0.000687238	0.000687868	0.000873054
boot_518	0.00962068	0.044311	0.0533813	1.2047	401.942	0.214093	0.0418391	0.000843882	0.000844832	0.00101777
boot_519	0.00859675	0.0404122	0.0678445	1.67881	605.58	0.215882	0.038346	0.000406213	0.000406433	0.000682324
boot_520	0.00985695	0.0498519	0.0500283	1.00354	357.654	0.193562	0.0467448	0.0010031	0.00100444	0.00100799
boot_521	0.00960891	0.055456	0.0654131	1.17955	383.983	0.174867	0.0516379	0.000701857	0.000702514	0.00082865
boot_522	0.00834839	0.0432292	0.065597	1.51742	472.593	0.194307	0.0408733	0.000504447	0.000504787	0.000765975
boot_523	0.00743768	0.0408605	0.068542	1.67747	581.099	0.184612	0.0387494	0.000348403	0.000348565	0.000584706
boot_524	0.00989295	0.0629321	0.062904	0.999553	489.651	0.161848	0.0580603	0.00059181	0.000592277	0.000592012
boot_525	0.0084398	0.0355391	0.0522668	1.47068	374.888	0.230269	0.0339313	0.000813892	0.000814776	0.00119828
boot_526	0.00805225	0.0468694	0.0644017	1.37407	438.879	0.172795	0.0441127	0.000519585	0.000519945	0.00071444
boot_527	0.0105189	0.0597287	0.0577476	0.966831	401.994	0.177737	0.0553229	0.000834238	0.000835167	0.000807465
boot_528	0.00930774	0.0588561	0.0674432	1.1459	400.437	0.160915	0.0545735	0.000626906	0.00062743	0.000718972
boot_529	0.00942612	0.0571771	0.0469276	0.820742	398.371	0.163323	0.0531269	0.000895542	0.000896613	0.000735887
boot_530	0.00922985	0.0447278	0.0551711	1.23348	375.933	0.203098	0.0422105	0.000824419	0.000825326	0.00101803
boot_531	0.00916798	0.055117	0.048084	0.872399	319.88	0.161639	0.0513437	0.00103634	0.00103778	0.000905356
boot_532	0.00972963	0.0451279	0.0759364	1.68269	442.122	0.218237	0.0425666	0.000562856	0.000563279	0.000947825
boot_533	0.0106905	0.0515079	0.0519043	1.00769	440.485	0.207272	0.0481978	0.000883584	0.000884626	0.000891433
boot_534	0.00923914	0.0574919	0.0638704	1.11095	478.995	0.164347	0.0533986	0.000554373	0.000554783	0.000616334
boot_535	0.0103554	0.0595747	0.0590289	0.990839	348.273	0.17393	0.0551908	0.000915222	0.00091634	0.000907946
boot_536	0.00849369	0.0422648	0.0573426	1.35674	494.556	0.201055	0.0400101	0.000562568	0.00056299	0.000763834
boot_537	0.00956503	0.0462019	0.0503731	1.09028	344.535	0.20131	0.0435209	0.00100648	0.00100783	0.00109882
boot_538	0.00931936	0.0405384	0.0943088	2.32641	695.25	0.23661	0.0384596	0.000287442	0.000287552	0.000668964
boot_539	0.00998617	0.0631313	0.0683857	1.08323	365.256	0.161013	0.0582298	0.000727575	0.000728282	0.000788897
boot_540	0.00913077	0.0453499	0.0618244	1.36327	414.723	0.201042	0.0427641	0.000667595	0.00066819	0.000910925
boot_541	0.00882283	0.0504253	0.0663892	1.31659	379.011	0.175563	0.0472486	0.000640125	0.000640672	0.000843499
boot_542	0.0093951	0.0586687	0.0571264	0.973712	344.368	0.159548	0.0544123	0.000849214	0.000850176	0.000827827
boot_543	0.0100901	0.0571522	0.06827	1.19453	364.476	0.178426	0.0531054	0.000748231	0.000748978	0.000894676
boot_544	0.00996171	0.0491842	0.0487743	0.991666	294.569	0.194215	0.0461572	0.00123766	0.00123971	0.00122938
boot_545	0.0100145	0.0692082	0.0518452	0.749119	335.694	0.144454	0.0633614	0.00100713	0.00100848	0.000755473
boot_546	0.0106258	0.0691514	0.0528729	0.764597	377.105	0.155085	0.0633137	0.000954889	0.000956106	0.000731035
boot_547	0.0100506	0.0490692	0.0523288	1.06643	364.47	0.201354	0.046056	0.000972977	0.000974241	0.00103896
boot_548	0.00989049	0.0816706	0.0449356	0.550205	311.849	0.120041	0.0736505	0.00119258	0.00119448	0.00065721
boot_549	0.00965589	0.0648371	0.0619645	0.955695	381.876	0.151375	0.059678	0.000733139	0.000733856	0.000701343
boot_550	0.00920308	0.0636891	0.0413324	0.648972	178.426	0.12843	0.058704	0.00190885	0.00191373	0.00124195
boot_551	0.00850951	0.0557999	0.0421265	0.754956	319.952	0.146348	0.0519359	0.00106461	0.00106612	0.000804875
boot_552	0.0103128	0.0544444	0.0588361	1.08066	361.395	0.188878	0.0507597	0.000894363	0.000895431	0.000967659
boot_553	0.0096009	0.0653023	0.0546942	0.837553	380.636	0.148215	0.0600719	0.00081871	0.000819604	0.000686462
boot_554	0.00939698	0.0537735	0.0498533	0.927098	398.715	0.173268	0.050176	0.000850464	0.000851429	0.000789358
boot_555	0.00948056	0.049645	0.0547599	1.10303	365.292	0.188534	0.0465629	0.000864937	0.000865935	0.000955151
boot_556	0.0105081	0.0641403	0.056813	0.885762	364.297	0.16487	0.0590872	0.000917712	0.000918836	0.00081387
boot_557	0.0100805	0.0607024	0.0624343	1.02853	391.016	0.168325	0.0561573	0.000754872	0.000755633	0.000777191
boot_558	0.00794798	0.0315882	0.0588309	1.86243	531.204	0.249719	0.0303116	0.000504634	0.000504974	0.000940479
boot_559	0.00872483	0.0526313	0.0594751	1.13003	230.972	0.158844	0.0491801	0.00108526	0.00108684	0.00122816
boot_560	0.00973498	0.0699202	0.0497599	0.711666	186.624	0.129366	0.0639577	0.00167815	0.00168191	0.00119696
boot_561	0.00965966	0.0612097	0.0473848	0.774138	328.943	0.1546	0.0565912	0.00107721	0.00107876	0.000835106
boot_562	0.00880841	0.0624556	0.0542676	0.868899	311.206	0.13937	0.0576545	0.00089831	0.000899388	0.000781477
boot_563	0.0103865	0.0495296	0.0623515	1.25887	473.221	0.212059	0.0464613	0.000677655	0.000678268	0.000853854
boot_564	0.00883556	0.0490863	0.0643232	1.31041	533.959	0.183254	0.0460711	0.000480997	0.000481306	0.000630708
boot_565	0.0091072	0.0480034	0.0569789	1.18698	396.079	0.18853	0.0451158	0.000741268	0.000742001	0.000880738
boot_566	0.00921905	0.0562675	0.076362	1.35712	424.623	0.167791	0.0523407	0.000524812	0.00052518	0.000712734
boot_567	0.00890381	0.0600391	0.0473767	0.789097	343.692	0.145678	0.0555891	0.000943111	0.000944298	0.000745142
boot_568	0.00976905	0.077314	0.0765659	0.990323	421.613	0.132585	0.0700889	0.00054912	0.000549523	0.000544205
boot_569	0.00881282	0.0468922	0.0648038	1.38198	470.337	0.189766	0.0441328	0.000540491	0.000540881	0.000747484
boot_570	0.00985038	0.057019	0.0757238	1.32804	403.344	0.176559	0.0529904	0.000600428	0.00060091	0.000798035
boot_571	0.00973464	0.0502312	0.0552441	1.0998	435.06	0.193867	0.0470781	0.00075392	0.000754678	0.000829994
boot_572	0.00861665	0.0498268	0.0446577	0.896257	385.084	0.168726	0.0467228	0.000882148	0.000883187	0.000791563
boot_573	0.00962187	0.044858	0.0622227	1.3871	414.172	0.214117	0.0423264	0.00071137	0.000712045	0.000987681
boot_574	0.00817839	0.0421723	0.0686237	1.62722	509.978	0.195961	0.0399272	0.00044054	0.000440799	0.000717277
boot_575	0.00784213	0.0362201	0.0530762	1.46538	381.295	0.210606	0.0345515	0.000716236	0.000716921	0.00105056
boot_576	0.0107819	0.066257	0.0588921	0.888844	433.04	0.166449	0.0608788	0.00077819	0.000778998	0.000692408
boot_577	0.00874801	0.0478534	0.0663538	1.38661	472.909	0.185062	0.0449833	0.000519461	0.000519821	0.000720786
boot_578	0.00954873	0.0476783	0.0730434	1.53201	631.363	0.205884	0.0448285	0.000402058	0.000402274	0.000616286
boot_579	0.00930775	0.051873	0.0478206	0.921877	355.21	0.175294	0.0485173	0.000973642	0.000974907	0.000898745
boot_580	0.00936822	0.0537031	0.0581108	1.08207	433.638	0.175726	0.0501147	0.000681509	0.000682129	0.000738114
boot_581	0.00877024	0.0444723	0.0681591	1.53262	443.63	0.198471	0.0419829	0.000546278	0.000546677	0.000837847
boot_582	0.0105941	0.0617513	0.045125	0.730754	313.525	0.166571	0.0570538	0.00130852	0.0013108	0.000957876
boot_583	0.00927337	0.0648894	0.0567123	0.873984	359.247	0.143774	0.0597223	0.000802206	0.000803065	0.000701866
boot_584	0.00900722	0.0506425	0.0770702	1.52185	367.527	0.179709	0.0474393	0.000587534	0.000587995	0.000894838
boot_585	0.00870413	0.0469039	0.0659011	1.40502	471.082	0.18755	0.0441433	0.000523159	0.000523524	0.000735563
boot_586	0.00993356	0.0428	0.0509031	1.18932	372.838	0.226421	0.0404894	0.000990106	0.000991415	0.00117911
boot_587	0.00936159	0.070571	0.0621432	0.880576	325.102	0.134233	0.0645017	0.000812386	0.000813267	0.000716144
boot_588	0.00925384	0.0377801	0.0627908	1.66201	574.871	0.246518	0.0359682	0.000513645	0.000513997	0.000854268
boot_589	0.0109506	0.0612011	0.0603613	0.986278	376.338	0.180628	0.0565838	0.000890878	0.000891937	0.000879698
boot_590	0.00967345	0.0526315	0.0440685	0.837303	318.36	0.176499	0.0491802	0.00120606	0.001208	0.00101146
boot_591	0.0106646	0.0555951	0.0639057	1.14948	406.066	0.194001	0.0517584	0.000773504	0.000774302	0.000890048
boot_592	0.0103353	0.0535317	0.0635539	1.18722	477.582	0.196449	0.0499654	0.000646766	0.000647324	0.000768516
boot_593	0.00938279	0.0554959	0.0507454	0.914398	336.175	0.165914	0.0516724	0.00097065	0.000971908	0.000888711
boot_594	0.0107981	0.0621521	0.0503694	0.810422	352.996	0.172386	0.0573957	0.00109215	0.00109374	0.000886395
boot_595	0.00883453	0.0489723	0.0581419	1.18724	402.826	0.179904	0.0459706	0.000688034	0.000688666	0.000817613
boot_596	0.0107427	0.0556698	0.0719943	1.29324	417.324	0.196744	0.0518231	0.000680748	0.000681367	0.00088117
boot_597	0.00893421	0.0585704	0.055635	0.949883	323.377	0.150888	0.0543277	0.000867761	0.000868767	0.000825227
boot_598	0.00943495	0.0620297	0.0691971	1.11555	329.84	0.153744	0.0572914	0.00074062	0.000741352	0.000827014
boot_599	0.00975622	0.0641691	0.0693276	1.08039	458.773	0.157009	0.0591116	0.000563657	0.000564081	0.000609428
boot_600	0.0086976	0.0452976	0.0595298	1.31419	405.976	0.191034	0.0427176	0.000663914	0.000664502	0.000873284
boot_601	0.0100337	0.0660559	0.0649528	0.983301	360.063	0.154494	0.060709	0.000774141	0.000774941	0.000762
boot_602	0.0106138	0.0515419	0.0664337	1.28893	430.627	0.2084	0.0482275	0.000711466	0.000712142	0.000917899
boot_603	0.00866479	0.0522296	0.0566285	1.08422	430.383	0.166491	0.0488292	0.000642091	0.000642641	0.000696766
boot_604	0.0100239	0.0681886	0.0682206	1.00047	343.953	0.149914	0.0625057	0.000768718	0.000769506	0.000769867
boot_605	0.0101657	0.0393462	0.0623455	1.58453	674.438	0.26208	0.037385	0.000498509	0.000498841	0.000790431
boot_606	0.00868505	0.0492561	0.0466884	0.947872	347.672	0.171059	0.0462206	0.000939279	0.000940457	0.000891433
boot_607	0.00886053	0.0613887	0.0662985	1.07998	445.248	0.148012	0.0567441	0.000541924	0.000542315	0.000585689
boot_608	0.00957893	0.0608574	0.0646088	1.06164	463.565	0.161431	0.0562899	0.000586745	0.000587204	0.000623401
boot_609	0.0099474	0.0581357	0.0480618	0.826718	366.018	0.168856	0.0539535	0.0010071	0.00100845	0.000833704
boot_610	0.00913705	0.0429758	0.0705492	1.64161	522.141	0.215513	0.0406467	0.000480755	0.000481063	0.000789716
boot_611	0.00918975	0.0519099	0.0682543	1.31486	422.939	0.179323	0.0485497	0.000589382	0.000589846	0.000775564
boot_612	0.0107613	0.0625817	0.0633863	1.01286	453.706	0.17634	0.0577619	0.000698828	0.00069948	0.000708474
boot_613	0.00979617	0.0557772	0.0731479	1.31143	449.517	0.179876	0.0519163	0.000558076	0.000558492	0.000732422
boot_614	0.0098745	0.0622995	0.0821888	1.31925	409.874	0.163769	0.0575214	0.000543271	0.000543665	0.000717231
boot_615	0.0103514	0.0576189	0.0560096	0.972071	455.513	0.181936	0.0535081	0.000753398	0.000754156	0.000733093
boot_616	0.0112003	0.0744224	0.0530237	0.71247	319.112	0.150741	0.0677041	0.00117105	0.00117288	0.00083564
boot_617	0.00918717	0.0465109	0.0504993	1.08575	412.355	0.194869	0.043795	0.000810897	0.000811775	0.000881386
boot_618	0.00963369	0.0470947	0.0552757	1.17371	384.925	0.202251	0.0443122	0.000841738	0.000842684	0.00098907
boot_619	0.00991554	0.0558079	0.0782953	1.40294	478.767	0.183024	0.0519428	0.000500297	0.000500631	0.000702356
boot_620	0.00863982	0.0426656	0.0461511	1.08169	330.489	0.19387	0.0403691	0.0010091	0.00101046	0.00109301
boot_621	0.00880088	0.0524348	0.0521291	0.994171	385.734	0.166306	0.0490084	0.000780264	0.000781077	0.000776524
boot_622	0.00991427	0.0637922	0.0548601	0.859982	207.932	0.147578	0.0587916	0.00145226	0.00145508	0.00125134
boot_623	0.00924748	0.0491363	0.0514743	1.04758	315.596	0.182569	0.0461151	0.00101332	0.00101469	0.00106297
boot_624	0.00947433	0.050144	0.0551591	1.10001	349.734	0.186134	0.0470015	0.000891719	0.000892781	0.000982071
boot_625	0.008994	0.0405636	0.0659093	1.62484	419.706	0.221082	0.0384823	0.000624303	0.000624824	0.00101524
boot_626	0.0094635	0.0533282	0.079033	1.48201	383.321	0.180503	0.0497881	0.000581586	0.000582038	0.000862586
boot_627	0.0091938	0.0580801	0.0655648	1.12887	389.393	0.1604	0.0539056	0.000651915	0.000652482	0.000736567
boot_628	0.00837034	0.0553319	0.071601	1.29403	421.296	0.154202	0.0515302	0.000501631	0.000501966	0.000649559
boot_629	0.00943734	0.0562675	0.0804776	1.43027	381.804	0.171315	0.0523407	0.000567859	0.000568289	0.000812806
boot_630	0.00980156	0.0666024	0.0631987	0.948895	360.574	0.149518	0.0611703	0.000770739	0.000771532	0.000732102
boot_631	0.0109794	0.0726955	0.0573801	0.789321	357.295	0.153363	0.0662719	0.000963462	0.000964701	0.000761459
boot_632	0.00869248	0.0440905	0.0678711	1.53936	452.341	0.198473	0.0416425	0.000533422	0.000533801	0.000821711
boot_633	0.0100342	0.0494293	0.0615261	1.24473	586.165	0.207193	0.046373	0.000537286	0.000537671	0.000669255
boot_634	0.010499	0.0573386	0.0575892	1.00437	402.212	0.184258	0.0532663	0.00083872	0.000839659	0.000843329
boot_635	0.00918125	0.0435979	0.0751229	1.72308	559.212	0.214718	0.0412028	0.000425649	0.000425891	0.000733846
boot_636	0.0106865	0.0581038	0.0490549	0.844263	362.788	0.181671	0.0539261	0.00108722	0.0010888	0.000919232
boot_637	0.00943947	0.0616841	0.0795931	1.29033	417.698	0.157905	0.0569964	0.000521868	0.000522232	0.000673853
boot_638	0.010431	0.0665543	0.0538615	0.809287	343.358	0.156791	0.0611297	0.00100375	0.0010051	0.000813414
boot_639	0.00967409	0.0497953	0.0479859	0.963664	312.19	0.187189	0.046695	0.00114825	0.00115001	0.00110822
boot_640	0.00962523	0.0565801	0.056627	1.00083	402.634	0.170861	0.0526111	0.000767076	0.000767861	0.000768497
boot_641	0.0095996	0.063137	0.0533875	0.845582	364.783	0.152139	0.0582346	0.000872603	0.000873619	0.000738717
boot_642	0.00853216	0.0435861	0.0551262	1.26477	528.321	0.196426	0.0411922	0.000548727	0.000549129	0.00069452
boot_643	0.0103985	0.049202	0.0709945	1.44292	570.235	0.216654	0.0461729	0.000504208	0.000504547	0.00072802
boot_644	0.0100222	0.0445193	0.070611	1.58607	400.697	0.225801	0.0420248	0.000688377	0.000689009	0.00109282
boot_645	0.00945973	0.0601669	0.0803054	1.33471	425.317	0.162146	0.0556986	0.000511361	0.00051171	0.000682985
boot_646	0.0106246	0.0653148	0.0544503	0.833659	362.275	0.163331	0.0600824	0.000969573	0.000970828	0.00080934
boot_647	0.00975595	0.0626058	0.0715895	1.1435	429.017	0.160354	0.0577825	0.000583937	0.000584392	0.000668249
boot_648	0.00901555	0.0512465	0.0480369	0.93737	378.921	0.172738	0.0479689	0.000881816	0.000882854	0.00082756
boot_649	0.00965953	0.0660426	0.055862	0.845849	398.544	0.148272	0.0606977	0.000774605	0.000775406	0.000655876
boot_650	0.0098959	0.0586362	0.0543536	0.926963	400.676	0.169384	0.0543844	0.000823582	0.000824487	0.000764269
boot_651	0.00932421	0.0558372	0.0520434	0.932056	222.752	0.157522	0.0519682	0.00135086	0.0013533	0.00126135
boot_652	0.0101677	0.0698753	0.103846	1.48616	374.579	0.152634	0.06392	0.000485361	0.000485675	0.000721789
boot_653	0.00998773	0.0577185	0.0620516	1.07507	402.603	0.17504	0.053594	0.00073533	0.000736051	0.000791308
boot_654	0.0087237	0.05169	0.0454661	0.879591	325.595	0.162771	0.0483573	0.00101828	0.00101966	0.000896886
boot_655	0.0104436	0.0606991	0.0537082	0.884827	339.607	0.170796	0.0561544	0.00102819	0.0010296	0.000911022
boot_656	0.00813366	0.0432526	0.0528709	1.22238	401.421	0.185061	0.0408942	0.000694188	0.000694831	0.000849345
boot_657	0.00917588	0.0438082	0.0581221	1.32674	514.115	0.210506	0.0413905	0.000586354	0.000586813	0.000778549
boot_658	0.010165	0.0691285	0.0533633	0.771944	365.273	0.148146	0.0632945	0.000925153	0.000926295	0.000715048
boot_659	0.00944441	0.0445178	0.0595622	1.33794	549.025	0.214327	0.0420234	0.000557054	0.000557468	0.00074586
boot_660	0.010249	0.0554832	0.0714511	1.2878	510.811	0.190001	0.0516614	0.000534877	0.000535259	0.000689304
boot_661	0.00932693	0.0575001	0.0800284	1.3918	558.659	0.168554	0.0534057	0.000391089	0.000391293	0.000544599
boot_662	0.00896805	0.0454424	0.075414	1.65955	403.188	0.198901	0.0428463	0.000556599	0.000557012	0.000924391
boot_663	0.0110258	0.0636391	0.056101	0.88155	347.046	0.173458	0.0586616	0.00102893	0.00103035	0.000908303
boot_664	0.00906045	0.0535004	0.0555664	1.03862	382.845	0.168691	0.0499381	0.000765493	0.000766275	0.000795867
boot_665	0.00833471	0.0422455	0.0543305	1.28607	496.017	0.196832	0.0399928	0.000576264	0.000576707	0.000741683
boot_666	0.0101642	0.0720905	0.0560584	0.777612	224.444	0.136683	0.0657688	0.00136071	0.00136318	0.00106002
boot_667	0.00940241	0.062698	0.0575097	0.917249	380.662	0.151269	0.057861	0.000765672	0.000766455	0.00070303
boot_668	0.00870558	0.0428763	0.0697742	1.62734	736.739	0.208223	0.0405577	0.000329024	0.000329168	0.000535667
boot_669	0.00992746	0.0496274	0.0635341	1.28022	399.877	0.200646	0.0465473	0.000735482	0.000736203	0.000942505
boot_670	0.0120823	0.0734719	0.0536763	0.730569	333.935	0.165364	0.0669166	0.00121818	0.00122017	0.000891415
boot_671	0.00889887	0.0544631	0.0656786	1.20593	461.907	0.166431	0.0507759	0.000537661	0.000538047	0.000648845
boot_672	0.00946178	0.0617121	0.053948	0.874189	352.664	0.152891	0.0570203	0.000878148	0.000879177	0.000768568
boot_673	0.0101149	0.0590531	0.0618949	1.04812	426.844	0.174108	0.0547428	0.000706811	0.000707478	0.000741525
boot_674	0.0108721	0.065146	0.0601467	0.923261	363.673	0.168803	0.0599396	0.00090726	0.000908359	0.000838652
boot_675	0.0101453	0.0486153	0.0709022	1.45843	581.062	0.213918	0.0456559	0.000481684	0.000481993	0.000702955
boot_676	0.00889182	0.0524838	0.0523958	0.998324	378.383	0.1677	0.0490513	0.000800094	0.000800948	0.000799606
boot_677	0.00914163	0.0620924	0.0654392	1.0539	450.938	0.151098	0.0573449	0.000561795	0.000562216	0.00059252
boot_678	0.0095727	0.04677	0.0568084	1.21463	380.8	0.202521	0.0440246	0.00082357	0.000824475	0.00100144
boot_679	0.0109555	0.0695389	0.0609623	0.876664	399.62	0.1613	0.0636385	0.000823452	0.000824357	0.000722684
boot_680	0.00945176	0.0527735	0.0591325	1.1205	356.283	0.178128	0.0493042	0.000814356	0.000815241	0.000913475
boot_681	0.00984773	0.0652938	0.0498684	0.763754	328.21	0.149098	0.0600646	0.00104853	0.00104999	0.000801938
boot_682	0.00951694	0.0610323	0.0593211	0.971962	409.594	0.15807	0.0564395	0.000707393	0.000708061	0.000688209
boot_683	0.00986992	0.0619726	0.052975	0.854813	373.263	0.159337	0.0572427	0.000891043	0.000892103	0.000762581
boot_684	0.008853	0.0569237	0.0533998	0.938094	363.621	0.154488	0.0529081	0.000803472	0.000804333	0.00075454
boot_685	0.00986568	0.0505735	0.0545346	1.07832	394.188	0.193796	0.0473787	0.00084828	0.00084924	0.000915756
boot_686	0.00915385	0.0418722	0.0592423	1.41484	439.517	0.217585	0.0396581	0.000670813	0.000671414	0.00094994
boot_687	0.008567	0.0514675	0.0535613	1.04068	314.798	0.162435	0.0481624	0.000887978	0.000889031	0.000925199
boot_688	0.0112648	0.0629793	0.0754275	1.19766	365.575	0.183088	0.0581004	0.000767836	0.000768622	0.000920546
boot_689	0.00949048	0.0575954	0.0721391	1.25251	476.269	0.169466	0.0534879	0.000513074	0.000513426	0.000643073
boot_690	0.0107623	0.0630114	0.0627537	0.99591	433.877	0.174715	0.0581278	0.000734906	0.000735626	0.000732617
boot_691	0.00933253	0.0446043	0.0675436	1.51428	457.965	0.210841	0.0421005	0.000577885	0.000578331	0.000875757
boot_692	0.00881739	0.0415437	0.0538076	1.2952	501.867	0.211596	0.0393633	0.00061933	0.000619842	0.000802821
boot_693	0.0109734	0.0666175	0.083381	1.25164	403.525	0.171051	0.061183	0.000612827	0.000613328	0.000767665
boot_694	0.00949594	0.0576708	0.0763277	1.32351	371.189	0.167754	0.0535529	0.000615449	0.000615954	0.000815219
boot_695	0.00856403	0.0389853	0.0572601	1.46876	548.719	0.220041	0.037059	0.000525075	0.000525443	0.000771751
boot_696	0.00913897	0.0418203	0.0730934	1.7478	582.771	0.222445	0.0396116	0.000421302	0.000421539	0.000736764
boot_697	0.00919942	0.0606675	0.0447281	0.737266	315.349	0.147005	0.0561274	0.00111188	0.00111353	0.000820971
boot_698	0.0110241	0.0747894	0.060423	0.807909	330.64	0.149737	0.0680077	0.000988895	0.000990201	0.000799992
boot_699	0.00876296	0.0482395	0.0485216	1.00585	346.165	0.176558	0.0453242	0.000923697	0.000924836	0.000930245
boot_700	0.0101664	0.0516466	0.0553132	1.07099	381.459	0.195541	0.0483193	0.000892466	0.00089353	0.000956964
boot_701	0.0104978	0.0557865	0.059945	1.07454	354.78	0.187934	0.0519243	0.000910592	0.000911699	0.000979659
boot_702	0.00986247	0.0567548	0.084336	1.48597	465.322	0.179542	0.0527621	0.000474717	0.000475018	0.000705863
boot_703	0.00959186	0.0566259	0.0647448	1.14338	456.372	0.172747	0.0526507	0.000600284	0.000600765	0.0006869
boot_704	0.00978682	0.0566981	0.0521557	0.919886	331.269	0.169805	0.0527131	0.00100681	0.00100817	0.000927397
boot_705	0.00850099	0.0523275	0.0504849	0.964787	390.546	0.160712	0.0489147	0.000762301	0.000763076	0.000736206
boot_706	0.0103628	0.0573348	0.0828481	1.44499	520.675	0.187538	0.053263	0.000460201	0.000460484	0.000665394
boot_707	0.00877207	0.0395184	0.0699787	1.77079	502.763	0.223633	0.0375404	0.000485324	0.000485638	0.000859962
boot_708	0.00989944	0.0511169	0.0590274	1.15475	497.157	0.196152	0.0478553	0.000637571	0.000638114	0.000736863
boot_709	0.00940577	0.0567602	0.0529277	0.932479	394.185	0.165456	0.0527668	0.000809068	0.000809942	0.000755254
boot_710	0.0099376	0.0752678	0.0685087	0.910199	346.101	0.135825	0.0684031	0.000748393	0.00074914	0.000681867
boot_711	0.00955754	0.0636455	0.0561822	0.882736	368.826	0.151049	0.058667	0.00081974	0.000820637	0.000724405
boot_712	0.00890377	0.0483552	0.0715937	1.48058	471.981	0.187161	0.0454264	0.000494248	0.000494574	0.000732256
boot_713	0.00998556	0.0593721	0.0715117	1.20447	449.058	0.17279	0.0550168	0.000579292	0.00057974	0.000698278
boot_714	0.00976558	0.0651887	0.048076	0.737489	378.493	0.149436	0.0599757	0.000944119	0.000945309	0.000697155
boot_715	0.00854344	0.0427079	0.0805874	1.88694	372.878	0.200839	0.040407	0.00053577	0.000536153	0.00101169
boot_716	0.00960026	0.0498405	0.0583304	1.17034	437.132	0.193293	0.0467348	0.000702534	0.000703193	0.000822975
boot_717	0.00885146	0.0586926	0.0501207	0.853951	275.328	0.145553	0.0544329	0.00108679	0.00108836	0.000929409
boot_718	0.00985843	0.0631165	0.0686578	1.08779	375.805	0.159299	0.0582172	0.000695267	0.000695912	0.000757009
boot_719	0.00987139	0.0428909	0.0561378	1.30885	554.304	0.231515	0.0405708	0.000622868	0.000623385	0.000815919
boot_720	0.010063	0.0562452	0.0566708	1.00757	420.43	0.18014	0.0523214	0.000778025	0.000778833	0.000784726
boot_721	0.00848852	0.0304747	0.0633478	2.0787	651.933	0.279305	0.0292847	0.000428966	0.000429211	0.000892203
boot_722	0.00921472	0.051848	0.0555405	1.07122	440.097	0.178313	0.0484955	0.000690465	0.000691101	0.00074032
boot_723	0.00991772	0.0634753	0.0567189	0.893559	393.417	0.157952	0.0585224	0.000800395	0.00080125	0.000715964
boot_724	0.00907402	0.0434754	0.0595605	1.36998	617.215	0.211677	0.0410933	0.000476333	0.000476635	0.000652981
boot_725	0.00977789	0.0679804	0.0669425	0.984732	411.528	0.148078	0.0623307	0.000643374	0.000643927	0.000634095
boot_726	0.0105249	0.0593628	0.0510724	0.860343	358.663	0.175795	0.0550089	0.00103683	0.00103826	0.000893261
boot_727	0.00975412	0.0546567	0.0712285	1.3032	467.224	0.182635	0.0509442	0.000550458	0.000550863	0.000717882
boot_728	0.00966356	0.0580074	0.0835629	1.44056	424.776	0.171661	0.053843	0.000508003	0.000508347	0.000732303
boot_729	0.00985583	0.06011	0.0521393	0.867398	333.727	0.162018	0.0556498	0.00100187	0.00100321	0.00087018
boot_730	0.0107747	0.0711319	0.0496767	0.698374	311.231	0.149917	0.06497	0.00121706	0.00121903	0.000851341
boot_731	0.0101599	0.050109	0.0532508	1.0627	379.169	0.200418	0.0469708	0.000933085	0.000934247	0.000992823
boot_732	0.0118387	0.0646218	0.0771654	1.19411	502.525	0.190961	0.0594956	0.000590019	0.000590484	0.000705101
boot_733	0.0103413	0.0634508	0.0655815	1.03358	372.764	0.165741	0.0585015	0.000773465	0.000774263	0.000800263
boot_734	0.00906114	0.0494176	0.0675357	1.36663	434.154	0.185334	0.0463628	0.000575137	0.000575578	0.000786603
boot_735	0.00906695	0.0546735	0.073729	1.34853	390.225	0.168502	0.0509587	0.000577641	0.000578086	0.000779568
boot_736	0.0101317	0.0513531	0.0752512	1.46537	415.883	0.200534	0.0480622	0.000617393	0.000617902	0.000905454
boot_737	0.0104448	0.0582245	0.0687036	1.17998	323.756	0.180219	0.05403	0.00086318	0.000864174	0.00101971
boot_738	0.0096106	0.0628374	0.0674482	1.07338	409.157	0.156537	0.0579797	0.000633869	0.000634405	0.000680956
boot_739	0.00819053	0.0466469	0.0543696	1.16555	386.111	0.17335	0.0439156	0.000698952	0.000699604	0.000815427
boot_740	0.0104478	0.0707589	0.053687	0.758731	358.492	0.148886	0.0646587	0.000964696	0.000965938	0.000732887
boot_741	0.00880309	0.0423988	0.0605878	1.429	433.284	0.206875	0.0401301	0.000631905	0.000632438	0.000903754
boot_742	0.00896595	0.0501536	0.0629305	1.25476	329.711	0.177068	0.0470099	0.000780143	0.000780955	0.000979908
boot_743	0.00998334	0.0638179	0.0466745	0.73137	347.585	0.154269	0.0588135	0.00107631	0.00107786	0.000788313
boot_744	0.0109654	0.0512204	0.0598688	1.16885	434.839	0.215443	0.0479459	0.000810426	0.000811302	0.000948288
boot_745	0.0101133	0.06859	0.0614101	0.895322	362.473	0.149905	0.0628428	0.000815053	0.00081594	0.000730529
boot_746	0.00814331	0.0439768	0.054885	1.24805	393.069	0.182591	0.041541	0.000683018	0.000683641	0.000853215
boot_747	0.0107629	0.0552221	0.078194	1.41599	693.774	0.20322	0.051435	0.000389441	0.000389644	0.000551732
boot_748	0.00971005	0.0465765	0.053471	1.14803	385.792	0.205548	0.0438531	0.000876255	0.00087728	0.00100714
boot_749	0.00974187	0.0494361	0.0723197	1.46289	424.548	0.199652	0.046379	0.000602486	0.00060297	0.000882081
boot_750	0.0100678	0.0500862	0.0548531	1.09517	388.337	0.19945	0.0469507	0.000878706	0.000879736	0.000963465
boot_751	0.0088953	0.0574476	0.0536045	0.933103	344.733	0.153305	0.0533603	0.000844324	0.000845275	0.000788729
boot_752	0.0112052	0.0749149	0.0745527	0.995165	424.733	0.156366	0.0681115	0.000657761	0.000658338	0.000655155
boot_753	0.00890173	0.0571936	0.0590776	1.03294	419.311	0.157262	0.0531412	0.000646266	0.000646823	0.000668129
boot_754	0.00898239	0.0593333	0.0636113	1.0721	396.975	0.153524	0.0549835	0.000639227	0.000639772	0.000685901
boot_755	0.00913629	0.0680961	0.0499041	0.732848	332.659	0.133219	0.062428	0.000945663	0.000946857	0.000693902
boot_756	0.00875499	0.0493931	0.0664087	1.34449	397.54	0.178137	0.0463412	0.000608282	0.000608776	0.000818495
boot_757	0.00992075	0.0538899	0.0685232	1.27154	453.209	0.187608	0.0502773	0.000601102	0.000601584	0.000764937
boot_758	0.0094687	0.0520685	0.0415526	0.798038	337.004	0.174488	0.0486883	0.00117889	0.00118075	0.00094228
boot_759	0.00969312	0.0434329	0.0559357	1.28787	521.087	0.223909	0.0410553	0.000644864	0.000645419	0.000831214
boot_760	0.00985084	0.0513416	0.0505735	0.98504	324.733	0.186776	0.0480521	0.00107702	0.00107857	0.00106243
boot_761	0.0100418	0.05088	0.0825129	1.62172	435.493	0.201758	0.0476476	0.000536824	0.000537209	0.0008712
boot_762	0.0098666	0.0517466	0.052961	1.02347	386.449	0.189018	0.0484068	0.000883928	0.000884971	0.00090574
boot_763	0.00958284	0.0669581	0.0776032	1.15898	396.053	0.148025	0.0614702	0.000567766	0.000568196	0.000658529
boot_764	0.00983143	0.0407607	0.0626322	1.53659	427.242	0.240116	0.0386596	0.000721996	0.000722692	0.00111048
boot_765	0.0104927	0.0627482	0.0545906	0.869995	420.378	0.169223	0.0579037	0.00083543	0.000836361	0.00072763
boot_766	0.0101096	0.0572803	0.0627402	1.09532	550.541	0.18149	0.053216	0.000551555	0.000551961	0.000604573
boot_767	0.00987752	0.0720513	0.0609663	0.846152	391.662	0.140581	0.0657361	0.000740376	0.000741108	0.00062709
boot_768	0.00916643	0.198777	0.00775411	0.0390091	90.8284	0.015791	0.157132	0.00679243	0.00685451	0.000267388
boot_769	0.00923348	0.0578529	0.062325	1.0773	369.984	0.160657	0.0537099	0.000720331	0.000721023	0.000776759
boot_770	0.00860555	0.0513125	0.0603634	1.17639	468.54	0.169574	0.0480266	0.000555716	0.000556128	0.000654222
boot_771	0.00928935	0.0410135	0.0687102	1.67531	565.693	0.229538	0.038887	0.000471541	0.000471838	0.000790474
boot_772	0.0093023	0.0487594	0.0686611	1.40816	387.185	0.191665	0.0457829	0.000652337	0.000652905	0.000919396
boot_773	0.00977031	0.0555744	0.0542927	0.976937	386.421	0.175366	0.0517405	0.000844982	0.000845935	0.000826426
boot_774	0.00824929	0.0406297	0.0699396	1.72139	616.193	0.20646	0.0385418	0.000367927	0.000368108	0.000633657
boot_775	0.0084515	0.0563977	0.0687858	1.21966	361.121	0.151301	0.0524534	0.000607138	0.00060763	0.0007411
boot_776	0.00882533	0.0467599	0.051862	1.10911	359.076	0.184699	0.0440157	0.00085325	0.000854222	0.000947429
boot_777	0.00970368	0.0559522	0.0486982	0.870354	337.597	0.169725	0.0520678	0.00104357	0.00104502	0.000909542
boot_778	0.0103034	0.0558729	0.0513704	0.919416	340.77	0.18144	0.0519991	0.00106121	0.00106271	0.000977074
boot_779	0.00855083	0.074118	0.0951757	1.28411	349.862	0.12079	0.0674521	0.000458702	0.000458982	0.000589384
boot_780	0.010043	0.0621901	0.058042	0.933301	369.748	0.162574	0.0574281	0.000843854	0.000844805	0.000788457
boot_781	0.00879897	0.0540489	0.0568833	1.05244	382.836	0.162527	0.0504157	0.000722496	0.000723192	0.000761118
boot_782	0.00961771	0.0742654	0.0528199	0.711231	340.139	0.130366	0.0675741	0.000929505	0.000930658	0.000661913
boot_783	0.00992455	0.0611574	0.0555084	0.907632	365.207	0.162506	0.0565465	0.000878074	0.000879103	0.000797902
boot_784	0.00911946	0.0580172	0.0542124	0.934419	404.486	0.157721	0.0538514	0.000743156	0.000743893	0.000695108
boot_785	0.00941865	0.054025	0.0722097	1.3366	424.384	0.177579	0.0503949	0.000570988	0.000571423	0.000763764
boot_786	0.00900428	0.052324	0.0472942	0.903871	330.203	0.166939	0.0489117	0.00100713	0.00100848	0.000911541
boot_787	0.00902626	0.0548539	0.0549038	1.00091	330.587	0.162201	0.0511154	0.000877655	0.000878683	0.000879482
boot_788	0.00998769	0.0504704	0.0514989	1.02038	373.198	0.194968	0.0472882	0.000953986	0.000955201	0.000974665
boot_789	0.0101722	0.057363	0.0613157	1.06891	399.551	0.179089	0.0532874	0.000766216	0.000766999	0.000819851
boot_790	0.0106081	0.186028	0.0105784	0.0568645	94.8394	0.0248319	0.149056	0.00708258	0.0071501	0.000406587
boot_791	0.00995916	0.046694	0.065607	1.40504	481.372	0.215683	0.0439573	0.000609881	0.000610377	0.000857605
boot_792	0.00982192	0.0516072	0.0490072	0.949619	430.059	0.189037	0.0482847	0.000856169	0.000857148	0.000813964
boot_793	0.0108078	0.056662	0.0533074	0.940797	307.31	0.18676	0.0526819	0.00119147	0.00119337	0.00112271
boot_794	0.00957244	0.0458453	0.0538889	1.17545	423.96	0.207132	0.0432043	0.000786333	0.000787158	0.000925267
boot_795	0.0113682	0.0748188	0.0691232	0.923874	342.57	0.156218	0.068032	0.000877466	0.000878494	0.000811618
boot_796	0.0100396	0.0438635	0.0627044	1.42953	461.651	0.229671	0.0414399	0.00067766	0.000678273	0.000969615
boot_797	0.0100366	0.0541272	0.0652453	1.20541	463.816	0.188776	0.0504838	0.000624333	0.000624853	0.000753202
boot_798	0.00930355	0.0627073	0.0569465	0.908132	435.117	0.150872	0.0578689	0.000674487	0.000675094	0.000613075
boot_799	0.0102959	0.0639638	0.0549058	0.858388	357.419	0.161311	0.0589374	0.000940353	0.000941534	0.000808202
boot_800	0.0102547	0.0684253	0.0655525	0.958016	399.732	0.153924	0.0627045	0.000712602	0.00071328	0.000683334
boot_801	0.0103882	0.0617262	0.0581275	0.9417	392.526	0.170046	0.0570323	0.000831424	0.000832346	0.00078382
boot_802	0.0104532	0.0612537	0.0677763	1.10649	442.119	0.175111	0.0566287	0.000650915	0.000651481	0.000720854
boot_803	0.010309	0.0845602	0.0575277	0.680317	335.251	0.124853	0.0759923	0.000938268	0.000939443	0.000639119
boot_804	0.00870473	0.0636548	0.0508659	0.79909	364.063	0.136372	0.0586749	0.000814172	0.000815056	0.000651304
boot_805	0.0115474	0.0845542	0.0631765	0.747172	335.002	0.140856	0.0759874	0.000982504	0.000983793	0.000735062
boot_806	0.0106014	0.067851	0.0757374	1.11623	399.359	0.161639	0.0622219	0.000648766	0.000649328	0.000724801
boot_807	0.00923237	0.051064	0.0631682	1.23704	391.882	0.181371	0.0478089	0.000685541	0.000686168	0.000848817
boot_808	0.0107092	0.0603531	0.0489754	0.811482	328.948	0.174197	0.0558581	0.00118536	0.00118723	0.000963417
boot_809	0.00997299	0.0483404	0.0544651	1.1267	423.023	0.205372	0.0454133	0.000813387	0.000814271	0.000917438
boot_810	0.00910186	0.0420607	0.0873326	2.07635	535.666	0.221049	0.0398271	0.000382714	0.00038291	0.000795054
boot_811	0.0102024	0.051423	0.0692707	1.34708	469.061	0.202038	0.0481234	0.000601062	0.000601545	0.000810326
boot_812	0.00891759	0.053376	0.0551748	1.0337	437.539	0.167794	0.0498297	0.000668688	0.000669285	0.00069184
boot_813	0.00938097	0.0499054	0.0600073	1.20242	424.706	0.188641	0.0467918	0.000682921	0.000683543	0.000821908
boot_814	0.00808391	0.0520569	0.0554069	1.06435	358.861	0.153671	0.0486782	0.00071307	0.000713749	0.00075968
boot_815	0.008811	0.0532156	0.0452217	0.849784	379.592	0.162146	0.0496899	0.000899918	0.000900999	0.000765655
boot_816	0.0113096	0.0690705	0.0503559	0.72905	331.271	0.16283	0.0632459	0.00120801	0.00120996	0.00088212
boot_817	0.00899447	0.0761409	0.0544475	0.715089	371.841	0.120304	0.0691234	0.000771473	0.000772267	0.00055224
boot_818	0.0094853	0.0542661	0.0729513	1.34433	416.777	0.178021	0.0506046	0.000579822	0.000580271	0.000780073
boot_819	0.00953684	0.0537969	0.0501266	0.931775	321.958	0.17278	0.0501964	0.00104437	0.00104582	0.000974471
boot_820	0.00886735	0.0395598	0.0611383	1.54547	583.172	0.225966	0.0375777	0.000485867	0.000486182	0.000751378
boot_821	0.00947764	0.0472173	0.0569297	1.2057	405.634	0.199581	0.0444207	0.00076475	0.000765531	0.000922998
boot_822	0.00948091	0.0558165	0.0503305	0.901714	195.239	0.156786	0.0519503	0.00158425	0.0015876	0.00143156
boot_823	0.0105429	0.0854983	0.0556721	0.651149	411.786	0.128036	0.0767491	0.000821433	0.000822333	0.000535461
boot_824	0.00923168	0.0572102	0.0614029	1.07329	369.888	0.162147	0.0531555	0.00073122	0.000731934	0.000785574
boot_825	0.0100059	0.0583077	0.0476864	0.81784	357.324	0.168919	0.0541017	0.00104327	0.00104472	0.000854418
boot_826	0.0109257	0.0722524	0.0722585	1.00009	389.615	0.156634	0.0659035	0.000714972	0.000715654	0.000715715
boot_827	0.00945207	0.0511144	0.0599936	1.17371	382.829	0.184642	0.0478531	0.000755972	0.000756734	0.000888188
boot_828	0.0100267	0.0565059	0.0561243	0.993247	390.33	0.177727	0.0525469	0.000836257	0.000837191	0.000831538
boot_829	0.00990344	0.0735218	0.0671413	0.913216	266.108	0.135422	0.066958	0.000966814	0.000968062	0.00088405
boot_830	0.00963426	0.0623927	0.054868	0.879398	408.628	0.155957	0.0576008	0.00077129	0.000772084	0.000678969
boot_831	0.00848837	0.0533862	0.0699929	1.31107	386.004	0.160757	0.0498386	0.000567748	0.000568178	0.00074492
boot_832	0.00935034	0.0557986	0.107452	1.92572	332.874	0.172278	0.0519347	0.000487038	0.000487355	0.000938508
boot_833	0.00853404	0.0381192	0.0496511	1.30252	359.544	0.21617	0.0362755	0.000883337	0.000884379	0.00115192
boot_834	0.0096929	0.0592247	0.0481962	0.813786	318.973	0.159767	0.0548902	0.00109879	0.0011004	0.000895492
boot_835	0.0108261	0.0643126	0.0616734	0.958963	330.348	0.169242	0.0592333	0.000964608	0.000965851	0.000926215
boot_836	0.00992514	0.0439606	0.0574213	1.3062	508.018	0.226669	0.0415265	0.000662564	0.00066315	0.000866206
boot_837	0.00941189	0.0592734	0.0719818	1.2144	398.109	0.162177	0.054932	0.000600569	0.00060105	0.000729918
boot_838	0.00938812	0.059267	0.0642285	1.08371	436.256	0.161588	0.0549265	0.000611484	0.000611983	0.000663215
boot_839	0.0103242	0.0457817	0.0531772	1.16154	389.334	0.222193	0.0431479	0.000947533	0.000948731	0.00110199
boot_840	0.00892811	0.0499881	0.047183	0.943885	392.156	0.175347	0.0468645	0.000861665	0.000862656	0.000814248
boot_841	0.00991837	0.0514777	0.0708172	1.37569	424.137	0.195466	0.0481714	0.000624586	0.000625107	0.000859951
boot_842	0.00948554	0.0470815	0.0616125	1.30864	447.511	0.202415	0.0443005	0.000650032	0.000650596	0.000851393
boot_843	0.00932844	0.0403794	0.0546458	1.35331	504.256	0.230249	0.0383165	0.000657493	0.000658069	0.000890571
boot_844	0.0100653	0.0483027	0.0612818	1.2687	535.047	0.211501	0.04538	0.00059272	0.000593189	0.000752581
boot_845	0.0083198	0.0396342	0.0616356	1.55511	306.094	0.203937	0.0376448	0.000807276	0.000808146	0.00125676
boot_846	0.00915419	0.0432811	0.0516401	1.19313	337.915	0.205066	0.0409197	0.000959751	0.000960981	0.00114658
boot_847	0.00982979	0.0762042	0.0581655	0.763284	316.343	0.13039	0.0691756	0.000931461	0.00093262	0.000711854
boot_848	0.00918843	0.0593332	0.0727015	1.22531	401.338	0.158329	0.0549834	0.000573792	0.000574231	0.000703611
boot_849	0.00942105	0.0532754	0.0778825	1.46188	425.932	0.180649	0.049742	0.000531134	0.000531511	0.000777007
boot_850	0.00962354	0.0701551	0.0521455	0.743289	328.443	0.136896	0.0641541	0.000974538	0.000975806	0.000725307
boot_851	0.00988575	0.054111	0.0474427	0.876766	383.552	0.179969	0.0504697	0.000978929	0.000980209	0.000859414
boot_852	0.00993898	0.0455694	0.0660151	1.44867	488.071	0.220471	0.0429593	0.000600008	0.000600488	0.000869909
boot_853	0.0103551	0.063994	0.0529036	0.826696	334.542	0.160826	0.058963	0.00103944	0.00104089	0.000860497
boot_854	0.00821108	0.0362813	0.0533491	1.47043	485.774	0.223691	0.0346072	0.0006051	0.000605589	0.000890476
boot_855	0.00946605	0.0549664	0.084188	1.53163	388.489	0.176165	0.0512131	0.000539062	0.00053945	0.000826236
boot_856	0.00959409	0.0546758	0.051321	0.938641	444.219	0.175851	0.0509607	0.000767596	0.000768383	0.000721235
boot_857	0.00950195	0.0495912	0.0606179	1.22235	482.236	0.193679	0.0465155	0.000611239	0.000611737	0.000747758
boot_858	0.00967684	0.0474464	0.050091	1.05574	337.403	0.198156	0.0446235	0.00104065	0.00104209	0.00110018
boot_859	0.00962838	0.0434897	0.0536504	1.23363	521.509	0.22166	0.0411062	0.000663988	0.000664576	0.000819844
boot_860	0.00951799	0.0751492	0.0780132	1.03811	368.956	0.131789	0.0683051	0.000594467	0.000594938	0.000617612
boot_861	0.00905682	0.0485849	0.0558983	1.15053	434.624	0.186244	0.045629	0.000686545	0.000687174	0.000790613
boot_862	0.0102952	0.0779368	0.0528818	0.678522	371.068	0.134476	0.0706003	0.000925636	0.00092678	0.000628841
boot_863	0.00926006	0.0482233	0.0673568	1.39677	467.396	0.194508	0.0453099	0.000554827	0.000555238	0.00077554
boot_864	0.0109256	0.054093	0.0551699	1.01991	362.66	0.200435	0.0504541	0.0010166	0.00101798	0.00103824
boot_865	0.00994466	0.0465071	0.0529339	1.13819	413.84	0.211696	0.0437916	0.00085519	0.000856166	0.00097448
boot_866	0.0096113	0.0608508	0.0559543	0.919533	359.059	0.158009	0.0562842	0.000852578	0.000853548	0.000784865
boot_867	0.0103184	0.0569228	0.0515834	0.9062	356.79	0.179306	0.0529073	0.0010136	0.00101497	0.000919768
boot_868	0.0107804	0.0757952	0.0655371	0.864661	383.446	0.146948	0.0688384	0.000779342	0.000780153	0.000674568
boot_869	0.00949669	0.0617822	0.0554954	0.898242	366.468	0.154074	0.0570802	0.000829966	0.000830886	0.000746337
boot_870	0.0103494	0.0583723	0.0618845	1.06017	434.458	0.18026	0.0541572	0.000716131	0.000716815	0.000759946
boot_871	0.00890728	0.0530208	0.0445368	0.839988	339.891	0.162619	0.04952	0.0010203	0.00102169	0.000858206
boot_872	0.00926228	0.0648156	0.0891893	1.37605	406.304	0.148571	0.0596598	0.000468156	0.000468448	0.000644607
boot_873	0.00859312	0.0491686	0.0685351	1.39388	434.106	0.176731	0.0461435	0.00053216	0.000532538	0.000742293
boot_874	0.0093961	0.056518	0.0691075	1.22275	479.671	0.170482	0.0525574	0.000525609	0.000525977	0.000643141
boot_875	0.0102163	0.060995	0.0754231	1.23654	329.958	0.170033	0.0564076	0.000753176	0.000753933	0.000932272
boot_876	0.00834407	0.0570056	0.0626921	1.09975	359.746	0.14698	0.0529788	0.000653278	0.000653847	0.00071907
boot_877	0.00921452	0.0641859	0.0588803	0.91734	359.159	0.144704	0.0591258	0.000770258	0.00077105	0.000707315
boot_878	0.0104794	0.0776528	0.0607117	0.781835	369.584	0.138693	0.0703672	0.00083591	0.000836843	0.000654273
boot_879	0.00828682	0.0428829	0.0534832	1.24719	409.262	0.190492	0.0405636	0.00069153	0.000692168	0.000863266
boot_880	0.00790875	0.0242595	0.0488358	2.01305	437.171	0.313791	0.0234994	0.000779414	0.000780225	0.00157064
boot_881	0.0099908	0.0591159	0.0460636	0.779208	325.182	0.164548	0.0547967	0.00116596	0.00116777	0.000909938
boot_882	0.0110154	0.0641795	0.0527437	0.821815	358.288	0.17154	0.0591204	0.00105482	0.00105631	0.000868091
boot_883	0.00883258	0.0570281	0.0591426	1.03708	329.889	0.153924	0.0529983	0.000797645	0.000798494	0.0008281
boot_884	0.0102501	0.0640594	0.0570686	0.89087	368.244	0.161189	0.0590185	0.000878642	0.000879672	0.000783674
boot_885	0.010585	0.0729522	0.0762637	1.04539	330.613	0.149453	0.0664852	0.000762599	0.000763376	0.000798027
boot_886	0.0101613	0.0606228	0.0553163	0.912466	345.253	0.166987	0.0560891	0.000954483	0.0009557	0.000872044
boot_887	0.00990752	0.0746555	0.0735332	0.984968	412.777	0.1384	0.067897	0.000592628	0.000593097	0.000584181
boot_888	0.00967268	0.0450773	0.0651552	1.44541	397.74	0.214325	0.0425216	0.000711757	0.000712433	0.00102976
boot_889	0.00982619	0.0554317	0.072368	1.30553	416.264	0.180705	0.0516168	0.000608786	0.000609281	0.000795436
boot_890	0.00941809	0.0519855	0.0434514	0.835837	342.798	0.174892	0.0486157	0.00110966	0.0011113	0.000928869
boot_891	0.0098312	0.0507705	0.0759198	1.49535	363.206	0.195399	0.0475515	0.000670714	0.000671315	0.00100385
boot_892	0.00962901	0.0695557	0.0706848	1.01623	314.694	0.140893	0.0636525	0.00076922	0.00077001	0.000782509
boot_893	0.00853601	0.0598519	0.0658683	1.10052	427.483	0.145624	0.0554286	0.000543446	0.00054384	0.000598508
boot_894	0.00920764	0.0604746	0.0495373	0.819143	330.199	0.149699	0.0559622	0.000976338	0.000977611	0.000800803
boot_895	0.00982102	0.0569485	0.057505	1.00977	323.554	0.170739	0.0529295	0.000945286	0.000946479	0.000955727
boot_896	0.00823838	0.0282234	0.0587544	2.08176	364.754	0.282376	0.0271998	0.000777302	0.000778108	0.00161984
boot_897	0.0088134	0.0403322	0.0515308	1.27766	344.935	0.211466	0.0382739	0.000912766	0.000913879	0.00116763
boot_898	0.00936865	0.0527396	0.0603984	1.14522	347.986	0.176638	0.0492747	0.000807487	0.000808358	0.000925746
boot_899	0.00888422	0.0390662	0.0643251	1.64656	713.475	0.231306	0.0371321	0.000384209	0.000384406	0.000632949
boot_900	0.00904569	0.0511238	0.056324	1.10172	390.484	0.176164	0.0478613	0.000745582	0.000746323	0.000822238
boot_901	0.0101382	0.0654538	0.0481538	0.735691	308.86	0.151766	0.0602001	0.00118112	0.00118298	0.000870309
boot_902	0.00952595	0.0537743	0.0575648	1.07049	412.367	0.177807	0.0501767	0.000734852	0.000735573	0.000787424
boot_903	0.00926832	0.0618974	0.059375	0.959249	389.809	0.151468	0.0571785	0.000716078	0.000716763	0.000687554
boot_904	0.00977799	0.0689359	0.0605638	0.878552	368.972	0.144302	0.0631331	0.00078034	0.000781153	0.000686283
boot_905	0.0102681	0.0714131	0.052796	0.739304	187.09	0.135019	0.0652045	0.0016928	0.00169663	0.00125432
boot_906	0.0100621	0.0587673	0.0548607	0.933525	345.223	0.170108	0.0544971	0.000954044	0.00095526	0.000891758
boot_907	0.00972195	0.0643708	0.0539967	0.838838	352.455	0.151065	0.0592827	0.000902814	0.000903902	0.000758227
boot_908	0.0105797	0.0638566	0.0572522	0.896574	352.443	0.166365	0.0588463	0.000947335	0.000948533	0.00085043
boot_909	0.0109801	0.0602009	0.0649224	1.07843	381.112	0.184921	0.0557278	0.000828005	0.00082892	0.000893932
boot_910	0.0102964	0.0653359	0.0512365	0.784202	380.189	0.158086	0.0601003	0.00094469	0.000945882	0.000741762
boot_911	0.0083313	0.041693	0.0723593	1.73553	614.013	0.203675	0.0394973	0.000360022	0.000360195	0.000625128
boot_912	0.00893815	0.0476367	0.0421652	0.885139	353.42	0.180253	0.0447918	0.00105437	0.00105585	0.000934574
boot_913	0.011016	0.0648971	0.049483	0.762485	371.119	0.1694	0.0597288	0.00108111	0.00108267	0.000825519
boot_914	0.00970858	0.0545287	0.0467454	0.857262	370.921	0.174771	0.0508329	0.00099906	0.00100039	0.000857598
boot_915	0.0102135	0.0583664	0.074214	1.27152	375.923	0.178277	0.0541522	0.00068083	0.000681448	0.000866475
boot_916	0.0107262	0.0609037	0.0586455	0.962922	319.67	0.175258	0.0563295	0.00103552	0.00103695	0.000998503
boot_917	0.0104552	0.0673116	0.0536599	0.797186	310.231	0.154131	0.061768	0.00110518	0.00110681	0.000882331
boot_918	0.00956405	0.277158	0.0107796	0.0388933	89.0927	0.0150554	0.202373	0.00661688	0.00667577	0.000259643
boot_919	0.0100337	0.048767	0.0743914	1.52544	524.53	0.210508	0.0457897	0.000499856	0.000500189	0.00076301
boot_920	0.0100983	0.0685587	0.0529132	0.771794	363.077	0.148136	0.0628165	0.000930851	0.000932008	0.000719319
boot_921	0.00938165	0.0452765	0.0512013	1.13086	497.921	0.206814	0.0426989	0.000694588	0.000695232	0.000786208
boot_922	0.00937516	0.0567	0.058357	1.02922	415.163	0.166743	0.0527148	0.000702476	0.000703134	0.000723683
boot_923	0.011102	0.0789557	0.0530084	0.671369	376.557	0.143494	0.0714354	0.000994037	0.000995356	0.000668251
boot_924	0.00873012	0.0471923	0.0753043	1.59569	549.968	0.189341	0.0443986	0.00039922	0.000399432	0.000637371
boot_925	0.0100793	0.0546421	0.0569267	1.04181	314.919	0.181597	0.0509314	0.00101449	0.00101586	0.00105833
boot_926	0.00915602	0.0551948	0.0647033	1.17227	455.441	0.168865	0.0514113	0.000570821	0.000571256	0.000669667
boot_927	0.0108172	0.0696329	0.0693737	0.996278	388.758	0.160041	0.0637172	0.000737914	0.000738641	0.000735892
boot_928	0.00956734	0.050454	0.0621507	1.23183	413.431	0.190512	0.0472738	0.000693184	0.000693825	0.000854674
boot_929	0.00985972	0.0551254	0.0615451	1.11646	400.457	0.180231	0.0513511	0.000737617	0.000738343	0.000824328
boot_930	0.00941238	0.05173	0.0667283	1.28993	444.813	0.184533	0.0483923	0.000591581	0.000592048	0.000763703
boot_931	0.0102347	0.063599	0.0517505	0.8137	337.183	0.159681	0.0586274	0.00103889	0.00104033	0.00084652
boot_932	0.00836614	0.0433766	0.075269	1.73524	426.951	0.194427	0.0410051	0.000488656	0.000488975	0.00084849
boot_933	0.00961997	0.0581863	0.0527365	0.906338	348.538	0.163756	0.0539971	0.000929858	0.000931012	0.000843812
boot_934	0.00998478	0.0566019	0.0500222	0.883755	335.307	0.173071	0.0526299	0.00105943	0.00106093	0.000937601
boot_935	0.00998405	0.0716037	0.0847852	1.18409	396.229	0.145624	0.0653634	0.000544933	0.00054533	0.000645719
boot_936	0.0101611	0.0666452	0.0553703	0.830822	404.933	0.154741	0.0612064	0.000816235	0.000817124	0.000678885
boot_937	0.0113934	0.0589495	0.0510584	0.866138	378.847	0.192374	0.0546537	0.00108887	0.00109045	0.000944484
boot_938	0.00872855	0.063982	0.0759324	1.18678	391.525	0.140373	0.0589528	0.000527153	0.000527523	0.000626053
boot_939	0.00946179	0.0587098	0.0525112	0.894419	378.139	0.160689	0.0544477	0.000849105	0.000850067	0.000760316
boot_940	0.00983596	0.0637378	0.0731773	1.1481	395.065	0.15851	0.0587454	0.000622949	0.000623467	0.000715802
boot_941	0.0107409	0.0714876	0.0589419	0.824505	362.984	0.152833	0.0652666	0.000904188	0.000905279	0.000746407
boot_942	0.00947057	0.0612451	0.0513602	0.8386	351.095	0.153454	0.0566214	0.000923505	0.000924643	0.000775406
boot_943	0.00948252	0.0453485	0.0742943	1.6383	530.225	0.21314	0.0427629	0.000467741	0.000468033	0.000766776
boot_944	0.00987535	0.0616483	0.0708674	1.14954	483.246	0.16551	0.0569658	0.000535553	0.000535936	0.000616081
boot_945	0.00856603	0.048251	0.0520867	1.07949	422.625	0.176175	0.0453344	0.000703112	0.000703772	0.000759718
boot_946	0.0094426	0.053833	0.0477532	0.887062	358.127	0.171841	0.0502278	0.000979748	0.00098103	0.000870234
boot_947	0.0101596	0.056783	0.0509737	0.897693	351.647	0.176571	0.0527865	0.00101894	0.00102033	0.000915939
boot_948	0.00921093	0.0565309	0.0623245	1.10248	405.399	0.164702	0.0525686	0.000661751	0.000662336	0.000730215
boot_949	0.0096316	0.0594455	0.0588328	0.989692	417.801	0.164061	0.0550799	0.000711954	0.000712631	0.000705285
boot_950	0.00863568	0.0438828	0.056736	1.2929	459.092	0.196336	0.0414571	0.00061738	0.000617889	0.000798867
boot_951	0.00823412	0.0421263	0.0659502	1.56554	375.813	0.194039	0.039886	0.000613805	0.000614308	0.000961721
boot_952	0.00973725	0.060142	0.0621156	1.03282	370.805	0.163393	0.0556773	0.000764953	0.000765734	0.000790863
boot_953	0.0102866	0.0619065	0.0578897	0.935116	375.125	0.167364	0.0571862	0.000859521	0.000860507	0.000804673
boot_954	0.0101635	0.0687397	0.056506	0.822029	348.677	0.149021	0.0629684	0.000916449	0.00091757	0.000754269
boot_955	0.00905549	0.0483234	0.0670004	1.3865	484.365	0.190114	0.0453984	0.000524311	0.000524677	0.000727464
boot_956	0.00825168	0.0408842	0.0691797	1.69209	473.048	0.20302	0.0387708	0.000477369	0.000477673	0.000808264
boot_957	0.0104856	0.0614732	0.0705132	1.14706	537.464	0.176974	0.0568163	0.000523181	0.000523546	0.000600537
boot_958	0.00912434	0.0566617	0.0508135	0.896788	339.501	0.158386	0.0526816	0.00092718	0.000928327	0.000832512
boot_959	0.00889123	0.061272	0.0632835	1.03283	363.949	0.146636	0.0566444	0.000685689	0.000686317	0.000708847
boot_960	0.0114594	0.0628725	0.0581946	0.925598	352.082	0.183021	0.0580096	0.00103114	0.00103256	0.000955732
boot_961	0.0110319	0.0750794	0.0562263	0.748891	364.16	0.14959	0.0682475	0.00096751	0.00096876	0.000725496
boot_962	0.00891616	0.0499855	0.0467209	0.93469	314.354	0.171572	0.0468623	0.0010573	0.00105879	0.000989642
boot_963	0.00947104	0.0506	0.069844	1.38032	388.169	0.188661	0.0474019	0.000650983	0.000651548	0.000899344
boot_964	0.00997768	0.0645917	0.0650541	1.00716	423.38	0.158407	0.05947	0.000662117	0.000662702	0.000667446
boot_965	0.00823242	0.0441136	0.0511994	1.16063	427.854	0.184238	0.041663	0.00068221	0.000682831	0.000792511
boot_966	0.00969885	0.0595431	0.0580174	0.974376	345.549	0.162681	0.0551636	0.000865571	0.000866571	0.000844366
boot_967	0.00949391	0.0543763	0.053374	0.981568	369.597	0.173136	0.0507004	0.000865754	0.000866754	0.000850778
boot_968	0.00955134	0.0572309	0.0836237	1.46116	518.903	0.173183	0.0531733	0.000414383	0.000414612	0.000605816
boot_969	0.00976962	0.0459266	0.0448318	0.976162	349.14	0.204909	0.0432766	0.00113427	0.00113599	0.00110891
boot_970	0.0101963	0.053179	0.0531748	0.999921	393.435	0.190689	0.049658	0.000898388	0.000899465	0.000899394
boot_971	0.00897414	0.0476315	0.0704403	1.47886	506.309	0.191794	0.0447871	0.000475403	0.000475705	0.0007035
boot_972	0.010606	0.0637269	0.0556633	0.873467	385.538	0.167843	0.0587361	0.000898409	0.000899487	0.000785672
boot_973	0.00901747	0.0508681	0.0786228	1.54562	410.401	0.180342	0.0476372	0.00052029	0.000520651	0.000804729
boot_974	0.00930926	0.0583881	0.063345	1.0849	422.613	0.162062	0.0541708	0.000632747	0.000633282	0.000687045
boot_975	0.00934869	0.0545547	0.0691995	1.26844	381.355	0.173264	0.0508555	0.000649878	0.000650442	0.000825049
boot_976	0.00900383	0.0532789	0.060862	1.14233	370.855	0.168972	0.0497451	0.000719939	0.000720631	0.000823197
boot_977	0.00883971	0.052863	0.0519199	0.982159	380.98	0.165565	0.0493823	0.000795398	0.000796242	0.000782036
boot_978	0.00871624	0.0539384	0.0478071	0.886328	312.191	0.156372	0.0503195	0.00100481	0.00100616	0.000891786
boot_979	0.0102157	0.0473028	0.0533662	1.12818	399.957	0.213626	0.0444964	0.000903072	0.000904161	0.00102006
boot_980	0.0094314	0.0569478	0.0431675	0.758019	360.995	0.161468	0.0529289	0.00105554	0.00105703	0.000801247
boot_981	0.00968195	0.065257	0.0632903	0.969862	335.16	0.149764	0.0600335	0.000812825	0.000813707	0.000789184
boot_982	0.0115271	0.0813712	0.0691916	0.85032	317.262	0.145974	0.0734069	0.000950374	0.00095158	0.000809148
boot_983	0.010631	0.0520397	0.0580174	1.11487	355.637	0.202703	0.0486631	0.000961836	0.000963071	0.0010737
boot_984	0.0104304	0.0521606	0.0636787	1.22082	508.899	0.203785	0.0487688	0.000617944	0.000618453	0.000755021
boot_985	0.010093	0.0459413	0.0564092	1.22785	445.546	0.219263	0.0432896	0.000770039	0.000770831	0.000946466
boot_986	0.00964973	0.0560159	0.0495504	0.884577	386.713	0.170768	0.0521229	0.000903018	0.000904106	0.000799752
boot_987	0.00944877	0.0451289	0.0777425	1.72268	421.681	0.211702	0.0425675	0.000554546	0.000554957	0.000956011
boot_988	0.00920245	0.0566451	0.0656244	1.15852	477.875	0.166179	0.0526673	0.00053998	0.000540369	0.000626028
boot_989	0.0102587	0.0616394	0.0597096	0.968692	356.98	0.167364	0.0569582	0.000871904	0.000872919	0.00084559
boot_990	0.00927976	0.0547262	0.0790116	1.44376	331.593	0.17141	0.0510045	0.000648168	0.000648729	0.00093661
boot_991	0.00934575	0.0447572	0.0486245	1.08641	338.928	0.201807	0.0422366	0.00102996	0.00103137	0.00112049
boot_992	0.00991792	0.0531295	0.0633236	1.19187	395.563	0.187852	0.0496148	0.000735913	0.000736636	0.000877976
boot_993	0.0101589	0.0486094	0.0725233	1.49196	486.326	0.212894	0.0456507	0.000559161	0.000559579	0.000834869
boot_994	0.0101044	0.0665374	0.0653622	0.982337	364.621	0.15473	0.0611155	0.000766601	0.000767386	0.000753832
boot_995	0.0111304	0.0619574	0.0585868	0.945598	394.363	0.181715	0.0572296	0.000893252	0.000894318	0.000845665
boot_996	0.00968512	0.0748957	0.0470896	0.628735	184.618	0.119543	0.0680956	0.00175454	0.00175865	0.00110573
boot_997	0.0100164	0.0680479	0.0546998	0.803843	332.758	0.147311	0.0623874	0.000968801	0.000970054	0.000779771
boot_998	0.0105217	0.0726211	0.0621998	0.856498	362.016	0.148094	0.0662101	0.000840975	0.000841919	0.000721102
boot_999	0.00859286	0.0360918	0.0546345	1.51376	410.876	0.233208	0.0344347	0.000733478	0.000734196	0.0011114

## Sheet: suis
group	d_sample	theta_pool	phi_pool	ratio	fbar	c	d_pool	d_clonal	theta_s	phi_s
all	0.0416713	0.150769	0.0864893	0.573656	3147.13	0.329772	0.125533	0.000408805	0.000409028	0.000234641
boot_0	0.0435991	0.159588	0.0919969	0.576466	4254.44	0.329798	0.131588	0.000300966	0.000301086	0.000173566
boot_1	0.0408204	0.154097	0.121407	0.78786	1778.66	0.316676	0.127832	0.000496065	0.000496393	0.000391088
boot_2	0.0430203	0.151028	0.095928	0.635165	6950.33	0.341287	0.125713	0.000176044	0.000176086	0.000111844
boot_3	0.0440415	0.163237	0.0907545	0.555969	3288.75	0.326525	0.134059	0.000397745	0.000397956	0.000221251
boot_4	0.0449725	0.16286	0.0969223	0.595126	3654.16	0.334381	0.133805	0.000346506	0.000346667	0.00020631
boot_5	0.0444597	0.138437	0.0834297	0.602655	3256.27	0.377963	0.116866	0.000464446	0.000464734	0.000280074
boot_6	0.0391526	0.158471	0.134228	0.847017	3071.46	0.297955	0.130828	0.000244704	0.000244783	0.000207336
boot_7	0.0400772	0.137802	0.100773	0.731289	299991	0.344247	0.116413	3.58942e-06	3.58943e-06	2.62491e-06
boot_8	0.0417315	0.155174	0.0923642	0.595231	3484	0.32276	0.128572	0.00034472	0.000344878	0.000205282
boot_9	0.0417385	0.158396	0.107472	0.678498	759.884	0.312212	0.130777	0.00132066	0.00132299	0.000897646
boot_10	0.0395286	0.144576	0.102781	0.710915	8316.96	0.325434	0.121211	0.00012239	0.00012241	8.70232e-05
boot_11	0.0419307	0.157479	0.0849562	0.539475	2079.37	0.318893	0.130151	0.00062606	0.000626583	0.000338026
boot_12	0.0423666	0.147536	0.0666493	0.451748	10566.8	0.342775	0.123285	0.000163888	0.000163924	7.40521e-05
boot_13	0.0449244	0.159399	0.119402	0.749077	1688.75	0.338681	0.13146	0.000607265	0.000607757	0.000455257
boot_14	0.0413319	0.15092	0.0981707	0.650479	4719.47	0.3277	0.125639	0.000238165	0.000238241	0.000154971
boot_15	0.0375264	0.155774	0.0805098	0.516836	2708.52	0.28854	0.128984	0.000434573	0.000434825	0.000224733
boot_16	0.0398937	0.160981	0.101226	0.628809	3187.81	0.299318	0.132534	0.000319663	0.000319799	0.000201092
boot_17	0.0398945	0.142506	0.0816998	0.573308	5574.72	0.331842	0.119752	0.000233094	0.000233167	0.000133677
boot_18	0.0403986	0.14299	0.082508	0.577021	299992	0.336369	0.120094	4.39217e-06	4.3922e-06	2.53439e-06
boot_19	0.0405239	0.145599	0.0910002	0.625004	3925.1	0.330698	0.121929	0.000302112	0.000302234	0.000188897
boot_20	0.0397223	0.14233	0.1114	0.782684	8195.46	0.331401	0.119628	0.00011591	0.000115928	9.07346e-05
boot_21	0.041364	0.157238	0.0748553	0.476063	3096.02	0.315745	0.129987	0.000469614	0.000469908	0.000223706
boot_22	0.0411573	0.143807	0.0954995	0.664079	4584.03	0.339687	0.12067	0.000253486	0.000253571	0.000168391
boot_23	0.0410654	0.148452	0.0658204	0.443379	5307.48	0.329683	0.123923	0.000313504	0.000313635	0.000139059
boot_24	0.0416007	0.150144	0.0846402	0.563727	2028.74	0.32909	0.1251	0.000643347	0.0006439	0.000362984
boot_25	0.0432106	0.15891	0.0767901	0.48323	2653.76	0.326619	0.131127	0.000567357	0.000567787	0.000274372
boot_26	0.041296	0.147958	0.10848	0.733177	3459.48	0.332576	0.123579	0.000294686	0.000294802	0.000216142
boot_27	0.042449	0.142823	0.088025	0.616323	2884.24	0.351342	0.119976	0.000457053	0.000457331	0.000281864
boot_28	0.038688	0.135977	0.100151	0.736528	6810.61	0.335233	0.115107	0.000150797	0.000150827	0.000111089
boot_29	0.0383155	0.156666	0.102272	0.652808	5900.19	0.29477	0.129595	0.000162777	0.000162812	0.000106285
boot_30	0.0394258	0.145993	0.0863545	0.591496	2338.38	0.319782	0.122205	0.000509836	0.000510182	0.000301771
boot_31	0.0384213	0.136615	0.0744091	0.544663	2225.2	0.328944	0.115564	0.000606677	0.000607168	0.000330702
boot_32	0.0418375	0.152716	0.0810335	0.530614	1376.39	0.324486	0.126881	0.000986578	0.000987877	0.000524182
boot_33	0.039675	0.141438	0.078686	0.556327	1590.06	0.328726	0.118997	0.000830389	0.00083131	0.00046248
boot_34	0.0478164	0.159205	0.0955166	0.59996	4089.97	0.362413	0.131328	0.000347467	0.000347628	0.000208562
boot_35	0.0454652	0.146127	0.0753178	0.515427	3726.18	0.369396	0.122299	0.000457505	0.000457784	0.000235954
boot_36	0.0435273	0.16569	0.0995473	0.600803	1870.83	0.317616	0.135709	0.000621151	0.000621666	0.000373499
boot_37	0.04569	0.160356	0.0866456	0.540334	5524.34	0.344538	0.13211	0.000264143	0.000264236	0.000142776
boot_38	0.0423443	0.151061	0.0898092	0.594521	3447.83	0.334822	0.125736	0.000368345	0.000368526	0.000219096
boot_39	0.0435469	0.16221	0.107507	0.662762	2099.05	0.323903	0.133366	0.000516557	0.000516913	0.000342591
boot_40	0.0427578	0.150631	0.0896972	0.595474	5402.39	0.339605	0.125438	0.00023978	0.000239857	0.000142829
boot_41	0.0439524	0.15549	0.103986	0.668764	5812.27	0.340254	0.128789	0.000199021	0.000199074	0.000133133
boot_42	0.0424632	0.164332	0.102106	0.621341	1671.9	0.311677	0.134797	0.000653829	0.000654399	0.000406605
boot_43	0.0463562	0.155136	0.0787112	0.50737	3329.29	0.358145	0.128546	0.000495493	0.000495821	0.000251564
boot_44	0.0434234	0.153873	0.0766207	0.497947	2624.4	0.337071	0.127678	0.00058362	0.000584075	0.000290839
boot_45	0.0454449	0.15161	0.0808351	0.533176	1974.98	0.356316	0.126116	0.000788536	0.000789366	0.000420871
boot_46	0.0438063	0.165854	0.136694	0.824185	1389.45	0.319454	0.135819	0.000614858	0.000615363	0.000507173
boot_47	0.0476054	0.17421	0.0996589	0.572061	5489.67	0.335604	0.141372	0.00024127	0.000241348	0.000138065
boot_48	0.0413962	0.141714	0.0887102	0.62598	2704.31	0.344743	0.119192	0.000466184	0.000466474	0.000292003
boot_49	0.0438712	0.14313	0.0721901	0.504369	271720	0.364976	0.120192	6.29063e-06	6.29068e-06	3.17283e-06
boot_50	0.0408135	0.140283	0.0695216	0.49558	4859.55	0.343543	0.118179	0.000325954	0.000326096	0.000161607
boot_51	0.0458755	0.162072	0.0901471	0.556218	1962.22	0.34071	0.133272	0.000710243	0.000710917	0.000395424
boot_52	0.0470675	0.194713	0.139511	0.716495	1046.65	0.300595	0.154581	0.000859666	0.000860652	0.000616653
boot_53	0.044868	0.154872	0.0717772	0.463461	3673.18	0.347151	0.128365	0.000468534	0.000468827	0.000217283
boot_54	0.0386574	0.139884	0.0815187	0.582758	19566.7	0.327531	0.117895	6.40716e-05	6.40771e-05	3.73414e-05
boot_55	0.0391092	0.1404	0.0932807	0.664394	299277	0.330681	0.118261	3.72707e-06	3.72709e-06	2.47625e-06
boot_56	0.0386944	0.132473	0.0753378	0.568702	1978.04	0.339662	0.112587	0.000685885	0.000686513	0.000390421
boot_57	0.0502315	0.164884	0.0920028	0.557984	135168	0.371567	0.135168	1.17591e-05	1.17593e-05	6.56149e-06
boot_58	0.0429281	0.151018	0.0815779	0.540188	3832.34	0.339539	0.125706	0.000372498	0.000372683	0.000201319
boot_59	0.0395006	0.155293	0.110184	0.709527	2129.42	0.304679	0.128654	0.000435029	0.000435281	0.000308844
boot_60	0.0408386	0.145503	0.0729091	0.501084	2415.65	0.331751	0.121861	0.000615204	0.000615709	0.000308522
boot_61	0.0471963	0.160171	0.0848609	0.529814	3086.51	0.355122	0.131984	0.000505126	0.000505467	0.000267803
boot_62	0.0385312	0.147513	0.0895109	0.606799	1465.82	0.308362	0.123268	0.000751877	0.000752631	0.000456696
boot_63	0.0395011	0.141228	0.0717273	0.507883	6727.89	0.331142	0.118848	0.000217335	0.000217398	0.000110412
boot_64	0.0416245	0.149788	0.0987291	0.659125	1360.5	0.32898	0.124853	0.00082009	0.000820988	0.000541133
boot_65	0.0421478	0.156234	0.0896008	0.573506	4272.26	0.324435	0.129299	0.000294007	0.000294122	0.000168681
boot_66	0.0381269	0.144249	0.104183	0.722243	1437.82	0.311431	0.12098	0.000653309	0.000653878	0.000472259
boot_67	0.0394708	0.152913	0.128424	0.839854	1912.99	0.308486	0.127016	0.000416495	0.000416727	0.000349989
boot_68	0.0415743	0.150514	0.0846952	0.562706	2323.88	0.32864	0.125357	0.000561516	0.000561937	0.000316205
boot_69	0.0439112	0.153938	0.0765424	0.497229	21030.9	0.343415	0.127723	7.50252e-05	7.50328e-05	3.73084e-05
boot_70	0.0424639	0.155176	0.0737906	0.475527	3542.16	0.327996	0.128574	0.000434654	0.000434906	0.00020681
boot_71	0.0400669	0.159047	0.110574	0.695227	4648.4	0.304265	0.13122	0.000202988	0.000203043	0.000141161
boot_72	0.039896	0.148049	0.080274	0.542212	2714.49	0.320035	0.123642	0.000479673	0.00047998	0.000260251
boot_73	0.0442868	0.159175	0.072987	0.458533	4205.39	0.33529	0.131307	0.000392377	0.000392582	0.000180012
boot_74	0.0436918	0.141217	0.0679326	0.48105	295625	0.367617	0.118841	6.13162e-06	6.13167e-06	2.94964e-06
boot_75	0.0443383	0.150432	0.079651	0.529483	4382.64	0.352042	0.1253	0.000351197	0.000351361	0.00018604
boot_76	0.0457316	0.153721	0.0814068	0.529575	3978.74	0.356484	0.127573	0.000394365	0.000394573	0.000208956
boot_77	0.0436926	0.155484	0.068206	0.438668	1814.9	0.334375	0.128785	0.000946467	0.000947663	0.00041571
boot_78	0.0411739	0.147971	0.0871774	0.589152	1775.02	0.329333	0.123588	0.000704352	0.000705015	0.00041536
boot_79	0.0382492	0.144437	0.10531	0.729103	1754.09	0.312785	0.121113	0.00053383	0.00053421	0.000389494
boot_80	0.038313	0.13697	0.0778602	0.568447	3199.32	0.328463	0.115818	0.000403422	0.000403639	0.000229448
boot_81	0.0437354	0.163696	0.106964	0.653431	2344.2	0.323133	0.134369	0.000467492	0.000467784	0.000305665
boot_82	0.0375225	0.134579	0.0829494	0.616362	4553.93	0.327311	0.114104	0.000260026	0.000260116	0.000160326
boot_83	0.0459663	0.167162	0.0966453	0.578154	4318.5	0.334798	0.136695	0.000302373	0.000302495	0.000174889
boot_84	0.0411324	0.14224	0.0751881	0.528599	4756.46	0.342311	0.119564	0.000310514	0.000310642	0.000164205
boot_85	0.0402987	0.147224	0.0947989	0.64391	3297.42	0.325587	0.123066	0.000341061	0.000341216	0.000219713
boot_86	0.0432966	0.159202	0.105932	0.665394	2418.86	0.327366	0.131326	0.000453581	0.000453855	0.000301993
boot_87	0.0373277	0.145398	0.0807339	0.555262	4927.32	0.305125	0.121788	0.000240743	0.00024082	0.000133718
boot_88	0.0370501	0.133636	0.0668426	0.500185	4659.94	0.324804	0.113426	0.000309579	0.000309707	0.000154911
boot_89	0.041718	0.155222	0.0874515	0.563396	2801.57	0.322008	0.128606	0.000451355	0.000451626	0.000254444
boot_90	0.0421299	0.155924	0.0791299	0.50749	3824.81	0.324426	0.129087	0.000371104	0.000371288	0.000188425
boot_91	0.0378415	0.14038	0.0741411	0.528147	23435.3	0.319693	0.118247	5.69499e-05	5.69542e-05	3.00802e-05
boot_92	0.0405863	0.147032	0.130469	0.887351	3298.43	0.328781	0.122932	0.000251033	0.000251117	0.000222829
boot_93	0.0416275	0.151283	0.0567524	0.37514	299999	0.330631	0.12589	6.58347e-06	6.58353e-06	2.46975e-06
boot_94	0.0418629	0.14889	0.0815442	0.547682	1336.04	0.331514	0.124228	0.00101661	0.00101799	0.000557534
boot_95	0.0417961	0.162034	0.114015	0.703645	3349.61	0.312183	0.133247	0.000288855	0.000288966	0.000203329
boot_96	0.0446501	0.159076	0.0763573	0.480004	4522	0.338435	0.13124	0.000353523	0.00035369	0.000169773
boot_97	0.0429275	0.137957	0.0763696	0.553577	4930.68	0.366674	0.116523	0.00031817	0.000318305	0.000176206
boot_98	0.0437066	0.147275	0.0938937	0.637541	2885.78	0.352709	0.123102	0.000444259	0.000444522	0.000283401
boot_99	0.0410546	0.151312	0.0980723	0.648146	2038.29	0.32315	0.12591	0.000542081	0.000542473	0.000351602
boot_100	0.0421905	0.15372	0.0790384	0.51417	2317.08	0.327485	0.127573	0.000613101	0.000613603	0.000315496
boot_101	0.0432273	0.148275	0.0716553	0.48326	3443.61	0.346647	0.1238	0.00047823	0.000478535	0.000231257
boot_102	0.0452743	0.15729	0.0929242	0.590783	11477.9	0.347614	0.130022	0.000117867	0.000117886	6.96448e-05
boot_103	0.0407278	0.158597	0.127367	0.803087	1998.89	0.308899	0.130914	0.000417652	0.000417885	0.000335598
boot_104	0.0366027	0.135006	0.0902008	0.668125	7103.86	0.319042	0.114411	0.00014807	0.000148099	9.89487e-05
boot_105	0.0390196	0.137138	0.0624356	0.455277	7765.05	0.335328	0.115938	0.000214059	0.00021412	9.7484e-05
boot_106	0.0408599	0.168481	0.118131	0.701152	1981.96	0.294688	0.137576	0.000450988	0.000451259	0.000316402
boot_107	0.044455	0.155456	0.0960072	0.617584	1510.22	0.34098	0.128766	0.000832119	0.000833043	0.000514474
boot_108	0.0455473	0.164675	0.104599	0.635188	5963.86	0.336333	0.135027	0.000200669	0.000200723	0.000127497
boot_109	0.0411851	0.140436	0.0850867	0.605876	4011.42	0.346373	0.118287	0.000327056	0.000327199	0.000198242
boot_110	0.0374674	0.132595	0.0757381	0.571199	9048.98	0.331672	0.112675	0.00014402	0.000144048	8.22801e-05
boot_111	0.0465003	0.169042	0.115548	0.683547	2741.22	0.335138	0.137949	0.000403526	0.000403743	0.000275977
boot_112	0.0409909	0.150425	0.0918989	0.610929	3897.21	0.325519	0.125295	0.000304056	0.000304179	0.000185832
boot_113	0.0472287	0.156756	0.0718158	0.458138	7053.25	0.36296	0.129657	0.000264483	0.000264576	0.000121213
boot_114	0.0454584	0.151965	0.0841132	0.553504	299982	0.359723	0.126362	5.07546e-06	5.07549e-06	2.80931e-06
boot_115	0.0418158	0.151919	0.0969186	0.637963	1999.32	0.327952	0.12633	0.000573885	0.000574324	0.000366397
boot_116	0.0407808	0.164008	0.136322	0.831189	2413.13	0.30135	0.134579	0.000322569	0.000322707	0.000268231
boot_117	0.0437729	0.161257	0.127019	0.787684	2326.81	0.327791	0.132721	0.000399089	0.000399302	0.000314524
boot_118	0.0388582	0.155156	0.094251	0.607459	1811.14	0.299085	0.12856	0.00058177	0.000582222	0.000353676
boot_119	0.0433032	0.152263	0.0831936	0.546381	3501.1	0.340028	0.126568	0.000404	0.000404217	0.000220857
boot_120	0.0393061	0.136153	0.0725617	0.532942	6804.98	0.339879	0.115234	0.000212954	0.000213014	0.000113524
boot_121	0.0387917	0.138755	0.0735103	0.529784	4368.51	0.329468	0.117092	0.000318458	0.000318593	0.000168786
boot_122	0.0472287	0.174651	0.110927	0.635135	1008.89	0.32797	0.141662	0.00114242	0.00114417	0.000726701
boot_123	0.0411107	0.144241	0.075559	0.523837	264177	0.339797	0.120975	5.57882e-06	5.57887e-06	2.92242e-06
boot_124	0.0407984	0.133935	0.0877865	0.655439	3315.9	0.356843	0.113641	0.000382928	0.000383124	0.000251115
boot_125	0.040241	0.149391	0.0744629	0.498443	3004.66	0.320446	0.124577	0.000472292	0.000472589	0.000235559
boot_126	0.0452456	0.15389	0.0865434	0.56237	2752.1	0.35167	0.12769	0.000525707	0.000526075	0.000295849
boot_127	0.0433199	0.158312	0.0893899	0.564643	24844.4	0.331125	0.13072	5.29341e-05	5.29379e-05	2.9891e-05
boot_128	0.0453557	0.151494	0.0882737	0.582687	6032.97	0.358649	0.126036	0.000238615	0.000238691	0.000139082
boot_129	0.0439027	0.164524	0.0870413	0.52905	1737.06	0.321495	0.134926	0.000773394	0.000774193	0.000409587
boot_130	0.0410582	0.14999	0.0719157	0.479469	2902.52	0.325675	0.124993	0.000520561	0.000520922	0.000249766
boot_131	0.0412536	0.15141	0.0738474	0.487731	2922.38	0.324755	0.125978	0.000506138	0.00050648	0.000247026
boot_132	0.040712	0.151779	0.0919532	0.605837	14201.3	0.322071	0.126233	8.28271e-05	8.28363e-05	5.01853e-05
boot_133	0.0453442	0.154358	0.088097	0.570731	8485.74	0.353364	0.128012	0.000169251	0.00016929	9.66188e-05
boot_134	0.0382635	0.131627	0.0951913	0.723191	2926.32	0.339565	0.111975	0.000364426	0.000364604	0.000263678
boot_135	0.0388932	0.149807	0.14664	0.978862	1302.71	0.308573	0.124866	0.00052497	0.000525338	0.000514233
boot_136	0.0485992	0.159852	0.0640651	0.400779	16741.8	0.368201	0.131767	0.000130284	0.000130306	5.2224e-05
boot_137	0.0411986	0.153036	0.127689	0.834372	2115.54	0.321987	0.127101	0.000403563	0.00040378	0.000336902
boot_138	0.0466072	0.155435	0.0729061	0.469045	12273.9	0.361262	0.128752	0.000147365	0.000147394	6.91343e-05
boot_139	0.0408465	0.149469	0.0883148	0.590857	4738.13	0.326337	0.124631	0.000259552	0.000259642	0.000153411
boot_140	0.0458249	0.164356	0.0762866	0.464155	2132.55	0.336137	0.134813	0.000767299	0.000768085	0.000356511
boot_141	0.0431151	0.154662	0.0919971	0.594826	2034.45	0.333037	0.128221	0.000618935	0.000619446	0.000368463
boot_142	0.0427602	0.152623	0.0952551	0.624122	4486.12	0.335765	0.126816	0.00027081	0.000270908	0.00016908
boot_143	0.0440463	0.165644	0.117609	0.710013	1762.31	0.321795	0.135678	0.000568801	0.000569232	0.000404163
boot_144	0.0429158	0.153246	0.0749118	0.488835	5562.53	0.335811	0.127246	0.000278908	0.000279011	0.00013639
boot_145	0.0405851	0.147896	0.0926589	0.626516	299975	0.328509	0.123535	3.90466e-06	3.90468e-06	2.44634e-06
boot_146	0.0427061	0.152636	0.0756931	0.495907	3061.36	0.33413	0.126825	0.000495795	0.000496123	0.000246031
boot_147	0.0423463	0.14752	0.0870489	0.59008	1998.62	0.340008	0.123273	0.00065524	0.000655813	0.000386982
boot_148	0.0464924	0.161397	0.0740596	0.458865	2867.08	0.347072	0.132816	0.000606068	0.000606558	0.000278328
boot_149	0.0428557	0.150357	0.0744621	0.495235	2938.76	0.339374	0.125248	0.000529468	0.000529842	0.000262396
boot_150	0.0431617	0.143257	0.0801906	0.559767	5271.16	0.357327	0.120282	0.000282653	0.000282759	0.000158279
boot_151	0.0382373	0.129888	0.0827822	0.637336	1787.49	0.341311	0.110714	0.000682257	0.000682879	0.000435223
boot_152	0.0413639	0.139193	0.10202	0.732935	5205.54	0.351145	0.117404	0.000212765	0.000212825	0.000155987
boot_153	0.0412456	0.144986	0.0652208	0.449842	3085.33	0.336481	0.121499	0.000548071	0.000548471	0.000246725
boot_154	0.0384705	0.163239	0.171203	1.04879	1320.41	0.284664	0.13406	0.00043104	0.000431288	0.000452331
boot_155	0.0436463	0.157184	0.0797132	0.507131	5280.37	0.334429	0.12995	0.00028146	0.000281565	0.000142791
boot_156	0.0431333	0.15307	0.0807239	0.527366	3000.57	0.336788	0.127125	0.00048137	0.00048168	0.000254022
boot_157	0.0454656	0.153995	0.0808765	0.525191	15291.3	0.355343	0.127762	0.000102955	0.000102969	5.40785e-05
boot_158	0.0412656	0.145786	0.0654348	0.448842	28837.9	0.337756	0.12206	5.91043e-05	5.9109e-05	2.65306e-05
boot_159	0.0418677	0.148271	0.0962626	0.649235	2385.23	0.335572	0.123797	0.000489211	0.00048953	0.00031782
boot_160	0.0458121	0.162526	0.0867611	0.533829	1890.62	0.339184	0.133579	0.000762854	0.000763631	0.000407648
boot_161	0.044446	0.152088	0.0831379	0.546645	3016.27	0.34899	0.126446	0.000487687	0.000488004	0.000266765
boot_162	0.0396678	0.150623	0.0793066	0.526523	289083	0.316223	0.125432	4.55754e-06	4.55757e-06	2.39967e-06
boot_163	0.0437677	0.149533	0.0824872	0.551633	2496.64	0.348013	0.124675	0.000581357	0.000581808	0.000320945
boot_164	0.0412159	0.162393	0.118066	0.72704	1794.35	0.306121	0.13349	0.000507265	0.000507608	0.000369051
boot_165	0.0426847	0.159113	0.118679	0.745879	1974.38	0.322675	0.131265	0.000485246	0.00048556	0.000362169
boot_166	0.0439597	0.156981	0.0934624	0.595372	12937.7	0.338137	0.129811	9.94876e-05	9.95008e-05	5.924e-05
boot_167	0.0425177	0.153986	0.102185	0.663597	3140.9	0.33094	0.127756	0.000355972	0.000356141	0.000236334
boot_168	0.045213	0.160026	0.0861236	0.538185	3041.69	0.340454	0.131886	0.000472997	0.000473295	0.00025472
boot_169	0.0400996	0.1457	0.0785806	0.539332	3936.85	0.326794	0.122	0.000342936	0.000343093	0.000185041
boot_170	0.0401534	0.144704	0.096188	0.664722	2302.69	0.328371	0.1213	0.000479128	0.000479434	0.00031869
boot_171	0.0421485	0.158046	0.0948454	0.600114	3371.38	0.321061	0.130538	0.000350595	0.000350759	0.000210496
boot_172	0.0420172	0.165432	0.119005	0.71936	1889.63	0.307504	0.135536	0.000490008	0.000490328	0.000352722
boot_173	0.0409434	0.159063	0.0866562	0.54479	4008.56	0.31037	0.131231	0.000309127	0.000309254	0.000168479
boot_174	0.0376465	0.143065	0.0779576	0.54491	1696.93	0.309164	0.120147	0.000725967	0.00072667	0.00039597
boot_175	0.0418923	0.154437	0.0825538	0.534547	1590.49	0.322669	0.128066	0.000840488	0.000841431	0.000449784
boot_176	0.043849	0.156985	0.100702	0.641472	5112.16	0.336598	0.129814	0.000232083	0.000232155	0.000148921
boot_177	0.0427077	0.149652	0.0784968	0.524528	2262.96	0.33889	0.124758	0.000647786	0.000648346	0.000340076
boot_178	0.0391852	0.157252	0.0916534	0.582843	299982	0.301414	0.129996	3.70159e-06	3.7016e-06	2.15746e-06
boot_179	0.0419655	0.164283	0.106641	0.649131	1927.27	0.308654	0.134764	0.000535294	0.000535676	0.000347724
boot_180	0.0405586	0.157193	0.0855162	0.544021	2128.93	0.309017	0.129955	0.000579201	0.000579648	0.000315341
boot_181	0.0436991	0.150505	0.0788601	0.523969	1768.33	0.34417	0.125351	0.000849578	0.000850542	0.000445658
boot_182	0.0401406	0.156671	0.0853952	0.545059	1668.82	0.305838	0.129599	0.000726556	0.000727261	0.0003964
boot_183	0.0422633	0.142624	0.0678534	0.47575	2974.7	0.349586	0.119835	0.000569683	0.000570116	0.000271233
boot_184	0.040643	0.15295	0.120615	0.788595	3060.06	0.318361	0.127042	0.000290317	0.00029043	0.000229031
boot_185	0.0421376	0.145102	0.0870726	0.600079	4572.88	0.345032	0.12158	0.000287961	0.000288071	0.000172866
boot_186	0.0420379	0.140497	0.100875	0.71799	4286.56	0.353802	0.11833	0.000266845	0.00026694	0.00019166
boot_187	0.0425058	0.157672	0.0683891	0.433742	111679	0.32618	0.130283	1.499e-05	1.49903e-05	6.50192e-06
boot_188	0.0414048	0.155619	0.0892101	0.573258	4434.27	0.319807	0.128878	0.000277444	0.000277546	0.000159106
boot_189	0.0442925	0.147815	0.078566	0.531517	2395.21	0.355315	0.123479	0.000649378	0.00064994	0.000345454
boot_190	0.0393219	0.146651	0.100027	0.682078	2696.15	0.318444	0.122666	0.000381106	0.0003813	0.000260076
boot_191	0.0439376	0.162682	0.10899	0.66996	2615.05	0.326575	0.133684	0.000415199	0.000415429	0.000278321
boot_192	0.039108	0.140322	0.0825207	0.588079	4440.23	0.329245	0.118206	0.000281972	0.000282078	0.000165884
boot_193	0.0416342	0.146492	0.0972544	0.663889	2032.41	0.336667	0.122554	0.000564227	0.000564652	0.000374866
boot_194	0.042605	0.150038	0.079349	0.52886	299956	0.340742	0.125026	4.88725e-06	4.88728e-06	2.58468e-06
boot_195	0.0405662	0.144058	0.0783798	0.544083	8518.18	0.334787	0.120846	0.000162888	0.000162923	8.86436e-05
boot_196	0.0381681	0.140746	0.102612	0.72906	6324.88	0.321194	0.118507	0.000153921	0.000153952	0.00011224
boot_197	0.0404814	0.144663	0.0707395	0.488994	1791.92	0.329161	0.121272	0.000839961	0.000840903	0.000411197
boot_198	0.0404491	0.142032	0.0890305	0.626836	2133.98	0.335571	0.119417	0.000566346	0.000566774	0.000355274
boot_199	0.0433993	0.15932	0.0805097	0.505333	1854.8	0.326295	0.131406	0.000775101	0.000775903	0.000392089
boot_200	0.038124	0.145892	0.0895458	0.613782	1634.3	0.308373	0.122134	0.000666728	0.000667321	0.000409589
boot_201	0.0442622	0.14565	0.095103	0.652956	2949.74	0.360608	0.121965	0.00043923	0.000439487	0.000286966
boot_202	0.0412836	0.152767	0.0863915	0.565511	8819.48	0.324515	0.126916	0.000144486	0.000144514	8.17243e-05
boot_203	0.043525	0.162241	0.0741408	0.456979	3025.19	0.323674	0.133387	0.000519271	0.000519631	0.000237461
boot_204	0.0445714	0.160995	0.0962597	0.597906	1788.15	0.332756	0.132543	0.000699676	0.000700329	0.000418731
boot_205	0.0405371	0.139996	0.0838372	0.598855	3575.7	0.341581	0.117975	0.000363412	0.000363588	0.000217736
boot_206	0.036795	0.144499	0.0987969	0.683722	3195.09	0.301987	0.121156	0.000297066	0.000297184	0.000203191
boot_207	0.0404594	0.150987	0.0761294	0.504213	2508.61	0.318904	0.125684	0.000555259	0.00055567	0.000280176
boot_208	0.0387908	0.142452	0.0665051	0.466861	2819.86	0.320975	0.119714	0.000538592	0.000538979	0.000251628
boot_209	0.0451452	0.156103	0.086423	0.553628	3251.03	0.347156	0.12921	0.000443167	0.000443429	0.000245495
boot_210	0.0383925	0.14151	0.0806485	0.569914	3667.88	0.320563	0.119048	0.000338557	0.00033871	0.000193036
boot_211	0.0465525	0.145875	0.0851533	0.583743	7890.77	0.380183	0.122122	0.000199747	0.0001998	0.000116632
boot_212	0.0387151	0.142497	0.0988759	0.693879	40491.2	0.323166	0.119746	2.54912e-05	2.54921e-05	1.76884e-05
boot_213	0.0373423	0.138751	0.0911637	0.657029	3307.53	0.317051	0.11709	0.000320438	0.000320575	0.000210627
boot_214	0.0433137	0.145993	0.0935872	0.641038	3180.97	0.352313	0.122205	0.000400141	0.000400354	0.000256642
boot_215	0.0435382	0.148966	0.0952763	0.639586	1502.01	0.345975	0.124281	0.00082598	0.00082689	0.000528867
boot_216	0.0412243	0.147922	0.088301	0.596945	5096.17	0.33233	0.123553	0.000245426	0.000245506	0.000146554
boot_217	0.0395547	0.161071	0.112078	0.695829	1886.4	0.295764	0.132595	0.000479935	0.000480243	0.000334167
boot_218	0.037834	0.146283	0.0910132	0.622171	2960.92	0.307038	0.122408	0.000360776	0.00036095	0.000224573
boot_219	0.0402206	0.151726	0.0810368	0.5341	2717.42	0.316126	0.126196	0.000477745	0.000478049	0.000255326
boot_220	0.0372307	0.155004	0.0951939	0.614139	5501.73	0.288835	0.128456	0.000180304	0.000180347	0.000110758
boot_221	0.0410924	0.15516	0.12244	0.789118	2225.49	0.317519	0.128563	0.000397376	0.000397587	0.000313743
boot_222	0.0444621	0.155973	0.0720838	0.462156	1716.28	0.339376	0.12912	0.000971493	0.000972753	0.000449564
boot_223	0.0445069	0.168286	0.152873	0.90841	299987	0.323802	0.137446	2.6358e-06	2.63581e-06	2.39439e-06
boot_224	0.039574	0.148799	0.0948723	0.637588	4668.56	0.317433	0.124165	0.000234356	0.000234429	0.000149469
boot_225	0.036739	0.14928	0.0854373	0.572328	1500.02	0.291009	0.1245	0.000717158	0.000717844	0.000410842
boot_226	0.0432531	0.151151	0.0951665	0.629612	1735.92	0.340119	0.125798	0.000707382	0.00070805	0.000445797
boot_227	0.0390054	0.149074	0.098293	0.659355	1746.82	0.310407	0.124357	0.000586222	0.000586681	0.000386831
boot_228	0.0365918	0.141838	0.109682	0.773288	1927.83	0.304205	0.11928	0.000439914	0.000440172	0.00034038
boot_229	0.0432378	0.154287	0.133888	0.867782	3228.32	0.336485	0.127963	0.00027153	0.000271629	0.000235715
boot_230	0.0410717	0.142654	0.0930341	0.652165	5912.03	0.341564	0.119857	0.000201816	0.000201871	0.000131653
boot_231	0.044678	0.160666	0.0842682	0.524493	299982	0.337627	0.13232	4.85948e-06	4.85952e-06	2.54878e-06
boot_232	0.0418659	0.149847	0.0854839	0.570475	2142.54	0.33195	0.124894	0.000609802	0.000610298	0.00034816
boot_233	0.0425729	0.149379	0.095143	0.636922	2531.19	0.339229	0.124569	0.000477665	0.000477969	0.000304429
boot_234	0.0396873	0.149775	0.0967643	0.646065	2322.36	0.315371	0.124844	0.000460524	0.000460807	0.000297711
boot_235	0.0393992	0.145788	0.0750434	0.514744	4747.62	0.321168	0.122061	0.000290398	0.00029051	0.000149538
boot_236	0.0441776	0.153875	0.105064	0.682789	1589.46	0.342298	0.12768	0.000719333	0.000720023	0.000491624
boot_237	0.0440474	0.159893	0.0737283	0.46111	1946.52	0.330025	0.131795	0.000823223	0.000824127	0.000380014
boot_238	0.0449779	0.163077	0.0927271	0.568608	2374.46	0.333016	0.133951	0.000554706	0.000555116	0.000315644
boot_239	0.0414596	0.15609	0.106772	0.684041	1696.65	0.317714	0.129201	0.000601851	0.000602334	0.000412021
boot_240	0.0406353	0.150229	0.100118	0.666437	1607.9	0.321079	0.125159	0.000662013	0.000662598	0.00044158
boot_241	0.0388739	0.141768	0.102112	0.720276	2363.11	0.323648	0.119231	0.000421705	0.000421942	0.000303915
boot_242	0.035803	0.137628	0.10934	0.794458	1601.45	0.30479	0.116289	0.000516881	0.000517238	0.000410924
boot_243	0.0400125	0.141286	0.0645132	0.456615	3254.02	0.333719	0.118889	0.000505642	0.000505983	0.00023104
boot_244	0.0441148	0.149775	0.095499	0.637615	3085.58	0.351215	0.124844	0.000412732	0.000412959	0.000263309
boot_245	0.0402343	0.14158	0.0778953	0.550186	10656	0.337102	0.119098	0.000130108	0.000130131	7.15961e-05
boot_246	0.0390327	0.152018	0.08306	0.546382	1339.41	0.303879	0.126398	0.000894739	0.000895808	0.000489453
boot_247	0.0464556	0.14897	0.0845403	0.567497	24963.1	0.373467	0.124284	6.31157e-05	6.3121e-05	3.5821e-05
boot_248	0.0453253	0.150027	0.0687991	0.458577	6992.85	0.361195	0.125019	0.000264484	0.000264577	0.000121329
boot_249	0.0456342	0.160343	0.0682643	0.42574	5125.6	0.343662	0.132101	0.00035992	0.000360093	0.000153306
boot_250	0.0391723	0.160063	0.0934353	0.58374	4220.93	0.295596	0.131911	0.00025547	0.000255557	0.000149179
boot_251	0.040191	0.142589	0.0862799	0.605096	299969	0.335431	0.119811	4.17113e-06	4.17116e-06	2.52395e-06
boot_252	0.0437135	0.162427	0.138738	0.854153	1504.79	0.324575	0.133512	0.000560813	0.000561233	0.000479378
boot_253	0.041239	0.150156	0.0861533	0.573757	2745.23	0.327135	0.125109	0.000463003	0.000463289	0.000265815
boot_254	0.0471453	0.158776	0.105232	0.662769	4380.85	0.358377	0.131036	0.000288556	0.000288667	0.000191319
boot_255	0.0394782	0.142437	0.0811602	0.569797	2841.25	0.327267	0.119703	0.000450734	0.000451005	0.000256981
boot_256	0.039886	0.148875	0.0926622	0.622415	3698.71	0.319421	0.124218	0.000305806	0.000305931	0.000190416
boot_257	0.044921	0.155302	0.0970836	0.625126	1929.71	0.345801	0.128661	0.000657277	0.000657854	0.000411242
boot_258	0.0419547	0.144478	0.0806184	0.557998	4499.73	0.344629	0.121142	0.000314149	0.000314281	0.000175368
boot_259	0.0400597	0.141838	0.073535	0.518443	2475.03	0.332586	0.11928	0.00058253	0.000582983	0.000302244
boot_260	0.03802	0.141846	0.0857909	0.604818	3514.95	0.316857	0.119285	0.000327265	0.000327408	0.000198022
boot_261	0.0409931	0.149046	0.0866466	0.581342	3926.81	0.327961	0.124337	0.000320662	0.000320799	0.000186494
boot_262	0.042998	0.151586	0.0853803	0.563246	2017.66	0.337452	0.1261	0.000672265	0.000672868	0.00037899
boot_263	0.0414156	0.141547	0.058592	0.413942	3850.43	0.345087	0.119074	0.000495893	0.000496221	0.000205407
boot_264	0.0400124	0.1586	0.0924795	0.583099	2699.81	0.303427	0.130916	0.000415052	0.000415282	0.000242151
boot_265	0.0395357	0.142233	0.0656779	0.461763	19946.5	0.330228	0.119559	8.0296e-05	8.03046e-05	3.70817e-05
boot_266	0.0428936	0.15334	0.0913925	0.596011	4600.22	0.335477	0.127311	0.000276193	0.000276294	0.000164674
boot_267	0.045879	0.158483	0.0993081	0.626616	3754.91	0.34896	0.130836	0.00034171	0.000341865	0.000214218
boot_268	0.0391161	0.163036	0.127508	0.782083	2324.47	0.290289	0.133924	0.000337492	0.000337644	0.000264066
boot_269	0.0414128	0.152202	0.0782688	0.514242	4620.11	0.325682	0.126526	0.000304931	0.000305055	0.000156872
boot_270	0.0454574	0.161843	0.0723173	0.446837	21652.1	0.341087	0.133117	8.02562e-05	8.02647e-05	3.58653e-05
boot_271	0.0418324	0.141206	0.0777945	0.550929	25318.4	0.351709	0.118833	5.83409e-05	5.83455e-05	3.21442e-05
boot_272	0.039741	0.148007	0.113946	0.769871	2581.25	0.319545	0.123613	0.000354468	0.000354635	0.000273023
boot_273	0.0428544	0.163562	0.0868008	0.530691	3472.48	0.317224	0.134278	0.000378179	0.00037837	0.000200797
boot_274	0.0404343	0.157371	0.0936406	0.595031	290535	0.310828	0.130077	3.91332e-06	3.91334e-06	2.32856e-06
boot_275	0.0418189	0.146138	0.0841396	0.575755	9250.71	0.341134	0.122306	0.000145816	0.000145845	8.39708e-05
boot_276	0.0360963	0.15562	0.142035	0.912707	1086.84	0.276833	0.128878	0.000578858	0.000579306	0.000528737
boot_277	0.0400208	0.138626	0.0840025	0.605967	6668.32	0.340976	0.117	0.000192065	0.000192115	0.000116415
boot_278	0.0417455	0.15733	0.0878361	0.558294	9799.23	0.320323	0.130049	0.000129218	0.00012924	7.2154e-05
boot_279	0.0411817	0.151707	0.0605341	0.399019	3795.88	0.323822	0.126183	0.000474276	0.000474576	0.000189365
boot_280	0.0382329	0.140729	0.0870721	0.618722	2173.05	0.319646	0.118495	0.000524155	0.000524522	0.000324533
boot_281	0.0413629	0.144248	0.0727258	0.504171	2090.4	0.337923	0.12098	0.00072643	0.000727134	0.0003666
boot_282	0.0457908	0.156756	0.083933	0.535437	37293.4	0.352965	0.129657	4.09784e-05	4.09806e-05	2.19425e-05
boot_283	0.0382546	0.144569	0.0792856	0.548426	4202.83	0.313931	0.121206	0.000297782	0.0002979	0.000163376
boot_284	0.0400632	0.131939	0.0724489	0.549108	299982	0.357037	0.112201	5.05669e-06	5.05672e-06	2.77669e-06
boot_285	0.0385052	0.141738	0.0917776	0.647515	8258.79	0.322246	0.119209	0.000133365	0.000133388	8.6371e-05
boot_286	0.0440074	0.151291	0.088182	0.582862	2800.23	0.347022	0.125895	0.000488416	0.000488734	0.000284865
boot_287	0.0415989	0.151869	0.0927202	0.610527	1980.55	0.326174	0.126295	0.000600486	0.000600967	0.000366907
boot_288	0.0466131	0.160735	0.102418	0.637186	4071.53	0.350619	0.132367	0.000312179	0.000312309	0.000198999
boot_289	0.0451799	0.159344	0.0868427	0.545	2451.33	0.340864	0.131422	0.00058063	0.00058108	0.000316689
boot_290	0.0428496	0.143352	0.0860224	0.600077	2706.25	0.353332	0.120349	0.000504681	0.000505021	0.000303052
boot_291	0.0410548	0.137925	0.0664877	0.482057	5593.16	0.350725	0.1165	0.00030052	0.000300641	0.000144926
boot_292	0.0406939	0.14046	0.0857793	0.610702	27137.4	0.343714	0.118304	4.74021e-05	4.74051e-05	2.89504e-05
boot_293	0.0389483	0.138371	0.081824	0.591336	5394.23	0.332071	0.116819	0.000233791	0.000233864	0.000138292
boot_294	0.0423914	0.172697	0.156676	0.907234	1353.09	0.299383	0.140374	0.000522146	0.000522509	0.000474038
boot_295	0.0426487	0.150789	0.0998861	0.662423	1437.13	0.335491	0.125547	0.0007955	0.000796345	0.000527517
boot_296	0.0364799	0.143471	0.0741522	0.516844	299995	0.302882	0.120433	4.20325e-06	4.20327e-06	2.17244e-06
boot_297	0.0392364	0.147495	0.0951317	0.644984	6372.32	0.317394	0.123255	0.000169697	0.000169735	0.000109477
boot_298	0.0430814	0.160775	0.117787	0.732619	1518.16	0.322121	0.132394	0.000640859	0.000641407	0.000469907
boot_299	0.0383927	0.15017	0.0841929	0.560649	2611.32	0.304359	0.125118	0.000448272	0.00044854	0.000251474
boot_300	0.042143	0.142684	0.0899428	0.630365	7994.74	0.350679	0.119878	0.000160748	0.000160782	0.000101352
boot_301	0.0398115	0.136706	0.0641156	0.469004	7839.21	0.343091	0.11563	0.000213082	0.000213143	9.99647e-05
boot_302	0.0423924	0.148672	0.0888999	0.597959	286956	0.341639	0.124077	4.53638e-06	4.5364e-06	2.71258e-06
boot_303	0.0409675	0.148397	0.0824731	0.55576	2476.29	0.327806	0.123885	0.000531528	0.000531905	0.000295612
boot_304	0.040346	0.156759	0.103523	0.660392	1386.71	0.307289	0.129659	0.000726603	0.000727308	0.000480308
boot_305	0.0401959	0.145521	0.0803855	0.552399	2686.38	0.327103	0.121874	0.000491368	0.00049169	0.000271609
boot_306	0.0437716	0.157519	0.100006	0.634878	3674.15	0.33459	0.130179	0.000323345	0.000323485	0.000205373
boot_307	0.0427007	0.137085	0.0693995	0.506251	2115.25	0.364025	0.115901	0.000801778	0.000802636	0.000406336
boot_308	0.0380062	0.139884	0.083979	0.600346	2291.28	0.319418	0.117895	0.000511789	0.000512138	0.00030746
boot_309	0.0413042	0.14672	0.0833685	0.568216	2405.97	0.333607	0.122714	0.00054928	0.000549682	0.000312338
boot_310	0.0436476	0.145121	0.0964059	0.664313	1445.05	0.354409	0.121593	0.000857797	0.000858779	0.000570498
boot_311	0.0412671	0.145608	0.0907382	0.623166	299969	0.338412	0.121935	4.10458e-06	4.1046e-06	2.55785e-06
boot_312	0.0416538	0.147557	0.0835304	0.566088	1648.06	0.333479	0.123299	0.00080443	0.000805293	0.000455867
boot_313	0.0425548	0.158411	0.0939481	0.593064	2723.75	0.323081	0.130787	0.000443198	0.00044346	0.000263
boot_314	0.0452019	0.153625	0.0669624	0.435882	1713.89	0.349008	0.127507	0.00107647	0.00107801	0.000469887
boot_315	0.0417461	0.154888	0.0916333	0.591608	4731.45	0.323833	0.128376	0.000256643	0.000256731	0.000151884
boot_316	0.0375996	0.142394	0.0862328	0.605593	2238.86	0.311309	0.119673	0.000500092	0.000500425	0.000303054
boot_317	0.0440975	0.149827	0.0687567	0.458907	7385.52	0.351873	0.12488	0.000240276	0.000240353	0.0001103
boot_318	0.0404568	0.149197	0.0653584	0.438067	3980.55	0.322874	0.124442	0.000410177	0.000410401	0.000179783
boot_319	0.0468882	0.152752	0.098563	0.645249	299979	0.369452	0.126905	4.54059e-06	4.54062e-06	2.92983e-06
boot_320	0.0419975	0.145853	0.0723907	0.496326	299968	0.343912	0.122107	5.28121e-06	5.28125e-06	2.62122e-06
boot_321	0.0426786	0.154422	0.0743874	0.481714	1916.73	0.329106	0.128056	0.000796935	0.000797783	0.000384303
boot_322	0.0412693	0.152546	0.0819277	0.537069	2103.79	0.322188	0.126763	0.000631043	0.000631575	0.000339199
boot_323	0.0417453	0.161373	0.0866458	0.536927	16508.2	0.313948	0.1328	7.74421e-05	7.74501e-05	4.15851e-05
boot_324	0.0399738	0.140113	0.0812281	0.579732	3084.87	0.336206	0.118058	0.000424815	0.000425055	0.000246418
boot_325	0.0442429	0.153391	0.127485	0.831107	299994	0.347406	0.127346	3.2027e-06	3.20271e-06	2.6618e-06
boot_326	0.0395961	0.146991	0.0854576	0.58138	2037.93	0.318888	0.122903	0.000592735	0.000593204	0.000344877
boot_327	0.0406698	0.136013	0.0731752	0.538003	5750.05	0.35176	0.115133	0.000263115	0.000263208	0.000141606
boot_328	0.0387729	0.139991	0.0984852	0.70351	2500.58	0.326305	0.117971	0.000412991	0.000413218	0.000290703
boot_329	0.0428872	0.159894	0.0960563	0.600751	4815.81	0.324131	0.131796	0.000248648	0.00024873	0.000149425
boot_330	0.045641	0.159715	0.092571	0.579601	2666.95	0.344084	0.131675	0.000509054	0.000509399	0.000295248
boot_331	0.0407708	0.161444	0.168093	1.04118	1735.8	0.304994	0.132848	0.000364221	0.000364398	0.000379405
boot_332	0.0441061	0.166479	0.059054	0.354723	2437.37	0.319672	0.136238	0.000815203	0.00081609	0.000289486
boot_333	0.0423567	0.150945	0.0841782	0.557676	1999.02	0.333515	0.125655	0.000673314	0.000673919	0.000375828
boot_334	0.0411514	0.135373	0.0729997	0.539248	5702.68	0.357333	0.114675	0.000271213	0.000271311	0.000146304
boot_335	0.0395676	0.166945	0.11514	0.689686	1660.16	0.287012	0.13655	0.000527362	0.000527733	0.00036397
boot_336	0.0413607	0.156268	0.0793312	0.507662	2137.86	0.316444	0.129323	0.000639826	0.000640372	0.000325092
boot_337	0.0428779	0.135332	0.0732598	0.541333	299990	0.373974	0.114645	5.51784e-06	5.51788e-06	2.98701e-06
boot_338	0.0385325	0.155845	0.0952398	0.611117	2207.42	0.296074	0.129033	0.000467686	0.000467978	0.000285989
boot_339	0.0436749	0.142691	0.0699288	0.490073	22709.2	0.363906	0.119882	7.71075e-05	7.71155e-05	3.77922e-05
boot_340	0.0433424	0.150676	0.0784544	0.520682	5522.66	0.344012	0.125469	0.000273557	0.000273657	0.000142488
boot_341	0.0447187	0.155509	0.102412	0.658561	2874.31	0.345066	0.128802	0.000417509	0.000417742	0.000275108
boot_342	0.0424733	0.144353	0.0742489	0.514357	1612.13	0.345698	0.121054	0.000955755	0.000956974	0.000492227
boot_343	0.0386074	0.136429	0.0721538	0.528875	1610.93	0.329438	0.115431	0.000864959	0.000865958	0.000457984
boot_344	0.0381996	0.138815	0.0655141	0.471952	3125.12	0.323309	0.117135	0.000485909	0.000486224	0.000229474
boot_345	0.0432997	0.153683	0.0847491	0.551455	2496.42	0.336605	0.127547	0.000552856	0.000553263	0.0003051
boot_346	0.0444438	0.155453	0.0885808	0.569823	20744.2	0.344816	0.128764	6.6785e-05	6.67909e-05	3.8059e-05
boot_347	0.0419825	0.149039	0.0719489	0.482751	2534.46	0.334367	0.124332	0.000615845	0.000616352	0.000297544
boot_348	0.0395653	0.160694	0.121031	0.753174	299983	0.298954	0.132339	2.8311e-06	2.83112e-06	2.13232e-06
boot_349	0.0401019	0.146073	0.0926605	0.634343	3314.28	0.326099	0.122261	0.000345248	0.000345407	0.000219107
boot_350	0.0378168	0.146778	0.0814157	0.554684	5414.01	0.306819	0.122755	0.000221087	0.000221152	0.000122669
boot_351	0.0434512	0.165997	0.101594	0.612021	1285.96	0.315272	0.135915	0.000877534	0.000878562	0.000537698
boot_352	0.0423109	0.14915	0.0915361	0.613717	300000	0.340071	0.124409	4.19832e-06	4.19834e-06	2.57659e-06
boot_353	0.0457777	0.158868	0.0825887	0.519857	4551.28	0.347505	0.131098	0.000337643	0.000337795	0.000175605
boot_354	0.0419309	0.151344	0.0886035	0.585443	5818.27	0.331803	0.125932	0.00021867	0.000218734	0.000128056
boot_355	0.0443315	0.147047	0.0890025	0.605264	2538.96	0.357746	0.122943	0.0005437	0.000544094	0.000329321
boot_356	0.0432639	0.165471	0.0967437	0.584658	11916.8	0.318639	0.135562	0.000100682	0.000100695	5.88722e-05
boot_357	0.0393838	0.134993	0.0757015	0.56078	299989	0.344232	0.114402	4.68052e-06	4.68055e-06	2.62476e-06
boot_358	0.042382	0.170041	0.0966606	0.568453	2843.1	0.303721	0.138614	0.000404852	0.00040507	0.000230264
boot_359	0.0390662	0.15188	0.156024	1.02728	1718.64	0.307238	0.126303	0.000376798	0.000376987	0.000387273
boot_360	0.0430342	0.145304	0.0913615	0.628763	296422	0.353524	0.121721	4.40108e-06	4.40111e-06	2.76725e-06
boot_361	0.0411147	0.141699	0.0798407	0.563453	31009.3	0.344726	0.119182	4.51641e-05	4.51668e-05	2.54494e-05
boot_362	0.0449441	0.165478	0.07069	0.427187	3167.04	0.328838	0.135567	0.000543218	0.000543611	0.000232224
boot_363	0.0387188	0.148618	0.109935	0.739716	8139.04	0.311526	0.124038	0.000112735	0.000112752	8.34046e-05
boot_364	0.0384781	0.137343	0.0811256	0.590679	1868.05	0.327628	0.116085	0.000662405	0.000662991	0.000391615
boot_365	0.0414518	0.152189	0.0973693	0.639792	1387.72	0.323322	0.126516	0.00080724	0.00080811	0.000517022
boot_366	0.0422691	0.158051	0.100324	0.634756	2238.51	0.321201	0.130542	0.000499529	0.000499862	0.00031729
boot_367	0.0377453	0.136157	0.0867045	0.636797	5953.51	0.326425	0.115237	0.000191741	0.00019179	0.000122131
boot_368	0.0409859	0.144332	0.0712315	0.493526	2103.41	0.334623	0.121039	0.000726685	0.000727389	0.000358985
boot_369	0.0377513	0.150458	0.140222	0.931965	1689.73	0.298972	0.125318	0.000406227	0.000406447	0.000378795
boot_370	0.0416512	0.151648	0.0911163	0.60084	3408.19	0.328285	0.126143	0.000357993	0.000358164	0.000215199
boot_371	0.0410709	0.152132	0.0809741	0.532261	2849.47	0.32221	0.126477	0.000470162	0.000470457	0.000250406
boot_372	0.0428339	0.152839	0.0857775	0.561228	3391.55	0.335286	0.126965	0.000397497	0.000397708	0.000223205
boot_373	0.0424296	0.149724	0.0928929	0.620429	4801.22	0.338593	0.124808	0.000257785	0.000257873	0.000159992
boot_374	0.0417812	0.14505	0.0975433	0.672482	2781.3	0.341502	0.121543	0.000415913	0.000416144	0.000279849
boot_375	0.0432312	0.162074	0.104891	0.647182	2644.93	0.32226	0.133274	0.000416673	0.000416904	0.000269813
boot_376	0.0381227	0.139425	0.105768	0.758602	2109.6	0.321694	0.117569	0.000444523	0.000444787	0.000337416
boot_377	0.0416571	0.153221	0.0998573	0.651719	4262.71	0.326034	0.127229	0.000261199	0.00026129	0.000170288
boot_378	0.0438654	0.165235	0.0799448	0.483825	2169.23	0.320576	0.135404	0.000674353	0.00067496	0.000326562
boot_379	0.0425027	0.161659	0.0938934	0.580813	300000	0.319566	0.132993	4.04304e-06	4.04306e-06	2.34826e-06
boot_380	0.0383202	0.142525	0.0741405	0.520194	2244.07	0.316565	0.119765	0.000595189	0.000595662	0.00030986
boot_381	0.0410732	0.161138	0.113365	0.703526	3542.65	0.30826	0.13264	0.000268199	0.000268294	0.000188752
boot_382	0.0446719	0.158158	0.114954	0.726829	3190.03	0.340327	0.130615	0.000333758	0.000333907	0.000242693
boot_383	0.0416234	0.147156	0.100638	0.683886	2807.38	0.336214	0.123019	0.000395725	0.000395934	0.000270773
boot_384	0.0405984	0.139938	0.0762375	0.544793	3966.68	0.342233	0.117934	0.000361146	0.00036132	0.000196845
boot_385	0.038646	0.137384	0.0806934	0.587358	5123.86	0.331405	0.116114	0.000247051	0.000247133	0.000145156
boot_386	0.0448256	0.162322	0.0933479	0.57508	1754.9	0.33222	0.133441	0.000739442	0.000740172	0.000425658
boot_387	0.0413875	0.161923	0.107679	0.665	2232	0.308443	0.133171	0.000450736	0.000451007	0.00029992
boot_388	0.0425594	0.149662	0.0857896	0.573224	2044.59	0.337653	0.124765	0.000652449	0.000653017	0.000374325
boot_389	0.0370818	0.136984	0.0853882	0.623344	3927.94	0.318459	0.115829	0.00028626	0.00028637	0.000178507
boot_390	0.0443479	0.151835	0.0851299	0.560672	4801.1	0.349667	0.126272	0.000299612	0.000299732	0.000168051
boot_391	0.0410167	0.157861	0.083247	0.527344	3307.43	0.312456	0.130412	0.000390836	0.00039104	0.000206212
boot_392	0.043071	0.156936	0.089721	0.571703	299987	0.331854	0.12978	4.34404e-06	4.34407e-06	2.48351e-06
boot_393	0.0474745	0.163833	0.102322	0.624555	2694.09	0.350749	0.134461	0.000481606	0.000481916	0.000300983
boot_394	0.0427934	0.147463	0.0994918	0.67469	1818.74	0.343845	0.123233	0.000640577	0.000641125	0.000432561
boot_395	0.0448067	0.140727	0.0827974	0.588355	7124.8	0.376998	0.118493	0.000216535	0.000216598	0.000127437
boot_396	0.043552	0.15828	0.0880051	0.556011	3275.61	0.331141	0.130697	0.000407751	0.000407973	0.000226838
boot_397	0.0336524	0.136551	0.118311	0.866424	299975	0.291302	0.115518	2.37224e-06	2.37224e-06	2.05537e-06
boot_398	0.0423975	0.152997	0.0762902	0.498639	1806.64	0.329328	0.127074	0.000817622	0.000818515	0.000408143
boot_399	0.0440072	0.165344	0.0977873	0.591416	2475.94	0.322394	0.135477	0.000487379	0.000487696	0.000288431
boot_400	0.0384184	0.14251	0.0861219	0.604321	7807.8	0.319959	0.119755	0.000149573	0.000149603	9.04082e-05
boot_401	0.0421876	0.151343	0.103392	0.683164	1496.72	0.331148	0.125931	0.000726304	0.000727008	0.000496665
boot_402	0.0402348	0.151255	0.075042	0.49613	1959.54	0.315782	0.12587	0.000712093	0.00071277	0.000353626
boot_403	0.0408483	0.147769	0.0810696	0.548625	2312.57	0.32776	0.123447	0.000576436	0.000576879	0.00031649
boot_404	0.040202	0.151674	0.117675	0.775842	1483.09	0.315399	0.12616	0.000600583	0.000601064	0.000466331
boot_405	0.044065	0.151892	0.079156	0.521134	2431.34	0.345622	0.126311	0.00062527	0.000625792	0.000326121
boot_406	0.0441819	0.154916	0.0752827	0.485958	3071.43	0.341436	0.128395	0.000521031	0.000521393	0.000253375
boot_407	0.0437579	0.150064	0.0743573	0.495504	4226.89	0.347946	0.125044	0.000382166	0.00038236	0.000189461
boot_408	0.0392185	0.161058	0.0993934	0.61713	3810.51	0.294381	0.132586	0.000266116	0.000266211	0.000164287
boot_409	0.0431332	0.154175	0.107436	0.696841	2102.95	0.3346	0.127886	0.000514721	0.000515074	0.000358925
boot_410	0.0395076	0.150989	0.0916064	0.606707	2104.2	0.311424	0.125686	0.000531403	0.000531779	0.000322634
boot_411	0.0396286	0.16069	0.116393	0.724333	1328.68	0.295967	0.132337	0.000655213	0.000655786	0.000475007
boot_412	0.0412006	0.153247	0.0934827	0.610013	3378.89	0.321944	0.127247	0.000345536	0.000345695	0.000210879
boot_413	0.0386983	0.152958	0.0871377	0.569685	1884.62	0.301285	0.127047	0.000602433	0.000602917	0.000343473
boot_414	0.0400934	0.150121	0.0738627	0.492022	2999.42	0.317948	0.125084	0.000473814	0.000474114	0.000233274
boot_415	0.0443453	0.146105	0.0668871	0.4578	4895.63	0.360669	0.122284	0.000377563	0.000377753	0.000172936
boot_416	0.0428357	0.15027	0.0786524	0.523408	3481.84	0.339938	0.125187	0.000423894	0.000424133	0.000221995
boot_417	0.0375095	0.148942	0.0760647	0.5107	2819.1	0.299343	0.124264	0.00044512	0.000445385	0.000227458
boot_418	0.0415596	0.163324	0.0986076	0.603753	1338.55	0.305644	0.134118	0.000817016	0.000817907	0.000493814
boot_419	0.041785	0.144823	0.0902053	0.622867	5455.66	0.342991	0.121384	0.000230442	0.000230512	0.000143578
boot_420	0.0398655	0.152426	0.0789848	0.518184	5050.84	0.313277	0.12668	0.000261451	0.000261542	0.000135527
boot_421	0.0410567	0.156006	0.0962175	0.616754	3089.21	0.315989	0.129143	0.000363699	0.000363875	0.000224422
boot_422	0.0386435	0.140493	0.0809456	0.576155	3872.9	0.324737	0.118327	0.000323277	0.000323416	0.000186338
boot_423	0.0428251	0.159398	0.0953757	0.598348	1471.77	0.3216	0.131459	0.000807476	0.000808346	0.000483672
boot_424	0.0379902	0.155625	0.0808964	0.519817	1646.73	0.290813	0.128882	0.000718576	0.000719265	0.000373886
boot_425	0.0405936	0.137439	0.0881158	0.641129	299973	0.34946	0.116153	4.18974e-06	4.18977e-06	2.68618e-06
boot_426	0.0421733	0.160469	0.10236	0.637877	14593.7	0.318655	0.132187	7.53605e-05	7.5368e-05	4.80756e-05
boot_427	0.0358444	0.136734	0.0827588	0.605254	299978	0.309918	0.11565	3.71031e-06	3.71033e-06	2.24569e-06
boot_428	0.0408414	0.145813	0.0856761	0.587576	2306.17	0.331543	0.122079	0.000549038	0.00054944	0.000322838
boot_429	0.0402091	0.155405	0.102488	0.659486	1981.94	0.309589	0.128731	0.000514603	0.000514956	0.000339607
boot_430	0.0406569	0.153747	0.0988119	0.642693	2267.32	0.3161	0.127591	0.00047578	0.000476083	0.000305975
boot_431	0.0449705	0.160721	0.0877992	0.546283	5120.73	0.338395	0.132358	0.000274262	0.000274363	0.00014988
boot_432	0.0407254	0.149688	0.0840588	0.561559	1591.77	0.322038	0.124783	0.000797108	0.000797956	0.000448099
boot_433	0.0416928	0.145848	0.0802363	0.550135	4711	0.339843	0.122104	0.000297948	0.000298067	0.000163977
boot_434	0.0463346	0.163812	0.0957421	0.584461	2496.94	0.342016	0.134447	0.000534268	0.000534649	0.000312482
boot_435	0.0461439	0.156017	0.0928246	0.594963	4418.39	0.355715	0.129151	0.000315037	0.000315169	0.000187514
boot_436	0.0415499	0.13936	0.0745533	0.534971	1574.39	0.348271	0.117522	0.0009517	0.000952909	0.000509778
boot_437	0.0424352	0.151357	0.0729088	0.481702	2105.85	0.333035	0.125941	0.00073837	0.000739098	0.000356025
boot_438	0.0410639	0.147817	0.0829471	0.561147	1825.52	0.328657	0.12348	0.000716848	0.000717534	0.000402642
boot_439	0.0437071	0.151708	0.0920211	0.606568	1260.34	0.341073	0.126184	0.00101562	0.001017	0.000616881
boot_440	0.0432247	0.136053	0.0804313	0.591174	8686.97	0.374387	0.115162	0.000174793	0.000174833	0.000103357
boot_441	0.0412631	0.147929	0.0902783	0.610283	4351	0.332437	0.123558	0.000281312	0.000281418	0.000171744
boot_442	0.0386419	0.147936	0.0687269	0.464572	286226	0.312701	0.123563	5.13231e-06	5.13235e-06	2.38435e-06
boot_443	0.0418944	0.139998	0.0678358	0.48455	27518	0.354771	0.117976	6.18544e-05	6.18595e-05	2.9974e-05
boot_444	0.0432331	0.14959	0.0957879	0.640336	299991	0.346633	0.124715	4.14274e-06	4.14276e-06	2.65276e-06
boot_445	0.0351172	0.142989	0.0956629	0.669025	1977.58	0.289683	0.120093	0.000462365	0.00046265	0.000309524
boot_446	0.0410852	0.153978	0.0932854	0.605835	2197.56	0.318794	0.12775	0.000527263	0.000527634	0.000319659
boot_447	0.0393547	0.140417	0.0937244	0.667473	5518.18	0.331602	0.118273	0.000202043	0.000202097	0.000134895
boot_448	0.0441025	0.170726	0.100649	0.589534	1507.17	0.313324	0.139069	0.000770304	0.000771096	0.000454587
boot_449	0.04126	0.145729	0.0823418	0.565035	6656.11	0.33704	0.12202	0.000202764	0.000202819	0.0001146
boot_450	0.0417772	0.151729	0.0848039	0.558918	1419.36	0.326157	0.126198	0.000915204	0.000916322	0.000512149
boot_451	0.042128	0.151643	0.0975132	0.643046	1812	0.330608	0.126139	0.000635805	0.000636344	0.000409199
boot_452	0.0410156	0.143043	0.0956949	0.668992	5160.94	0.340192	0.120131	0.000224001	0.000224068	0.000149899
boot_453	0.0467877	0.158837	0.0976288	0.614647	3171.96	0.354865	0.131077	0.000423205	0.000423443	0.000260268
boot_454	0.0401405	0.160709	0.0953228	0.593139	17722.4	0.302965	0.132349	6.20225e-05	6.20277e-05	3.6791e-05
boot_455	0.043094	0.156364	0.113005	0.722706	1906.64	0.33028	0.129389	0.000536848	0.000537232	0.000388261
boot_456	0.0452289	0.152193	0.0940802	0.618163	2258.43	0.354476	0.126519	0.000590006	0.00059047	0.000365007
boot_457	0.0401993	0.147011	0.109168	0.742584	7608.78	0.326338	0.122918	0.000128605	0.000128627	9.55161e-05
boot_458	0.0417222	0.158947	0.101696	0.639808	1773.66	0.314946	0.131152	0.000607692	0.000608184	0.000389121
boot_459	0.0344423	0.132576	0.0748233	0.564381	2639.15	0.303008	0.112661	0.000437804	0.00043806	0.000247233
boot_460	0.0408531	0.162191	0.0863143	0.532178	3609.37	0.30457	0.133353	0.000342009	0.000342166	0.000182093
boot_461	0.0450637	0.148697	0.0730114	0.491007	14963.8	0.362545	0.124094	0.000116111	0.000116129	5.70203e-05
boot_462	0.0403488	0.152062	0.0960386	0.631577	3208.71	0.317286	0.126428	0.00034399	0.000344147	0.000217356
boot_463	0.0427921	0.143122	0.0658752	0.460273	5559	0.354319	0.120187	0.000321702	0.00032184	0.000148135
boot_464	0.0423508	0.153456	0.0891832	0.581163	1829.65	0.328806	0.127391	0.000691062	0.000691699	0.00040199
boot_465	0.0442248	0.146302	0.0816631	0.558181	5774.21	0.359882	0.122421	0.000261651	0.000261743	0.0001461
boot_466	0.0413392	0.145084	0.0888988	0.612741	300000	0.340029	0.121567	4.20421e-06	4.20423e-06	2.5761e-06
boot_467	0.0410402	0.166088	0.108398	0.652654	1624.98	0.298712	0.135976	0.000602441	0.000602925	0.000393502
boot_468	0.0462324	0.157586	0.0823463	0.522548	6816.74	0.353878	0.130224	0.000230636	0.000230707	0.000120555
boot_469	0.0374747	0.133761	0.0842523	0.629873	299988	0.330106	0.113515	3.91183e-06	3.91186e-06	2.46397e-06
boot_470	0.0370755	0.139846	0.0759338	0.542981	1500.37	0.309712	0.117868	0.000826108	0.000827019	0.000449056
boot_471	0.0400026	0.153047	0.122313	0.799183	1239.25	0.311005	0.127109	0.000683654	0.000684278	0.000546863
boot_472	0.0437691	0.151714	0.0822574	0.542188	3600.01	0.344757	0.126188	0.000404341	0.000404559	0.000219347
boot_473	0.0438727	0.153012	0.0810659	0.529802	2533.89	0.342216	0.127084	0.00058131	0.000581761	0.000308218
boot_474	0.0382031	0.143012	0.084973	0.594167	2327.3	0.315223	0.120109	0.000499343	0.000499675	0.000296891
boot_475	0.0436297	0.160926	0.0946902	0.588408	4144.78	0.327768	0.132497	0.000299887	0.000300007	0.000176527
boot_476	0.0474775	0.166265	0.117669	0.70772	2078.47	0.346263	0.136094	0.000540118	0.000540508	0.000382528
boot_477	0.0424926	0.14272	0.0762049	0.533948	2706.13	0.35135	0.119903	0.000562306	0.000562728	0.000300467
boot_478	0.0444553	0.15197	0.0743833	0.489461	12954.4	0.351144	0.126365	0.000128024	0.000128046	6.26737e-05
boot_479	0.0398353	0.142905	0.064349	0.450292	299998	0.331837	0.120034	5.51467e-06	5.51471e-06	2.48323e-06
boot_480	0.0391177	0.143451	0.0808687	0.563736	300000	0.324823	0.120419	4.26701e-06	4.26703e-06	2.40548e-06
boot_481	0.0377439	0.131224	0.0695918	0.53033	3201.05	0.335303	0.111683	0.000445724	0.000445989	0.000236521
boot_482	0.038267	0.140737	0.0848293	0.602751	29787.9	0.3227	0.1185	3.98043e-05	3.98064e-05	2.39934e-05
boot_483	0.0449412	0.157375	0.0795068	0.505205	4739.4	0.343833	0.13008	0.000328272	0.000328416	0.000165917
boot_484	0.0404944	0.154458	0.0773838	0.501001	3736.36	0.314197	0.128081	0.00036712	0.000367299	0.000184017
boot_485	0.0410263	0.171451	0.104929	0.612004	3178.54	0.292375	0.13955	0.000318601	0.000318736	0.000195068
boot_486	0.0403326	0.140821	0.0764751	0.543068	3644.22	0.338027	0.11856	0.00038703	0.00038723	0.000210292
boot_487	0.04573	0.15477	0.104508	0.675247	6062.72	0.355428	0.128295	0.000202042	0.000202097	0.000136465
boot_488	0.0430282	0.149861	0.0892022	0.595234	1909.9	0.340891	0.124903	0.000682418	0.000683039	0.000406569
boot_489	0.0424923	0.165517	0.102613	0.619954	4010.79	0.311993	0.135593	0.000273561	0.00027366	0.000169657
boot_490	0.039646	0.155103	0.118573	0.764477	3020.36	0.306921	0.128524	0.000287682	0.000287792	0.000220011
boot_491	0.0400537	0.154577	0.0818856	0.529741	2906.96	0.310166	0.128162	0.000437964	0.00043822	0.000232143
boot_492	0.0380098	0.152266	0.0814871	0.535164	7733.11	0.29945	0.126569	0.00015493	0.000154962	8.29301e-05
boot_493	0.0452388	0.161361	0.0966702	0.599094	2195.93	0.337776	0.132791	0.000581572	0.000582023	0.000348686
boot_494	0.0410278	0.15128	0.0775494	0.512621	3371.64	0.323677	0.125888	0.000415347	0.000415577	0.000213033
boot_495	0.0402842	0.145779	0.0717611	0.492261	6303.63	0.328749	0.122055	0.000236747	0.000236822	0.000116578
boot_496	0.0413616	0.145842	0.0875069	0.600011	2193.63	0.335621	0.122099	0.000575709	0.000576151	0.000345697
boot_497	0.0424359	0.160851	0.101901	0.633509	3496.57	0.318772	0.132446	0.000316873	0.000317007	0.000200827
boot_498	0.0413605	0.155804	0.088679	0.569171	9468.66	0.319922	0.129005	0.000130932	0.000130955	7.45357e-05
boot_499	0.043547	0.14337	0.0796667	0.55567	4814.65	0.360122	0.120362	0.000315546	0.000315679	0.000175413
boot_500	0.0418732	0.150471	0.0736083	0.489185	4973.84	0.332476	0.125327	0.000307057	0.000307183	0.000150269
boot_501	0.0409045	0.15359	0.118614	0.772278	300000	0.320846	0.127483	3.05862e-06	3.05863e-06	2.36211e-06
boot_502	0.0432241	0.139128	0.0814906	0.585725	4459.64	0.366518	0.117358	0.000332245	0.000332392	0.00019469
boot_503	0.0383055	0.151051	0.107069	0.708828	299999	0.304649	0.125729	3.09049e-06	3.0905e-06	2.19063e-06
boot_504	0.0458316	0.15543	0.0797313	0.512972	1787.16	0.351511	0.128748	0.000886892	0.000887942	0.000455489
boot_505	0.0411948	0.161752	0.119266	0.737338	2918.76	0.307993	0.133056	0.00031021	0.000310338	0.000228824
boot_506	0.0455912	0.153979	0.076137	0.494463	7177.72	0.355699	0.127751	0.000233327	0.000233399	0.000115407
boot_507	0.0390899	0.149034	0.0801472	0.537779	2459.06	0.311566	0.124328	0.00051334	0.000513692	0.000276253
boot_508	0.0428365	0.158068	0.111001	0.702235	4088.94	0.326809	0.130553	0.000253603	0.000253689	0.000178149
boot_509	0.0390194	0.143864	0.0755619	0.525232	5606.42	0.321892	0.12071	0.000241805	0.000241883	0.000127045
boot_510	0.0443343	0.148921	0.0959688	0.644428	299983	0.356794	0.12425	4.30415e-06	4.30418e-06	2.77373e-06
boot_511	0.0366274	0.142577	0.0903636	0.633789	2893.72	0.303659	0.119802	0.000356661	0.000356831	0.000226156
boot_512	0.0470246	0.161176	0.0809674	0.502355	2333.74	0.351074	0.132666	0.000692199	0.000692838	0.00034805
boot_513	0.0408343	0.153936	0.0713907	0.463767	1774.11	0.315214	0.127722	0.00083919	0.00084013	0.000389625
boot_514	0.0384954	0.153131	0.110411	0.721021	4889.14	0.301706	0.127167	0.000183847	0.000183892	0.00013259
boot_515	0.0395993	0.151717	0.132921	0.876112	3199.39	0.312482	0.12619	0.000243223	0.000243302	0.00021316
boot_516	0.0416678	0.149264	0.109993	0.736902	2130.9	0.332162	0.124489	0.000475113	0.000475415	0.000350334
boot_517	0.04504	0.151312	0.0880422	0.581857	7775.49	0.356776	0.12591	0.0001839	0.000183945	0.00010703
boot_518	0.0409026	0.144186	0.0801138	0.555626	2494.66	0.335216	0.120937	0.000545684	0.000546081	0.000303417
boot_519	0.0417585	0.146217	0.0988278	0.675897	292916	0.341249	0.122362	3.9248e-06	3.92482e-06	2.65277e-06
boot_520	0.0409067	0.164553	0.117135	0.711836	1865.28	0.300618	0.134946	0.000485588	0.000485903	0.000345883
boot_521	0.0438696	0.151798	0.0784552	0.516841	2060.45	0.343659	0.126246	0.000737514	0.00073824	0.000381553
boot_522	0.0417495	0.145358	0.0755255	0.519583	1772.8	0.338359	0.12176	0.000832782	0.000833707	0.00043318
boot_523	0.0418461	0.150826	0.0870356	0.577059	3756.24	0.331414	0.125573	0.000343029	0.000343186	0.000198039
boot_524	0.0451016	0.152237	0.0981057	0.64443	2313.02	0.353584	0.126549	0.000550449	0.000550853	0.000354986
boot_525	0.0403146	0.150258	0.0792887	0.527684	2548.47	0.319211	0.125179	0.000523002	0.000523367	0.000276172
boot_526	0.0363444	0.135525	0.0825759	0.609302	1271.1	0.311379	0.114784	0.000875764	0.000876788	0.000534228
boot_527	0.0402077	0.143575	0.100779	0.701927	3001.3	0.331697	0.120506	0.000353392	0.000353559	0.000248173
boot_528	0.0456216	0.162314	0.0781183	0.481278	2414.13	0.338622	0.133436	0.000660997	0.00066158	0.000318404
boot_529	0.0436202	0.15523	0.0753608	0.485478	3864.87	0.337068	0.128611	0.000406477	0.000406698	0.000197443
boot_530	0.0404257	0.15134	0.0969065	0.640325	64083.2	0.320927	0.125929	1.72757e-05	1.72761e-05	1.10623e-05
boot_531	0.0377253	0.136729	0.0756012	0.552926	299979	0.326187	0.115646	4.37785e-06	4.37788e-06	2.42064e-06
boot_532	0.0423398	0.153114	0.0897763	0.586335	2635.12	0.330454	0.127155	0.000479156	0.000479462	0.000281126
boot_533	0.0471867	0.189993	0.174217	0.916963	1597.39	0.309187	0.151592	0.000458342	0.000458622	0.00042054
boot_534	0.0326651	0.127106	0.0979624	0.770716	1137.49	0.295887	0.108686	0.000719009	0.000719699	0.000554683
boot_535	0.0408492	0.142481	0.0838325	0.588377	2631.43	0.338426	0.119735	0.000495598	0.000495925	0.000291791
boot_536	0.03785	0.139192	0.0835502	0.60025	3483.5	0.320435	0.117403	0.000338261	0.000338413	0.000203133
boot_537	0.0425984	0.162907	0.0830235	0.509637	3706.52	0.316409	0.133837	0.00036755	0.00036773	0.000187409
boot_538	0.0421289	0.1664	0.128854	0.774362	1809.74	0.306938	0.136185	0.000474036	0.000474335	0.000367307
boot_539	0.04153	0.148431	0.0772265	0.520285	2899.24	0.332498	0.123909	0.000495337	0.000495665	0.000257887
boot_540	0.0425265	0.159896	0.103737	0.648775	1410.31	0.318701	0.131798	0.00076688	0.000767665	0.000498041
boot_541	0.0466845	0.16252	0.109736	0.675213	5210.81	0.348388	0.133575	0.00022794	0.000228009	0.000153955
boot_542	0.0429477	0.156886	0.0967636	0.616778	2886.75	0.32888	0.129745	0.000412849	0.000413076	0.000254776
boot_543	0.040606	0.1523	0.0913794	0.599996	3109.42	0.318736	0.126593	0.000376166	0.000376355	0.000225811
boot_544	0.0411795	0.15209	0.100476	0.660637	2601.87	0.323432	0.126448	0.00041717	0.000417402	0.000275751
boot_545	0.0415643	0.170342	0.107436	0.630709	10742.8	0.298947	0.138814	9.44035e-05	9.44153e-05	5.95486e-05
boot_546	0.0375605	0.147844	0.0852023	0.576297	7415.64	0.303273	0.123499	0.00015278	0.000152811	8.80648e-05
boot_547	0.0417084	0.150276	0.0884327	0.588469	2955.39	0.330878	0.125191	0.000426495	0.000426738	0.000251122
boot_548	0.0475529	0.162222	0.107889	0.665071	5309.87	0.355406	0.133374	0.000234195	0.000234268	0.000155805
boot_549	0.0437831	0.155991	0.0833379	0.534247	2847.96	0.336484	0.129133	0.000499954	0.000500287	0.000267277
boot_550	0.0433144	0.157135	0.106632	0.678597	3032.8	0.331543	0.129916	0.000361494	0.000361669	0.000245427
boot_551	0.0453267	0.150702	0.0906967	0.601828	1530.43	0.356579	0.125487	0.000902536	0.000903623	0.000543826
boot_552	0.0416529	0.146669	0.0694228	0.473328	3110.54	0.336733	0.122678	0.000517237	0.000517594	0.000244992
boot_553	0.0399344	0.143067	0.0915509	0.639917	4688.31	0.331	0.120148	0.000247373	0.000247455	0.000158351
boot_554	0.0400045	0.15562	0.103571	0.665537	299964	0.310387	0.128878	3.38179e-06	3.38181e-06	2.25072e-06
boot_555	0.039846	0.142039	0.0759043	0.534393	4901.39	0.332065	0.119422	0.000284708	0.000284816	0.000152204
boot_556	0.0425058	0.151762	0.115207	0.75913	2368.27	0.334545	0.126221	0.00041945	0.000419685	0.000318595
boot_557	0.0434635	0.155861	0.0874399	0.561011	294895	0.336787	0.129044	4.60422e-06	4.60425e-06	2.58303e-06
boot_558	0.0397437	0.147693	0.0736617	0.498748	1537.62	0.317062	0.123394	0.000908081	0.000909182	0.000453452
boot_559	0.0379175	0.146065	0.0947118	0.648422	296515	0.31013	0.122255	3.50722e-06	3.50724e-06	2.27417e-06
boot_560	0.0385321	0.155019	0.105316	0.679378	2587.11	0.297961	0.128466	0.000362212	0.000362387	0.000246198
boot_561	0.0414464	0.155629	0.101128	0.649805	1249.26	0.317032	0.128885	0.000857746	0.000858728	0.000558006
boot_562	0.0471623	0.173439	0.119294	0.687816	1590.69	0.331581	0.140864	0.000680101	0.000680719	0.000468209
boot_563	0.0385338	0.134993	0.0925457	0.685561	2069.76	0.333746	0.114401	0.000529543	0.000529917	0.000363291
boot_564	0.0412194	0.153805	0.0718409	0.467092	9715.32	0.322124	0.127631	0.000157074	0.000157107	7.33833e-05
boot_565	0.0416135	0.148256	0.100189	0.675785	4939.85	0.334956	0.123787	0.000226311	0.000226379	0.000152984
boot_566	0.0445063	0.151713	0.0897074	0.591296	2841.7	0.350222	0.126187	0.000481155	0.000481464	0.000284688
boot_567	0.0417406	0.135564	0.0755934	0.557621	141229	0.363497	0.114812	1.08775e-05	1.08776e-05	6.06559e-06
boot_568	0.0345288	0.147767	0.0857093	0.580028	2746.28	0.277591	0.123446	0.000361842	0.000362017	0.00020998
boot_569	0.0444836	0.154058	0.0769202	0.499293	2893.57	0.345252	0.127806	0.000547475	0.000547874	0.00027355
boot_570	0.0447927	0.167848	0.103671	0.617646	3720.24	0.325041	0.137153	0.000314371	0.000314502	0.000194251
boot_571	0.0463995	0.171846	0.0797468	0.46406	2216.52	0.328447	0.139811	0.000713232	0.00071391	0.000331297
boot_572	0.0448236	0.169625	0.101734	0.599759	1791.76	0.320779	0.138338	0.000659218	0.000659798	0.00039572
boot_573	0.0414853	0.156144	0.103377	0.662058	2076.86	0.318312	0.129238	0.000509396	0.000509742	0.000337479
boot_574	0.0429022	0.157735	0.100577	0.637635	1935.04	0.32615	0.130326	0.000588414	0.000588876	0.000375488
boot_575	0.0373039	0.139921	0.0708651	0.506466	1923.82	0.312269	0.117921	0.000699017	0.000699669	0.000354358
boot_576	0.0425023	0.167678	0.112483	0.670831	2309.98	0.307971	0.13704	0.00043078	0.000431027	0.000289146
boot_577	0.0413138	0.144576	0.0894464	0.618682	20494.1	0.340511	0.12121	6.10828e-05	6.10878e-05	3.77939e-05
boot_578	0.039999	0.140514	0.093428	0.664901	299998	0.337972	0.118343	3.83902e-06	3.83904e-06	2.55258e-06
boot_579	0.0389077	0.151984	0.130836	0.860854	1532.93	0.305131	0.126375	0.000499141	0.000499473	0.000429974
boot_580	0.0405596	0.137342	0.081889	0.596239	1624.93	0.344798	0.116085	0.000814752	0.000815638	0.000486315
boot_581	0.0427616	0.145354	0.078262	0.538425	1544.54	0.346079	0.121757	0.000954591	0.000955807	0.00051463
boot_582	0.0404621	0.15283	0.0982407	0.642812	4013.12	0.317249	0.126959	0.000270187	0.000270284	0.000173742
boot_583	0.042802	0.160627	0.103013	0.641321	1414	0.319543	0.132293	0.000776772	0.000777577	0.000498676
boot_584	0.0451857	0.156415	0.0764311	0.488644	2912.69	0.346312	0.129423	0.000558342	0.000558758	0.000273034
boot_585	0.0408093	0.159192	0.100615	0.632035	1426.13	0.306876	0.131319	0.000736792	0.000737517	0.000466136
boot_586	0.0431863	0.146898	0.0973975	0.663029	2066.5	0.348465	0.122838	0.000585523	0.000585981	0.000388522
boot_587	0.0391337	0.134146	0.0802485	0.598219	6170.39	0.34268	0.113793	0.000211851	0.000211911	0.000126769
boot_588	0.0421467	0.158316	0.10721	0.677189	1608.68	0.319054	0.130722	0.000645156	0.000645712	0.000437268
boot_589	0.0416405	0.152221	0.0783355	0.514615	299996	0.329048	0.126539	4.76497e-06	4.765e-06	2.45214e-06
boot_590	0.038647	0.144756	0.116083	0.801923	1702.21	0.315651	0.121337	0.000506843	0.000507186	0.000406724
boot_591	0.0431644	0.154364	0.087479	0.566706	297397	0.337156	0.128016	4.52707e-06	4.5271e-06	2.56553e-06
boot_592	0.0406841	0.147693	0.0952576	0.644971	2277.58	0.327004	0.123394	0.000496156	0.000496485	0.000320218
boot_593	0.0440253	0.15248	0.0787974	0.516771	2092.9	0.343666	0.126718	0.000726201	0.000726905	0.000375643
boot_594	0.0458098	0.152163	0.0765508	0.503084	2841.99	0.359158	0.126498	0.00058798	0.000588441	0.000296036
boot_595	0.0399009	0.158385	0.115429	0.72879	1305.54	0.30149	0.130769	0.00068045	0.000681068	0.000496356
boot_596	0.0414727	0.152968	0.0692021	0.452397	1663.02	0.321374	0.127054	0.000944181	0.000945371	0.000427683
boot_597	0.0420199	0.151402	0.0887264	0.586032	1457.94	0.32898	0.125972	0.000860727	0.000861716	0.000504993
boot_598	0.0430238	0.14924	0.077582	0.519847	1990.53	0.341672	0.124472	0.00075234	0.000753095	0.000391494
boot_599	0.0452226	0.154598	0.0721695	0.46682	15561.1	0.352247	0.128177	0.000112289	0.000112306	5.24268e-05
boot_600	0.0384328	0.13858	0.083646	0.603595	1292.81	0.323264	0.116967	0.00091823	0.000919356	0.000554918
boot_601	0.0388211	0.141593	0.112965	0.797819	3314.68	0.324391	0.119106	0.000272344	0.000272443	0.000217361
boot_602	0.0403847	0.15323	0.100233	0.654137	2301.61	0.314937	0.127235	0.00045802	0.0004583	0.000299791
boot_603	0.0381972	0.141782	0.0746397	0.526441	2914.27	0.317733	0.11924	0.000455323	0.0004556	0.000239846
boot_604	0.0410858	0.144523	0.0844201	0.584129	6140.14	0.3379	0.121173	0.000213437	0.000213498	0.00012471
boot_605	0.0394332	0.150125	0.0987097	0.657515	299974	0.315227	0.125087	3.50088e-06	3.5009e-06	2.30189e-06
boot_606	0.0389931	0.141201	0.0854382	0.605084	297772	0.328121	0.118829	4.06571e-06	4.06573e-06	2.4601e-06
boot_607	0.0453315	0.149726	0.0853486	0.570031	3696.04	0.361145	0.12481	0.000402472	0.000402688	0.000229545
boot_608	0.040534	0.144779	0.0969293	0.669498	299447	0.333996	0.121353	3.7522e-06	3.75222e-06	2.51211e-06
boot_609	0.0419812	0.157205	0.0789676	0.502322	1897.29	0.319157	0.129964	0.000737792	0.000738519	0.000370974
boot_610	0.0382834	0.156773	0.0634533	0.404745	1616.88	0.290112	0.129669	0.000936717	0.000937888	0.000379606
boot_611	0.0417371	0.150728	0.0961202	0.637705	3403.01	0.330731	0.125505	0.000341572	0.000341728	0.000217921
boot_612	0.0416626	0.136163	0.0740679	0.543967	4519.32	0.359623	0.115241	0.000342655	0.000342811	0.000186478
boot_613	0.0412581	0.152785	0.0952094	0.623161	2429.47	0.322534	0.126928	0.000471701	0.000471998	0.000294131
boot_614	0.0521273	0.170272	0.0769453	0.451898	2697.55	0.372344	0.138767	0.000729969	0.00073068	0.000330192
boot_615	0.0415293	0.165489	0.0762434	0.460715	2246.92	0.303081	0.135575	0.000630159	0.000630689	0.000290567
boot_616	0.0431938	0.14922	0.0778949	0.522013	3990.94	0.345059	0.124458	0.000379337	0.000379529	0.000198119
boot_617	0.0416878	0.157119	0.0813331	0.517653	3264.9	0.318733	0.129905	0.000415233	0.000415463	0.000215066
boot_618	0.0445715	0.159241	0.0784496	0.492646	2770.16	0.336512	0.131352	0.000557468	0.000557882	0.000274839
boot_619	0.0436662	0.154692	0.0961812	0.62176	3119.71	0.338459	0.128241	0.000395644	0.000395852	0.000246125
boot_620	0.03815	0.14174	0.0912671	0.643904	291885	0.319999	0.119211	3.75576e-06	3.75578e-06	2.41836e-06
boot_621	0.0408961	0.153953	0.0845404	0.54913	2051.37	0.316865	0.127733	0.000617647	0.000618156	0.000339448
boot_622	0.0440806	0.161366	0.0927796	0.574963	2041.75	0.328782	0.132795	0.000625882	0.000626405	0.00036016
boot_623	0.0416504	0.161734	0.0781397	0.483137	1810.83	0.309075	0.133044	0.000766965	0.00076775	0.000370928
boot_624	0.0416954	0.148002	0.073994	0.499951	6277.22	0.336016	0.12361	0.000241879	0.000241957	0.000120967
boot_625	0.0408489	0.140411	0.0838955	0.5975	2068.01	0.34188	0.118269	0.000630623	0.000631154	0.000377114
boot_626	0.0405541	0.140677	0.0691187	0.491328	1566.05	0.336806	0.118458	0.000990046	0.000991355	0.00048708
boot_627	0.0395887	0.139602	0.0726803	0.520625	299984	0.33634	0.117695	4.86745e-06	4.86748e-06	2.53413e-06
boot_628	0.0409704	0.137279	0.0794326	0.578621	2925.7	0.350398	0.116039	0.000477948	0.000478253	0.000276727
boot_629	0.0387275	0.134651	0.0742474	0.551406	2711.53	0.336295	0.114156	0.000508336	0.000508681	0.00028049
boot_630	0.0450246	0.159928	0.0955941	0.597734	2655.13	0.339132	0.131819	0.000485011	0.000485325	0.000290095
boot_631	0.0409509	0.15918	0.0983038	0.617565	2196.34	0.309259	0.13131	0.000495125	0.000495452	0.000305974
boot_632	0.0433383	0.144372	0.0939657	0.650856	1918.69	0.354452	0.121067	0.000659524	0.000660104	0.000429633
boot_633	0.0388842	0.145696	0.0854336	0.586382	12043.9	0.318177	0.121997	9.91152e-05	9.91283e-05	5.8127e-05
boot_634	0.0379415	0.150176	0.0775354	0.516295	1534.08	0.298714	0.125123	0.000806687	0.000807556	0.000416937
boot_635	0.0428526	0.15237	0.10049	0.659515	3424.69	0.336612	0.126642	0.000336983	0.000337135	0.000222345
boot_636	0.040997	0.163736	0.119352	0.728929	1526.4	0.302018	0.134395	0.000583345	0.000583799	0.000425548
boot_637	0.0415758	0.153571	0.0989835	0.644545	1927.5	0.323101	0.12747	0.00057631	0.000576754	0.000371744
boot_638	0.0394267	0.153426	0.0983857	0.641257	299971	0.309525	0.12737	3.49564e-06	3.49566e-06	2.24162e-06
boot_639	0.0394309	0.145034	0.090916	0.626862	3954.58	0.322841	0.121532	0.000288481	0.000288592	0.000180908
boot_640	0.0375217	0.142772	0.0845666	0.59232	2265.67	0.309949	0.11994	0.000502052	0.000502388	0.000297574
boot_641	0.0371323	0.141814	0.0763874	0.538646	78777.1	0.311256	0.119263	1.59753e-05	1.59756e-05	8.6052e-06
boot_642	0.0427833	0.169234	0.0983671	0.581249	1171.39	0.304984	0.138078	0.000966742	0.000967989	0.000562643
boot_643	0.0424986	0.156894	0.0941846	0.600307	2393.11	0.324925	0.129751	0.000502558	0.000502895	0.000301891
boot_644	0.0435718	0.159658	0.0906176	0.567574	2747.66	0.328602	0.131636	0.000470757	0.000471052	0.000267357
boot_645	0.0395669	0.138223	0.0693198	0.501508	5228.99	0.337357	0.116713	0.00029121	0.000291323	0.000146101
boot_646	0.0476386	0.159926	0.113891	0.712144	299988	0.361377	0.131818	3.97315e-06	3.97317e-06	2.82947e-06
boot_647	0.0434673	0.153066	0.0960552	0.627541	2388.53	0.339263	0.127122	0.000513839	0.000514191	0.000322676
boot_648	0.0422258	0.151014	0.10208	0.675965	2455	0.333518	0.125704	0.00045232	0.000452593	0.000305938
boot_649	0.0404427	0.145258	0.113685	0.782639	299949	0.332325	0.12169	3.18039e-06	3.18041e-06	2.48911e-06
boot_650	0.039423	0.138988	0.0920645	0.66239	8569.22	0.33545	0.117258	0.000133394	0.000133418	8.83747e-05
boot_651	0.0425211	0.158235	0.083909	0.530281	6234.86	0.32429	0.130667	0.000217737	0.0002178	0.000115495
boot_652	0.0449303	0.148424	0.0944751	0.636523	297585	0.3626	0.123903	4.50487e-06	4.5049e-06	2.86747e-06
boot_653	0.0412292	0.156862	0.0756591	0.482328	4913.98	0.316267	0.129729	0.000292739	0.000292854	0.000141252
boot_654	0.0447361	0.165778	0.0879935	0.530791	3167.78	0.327352	0.135768	0.00043415	0.000434402	0.000230577
boot_655	0.0382994	0.14519	0.10006	0.689168	3003.49	0.31299	0.121642	0.000330146	0.000330292	0.000227626
boot_656	0.0416186	0.14775	0.0873064	0.590908	4819.87	0.335742	0.123433	0.000266199	0.000266293	0.000157355
boot_657	0.0394943	0.14267	0.0930031	0.651877	3386.83	0.327626	0.119868	0.000331054	0.0003312	0.000215902
boot_658	0.0426688	0.148116	0.0740596	0.500009	1995.51	0.340825	0.123689	0.000777304	0.000778111	0.000389063
boot_659	0.0437102	0.171918	0.0876321	0.509731	1140.29	0.306868	0.139859	0.00114254	0.00114428	0.000583275
boot_660	0.0422121	0.156897	0.0905604	0.577195	1878.45	0.321894	0.129753	0.000656725	0.000657301	0.000379391
boot_661	0.0444929	0.151767	0.068252	0.449716	5016.32	0.350643	0.126225	0.000359045	0.000359217	0.000161546
boot_662	0.0416941	0.152799	0.078943	0.516646	2578.61	0.325573	0.126938	0.000543534	0.000543928	0.000281018
boot_663	0.0413391	0.143463	0.0851263	0.593367	295194	0.343246	0.120427	4.47573e-06	4.47575e-06	2.65577e-06
boot_664	0.0431723	0.152712	0.0941996	0.616846	3533.58	0.338432	0.126877	0.000352044	0.000352209	0.000217259
boot_665	0.0407926	0.140371	0.0947467	0.674973	2745.71	0.34265	0.118241	0.000421894	0.000422131	0.000284927
boot_666	0.0409658	0.160466	0.0859486	0.53562	2185.14	0.306939	0.132184	0.00056759	0.00056802	0.000304243
boot_667	0.0471819	0.148338	0.0861828	0.58099	4157.54	0.379079	0.123844	0.000379122	0.000379314	0.000220378
boot_668	0.0431805	0.144932	0.0894195	0.616975	2262.34	0.352392	0.121461	0.000584763	0.000585219	0.000361065
boot_669	0.0456805	0.154322	0.0932079	0.603985	1838.15	0.353187	0.127987	0.000737755	0.000738481	0.000446031
boot_670	0.0413598	0.165099	0.101468	0.614591	2427.72	0.303408	0.135312	0.000437878	0.000438134	0.000269273
boot_671	0.0397604	0.161002	0.095658	0.594142	2467.81	0.297672	0.132548	0.000433599	0.00043385	0.000257768
boot_672	0.0414329	0.147629	0.086696	0.587257	3538.94	0.333946	0.123349	0.000361873	0.000362048	0.000212615
boot_673	0.043724	0.151764	0.0830144	0.546997	4512.5	0.344744	0.126223	0.000319724	0.000319861	0.000174963
boot_674	0.0433642	0.154394	0.0813322	0.526783	2558.79	0.335767	0.128037	0.000562526	0.000562948	0.000296551
boot_675	0.0398106	0.142034	0.0928179	0.653491	1894.4	0.330021	0.119419	0.000596842	0.000597318	0.000390342
boot_676	0.0397592	0.160325	0.102167	0.637249	1548.47	0.297578	0.132089	0.000643992	0.000644546	0.000410736
boot_677	0.0423284	0.146377	0.0807893	0.551927	3661.74	0.34353	0.122474	0.000388394	0.000388595	0.000214476
boot_678	0.0427953	0.15633	0.0982361	0.628388	1795.26	0.327444	0.129365	0.00064736	0.000647919	0.000407145
boot_679	0.0382769	0.150477	0.103837	0.69005	15737.2	0.305069	0.125331	6.06374e-05	6.06423e-05	4.18462e-05
boot_680	0.0478886	0.164295	0.0922809	0.561679	2450.49	0.352482	0.134772	0.000593245	0.000593714	0.000333477
boot_681	0.0423915	0.151799	0.0961276	0.633256	4085.12	0.334248	0.126247	0.000291114	0.000291227	0.000184421
boot_682	0.0393876	0.149406	0.0668048	0.447135	1074.74	0.308417	0.124587	0.00139202	0.00139461	0.000623577
boot_683	0.04005	0.14427	0.0731999	0.507383	5361.03	0.329504	0.120995	0.000271001	0.000271099	0.000137551
boot_684	0.0406341	0.150861	0.10488	0.695209	1922.13	0.320661	0.125597	0.00052985	0.000530225	0.000368617
boot_685	0.0467	0.151949	0.0879098	0.578547	15095.9	0.369105	0.126351	0.000100481	0.000100495	5.81411e-05
boot_686	0.0375464	0.135966	0.0717068	0.527386	17421.6	0.325745	0.1151	7.8873e-05	7.88813e-05	4.16009e-05
boot_687	0.0364722	0.135041	0.0836981	0.619798	1685.39	0.314763	0.114436	0.000659606	0.000660187	0.000409182
boot_688	0.0420038	0.149974	0.0983703	0.655915	4626.35	0.334754	0.124982	0.000248742	0.000248825	0.000163208
boot_689	0.042592	0.171069	0.116533	0.681203	1549.61	0.302678	0.139296	0.000616792	0.0006173	0.000420507
boot_690	0.0438225	0.160623	0.084911	0.528634	1327.41	0.32599	0.132291	0.00103388	0.00103531	0.000547297
boot_691	0.0423735	0.153332	0.102812	0.670517	5723.39	0.331831	0.127305	0.000194115	0.000194165	0.000130191
boot_692	0.0385963	0.149041	0.113941	0.764496	3166.48	0.308887	0.124333	0.000276943	0.000277046	0.0002118
boot_693	0.0440777	0.162444	0.0814074	0.501141	2945.97	0.327618	0.133524	0.000495056	0.000495383	0.000248257
boot_694	0.0396268	0.138149	0.0710285	0.514142	3984.07	0.337557	0.116661	0.000373147	0.000373333	0.000191946
boot_695	0.0414925	0.14936	0.0836459	0.560028	2300.35	0.33004	0.124555	0.000573595	0.000574034	0.000321475
boot_696	0.0424473	0.153289	0.0834935	0.544681	2454.52	0.330593	0.127275	0.000554097	0.000554506	0.000302029
boot_697	0.04156	0.169839	0.0879537	0.517865	1617.25	0.296284	0.13848	0.000754063	0.000754822	0.000390896
boot_698	0.0418273	0.149776	0.11608	0.775026	4721.31	0.333939	0.124845	0.000205525	0.000205582	0.000159331
boot_699	0.0407675	0.147702	0.0715411	0.484361	3884.58	0.328248	0.1234	0.000389557	0.000389759	0.000188784
boot_700	0.0397835	0.148414	0.0915875	0.617109	5502.21	0.319962	0.123897	0.000207853	0.000207911	0.000128304
boot_701	0.0437747	0.16307	0.0995706	0.610602	2346.45	0.324274	0.133946	0.000502416	0.000502752	0.000306981
boot_702	0.0418797	0.170741	0.134522	0.787873	990.901	0.297019	0.139079	0.000811794	0.000812674	0.000640284
boot_703	0.0416279	0.149067	0.0729261	0.489218	4183.22	0.3328	0.124351	0.000365599	0.000365777	0.000178945
boot_704	0.0371584	0.138884	0.0838744	0.603919	299996	0.317073	0.117184	3.84398e-06	3.844e-06	2.32146e-06
boot_705	0.0373667	0.130872	0.0806864	0.616528	3161.12	0.333042	0.111428	0.000384326	0.000384523	0.000237069
boot_706	0.0451809	0.150069	0.116436	0.775886	1403.97	0.357374	0.125048	0.000765772	0.000766554	0.000594759
boot_707	0.0477609	0.165358	0.0928453	0.561481	2730.43	0.349988	0.135486	0.000526813	0.000527184	0.000296004
boot_708	0.0426279	0.152641	0.0973116	0.637519	2035.67	0.33307	0.126829	0.000577226	0.000577671	0.000368276
boot_709	0.0414807	0.147655	0.110422	0.747833	2017.79	0.333549	0.123367	0.000497512	0.000497842	0.000372303
boot_710	0.0435925	0.145645	0.09153	0.628447	300000	0.357407	0.121961	4.42516e-06	4.42519e-06	2.781e-06
boot_711	0.0446375	0.156681	0.0990932	0.63245	6324.82	0.343417	0.129606	0.000196132	0.000196183	0.000124076
boot_712	0.038407	0.144061	0.0855401	0.593776	3316.33	0.315821	0.120848	0.000351627	0.000351792	0.000208886
boot_713	0.0400285	0.147382	0.07988	0.541992	2117.95	0.321556	0.123177	0.000619336	0.000619848	0.000335953
boot_714	0.0390976	0.138868	0.10333	0.744088	7165.42	0.332876	0.117173	0.000140378	0.000140405	0.000104474
boot_715	0.0428948	0.152944	0.0906861	0.592937	2253.02	0.334696	0.127038	0.00056487	0.000565296	0.000335184
boot_716	0.0379409	0.144093	0.114861	0.797131	2280.31	0.311768	0.120871	0.000373823	0.000374009	0.000298134
boot_717	0.040682	0.147809	0.0844056	0.571044	19865.2	0.329123	0.123475	6.48699e-05	6.48756e-05	3.70468e-05
boot_718	0.0428922	0.154663	0.0899406	0.581527	3500.02	0.332605	0.128221	0.00036728	0.000367459	0.000213688
boot_719	0.0414892	0.147568	0.0745465	0.505168	299987	0.336445	0.123306	5.01869e-06	5.01872e-06	2.5353e-06
boot_720	0.0385043	0.157034	0.0923939	0.58837	2497.85	0.294224	0.129847	0.000425487	0.000425729	0.000250486
boot_721	0.0391045	0.140136	0.0817122	0.583093	5156.66	0.329793	0.118074	0.00024548	0.000245561	0.000143185
boot_722	0.0417963	0.156159	0.0824493	0.527984	2016.95	0.319895	0.129248	0.000662532	0.000663118	0.000350116
boot_723	0.0395159	0.137236	0.0829609	0.604514	6248.42	0.339467	0.116008	0.000204088	0.000204144	0.000123408
boot_724	0.0369026	0.145419	0.0706644	0.485937	1490.75	0.297907	0.121802	0.000878598	0.000879629	0.000427444
boot_725	0.0444592	0.168225	0.0994486	0.591163	2885.78	0.321505	0.137405	0.000416641	0.000416873	0.00024644
boot_726	0.0430834	0.153042	0.10596	0.692359	2356.29	0.336523	0.127106	0.000466359	0.000466649	0.000323089
boot_727	0.041165	0.157325	0.0964234	0.612893	3698.84	0.314941	0.130046	0.000304188	0.000304311	0.00018651
boot_728	0.0387695	0.143796	0.0697097	0.484782	14671	0.320747	0.120662	9.95901e-05	9.96033e-05	4.82859e-05
boot_729	0.0404378	0.146957	0.0987478	0.671949	1346.31	0.324702	0.12288	0.000797261	0.000798109	0.000536289
boot_730	0.0445108	0.150678	0.0873368	0.579625	1841.9	0.350823	0.125471	0.00075928	0.00076005	0.000440544
boot_731	0.0390373	0.150597	0.123489	0.820002	3221.32	0.309865	0.125414	0.000254965	0.000255051	0.000209143
boot_732	0.0387431	0.144424	0.103397	0.715931	5058.7	0.318827	0.121103	0.000193856	0.000193906	0.000138823
boot_733	0.0409367	0.137108	0.0728469	0.531309	11311.7	0.352396	0.115917	0.000135812	0.000135837	7.21715e-05
boot_734	0.0427434	0.154452	0.0844457	0.546742	2082.45	0.330335	0.128077	0.000649876	0.000650439	0.000355623
boot_735	0.0452535	0.149068	0.0737287	0.494598	299994	0.363886	0.124352	5.78304e-06	5.78308e-06	2.8603e-06
boot_736	0.0406627	0.1496	0.0709214	0.474074	2422.73	0.322648	0.124722	0.000622094	0.00062261	0.000295163
boot_737	0.0420563	0.142038	0.0814815	0.573658	2051.67	0.348447	0.119422	0.00068158	0.0006822	0.00039135
boot_738	0.0412523	0.144628	0.0768305	0.531227	234691	0.340199	0.121247	6.20347e-06	6.20352e-06	3.29548e-06
boot_739	0.040406	0.153165	0.0895924	0.58494	1800.34	0.314163	0.12719	0.000652467	0.000653035	0.000381986
boot_740	0.0400313	0.167996	0.137136	0.816306	1490.95	0.289067	0.137252	0.000501126	0.000501461	0.000409345
boot_741	0.041806	0.16807	0.0822446	0.489348	2528.29	0.301818	0.137301	0.000524111	0.000524477	0.000256652
boot_742	0.0390297	0.138167	0.0645723	0.467348	15167.9	0.333915	0.116674	0.00010608	0.000106095	4.95831e-05
boot_743	0.0379074	0.143487	0.11322	0.789063	2695.03	0.312897	0.120444	0.000321215	0.000321353	0.000253568
boot_744	0.0416041	0.158997	0.134466	0.845709	1585.98	0.314457	0.131186	0.000512977	0.000513328	0.000434126
boot_745	0.0373026	0.137601	0.0842679	0.61241	299971	0.320807	0.116269	3.85674e-06	3.85676e-06	2.36192e-06
boot_746	0.0397365	0.159173	0.142498	0.895237	1153.92	0.299315	0.131306	0.000620272	0.000620786	0.00055575
boot_747	0.0387893	0.145531	0.0964925	0.663037	299997	0.318236	0.121881	3.52007e-06	3.52009e-06	2.33395e-06
boot_748	0.0402013	0.138506	0.0738289	0.533039	3947.6	0.341768	0.116915	0.000370128	0.000370311	0.00019739
boot_749	0.0431716	0.143194	0.0828134	0.578331	3337.36	0.356747	0.120238	0.000431013	0.000431261	0.000249412
boot_750	0.0397397	0.147555	0.0928458	0.629229	299991	0.322287	0.123297	3.77895e-06	3.77897e-06	2.37784e-06
boot_751	0.0434274	0.144903	0.0851872	0.587891	3490.82	0.355464	0.12144	0.000403102	0.000403318	0.000237107
boot_752	0.0425694	0.142555	0.0786199	0.551506	72222.3	0.355265	0.119787	2.0751e-05	2.07516e-05	1.14446e-05
boot_753	0.0448972	0.161083	0.0897389	0.557096	3423.42	0.336587	0.132603	0.000399038	0.000399251	0.000222421
boot_754	0.0397392	0.132717	0.0776225	0.584874	2078.39	0.3486	0.112763	0.000660361	0.000660943	0.000386568
boot_755	0.0426872	0.148425	0.100472	0.676925	1995.29	0.341457	0.123904	0.000575834	0.000576276	0.000390096
boot_756	0.0438544	0.154516	0.100423	0.64992	1995.56	0.339229	0.12812	0.000593755	0.000594225	0.000386199
boot_757	0.0396244	0.152589	0.0939756	0.615872	2484.48	0.310115	0.126793	0.000440667	0.000440926	0.000271554
boot_758	0.0422291	0.155596	0.139676	0.897681	1113.56	0.323935	0.128862	0.000718996	0.000719686	0.000646048
boot_759	0.0438629	0.145147	0.0803388	0.553501	7988.64	0.359677	0.121611	0.000190552	0.000190601	0.000105498
boot_760	0.0408085	0.146011	0.113699	0.778706	1811.58	0.331022	0.122217	0.000526144	0.000526514	0.000409999
boot_761	0.0412138	0.154994	0.0709055	0.457472	4998.66	0.319226	0.128449	0.000307588	0.000307714	0.000140771
boot_762	0.0427324	0.142857	0.0910389	0.637274	1859.16	0.352386	0.12	0.00068889	0.000689523	0.000439415
boot_763	0.0431051	0.150525	0.0769338	0.511104	2570.56	0.340736	0.125364	0.000590083	0.000590548	0.000301831
boot_764	0.0403837	0.159215	0.0791715	0.49726	1473.14	0.302766	0.131335	0.000889183	0.000890239	0.00044268
boot_765	0.0435812	0.155989	0.0967882	0.620483	299994	0.337474	0.129131	4.10474e-06	4.10477e-06	2.54694e-06
boot_766	0.0403261	0.134423	0.0824421	0.613302	1848.97	0.349703	0.113992	0.000711338	0.000712014	0.000436679
boot_767	0.0421011	0.163748	0.124479	0.760184	2221.7	0.311187	0.134404	0.000401244	0.000401459	0.000305182
boot_768	0.040869	0.157305	0.108409	0.689165	3757.34	0.312906	0.130032	0.000263806	0.000263899	0.00018187
boot_769	0.0439501	0.150352	0.0824145	0.548144	36570.1	0.350706	0.125244	4.04178e-05	4.042e-05	2.2156e-05
boot_770	0.0391767	0.156185	0.107921	0.690983	4043.55	0.301817	0.129266	0.000232079	0.000232151	0.000160412
boot_771	0.0437933	0.15481	0.0822287	0.531158	1866.03	0.337297	0.128323	0.000770268	0.000771059	0.000409554
boot_772	0.0382881	0.132761	0.0773677	0.582759	7723.49	0.33845	0.112795	0.000170498	0.000170537	9.9382e-05
boot_773	0.0405584	0.147478	0.0822094	0.557434	2489.86	0.32623	0.123244	0.00052328	0.000523646	0.000291898
boot_774	0.0392749	0.143955	0.0941173	0.653795	4634.14	0.323866	0.120774	0.000237145	0.00023722	0.000155093
boot_775	0.0417095	0.153255	0.0971203	0.633716	1782.23	0.324385	0.127252	0.000637666	0.000638209	0.000404444
boot_776	0.0436148	0.147785	0.0708108	0.479147	2133.81	0.349128	0.123458	0.000786964	0.000787791	0.000377468
boot_777	0.0430541	0.159405	0.0864605	0.542397	2718.81	0.324984	0.131463	0.000489714	0.000490034	0.000265793
boot_778	0.0418092	0.143312	0.0755412	0.527112	1923.17	0.34326	0.120321	0.000773396	0.000774195	0.000408087
boot_779	0.0421204	0.143903	0.0960697	0.667599	1889.49	0.345457	0.120737	0.000627607	0.000628133	0.000419341
boot_780	0.0423696	0.142897	0.0917557	0.642113	2624.26	0.350399	0.120028	0.000480164	0.000480471	0.000308517
boot_781	0.0376597	0.142714	0.0886945	0.621484	1509.74	0.309963	0.119899	0.000718118	0.000718806	0.000446727
boot_782	0.039677	0.150638	0.119579	0.79382	299969	0.31628	0.125443	2.91397e-06	2.91398e-06	2.31318e-06
boot_783	0.0411371	0.151607	0.0804482	0.530636	1398.82	0.321045	0.126114	0.000955556	0.000956775	0.000507699
boot_784	0.0389349	0.141966	0.0742999	0.523363	295745	0.326141	0.119371	4.69037e-06	4.6904e-06	2.45478e-06
boot_785	0.0382774	0.129239	0.0648713	0.501947	3368.19	0.344439	0.110242	0.000466162	0.000466452	0.000234134
boot_786	0.0445553	0.158449	0.107827	0.680516	2566.95	0.338382	0.130813	0.000439173	0.00043943	0.000299039
boot_787	0.0428335	0.155896	0.0714952	0.458609	2002.29	0.327721	0.129068	0.0007963	0.000797146	0.000365578
boot_788	0.0455208	0.157611	0.113143	0.717861	2099.56	0.346862	0.130241	0.000528534	0.000528907	0.000379682
boot_789	0.0411706	0.141344	0.0686468	0.485671	5489.72	0.344543	0.118931	0.000295732	0.000295849	0.000143685
boot_790	0.0400836	0.156409	0.0915739	0.585476	7559.17	0.308909	0.12942	0.000151497	0.000151528	8.87157e-05
boot_791	0.0415215	0.161004	0.087938	0.546186	1460.75	0.308873	0.132549	0.000840225	0.000841167	0.000459434
boot_792	0.0372579	0.145839	0.100296	0.687713	2265.77	0.302762	0.122097	0.000418012	0.000418245	0.000287633
boot_793	0.0463227	0.164694	0.0865333	0.525418	2746.77	0.340409	0.13504	0.0005364	0.000536784	0.000282036
boot_794	0.0437032	0.14982	0.0787345	0.525528	150643	0.349923	0.124875	1.01989e-05	1.0199e-05	5.35988e-06
boot_795	0.0450685	0.150926	0.0843489	0.558875	17410.3	0.358265	0.125643	8.60631e-05	8.6073e-05	4.8104e-05
boot_796	0.0435999	0.154757	0.114238	0.738179	3393.96	0.338286	0.128286	0.000306081	0.000306206	0.000226035
boot_797	0.043219	0.150982	0.0939938	0.622548	1645.9	0.339918	0.125681	0.000753863	0.000754622	0.000469788
boot_798	0.0371232	0.138891	0.0806405	0.580603	299957	0.316758	0.117189	3.99305e-06	3.99307e-06	2.31839e-06
boot_799	0.0392376	0.161914	0.100596	0.62129	4935.94	0.293574	0.133166	0.000203272	0.000203327	0.000126325
boot_800	0.0411239	0.14038	0.0735578	0.52399	30806.1	0.347506	0.118247	4.94899e-05	4.94931e-05	2.59339e-05
boot_801	0.0463054	0.153427	0.100594	0.655651	5213.59	0.3623	0.127371	0.000249307	0.00024939	0.000163513
boot_802	0.0457087	0.151229	0.103211	0.682479	5102.76	0.361954	0.125852	0.000244342	0.000244422	0.000166813
boot_803	0.0394437	0.141559	0.0793846	0.56079	6924.16	0.33016	0.119082	0.000190404	0.000190453	0.000106804
boot_804	0.0388714	0.142211	0.106636	0.749848	9605.76	0.3246	0.119543	0.000100086	0.000100099	7.50594e-05
boot_805	0.0427423	0.140294	0.0731777	0.521601	4529.46	0.359719	0.118187	0.000356696	0.000356866	0.000186142
boot_806	0.0408037	0.141152	0.0837298	0.59319	3845.84	0.341591	0.118794	0.000341128	0.000341283	0.000202446
boot_807	0.0433024	0.158477	0.0763345	0.481677	2794.12	0.328182	0.130832	0.000544445	0.000544841	0.000262437
boot_808	0.0441729	0.154375	0.089809	0.58176	6048.67	0.343893	0.128023	0.000223427	0.000223494	0.00013002
boot_809	0.043345	0.155605	0.074482	0.47866	2666.23	0.333311	0.128868	0.000587617	0.000588077	0.000281489
boot_810	0.0372849	0.148247	0.0838908	0.565886	3710.89	0.29949	0.12378	0.000305388	0.000305513	0.000172885
boot_811	0.0397514	0.147539	0.064045	0.434089	2952.68	0.3194	0.123286	0.000549212	0.000549614	0.000238581
boot_812	0.0399229	0.159936	0.101627	0.635421	1905.98	0.300029	0.131825	0.000530879	0.000531255	0.00033757
boot_813	0.0420741	0.150538	0.106876	0.709959	1608.68	0.332112	0.125373	0.000653083	0.000653652	0.000464066
boot_814	0.0420005	0.155486	0.0792016	0.50938	13988.3	0.325591	0.128787	0.000101633	0.000101647	5.17767e-05
boot_815	0.0430022	0.143398	0.0749604	0.522744	6688.44	0.355948	0.120381	0.000237106	0.000237181	0.000123985
boot_816	0.0406393	0.150641	0.121847	0.808859	2464.29	0.32203	0.125445	0.000357448	0.000357618	0.000289263
boot_817	0.0439052	0.168331	0.11765	0.698918	3624.74	0.317997	0.137476	0.000276074	0.000276175	0.000193024
boot_818	0.0382219	0.1298	0.0808673	0.623015	5614.61	0.344097	0.11065	0.000224965	0.000225032	0.000140198
boot_819	0.0435574	0.162442	0.107422	0.661297	1947.29	0.323397	0.133522	0.000556757	0.00055717	0.000368455
boot_820	0.0434761	0.147786	0.0785713	0.531656	1728.8	0.347557	0.123459	0.000869356	0.000870365	0.000462735
boot_821	0.0442805	0.150556	0.0742981	0.493491	4632.11	0.351315	0.125386	0.000355382	0.000355551	0.000175461
boot_822	0.0427838	0.174596	0.102371	0.586333	2227.95	0.29966	0.141626	0.000491317	0.000491639	0.000288264
boot_823	0.0395734	0.126274	0.0726309	0.575186	299771	0.366129	0.108077	5.02488e-06	5.02492e-06	2.89026e-06
boot_824	0.0408703	0.148159	0.0738524	0.498467	8331.68	0.329386	0.123719	0.000177401	0.000177443	8.84493e-05
boot_825	0.0399044	0.157658	0.0925939	0.587309	4406.36	0.304956	0.130273	0.000254314	0.000254401	0.000149412
boot_826	0.0450988	0.161765	0.0999533	0.617891	299970	0.338902	0.133065	4.14869e-06	4.14871e-06	2.56345e-06
boot_827	0.0473376	0.154537	0.0833285	0.539213	1630.96	0.364582	0.128135	0.000978644	0.000979923	0.000528387
boot_828	0.0389534	0.144099	0.0749883	0.520395	4037.18	0.32037	0.120875	0.000336557	0.000336709	0.000175221
boot_829	0.0391021	0.147046	0.106454	0.723953	1749.6	0.315019	0.122942	0.00054463	0.000545026	0.000394573
boot_830	0.0365979	0.133988	0.0667738	0.498358	299714	0.321913	0.113679	4.76756e-06	4.76759e-06	2.37597e-06
boot_831	0.0409956	0.14061	0.0896014	0.637231	1349.44	0.341189	0.118411	0.000903392	0.000904482	0.000576364
boot_832	0.0459931	0.156618	0.0975746	0.62301	1331.8	0.350103	0.129562	0.000973885	0.000975151	0.000607529
boot_833	0.0382516	0.134438	0.104301	0.77583	2913.85	0.33359	0.114003	0.000332145	0.000332292	0.000257802
boot_834	0.0447643	0.167288	0.0960174	0.573966	4105.46	0.325759	0.136779	0.000307556	0.000307682	0.000176599
boot_835	0.046879	0.158744	0.0721722	0.454645	1920.44	0.353185	0.131014	0.000938085	0.000939259	0.000427029
boot_836	0.0402821	0.162308	0.102366	0.630691	9271.38	0.301314	0.133432	0.000110629	0.000110645	6.97827e-05
boot_837	0.04094	0.157504	0.0959572	0.609236	2424.7	0.312082	0.130168	0.000460659	0.000460942	0.000280822
boot_838	0.040832	0.141646	0.0780355	0.550917	22859.7	0.342367	0.119145	6.20074e-05	6.20126e-05	3.41638e-05
boot_839	0.0445246	0.164978	0.11879	0.720038	24180.4	0.329039	0.135231	4.22496e-05	4.22519e-05	3.0423e-05
boot_840	0.0420851	0.143939	0.0874775	0.60774	2815.02	0.345983	0.120762	0.000463829	0.000464116	0.000282062
boot_841	0.0385554	0.137039	0.071726	0.523398	2769.13	0.329808	0.115868	0.000509304	0.00050965	0.00026675
boot_842	0.0433128	0.168631	0.0966738	0.573287	3015.28	0.31263	0.137676	0.000394668	0.000394876	0.000226377
boot_843	0.0447599	0.163892	0.1051	0.641276	299993	0.332766	0.134501	3.88862e-06	3.88864e-06	2.4937e-06
boot_844	0.0396293	0.152701	0.10238	0.670463	299989	0.312343	0.12687	3.38744e-06	3.38745e-06	2.27116e-06
boot_845	0.03885	0.145665	0.103353	0.709525	1186.39	0.313921	0.121975	0.000815345	0.000816232	0.000579137
boot_846	0.0410103	0.150978	0.108028	0.715522	4532.29	0.325114	0.125679	0.000222821	0.000222887	0.000159481
boot_847	0.0419691	0.144567	0.0884439	0.611784	11398.8	0.345654	0.121204	0.000113623	0.00011364	6.95233e-05
boot_848	0.0445214	0.156923	0.069254	0.441326	3152.7	0.340251	0.129771	0.000555995	0.000556407	0.000245557
boot_849	0.0447673	0.153957	0.0821871	0.53383	2078.93	0.346797	0.127736	0.00071759	0.000718277	0.000383438
boot_850	0.0405571	0.139837	0.0851152	0.608677	70974.8	0.344007	0.117861	1.82083e-05	1.82087e-05	1.10832e-05
boot_851	0.0407995	0.153234	0.0867984	0.566442	1384.96	0.315908	0.127238	0.000882969	0.000884009	0.00050074
boot_852	0.0400298	0.154427	0.0987091	0.639196	3819.39	0.311095	0.128059	0.000277458	0.000277561	0.000177416
boot_853	0.0415095	0.156959	0.0893951	0.569543	4727.37	0.318439	0.129796	0.000260296	0.000260387	0.000148301
boot_854	0.0410305	0.152784	0.0902016	0.590386	3772.32	0.321554	0.126927	0.000319216	0.000319352	0.000188541
boot_855	0.0420916	0.155619	0.0790486	0.507963	4129.95	0.324798	0.128878	0.00034395	0.000344108	0.000174794
boot_856	0.0372572	0.13875	0.0895696	0.645545	2378.71	0.315563	0.117089	0.000450377	0.000450648	0.000290913
boot_857	0.0436097	0.163668	0.079275	0.484366	3747.16	0.322615	0.134349	0.000393608	0.000393815	0.00019075
boot_858	0.0418378	0.154478	0.0867223	0.561389	4413.8	0.325081	0.128094	0.000291577	0.000291691	0.000163752
boot_859	0.0459457	0.156065	0.0851484	0.545596	4830.06	0.354102	0.129183	0.000312056	0.000312186	0.000170328
boot_860	0.0416472	0.13856	0.076116	0.549335	2810.69	0.353167	0.116954	0.000530432	0.000530807	0.000291591
boot_861	0.0400141	0.144961	0.0714813	0.493106	11996.9	0.328699	0.121481	0.000124155	0.000124175	6.12315e-05
boot_862	0.0424055	0.145112	0.0781312	0.538422	4072.69	0.346816	0.121587	0.000363204	0.00036338	0.000195652
boot_863	0.0432735	0.155447	0.0917021	0.589924	1781.36	0.332394	0.12876	0.000710684	0.000711358	0.000419647
boot_864	0.0360513	0.135372	0.0915504	0.676287	3868.05	0.312816	0.114674	0.000261027	0.000261118	0.00017659
boot_865	0.0373382	0.139242	0.0845036	0.606884	3699.88	0.31614	0.117439	0.000308823	0.00030895	0.000187497
boot_866	0.0386312	0.147428	0.0847293	0.574715	4172.47	0.311958	0.123209	0.000283613	0.00028372	0.000163058
boot_867	0.0407645	0.144269	0.0888761	0.616046	3168.65	0.334786	0.120994	0.000386731	0.000386931	0.000238367
boot_868	0.0453296	0.155235	0.0849072	0.546957	20569.9	0.35208	0.128615	7.24478e-05	7.24548e-05	3.96297e-05
boot_869	0.0460739	0.154231	0.0742982	0.481732	3851.22	0.357902	0.127925	0.000450662	0.000450933	0.000217229
boot_870	0.0418243	0.158772	0.116534	0.733969	1954.58	0.316662	0.131033	0.00048453	0.000484843	0.00035586
boot_871	0.037259	0.138589	0.0742856	0.536015	2081.14	0.314904	0.116974	0.000618072	0.000618582	0.000331569
boot_872	0.0403219	0.145239	0.0941571	0.648289	1828.84	0.327976	0.121676	0.000617452	0.000617961	0.000400617
boot_873	0.039594	0.143985	0.0850614	0.590764	3292.18	0.325699	0.120795	0.000372525	0.00037271	0.000220184
boot_874	0.0411802	0.143741	0.0701674	0.488151	299954	0.341366	0.120623	5.30956e-06	5.3096e-06	2.59189e-06
boot_875	0.0438637	0.162845	0.0807186	0.495678	2598.04	0.325014	0.133795	0.000560858	0.000561278	0.000278213
boot_876	0.0425762	0.151308	0.101508	0.670871	5698.97	0.337106	0.125907	0.000199517	0.00019957	0.000133886
boot_877	0.0430252	0.157367	0.0962784	0.611809	1738.35	0.327226	0.130074	0.000685987	0.000686615	0.000420077
boot_878	0.0447214	0.156394	0.0957194	0.612041	5780.6	0.344454	0.129409	0.000222775	0.000222841	0.000136388
boot_879	0.0408902	0.15864	0.0905478	0.570774	2739.46	0.310003	0.130943	0.000431003	0.000431251	0.000246147
boot_880	0.0434542	0.143852	0.0811207	0.563917	4527.53	0.35827	0.120701	0.000328	0.000328143	0.000185046
boot_881	0.0432675	0.150306	0.0880956	0.586109	2695.53	0.342953	0.125212	0.000495572	0.0004959	0.000290651
boot_882	0.0414496	0.148802	0.0883622	0.593822	3024.17	0.33159	0.124167	0.00041437	0.000414599	0.000246198
boot_883	0.0420772	0.147758	0.0792939	0.536645	2143.03	0.337309	0.123439	0.000663885	0.000664473	0.000356586
boot_884	0.0419525	0.156194	0.0795685	0.50942	2000.72	0.320875	0.129272	0.000695367	0.000696012	0.000354562
boot_885	0.0459806	0.155475	0.0731655	0.470593	2993.2	0.354121	0.128779	0.000583864	0.000584319	0.000274977
boot_886	0.0412064	0.149202	0.109328	0.732751	1920.5	0.328309	0.124445	0.000520995	0.000521358	0.000382025
boot_887	0.0373789	0.130098	0.080134	0.61595	3293.36	0.334917	0.110867	0.000372365	0.00037255	0.000229472
boot_888	0.0381753	0.140237	0.0748166	0.533501	6631.31	0.321965	0.118146	0.000201332	0.000201386	0.00010744
boot_889	0.0453961	0.159661	0.10078	0.631209	7893.89	0.344068	0.131638	0.000157911	0.000157945	9.9696e-05
boot_890	0.0397185	0.151654	0.103266	0.680929	3480.4	0.313288	0.126147	0.000288755	0.000288866	0.000196697
boot_891	0.0428622	0.155256	0.106776	0.687741	1641.52	0.329818	0.128629	0.000653885	0.000654456	0.000450096
boot_892	0.0450354	0.154677	0.0698934	0.451868	2486.73	0.347587	0.128231	0.000711201	0.000711876	0.000321674
boot_893	0.0441979	0.157619	0.0908009	0.576079	1772.3	0.335556	0.130246	0.000741957	0.000742691	0.000427849
boot_894	0.0373692	0.16423	0.141499	0.861589	2274.92	0.275801	0.134728	0.000291448	0.000291561	0.000251206
boot_895	0.0413161	0.154259	0.0727661	0.471712	1865.73	0.318678	0.127944	0.000797197	0.000798045	0.000376448
boot_896	0.040155	0.144987	0.0710385	0.489966	1918.85	0.326213	0.121499	0.00077244	0.000773236	0.000378859
boot_897	0.0432297	0.157628	0.0885042	0.561477	1738.78	0.328023	0.130252	0.000750006	0.000750756	0.000421532
boot_898	0.0440992	0.157186	0.0872536	0.555099	2024.82	0.335904	0.12995	0.000675025	0.000675633	0.000375043
boot_899	0.042142	0.151395	0.0935139	0.617683	2330.32	0.331803	0.125967	0.000517471	0.000517828	0.000319854
boot_900	0.0396927	0.148416	0.0962756	0.648686	1347.18	0.315988	0.123898	0.000792933	0.000793772	0.000514909
boot_901	0.0406593	0.152831	0.115615	0.756493	1530.52	0.317019	0.126959	0.000601348	0.00060183	0.000455281
boot_902	0.0426176	0.151444	0.0789352	0.521218	6923.56	0.33712	0.126001	0.000211394	0.000211453	0.000110213
boot_903	0.0399333	0.14552	0.0992297	0.681896	2552.71	0.325361	0.121874	0.000415591	0.000415822	0.000283547
boot_904	0.0410768	0.141726	0.0783604	0.552901	7297.52	0.34353	0.119201	0.000194544	0.000194595	0.000107591
boot_905	0.0418265	0.149942	0.0942445	0.628538	1721.48	0.331047	0.12496	0.000686044	0.000686672	0.0004316
boot_906	0.0374122	0.145442	0.0801046	0.550766	2029.27	0.303767	0.121819	0.000585557	0.000586015	0.000322757
boot_907	0.0441542	0.149175	0.0943214	0.632288	299996	0.354839	0.124426	4.34935e-06	4.34937e-06	2.75006e-06
boot_908	0.040849	0.153217	0.0820077	0.535237	297363	0.32105	0.127226	4.45648e-06	4.4565e-06	2.38529e-06
boot_909	0.0437063	0.167264	0.113504	0.678589	5862.77	0.318698	0.136763	0.000176368	0.00017641	0.00011971
boot_910	0.0418387	0.153837	0.0864465	0.561934	2713.32	0.325246	0.127654	0.00047421	0.00047451	0.000266643
boot_911	0.042546	0.165807	0.103043	0.621464	1676.45	0.31004	0.135787	0.000646962	0.00064752	0.000402411
boot_912	0.0414621	0.152258	0.107627	0.706872	1574.74	0.324147	0.126564	0.000646295	0.000646852	0.000457242
boot_913	0.0397001	0.141349	0.0837187	0.592283	4899.88	0.332355	0.118934	0.000257296	0.000257384	0.000152444
boot_914	0.04487	0.151808	0.0791375	0.5213	4527.04	0.353618	0.126253	0.000347723	0.000347884	0.000181352
boot_915	0.046435	0.151169	0.0842039	0.557019	5108.37	0.367546	0.125811	0.000306353	0.000306478	0.000170714
boot_916	0.0381221	0.134273	0.0719963	0.536192	3383.82	0.332331	0.113885	0.000411503	0.000411729	0.000220766
boot_917	0.0425445	0.154343	0.0872486	0.565291	2242.24	0.329331	0.128001	0.000581113	0.000581564	0.000328753
boot_918	0.0422765	0.146759	0.0865139	0.589498	6454.31	0.343334	0.122741	0.000206126	0.000206182	0.000121544
boot_919	0.0362783	0.139103	0.0833898	0.599482	3168.76	0.307106	0.11734	0.000349984	0.000350147	0.000209907
boot_920	0.0432494	0.154968	0.0811257	0.523498	1592.49	0.332098	0.128431	0.00089465	0.000895718	0.000468907
boot_921	0.0441265	0.151912	0.0797492	0.524971	4001.72	0.347346	0.126325	0.000380005	0.000380198	0.000199593
boot_922	0.0438607	0.163308	0.109938	0.673194	1918.84	0.324249	0.134107	0.00055719	0.000557605	0.000375376
boot_923	0.0431887	0.13503	0.0757356	0.560879	299984	0.3774	0.114428	5.40402e-06	5.40406e-06	3.03102e-06
boot_924	0.0417424	0.15267	0.0872567	0.571537	3099.35	0.326889	0.126849	0.000411235	0.000411461	0.000235165
boot_925	0.0442968	0.146138	0.0667328	0.456642	8767.72	0.361073	0.122307	0.000211725	0.000211785	9.67098e-05
boot_926	0.0435397	0.162587	0.0927976	0.570758	6261.48	0.324827	0.13362	0.000201929	0.000201983	0.000115284
boot_927	0.0411002	0.145499	0.0994818	0.683727	4460.37	0.335921	0.121859	0.000248803	0.000248886	0.00017017
boot_928	0.0394702	0.151786	0.0869887	0.573101	2533.18	0.310127	0.126238	0.000464478	0.000464766	0.000266358
boot_929	0.0432703	0.145384	0.0808163	0.555881	8396.56	0.354386	0.121778	0.000176405	0.000176447	9.80835e-05
boot_930	0.0399596	0.147769	0.0948916	0.642162	300000	0.323679	0.123447	3.72637e-06	3.72639e-06	2.39295e-06
boot_931	0.0412073	0.136956	0.0833227	0.608392	146984	0.355772	0.115808	9.26342e-06	9.26353e-06	5.63586e-06
boot_932	0.0425903	0.153825	0.0846938	0.550585	7730.95	0.332743	0.127645	0.000175732	0.000175773	9.67778e-05
boot_933	0.0418746	0.153265	0.109364	0.713563	1355.11	0.325087	0.127259	0.000747197	0.000747942	0.000533704
boot_934	0.0434426	0.159228	0.0970877	0.609741	1969.4	0.32764	0.131343	0.000608707	0.000609201	0.000371455
boot_935	0.0421079	0.148368	0.100712	0.678799	2207.48	0.337225	0.123865	0.000509338	0.000509684	0.000345973
boot_936	0.0425517	0.146467	0.0912925	0.623296	3747.35	0.345445	0.122537	0.000338926	0.00033908	0.000211347
boot_937	0.0398161	0.129609	0.0712254	0.549539	2064.42	0.356029	0.110512	0.000730993	0.000731706	0.000402101
boot_938	0.0436105	0.142293	0.0770581	0.541544	6772.02	0.363388	0.119602	0.000233472	0.000233545	0.000126475
boot_939	0.0391419	0.148081	0.0979766	0.661642	2485.1	0.314199	0.123664	0.000417956	0.000418189	0.000276692
boot_940	0.0398978	0.134357	0.0658385	0.490026	3317.25	0.347337	0.113945	0.000491085	0.000491406	0.000240802
boot_941	0.0391909	0.140243	0.0702831	0.501153	9143.38	0.330788	0.11815	0.000161808	0.000161843	8.1108e-05
boot_942	0.0414974	0.15722	0.0928197	0.59038	2771.46	0.317038	0.129974	0.000425566	0.000425808	0.000251388
boot_943	0.0505788	0.16649	0.0712054	0.427687	2460.4	0.36739	0.136245	0.000827849	0.000828764	0.000354451
boot_944	0.04369	0.158293	0.0928335	0.586467	5046.22	0.33297	0.130706	0.000253012	0.000253097	0.000148433
boot_945	0.0401455	0.14149	0.0852352	0.602411	3807.39	0.335419	0.119034	0.000330073	0.000330218	0.000198927
boot_946	0.0429127	0.169418	0.12171	0.718402	1270.59	0.306863	0.1382	0.00072752	0.000728226	0.000523159
boot_947	0.0412092	0.14486	0.0866729	0.598322	18137.6	0.339036	0.12141	7.08994e-05	7.09061e-05	4.24247e-05
boot_948	0.0420498	0.153937	0.086549	0.562239	7969.9	0.328369	0.127722	0.000163662	0.000163698	9.20374e-05
boot_949	0.0412648	0.14916	0.0984756	0.660201	2968.97	0.32964	0.124416	0.000376306	0.000376494	0.000248562
boot_950	0.0408481	0.141967	0.0884642	0.623133	2951.23	0.339872	0.119371	0.000419947	0.000420182	0.000261829
boot_951	0.0406419	0.142301	0.0908827	0.638666	1833.61	0.336194	0.119607	0.000648724	0.000649285	0.000414677
boot_952	0.0438259	0.164521	0.0741193	0.450516	3712.39	0.322674	0.134924	0.000427262	0.000427506	0.000192598
boot_953	0.0423128	0.149543	0.0880146	0.588556	2058.73	0.336028	0.124683	0.000626512	0.000627036	0.000369046
boot_954	0.0439414	0.155883	0.104404	0.669758	2453.51	0.338084	0.129059	0.000466238	0.000466528	0.000312461
boot_955	0.0410897	0.134666	0.0765014	0.568085	4035.09	0.357859	0.114166	0.000364676	0.000364854	0.000207268
boot_956	0.0388099	0.146556	0.0993998	0.678237	2529.81	0.314318	0.122599	0.000400744	0.000400959	0.000271945
boot_957	0.0368376	0.136534	0.074715	0.547226	3163.76	0.316547	0.115507	0.000401284	0.000401499	0.000219711
boot_958	0.0390322	0.136555	0.0849461	0.622065	18505.5	0.337497	0.115522	6.638e-05	6.63859e-05	4.12963e-05
boot_959	0.0431666	0.154846	0.0841626	0.543524	1495.15	0.331558	0.128347	0.000915555	0.000916674	0.000498235
boot_960	0.0429897	0.163609	0.115071	0.703331	2632.94	0.318159	0.13431	0.000377966	0.000378156	0.000265969
boot_961	0.0442078	0.156774	0.110461	0.704583	1760.89	0.337778	0.129669	0.00061667	0.000617177	0.000434853
boot_962	0.0430121	0.165699	0.0856584	0.516952	2076.72	0.3137	0.135715	0.000638651	0.000639195	0.000330433
boot_963	0.0383377	0.128692	0.0706182	0.54874	7207.46	0.34782	0.109844	0.000202269	0.000202323	0.000111023
boot_964	0.0386649	0.144708	0.090312	0.6241	3105.82	0.316726	0.121303	0.000358715	0.000358886	0.000223981
boot_965	0.0413084	0.151708	0.122171	0.805305	2108.17	0.32509	0.126184	0.000425582	0.000425824	0.000342918
boot_966	0.0428113	0.153423	0.097727	0.636976	3338.09	0.334271	0.127368	0.000354218	0.000354386	0.000225735
boot_967	0.0436082	0.160543	0.0803779	0.500664	3443.63	0.327619	0.132237	0.000423918	0.000424158	0.00021236
boot_968	0.0439839	0.160764	0.0957052	0.595315	3990.43	0.330661	0.132387	0.000311933	0.000312063	0.000185776
boot_969	0.0394346	0.153044	0.109176	0.713368	5237.89	0.309271	0.127107	0.000179743	0.000179786	0.000128254
boot_970	0.0425742	0.153304	0.088932	0.580104	3582.59	0.332591	0.127286	0.000359673	0.000359845	0.000208748
boot_971	0.0504436	0.166369	0.125415	0.753838	2091.62	0.367891	0.136164	0.00055368	0.000554089	0.000417693
boot_972	0.0373954	0.141925	0.0840209	0.592011	3353.61	0.311377	0.119341	0.000341628	0.000341783	0.000202339
boot_973	0.0415232	0.159463	0.116794	0.73242	1964.48	0.313275	0.131503	0.000475581	0.000475883	0.000348546
boot_974	0.037104	0.137293	0.0963319	0.70165	4150.9	0.318313	0.11605	0.00024049	0.000240568	0.000168794
boot_975	0.0468926	0.165679	0.0829071	0.500407	3073.08	0.34309	0.135702	0.000509444	0.00050979	0.000255103
boot_976	0.0415659	0.144211	0.0776879	0.53871	5323.22	0.342171	0.120954	0.000272078	0.000272176	0.000146624
boot_977	0.0417431	0.147255	0.0935813	0.635504	2200.33	0.336202	0.123088	0.000543312	0.000543706	0.000345527
boot_978	0.0436593	0.157905	0.102561	0.649509	1577.99	0.330989	0.130442	0.000724075	0.000724775	0.000470748
boot_979	0.0400856	0.153944	0.077834	0.5056	3878.42	0.311971	0.127727	0.000346845	0.000347005	0.000175446
boot_980	0.0397551	0.155506	0.101034	0.649708	4212.23	0.307348	0.128801	0.000243207	0.000243286	0.000158065
boot_981	0.0415514	0.147688	0.0677114	0.458477	2729.43	0.333508	0.12339	0.000599809	0.000600289	0.000275219
boot_982	0.0423202	0.140957	0.0706692	0.501353	2300.51	0.352795	0.118656	0.000708929	0.0007096	0.00035576
boot_983	0.0440452	0.141478	0.0797713	0.563841	4359.04	0.36816	0.119026	0.00035561	0.000355779	0.000200603
boot_984	0.0420766	0.138611	0.0782435	0.564484	3214.25	0.357138	0.116989	0.000459281	0.000459562	0.000259416
boot_985	0.0410473	0.156009	0.0820503	0.525931	2084.47	0.314505	0.129146	0.000627756	0.000628282	0.000330433
boot_986	0.0418522	0.162843	0.103784	0.637325	1700.09	0.30961	0.133793	0.000620837	0.000621351	0.000396003
boot_987	0.0420006	0.149971	0.0717083	0.47815	3446	0.333629	0.12498	0.000455786	0.000456064	0.000218067
boot_988	0.0438854	0.150488	0.0798396	0.530536	299979	0.350107	0.125339	5.07744e-06	5.07747e-06	2.69378e-06
boot_989	0.0432654	0.149901	0.0722228	0.481804	2213.02	0.342458	0.124931	0.000732687	0.000733403	0.000353356
boot_990	0.0389815	0.139907	0.088163	0.630152	2153.05	0.327528	0.117912	0.000538476	0.000538863	0.000339565
boot_991	0.0414527	0.148163	0.084332	0.569182	3246.51	0.332863	0.123722	0.000405017	0.000405236	0.000230653
boot_992	0.0445084	0.145245	0.0745092	0.512989	1885.54	0.361178	0.121681	0.000876777	0.000877804	0.000450303
boot_993	0.0412355	0.158907	0.0925135	0.582187	4776.87	0.313187	0.131125	0.000245952	0.000246033	0.000143237
boot_994	0.0422657	0.143807	0.0842308	0.585721	3396.61	0.348085	0.12067	0.000402577	0.000402793	0.000235924
boot_995	0.0429576	0.155834	0.0791962	0.508208	3197.45	0.330573	0.129026	0.000455838	0.000456116	0.000231801
boot_996	0.0420428	0.142703	0.0867798	0.608113	4496.49	0.349077	0.119892	0.000294187	0.000294303	0.000178969
boot_997	0.0422623	0.162063	0.0978713	0.603907	3951.03	0.315637	0.133267	0.000289943	0.000290055	0.000175167
boot_998	0.0432048	0.144142	0.0761758	0.528478	299927	0.357317	0.120905	5.26144e-06	5.26148e-06	2.78058e-06
boot_999	0.0401986	0.158314	0.104994	0.663201	1560.7	0.304144	0.130721	0.000633412	0.000633948	0.000420435
