# Supplementary material for: Frequencies and characteristics of genome-wide recombination in Streptococcus agalactiae, Streptococcus pyogenes, and Streptococcus suis
Source: Sci Rep. 2022 Jan 27;12:1515. doi: 10.1038/s41598-022-04995-5 (PMC8795270; doi:10.1038/s41598-022-04995-5)
Supplement: Supplementary file 4 — Supplementary Table S4. [file 41598_2022_4995_MOESM4_ESM.xlsx]

## Sheet: agalactiae
Supplementary Table S4. Results of the fastGEAR analysis for S. agalactiae, S. pyogenes and S. suis (different tabs)
Gene	Annotation	Recent	Ancestral
aaaT	hypothetical protein	1	0
aaaT_2	L-amino acid N-acetyltransferase AaaT	0	0
aadK	Aminoglycoside 6-adenylyltransferase	0	1
aadK_1	Aminoglycoside 6-adenylyltransferase	0	0
aadK_2	Aminoglycoside 6-adenylyltransferase	0	0
accA	Acetyl-coenzyme A carboxylase carboxyl transferase subunit alpha	0	0
accA_1	Acetyl-coenzyme A carboxylase carboxyl transferase subunit alpha	0	0
accB	Biotin carboxyl carrier protein of acetyl-CoA carboxylase	3	0
accC	Biotin carboxylase	0	0
accD	Acetyl-coenzyme A carboxylase carboxyl transferase subunit beta	0	0
accD_1	Acetyl-coenzyme A carboxylase carboxyl transferase subunit beta	0	0
ackA	Acetate kinase	2	0
ackA_1	Acetate kinase	0	0
acoA	Acetoin:2,6-dichlorophenolindophenol oxidoreductase subunit alpha	0	1
acpP_1	Acyl carrier protein	0	0
acpP_2	Acyl carrier protein	2	0
acpP_5	Acyl carrier protein	0	0
acpS	Holo-[acyl-carrier-protein] synthase	0	0
acr3	Arsenical-resistance protein Acr3	0	0
acr3_2	Arsenical-resistance protein Acr3	0	0
act	Methanol dehydrogenase activator	1	0
actP	Copper-transporting P-type ATPase	0	0
acyP	Acylphosphatase	0	0
adcR	Transcriptional regulator AdcR	0	0
add	Adenosine deaminase	3	0
add_1	Adenosine deaminase	0	0
addA	ATP-dependent helicase/nuclease subunit A	3	1
addA_1	ATP-dependent helicase/nuclease subunit A	0	0
addA_2	ATP-dependent helicase/nuclease subunit A	0	0
adeQ	Adenine permease AdeQ	0	0
adh_1	Alcohol dehydrogenase	5	1
adh_2	NADP-dependent isopropanol dehydrogenase	0	0
adh_3	Alcohol dehydrogenase	0	0
adhA	Alcohol dehydrogenase 1	0	1
adhE	Aldehyde-alcohol dehydrogenase	3	1
adhE_2	Aldehyde-alcohol dehydrogenase	0	0
adhE_3	Aldehyde-alcohol dehydrogenase	0	0
adhR	HTH-type transcriptional regulator AdhR	0	0
adhR_2	HTH-type transcriptional regulator AdhR	0	0
adk	Adenylate kinase	0	0
afr	1,5-anhydro-D-fructose reductase	0	0
agaA	N-acetylgalactosamine-6-phosphate deacetylase	0	1
agaA_2	Alpha-galactosidase AgaA	0	0
agaA_3	Alpha-galactosidase AgaA	0	0
agaC	N-acetylgalactosamine permease IIC component 1	1	0
agaC_1	hypothetical protein	0	0
agrA	Accessory gene regulator A	0	0
ahpC	Alkyl hydroperoxide reductase C	0	0
ahpF	NADH dehydrogenase	1	1
ahpF_2	NADH dehydrogenase	0	0
alaA	Glutamate-pyruvate aminotransferase AlaA	1	0
alaS	Alanine--tRNA ligase	8	13
alaS_1	Alanine--tRNA ligase	0	0
aldC	Alpha-acetolactate decarboxylase	0	0
aldh	Aldehyde dehydrogenase	1	2
alr	Alanine racemase	0	0
alsE	D-allulose-6-phosphate 3-epimerase	0	0
alsS	Acetolactate synthase	1	3
alsS_1	Acetolactate synthase	0	0
alsT	Amino-acid carrier protein AlsT	1	3
ampH	hypothetical protein	1	0
amtB	Ammonia channel	2	1
amyS	Glucan 1,4-alpha-maltohexaosidase	2	2
amyX	Glycogen debranching enzyme	0	0
angR	Anguibactin system regulator	0	0
ansA	hypothetical protein	0	0
ansB	hypothetical protein	0	1
ant1	Streptomycin 3''-adenylyltransferase	0	0
ant1_2	Streptomycin 3''-adenylyltransferase	0	0
apaH	Bis(5'-nucleosyl)-tetraphosphatase, symmetrical	0	0
apbE	FAD:protein FMN transferase	2	1
aphA	Class B acid phosphatase	0	0
aplIR	Type-2 restriction enzyme AplI	0	0
appA	hypothetical protein	1	1
appC	Cytochrome bd-II ubiquinol oxidase subunit 1	0	0
apt	Adenine phosphoribosyltransferase	0	0
apt_1	Adenine phosphoribosyltransferase	0	0
aqpZ	Aquaporin Z	0	0
araQ	L-arabinose transport system permease protein AraQ	1	1
araQ_1	L-arabinose transport system permease protein AraQ	0	0
araQ_2	L-arabinose transport system permease protein AraQ	0	0
arcA	Arginine deiminase	2	0
arcA_2	Arginine deiminase	0	0
arcB	Ornithine carbamoyltransferase, catabolic	3	0
arcC1_1	Carbamate kinase 1	0	0
arcC1_2	Carbamate kinase 1	1	1
arcD	Arginine/ornithine antiporter	1	1
argF	Ornithine carbamoyltransferase	0	0
argG	Argininosuccinate synthase	3	0
argH	Argininosuccinate lyase	2	1
argH_1	Argininosuccinate lyase	0	0
argI	hypothetical protein	1	0
argR_1	Arginine repressor	2	0
argR_2	Arginine repressor	0	0
argR_3	Arginine regulator	0	0
argS	Arginine--tRNA ligase	2	0
arlR_1	Response regulator ArlR	0	0
arlR_2	Response regulator ArlR	0	0
arlR_3	Response regulator ArlR	2	0
arlR_4	Response regulator ArlR	0	0
arlS	Signal transduction histidine-protein kinase ArlS	0	0
arlS_1	Signal transduction histidine-protein kinase ArlS	0	0
arlS_2	Signal transduction histidine-protein kinase ArlS	3	0
arnC	Undecaprenyl-phosphate 4-deoxy-4-formamido-L-arabinose transferase	0	0
arnC_1	Undecaprenyl-phosphate 4-deoxy-4-formamido-L-arabinose transferase	1	0
arnC_2	Undecaprenyl-phosphate 4-deoxy-4-formamido-L-arabinose transferase	0	1
aroA	3-phosphoshikimate 1-carboxyvinyltransferase	0	0
aroB	3-dehydroquinate synthase	0	0
aroC	Chorismate synthase	8	1
aroC_1	Chorismate synthase	0	0
aroC_2	Chorismate synthase	0	0
aroD	3-dehydroquinate dehydratase	1	0
aroD_2	3-dehydroquinate dehydratase	0	0
aroE	Shikimate dehydrogenase (NADP(+))	1	0
aroF	Phospho-2-dehydro-3-deoxyheptonate aldolase, Tyr-sensitive	0	0
aroK	Shikimate kinase	0	0
aroK_2	Shikimate kinase	0	0
arsA	Arsenical pump-driving ATPase	0	0
arsC	Arsenate reductase	1	0
arsD	Arsenical resistance operon trans-acting repressor ArsD	0	0
artM_1	Arginine transport ATP-binding protein ArtM	0	0
artM_2	Arginine transport ATP-binding protein ArtM	0	0
artM_3	Arginine transport ATP-binding protein ArtM	0	0
artM_4	Arginine transport ATP-binding protein ArtM	0	0
artP	Arginine-binding extracellular protein ArtP	2	0
artQ_1	Arginine transport system permease protein ArtQ	0	0
artQ_2	Arginine transport system permease protein ArtQ	1	0
asa1	hypothetical protein	0	0
ascG	Ribose operon repressor	0	0
asd	Aspartate-semialdehyde dehydrogenase	0	0
asd_1	Aspartate-semialdehyde dehydrogenase	0	0
asd_2	Aspartate-semialdehyde dehydrogenase	0	0
asnA	Aspartate--ammonia ligase	0	0
asnS	Asparagine--tRNA ligase	0	0
asnS_1	Asparagine--tRNA ligase	0	0
asnS_2	Asparagine--tRNA ligase	0	0
asnS_3	Asparagine--tRNA ligase	0	0
asp2	Accessory Sec system protein Asp2	1	4
asp3	hypothetical protein	0	0
aspB	Asparagine--oxo-acid transaminase	2	0
aspS	Aspartate--tRNA ligase	1	1
atpA	ATP synthase subunit alpha	0	0
atpB	ATP synthase subunit a	0	0
atpC	ATP synthase epsilon chain	0	0
atpD	ATP synthase subunit beta	0	0
atpE	ATP synthase subunit c	0	0
atpF	ATP synthase subunit b	0	0
atpF_2	ATP synthase subunit b	0	0
atpG	ATP synthase gamma chain	0	0
atpG_1	ATP synthase gamma chain	0	0
atpH	ATP synthase subunit delta	1	0
axe1_6A	Carbohydrate acetyl esterase/feruloyl esterase	1	0
axe7A	hypothetical protein	0	0
axeA	Cephalosporin-C deacetylase	0	0
azoR1	FMN-dependent NADH-azoreductase 1	2	0
baeS	Signal transduction histidine-protein kinase BaeS	0	0
bag	IgA FC receptor	1	0
bag_2	IgA FC receptor	0	0
banIM	Modification methylase BanI	0	0
bar	Phosphinothricin N-acetyltransferase	1	0
basR	Transcriptional regulatory protein BasR	0	0
bca	C protein alpha-antigen	0	0
bca_1	hypothetical protein	1	0
bca_2	C protein alpha-antigen	0	0
bca_3	C protein alpha-antigen	0	0
bca_4	C protein alpha-antigen	0	0
bca_5	C protein alpha-antigen	0	0
bca_6	C protein alpha-antigen	0	0
bceA	Bacitracin export ATP-binding protein BceA	0	0
bceA_2	Bacitracin export ATP-binding protein BceA	0	0
bceB	Bacitracin export permease protein BceB	0	0
bcgIA	Restriction enzyme BgcI subunit alpha	0	0
bcgIB	Restriction enzyme BgcI subunit beta	0	0
bepA	Beta-barrel assembly-enhancing protease	2	0
betI	hypothetical protein	0	0
betL	Glycine betaine transporter BetL	0	0
betL_1	Glycine betaine transporter BetL	0	0
betL_2	Glycine betaine transporter BetL	0	0
bfmBAB	2-oxoisovalerate dehydrogenase subunit beta	1	1
bglA	Aryl-phospho-beta-D-glucosidase BglA	0	0
bglF_1	hypothetical protein	1	0
bglF_2	PTS system beta-glucoside-specific EIIBCA component	2	1
bglF_3	hypothetical protein	0	2
bglF_4	hypothetical protein	0	0
bglG	Cryptic beta-glucoside bgl operon antiterminator	0	0
bglH_1	Aryl-phospho-beta-D-glucosidase BglH	1	0
bglH_2	Aryl-phospho-beta-D-glucosidase BglH	3	0
bglK	Beta-glucoside kinase	4	0
bin3	hypothetical protein	2	1
bioB	Biotin synthase	1	0
bioB_1	Biotin synthase	0	0
bioY_1	Biotin transporter BioY	1	0
bioY_2	Biotin transporter BioY	4	0
birA	Bifunctional ligase/repressor BirA	1	0
bla	Beta-lactamase TEM	0	0
bmrA	putative ABC transporter ATP-binding protein	0	0
braC	Leu/Ile/Val-binding protein	0	0
brnQ_1	Branched-chain amino acid transport system 2 carrier protein	6	5
brnQ_2	Branched-chain amino acid transport system 2 carrier protein	1	1
bsaA	Glutathione peroxidase BsaA	0	0
bspRIM	Modification methylase BspRI	0	0
bssD_1	Benzylsuccinate synthase activating enzyme	0	0
btsS	Sensor histidine kinase BtsS	1	0
btuC	Vitamin B12 import system permease protein BtuC	0	0
btuC_1	Vitamin B12 import system permease protein BtuC	0	0
btuD_1	Vitamin B12 import ATP-binding protein BtuD	1	0
btuD_2	Vitamin B12 import ATP-binding protein BtuD	0	0
btuD_3	Vitamin B12 import ATP-binding protein BtuD	0	0
btuD_4	Vitamin B12 import ATP-binding protein BtuD	0	0
btuD_5	Vitamin B12 import ATP-binding protein BtuD	1	0
btuD_6	Vitamin B12 import ATP-binding protein BtuD	0	0
btuD_7	Vitamin B12 import ATP-binding protein BtuD	0	0
btuD_8	Vitamin B12 import ATP-binding protein BtuD	1	0
budB	Acetolactate synthase, catabolic	0	0
butA	Diacetyl reductase [(S)-acetoin forming]	0	0
cadA	Cadmium, zinc and cobalt-transporting ATPase	0	0
cadA_1	putative cadmium-transporting ATPase	0	0
cadA_2	Cadmium-transporting ATPase	0	0
cadA_3	Cadmium-transporting ATPase	0	0
cadC	Cadmium resistance transcriptional regulatory protein CadC	2	0
cadC_1	Cadmium resistance transcriptional regulatory protein CadC	0	0
cadC_3	Cadmium resistance transcriptional regulatory protein CadC	0	0
cah	Cephalosporin-C deacetylase	1	0
cap8A	Capsular polysaccharide type 8 biosynthesis protein cap8A	0	0
carA_1	Carbamoyl-phosphate synthase small chain	2	1
carA_2	Carbamoyl-phosphate synthase small chain	1	0
carA_3	Carbamoyl-phosphate synthase small chain	0	0
carB	Carbamoyl-phosphate synthase large chain	1	0
carB_1	hypothetical protein	5	2
carB_2	hypothetical protein	1	0
carB_3	Carbamoyl-phosphate synthase large chain	0	0
cas1	CRISPR-associated endonuclease Cas1	3	2
cas1_1	CRISPR-associated endonuclease Cas1	0	0
cas1_2	CRISPR-associated endonuclease Cas1	0	0
cas2	CRISPR-associated endoribonuclease Cas2	1	0
cas2_1	CRISPR-associated endoribonuclease Cas2	0	0
cas9	CRISPR-associated endonuclease Cas9	16	19
cas9_1	CRISPR-associated endonuclease Cas9/Csn1	0	0
cas9_2	CRISPR-associated endonuclease Cas9/Csn1	0	0
cat	Chloramphenicol acetyltransferase	0	0
catE	hypothetical protein	3	2
cca	CCA-adding enzyme	0	0
ccpA	Catabolite control protein A	0	0
ccpB	Catabolite control protein B	0	1
ccpN	Transcriptional repressor CcpN	1	0
cdaA	Cyclic di-AMP synthase CdaA	0	0
cdaA_2	Cyclic di-AMP synthase CdaA	0	0
cdaR_1	Carbohydrate diacid regulator	1	0
cdaR_2	CdaA regulatory protein CdaR	0	1
cdd	Cytidine deaminase	1	0
cdr	Coenzyme A disulfide reductase	0	0
cdr_1	Coenzyme A disulfide reductase	0	0
cdr_2	Coenzyme A disulfide reductase	0	0
celA	PTS system cellobiose-specific EIIB component	0	0
cetB	2-epi-5-epi-valiolone epimerase	0	0
cfa	Cyclopropane-fatty-acyl-phospholipid synthase	1	2
chbA	PTS system N,N'-diacetylchitobiose-specific EIIA component	0	0
chbC	hypothetical protein	0	0
cheB	Chemotaxis response regulator protein-glutamate methylesterase	1	1
cimH	NAD-dependent malic enzyme	0	0
cimH_1	Citrate/malate transporter	0	0
cinA	Putative competence-damage inducible protein	3	0
cinA_2	Putative competence-damage inducible protein	0	0
clcA	H(+)/Cl(-) exchange transporter ClcA	2	0
clcA_1	H(+)/Cl(-) exchange transporter ClcA	0	0
clcA_2	H(+)/Cl(-) exchange transporter ClcA	0	0
clcB	Voltage-gated ClC-type chloride channel ClcB	3	0
clpB	Chaperone protein ClpB	0	0
clpC_1	putative ATP-dependent Clp protease ATP-binding subunit	3	0
clpC_2	ATP-dependent Clp protease ATP-binding subunit ClpC	0	0
clpC_3	Negative regulator of genetic competence ClpC/MecB	0	0
clpC_4	Negative regulator of genetic competence ClpC/MecB	0	0
clpC1	ATP-dependent Clp protease ATP-binding subunit ClpC1	0	0
clpE	ATP-dependent Clp protease ATP-binding subunit ClpE	2	0
clpE_1	ATP-dependent Clp protease ATP-binding subunit ClpE	3	2
clpE_2	ATP-dependent Clp protease ATP-binding subunit ClpE	0	0
clpE_3	ATP-dependent Clp protease ATP-binding subunit ClpE	0	0
clpE_5	ATP-dependent Clp protease ATP-binding subunit ClpE	0	0
clpP	ATP-dependent Clp protease proteolytic subunit	2	0
clpP_1	ATP-dependent Clp protease proteolytic subunit	7	3
clpP_2	ATP-dependent Clp protease proteolytic subunit	0	0
clpP_3	ATP-dependent Clp protease proteolytic subunit	0	0
clpX	ATP-dependent Clp protease ATP-binding subunit ClpX	1	0
clpX_1	ATP-dependent Clp protease ATP-binding subunit ClpX	0	0
clsA	Major cardiolipin synthase ClsA	2	0
cmk	Cytidylate kinase	2	0
cmpC	Bicarbonate transport ATP-binding protein CmpC	0	0
cna	Collagen adhesin	0	0
coaA	Pantothenate kinase	0	0
coaBC	Coenzyme A biosynthesis bifunctional protein CoaBC	2	0
coaBC_2	hypothetical protein	1	0
coaD	Phosphopantetheine adenylyltransferase	0	0
coaD_2	Phosphopantetheine adenylyltransferase	0	0
coaE	Dephospho-CoA kinase	2	1
cobQ	Cobyric acid synthase	1	1
codA	Cytosine deaminase	0	0
codY	GTP-sensing transcriptional pleiotropic repressor CodY	1	0
cof	HMP-PP phosphatase	1	0
cof_1	5-amino-6-(5-phospho-D-ribitylamino)uracil phosphatase YbjI	1	1
cof_2	HMP-PP phosphatase	0	0
coiA	hypothetical protein	0	2
comA	Transcriptional regulatory protein ComA	0	0
comEA	hypothetical protein	2	1
comEC	ComE operon protein 3	2	8
comFA	ComF operon protein 1	2	0
comGA	ComG operon protein 1	2	0
copA	Copper-exporting P-type ATPase	1	1
copB	Copper-exporting P-type ATPase B	0	1
copG	Protein CopG	0	0
copG_1	Protein CopG	0	0
copY	Transcriptional repressor CopY	0	0
copY_1	Transcriptional repressor CopY	0	0
copY_2	Transcriptional repressor CopY	0	0
corA	Cobalt/magnesium transport protein CorA	0	0
corA_2	Cobalt/magnesium transport protein CorA	0	0
cpdB	hypothetical protein	0	1
cpsB	Tyrosine-protein phosphatase CpsB	0	0
cpsB_1	Tyrosine-protein phosphatase CpsB	0	0
cpsB_2	Tyrosine-protein phosphatase CpsB	0	0
cpsD	Tyrosine-protein kinase CpsD	1	0
creC	Sensor protein CreC	0	0
csbB	Putative glycosyltransferase CsbB	0	0
cshA	ATP-dependent RNA helicase CshA	0	0
cshA_2	ATP-dependent RNA helicase CshA	0	0
cshB	DEAD-box ATP-dependent RNA helicase CshB	1	0
cshB_2	DEAD-box ATP-dependent RNA helicase CshB	0	0
csn2	CRISPR-associated protein Csn2	1	1
cspLA	Cold shock-like protein CspLA	0	0
cssS	Sensor histidine kinase CssS	0	0
ctpF	Calcium-transporting ATPase 1	1	1
ctsR	Transcriptional regulator CtsR	1	0
cusR	Transcriptional regulatory protein CusR	0	0
cusR_2	Transcriptional regulatory protein CusR	0	0
cusS	Adaptive-response sensory-kinase SasA	0	0
cutC_1	Choline trimethylamine-lyase	4	1
cutC_2	Copper homeostasis protein CutC	1	1
cvfB	Conserved virulence factor B	0	0
cydA	Cytochrome bd ubiquinol oxidase subunit 1	0	0
cydB	Cytochrome bd-I ubiquinol oxidase subunit 2	0	0
cydB_2	Cytochrome bd-I ubiquinol oxidase subunit 2	0	0
cydB_3	Cytochrome bd-I ubiquinol oxidase subunit 2	0	0
cydD	ATP-binding/permease protein CydD	4	0
cydD_2	ATP-binding/permease protein CydD	0	0
cynR	HTH-type transcriptional regulator CynR	4	0
cynR_1	HTH-type transcriptional regulator CynR	0	0
cysB	hypothetical protein	0	0
cysE	Serine acetyltransferase	0	0
cysK	Cysteine synthase	1	0
cysK_1	Cysteine synthase	0	0
cysS	Cysteine--tRNA ligase	3	1
czcD	Cadmium, cobalt and zinc/H(+)-K(+) antiporter	0	0
dacA	D-alanyl-D-alanine carboxypeptidase DacA	3	0
dacF	hypothetical protein	2	0
dagK_1	Diacylglycerol kinase	0	1
dagK_2	Diacylglycerol kinase	0	0
dap	D-aminopeptidase	0	0
dapE	Succinyl-diaminopimelate desuccinylase	1	0
dapE_2	putative succinyl-diaminopimelate desuccinylase	0	0
dapH	2,3,4,5-tetrahydropyridine-2,6-dicarboxylate N-acetyltransferase	2	0
dauR	hypothetical protein	0	0
dcuR	Transcriptional regulatory protein DcuR	0	0
dcuS	hypothetical protein	1	0
ddl	D-alanine--D-alanine ligase	0	0
ddpA	hypothetical protein	0	0
ddpF	putative D,D-dipeptide transport ATP-binding protein DdpF	5	0
dedA	Protein DedA	2	0
def	Peptide deformylase	0	0
def2	Peptide deformylase 2	1	0
degA	HTH-type transcriptional regulator DegA	0	0
degU	Transcriptional regulatory protein DegU	0	0
degV	Protein DegV	1	0
degV_1	Fatty acid-binding protein	1	0
degV_2	Fatty acid-binding protein	0	0
deoB	Phosphopentomutase	3	1
deoB_1	Phosphopentomutase	1	4
deoB_2	Phosphopentomutase	1	0
deoB_3	Phosphopentomutase	2	0
deoB_4	Phosphopentomutase	1	0
deoB_6	Phosphopentomutase	0	0
deoC	Deoxyribose-phosphate aldolase	0	0
deoD	Purine nucleoside phosphorylase DeoD-type	2	2
deoD_1	hypothetical protein	0	0
deoD_2	Purine nucleoside phosphorylase DeoD-type	0	1
deoD_3	Purine nucleoside phosphorylase DeoD-type	0	0
der	GTPase Der	1	0
der_1	GTPase Der	0	0
desK	Sensor histidine kinase DesK	1	0
desR	Transcriptional regulatory protein DesR	1	0
desR_1	Transcriptional regulatory protein DesR	0	0
dexB	Glucan 1,6-alpha-glucosidase	0	0
dgkA	Undecaprenol kinase	2	0
dgkA_1	Undecaprenol kinase	0	0
dgs	Processive diacylglycerol alpha-glucosyltransferase	1	0
dgs_2	Processive diacylglycerol alpha-glucosyltransferase	0	0
dhaA	Haloalkane dehalogenase	2	1
dhaA_2	hypothetical protein	0	1
dhaK	PTS-dependent dihydroxyacetone kinase, dihydroxyacetone-binding subunit DhaK	0	0
dhaK_2	PTS-dependent dihydroxyacetone kinase, dihydroxyacetone-binding subunit DhaK	0	0
dhaL	PTS-dependent dihydroxyacetone kinase, ADP-binding subunit DhaL	0	0
dhaM	PTS-dependent dihydroxyacetone kinase, phosphotransferase subunit DhaM	0	0
dhaQ	DhaKLM operon coactivator DhaQ	0	0
dhaQ_1	DhaKLM operon coactivator DhaQ	0	0
dhaS	HTH-type dhaKLM operon transcriptional activator DhaS	0	0
dhbE	2,3-dihydroxybenzoate-AMP ligase	0	0
dhbE_1	2,3-dihydroxybenzoate-AMP ligase	0	0
dhfR	Dihydrofolate reductase	1	0
dinB	DNA polymerase IV	1	0
dinB_1	DNA polymerase IV	0	0
dinB_2	hypothetical protein	0	0
dinB_3	DNA polymerase IV	0	0
divIB	Cell division protein DivIB	0	1
divIVA	hypothetical protein	0	1
dltA	D-alanine--D-alanyl carrier protein ligase	0	0
dltA_1	D-alanine--poly(phosphoribitol) ligase subunit 1	0	0
dltA_2	D-alanine--poly(phosphoribitol) ligase subunit 1	0	0
dltA_3	D-alanine--D-alanyl carrier protein ligase	0	0
dltC	D-alanyl carrier protein	0	0
dltD	Protein DltD	2	0
dnaA	Chromosomal replication initiator protein DnaA	1	0
dnaA_1	Chromosomal replication initiator protein DnaA	2	0
dnaA_2	Chromosomal replication initiator protein DnaA	5	0
dnaA_3	Chromosomal replication initiator protein DnaA	0	0
dnaC	Replicative DNA helicase	0	0
dnaC_1	hypothetical protein	0	0
dnaC_2	DNA replication protein DnaC	1	0
dnaD	DNA replication protein DnaD	0	0
dnaD_1	hypothetical protein	0	0
dnaE1	DNA polymerase III subunit alpha	0	0
dnaE2	Error-prone DNA polymerase	2	2
dnaG	DNA primase	0	0
dnaG_1	DNA primase	3	3
dnaG_2	DNA primase	0	0
dnaI	Primosomal protein DnaI	0	0
dnaI_2	Primosomal protein DnaI	2	0
dnaJ	Chaperone protein DnaJ	2	2
dnaK	Chaperone protein DnaK	2	0
dnaN	Beta sliding clamp	3	0
dnaN_2	Beta sliding clamp	0	0
dnaN_3	Beta sliding clamp	0	0
dnaN_4	Beta sliding clamp	0	0
dnaX	DNA polymerase III subunit tau	0	1
dpnA	Modification methylase DpnIIB	0	0
dpnM	Modification methylase DpnIIA	0	0
dppB	Dipeptide transport system permease protein DppB	0	0
dppC	Dipeptide transport system permease protein DppC	0	0
dprA	DNA processing protein DprA	0	0
dprA_2	DNA processing protein DprA	0	0
drrA	Daunorubicin/doxorubicin resistance ATP-binding protein DrrA	0	0
dtd	D-aminoacyl-tRNA deacylase	0	0
dtd_2	D-aminoacyl-tRNA deacylase	0	0
dtd3	D-aminoacyl-tRNA deacylase	3	0
dtpA	Dipeptide and tripeptide permease A	0	0
dtpT	Di-/tripeptide transporter	1	0
dtpT_1	Di-/tripeptide transporter	0	0
dtpT_2	Di-/tripeptide transporter	0	0
dtxR	Diphtheria toxin repressor	0	0
dus	putative tRNA-dihydrouridine synthase	1	0
dut	Deoxyuridine 5'-triphosphate nucleotidohydrolase	0	0
dxr	1-deoxy-D-xylulose 5-phosphate reductoisomerase	0	0
dxs	1-deoxy-D-xylulose-5-phosphate synthase	1	0
dxs_2	1-deoxy-D-xylulose-5-phosphate synthase	0	0
ebrB	Multidrug resistance protein EbrB	0	0
ecfA1	Energy-coupling factor transporter ATP-binding protein EcfA1	0	0
ecfA1_1	Energy-coupling factor transporter ATP-binding protein EcfA1	0	0
ecfA1_2	Energy-coupling factor transporter ATP-binding protein EcfA1	0	0
ecfA2	Energy-coupling factor transporter ATP-binding protein EcfA2	0	0
ecfA3	Energy-coupling factor transporter ATP-binding protein EcfA3	0	0
ecfT_1	Energy-coupling factor transporter transmembrane protein EcfT	1	3
ecfT_2	Energy-coupling factor transporter transmembrane protein EcfT	0	0
ecfT_3	Energy-coupling factor transporter transmembrane protein EcfT	0	0
ecfT_4	Energy-coupling factor transporter transmembrane protein EcfT	0	0
ecsA_1	ABC-type transporter ATP-binding protein EcsA	0	0
ecsA_2	ABC-type transporter ATP-binding protein EcsA	1	0
efp	Elongation factor P	0	0
emrB	Multidrug export protein EmrB	1	0
endA	DNA-entry nuclease	1	0
endA_1	hypothetical protein	0	0
engB	putative GTP-binding protein EngB	0	0
eno	Enolase	2	0
entS	Enterobactin exporter EntS	0	0
epsE	hypothetical protein	0	0
epsJ	putative glycosyltransferase EpsJ	0	0
epsJ_1	putative glycosyltransferase EpsJ	1	0
epsJ_2	putative glycosyltransferase EpsJ	0	0
epsL	hypothetical protein	0	1
epsM	Putative acetyltransferase EpsM	1	0
era	GTPase Era	1	1
era_2	GTPase Era	0	0
eriC	Chloride/fluoride channel protein	0	0
erm	rRNA adenine N-6-methyltransferase	0	0
ermA1	rRNA adenine N-6-methyltransferase	0	0
ermA1_2	rRNA adenine N-6-methyltransferase	0	0
ermC	rRNA adenine N-6-methyltransferase	0	0
esaA	ESAT-6 secretion accessory factor EsaA	0	3
essB	hypothetical protein	0	0
essC	ESAT-6 secretion machinery protein EssC	5	19
essC_1	ESAT-6 secretion machinery protein EssC	0	0
ettA	Energy-dependent translational throttle protein EttA	1	0
ettA_1	Energy-dependent translational throttle protein EttA	0	0
ettA_2	Energy-dependent translational throttle protein EttA	0	0
exoA	Exodeoxyribonuclease	0	0
ezrA	Septation ring formation regulator EzrA	0	0
ezrA_2	Septation ring formation regulator EzrA	0	0
fabD	Malonyl CoA-acyl carrier protein transacylase	4	0
fabF	3-oxoacyl-[acyl-carrier-protein] synthase 2	2	0
fabF_2	hypothetical protein	0	0
fabG_1	3-oxoacyl-[acyl-carrier-protein] reductase FabG	1	0
fabG_2	3-oxoacyl-[acyl-carrier-protein] reductase FabG	0	0
fabG_4	3-oxoacyl-[acyl-carrier-protein] reductase FabG	0	0
fabH	3-oxoacyl-[acyl-carrier-protein] synthase 3	1	0
fabH_2	hypothetical protein	0	0
fabM	Trans-2-decenoyl-[acyl-carrier-protein] isomerase	2	0
fabZ	3-hydroxyacyl-[acyl-carrier-protein] dehydratase FabZ	1	0
fadA	putative acetyl-CoA acyltransferase	0	0
fatC	Ferric-anguibactin transport system permease protein FatC	0	1
fatD	Ferric-anguibactin transport system permease protein FatD	2	0
fatD_1	Ferric-anguibactin transport system permease protein FatD	0	0
fba	Fructose-bisphosphate aldolase	0	0
fbp	Fructose-1,6-bisphosphatase class 3	3	0
fbp_2	Fructose-1,6-bisphosphatase class 3	0	0
fcl	GDP-L-fucose synthase	0	0
fecE	Fe(3+) dicitrate transport ATP-binding protein FecE	2	0
femB_1	Aminoacyltransferase FemB	0	1
femB_2	Aminoacyltransferase FemB	0	0
femB_3	Aminoacyltransferase FemB	0	1
femX	Lipid II:glycine glycyltransferase	0	1
fenF	Malonyl CoA-acyl carrier protein transacylase	0	0
feoB	Fe(2+) transporter FeoB	0	0
fetA	putative iron export ATP-binding protein FetA	1	0
fetB	putative iron export permease protein FetB	0	0
fetB_1	putative iron export permease protein FetB	0	0
feuB	Iron-uptake system permease protein FeuB	1	0
feuC	Iron-uptake system permease protein FeuC	0	0
ffh	Signal recognition particle protein	1	0
fhs1	Formate--tetrahydrofolate ligase 1	3	0
fhuC	Iron(3+)-hydroxamate import ATP-binding protein FhuC	0	0
fhuD	Iron(3+)-hydroxamate-binding protein FhuD	0	0
fic	putative adenosine monophosphate-protein transferase fic	0	0
fieF	Ferrous-iron efflux pump FieF	0	0
fliY	L-cystine-binding protein FliY	0	0
fmt	Methionyl-tRNA formyltransferase	0	0
fmt_1	Methionyl-tRNA formyltransferase	0	0
fni	Isopentenyl-diphosphate delta-isomerase	2	0
fokIM	Modification methylase FokI	0	0
folB	Dihydroneopterin aldolase	0	0
folD	Bifunctional protein FolD protein	2	0
folE	GTP cyclohydrolase 1	0	0
folK	2-amino-4-hydroxy-6-hydroxymethyldihydropteridine pyrophosphokinase	2	0
folP	Dihydropteroate synthase	2	0
folP_1	Dihydropteroate synthase	0	0
fpgS	Folylpolyglutamate synthase	2	1
fpgS_2	Folylpolyglutamate synthase	0	0
frr	Ribosome-recycling factor	1	0
frr_1	Ribosome-recycling factor	0	0
fruA	PTS system fructose-specific EIIABC component	1	1
fruA_1	PTS system fructose-specific EIIB'BC component	0	0
fruA_2	PTS system fructose-specific EIIABC component	0	0
frwD	PTS system fructose-like EIIB component 3	0	0
fsaA	Fructose-6-phosphate aldolase 1	0	0
ftsA	Cell division protein FtsA	0	0
ftsE	Cell division ATP-binding protein FtsE	1	0
ftsH	ATP-dependent zinc metalloprotease FtsH	1	1
ftsH_1	ATP-dependent zinc metalloprotease FtsH	0	0
ftsK	DNA translocase FtsK	0	0
ftsK_1	DNA translocase FtsK	0	0
ftsK_2	hypothetical protein	0	0
ftsL	Cell division protein FtsL	0	0
ftsW	putative peptidoglycan glycosyltransferase FtsW	0	0
ftsW_1	Putative lipid II flippase FtsW	0	0
ftsX	Cell division protein FtsX	0	0
ftsY	Signal recognition particle receptor FtsY	1	0
ftsZ	Cell division protein FtsZ	0	0
ftsZ_1	Cell division protein FtsZ	0	0
ftsZ_3	Cell division protein FtsZ	0	0
fus	Elongation factor G	1	0
fus_1	Elongation factor G	0	0
fus_2	Elongation factor G	0	0
galE	UDP-glucose 4-epimerase	1	0
galE_1	UDP-glucose 4-epimerase	2	0
galE_3	UDP-glucose 4-epimerase	0	0
galE_4	UDP-glucose 4-epimerase	0	0
galK	Galactokinase	0	0
galK_1	Galactokinase	0	0
galK_2	Galactokinase	0	0
galK_3	Galactokinase	0	0
galK_4	Galactokinase	0	0
galM	Aldose 1-epimerase	1	0
galT	Galactose-1-phosphate uridylyltransferase	1	0
galT_1	Galactose-1-phosphate uridylyltransferase	0	0
gap	Glyceraldehyde-3-phosphate dehydrogenase	0	0
gap_1	Glyceraldehyde-3-phosphate dehydrogenase	0	0
gap_2	Glyceraldehyde-3-phosphate dehydrogenase	0	0
gapN	NADP-dependent glyceraldehyde-3-phosphate dehydrogenase	1	0
garK	Glycerate 2-kinase	0	0
gatA_1	Glutamyl-tRNA(Gln) amidotransferase subunit A	0	1
gatA_2	Glutamyl-tRNA(Gln) amidotransferase subunit A	8	8
gatA_5	Glutamyl-tRNA(Gln) amidotransferase subunit A	0	0
gatB	Aspartyl/glutamyl-tRNA(Asn/Gln) amidotransferase subunit B	1	1
gatB_1	PTS system galactitol-specific EIIB component	0	0
gatB_2	Aspartyl/glutamyl-tRNA(Asn/Gln) amidotransferase subunit B	0	0
gatC_1	Glutamyl-tRNA(Gln) amidotransferase subunit C	0	0
gatC_2	PTS system galactitol-specific EIIC component	5	0
gatC_3	PTS system galactitol-specific EIIC component	4	0
gatC_4	PTS system galactitol-specific EIIC component	1	0
gatC_5	PTS system galactitol-specific EIIC component	0	2
gatC_6	PTS system galactitol-specific EIIC component	0	0
gbuA	Glycine betaine/carnitine transport ATP-binding protein GbuA	0	0
gbuB	hypothetical protein	0	4
gbuC	Glycine betaine/carnitine transport binding protein GbuC	0	0
gcvT	Aminomethyltransferase	2	0
gcvT_2	Aminomethyltransferase	0	0
gdh	NADP-specific glutamate dehydrogenase	3	1
gdhA	NADP-specific glutamate dehydrogenase	0	0
gdpP	Cyclic-di-AMP phosphodiesterase GdpP	1	0
ghrA	Glyoxylate/hydroxypyruvate reductase A	0	0
gla	Glycerol facilitator-aquaporin gla	0	0
glcK	Glucokinase	0	1
glcU	putative glucose uptake protein GlcU	2	0
gldA_1	Glycerol dehydrogenase	0	0
gldA_2	Glycerol dehydrogenase	0	0
glgA	Glycogen synthase	1	0
glgA_1	Glycogen synthase	0	0
glgB	1,4-alpha-glucan branching enzyme GlgB	2	1
glgB_1	1,4-alpha-glucan branching enzyme GlgB	0	0
glgC	Glucose-1-phosphate adenylyltransferase	2	4
glgC_1	Glucose-1-phosphate adenylyltransferase	0	0
glgC_2	Glucose-1-phosphate adenylyltransferase	1	0
glgC_3	Glucose-1-phosphate adenylyltransferase	0	0
glgD	Glycogen biosynthesis protein GlgD	1	3
glgP	Glycogen phosphorylase	1	0
glgX	Glycogen debranching enzyme	0	0
glgX_1	Glycogen debranching enzyme	1	1
glgX_2	hypothetical protein	0	1
glmM	Phosphoglucosamine mutase	1	0
glmS	Glutamine--fructose-6-phosphate aminotransferase [isomerizing]	1	0
glmU	Bifunctional protein GlmU	2	0
glnA	Glutamine synthetase	0	0
glnA_2	Glutamine synthetase	0	0
glnB	Nitrogen regulatory protein P-II	0	0
glnK	Sensor histidine kinase GlnK	0	0
glnM	putative glutamine ABC transporter permease protein GlnM	0	0
glnP	putative glutamine ABC transporter permease protein GlnP	0	0
glnP_2	Glutamine transport system permease protein GlnP	0	0
glnQ_1	Glutamine transport ATP-binding protein GlnQ	2	0
glnQ_2	Glutamine transport ATP-binding protein GlnQ	1	0
glnR	HTH-type transcriptional regulator GlnR	1	0
glnR_2	HTH-type transcriptional regulator GlnR	0	0
gloA	Lactoylglutathione lyase	0	0
gloB	Hydroxyacylglutathione hydrolase	0	0
glpE	Thiosulfate sulfurtransferase GlpE	0	0
glpE_1	Thiosulfate sulfurtransferase GlpE	0	0
glpF_1	Glycerol uptake facilitator protein	0	0
glpF_2	putative glycerol uptake facilitator protein	0	0
glpF_3	putative glycerol uptake facilitator protein	0	0
glpK	Glycerol kinase	3	1
glpO	Alpha-glycerophosphate oxidase	4	2
glpT	Glycerol-3-phosphate transporter	3	1
gltC	HTH-type transcriptional regulator GltC	1	0
gltX	Glutamate--tRNA ligase	1	0
gltX_2	Glutamate--tRNA ligase	0	0
gluP	Rhomboid protease GluP	1	0
gluP_2	Rhomboid protease GluP	0	0
glyA	Serine hydroxymethyltransferase	0	0
glyA_2	Serine hydroxymethyltransferase	0	0
glyQ	Glycine--tRNA ligase alpha subunit	0	0
glyS	Glycine--tRNA ligase beta subunit	1	0
glyS_2	Glycine--tRNA ligase beta subunit	0	0
gmk	Guanylate kinase	0	0
gmuE	Putative fructokinase	2	0
gor	Glutathione reductase	3	0
gph_1	Phosphoglycolate phosphatase	0	0
gph_2	Phosphoglycolate phosphatase	1	0
gph_3	Phosphoglycolate phosphatase	1	0
gph_4	Phosphoglycolate phosphatase	1	0
gpmA_1	2,3-bisphosphoglycerate-dependent phosphoglycerate mutase	0	0
gpmA_2	2,3-bisphosphoglycerate-dependent phosphoglycerate mutase	0	0
gpmA_3	2,3-bisphosphoglycerate-dependent phosphoglycerate mutase	0	0
gpmB	phosphoglycerate mutase GpmB	0	0
gpsA	Glycerol-3-phosphate dehydrogenase [NAD(P)+]	0	0
gpsB	Cell cycle protein GpsB	0	0
graR	Response regulator protein GraR	0	1
graR_1	Response regulator protein GraR	0	0
graR_2	Response regulator protein GraR	0	0
graS	Sensor histidine kinase GraS	1	0
graS_1	Sensor histidine kinase GraS	0	0
greA	Transcription elongation factor GreA	0	0
groL	60 kDa chaperonin	0	0
groS	10 kDa chaperonin	2	0
group_10	Transketolase	0	0
group_100	Putative lipid kinase YtlR	0	1
group_1000	Sensor histidine kinase RcsC	0	0
group_10000	hypothetical protein	0	0
group_10001	hypothetical protein	1	0
group_10002	hypothetical protein	0	0
group_10003	hypothetical protein	1	0
group_10004	hypothetical protein	0	0
group_10005	hypothetical protein	0	0
group_10006	hypothetical protein	0	0
group_10007	hypothetical protein	0	0
group_10008	hypothetical protein	0	0
group_10009	hypothetical protein	0	0
group_1001	hypothetical protein	0	0
group_10010	hypothetical protein	0	0
group_10011	hypothetical protein	0	0
group_10012	hypothetical protein	4	0
group_10013	hypothetical protein	0	0
group_10014	hypothetical protein	0	0
group_10015	Antiholin-like protein LrgA	0	0
group_10017	Tyrosine recombinase XerD	0	0
group_10018	hypothetical protein	0	0
group_10019	hypothetical protein	0	0
group_1002	Sensor histidine kinase RcsC	0	1
group_10020	Tyrosine recombinase XerD	0	0
group_10021	Tyrosine recombinase XerD	0	0
group_10023	Tyrosine recombinase XerD	0	0
group_10024	Tyrosine recombinase XerD	0	0
group_10025	hypothetical protein	0	0
group_10026	hypothetical protein	0	0
group_10027	hypothetical protein	0	0
group_10029	hypothetical protein	0	0
group_1003	hypothetical protein	0	0
group_10030	Protein B	0	0
group_10031	Protein B	0	0
group_10032	hypothetical protein	0	0
group_10033	hypothetical protein	1	0
group_10034	hypothetical protein	0	0
group_10035	hypothetical protein	1	1
group_10036	ATP-dependent Clp protease proteolytic subunit	0	0
group_10037	hypothetical protein	0	0
group_10038	hypothetical protein	0	0
group_10039	hypothetical protein	0	0
group_1004	Sensor histidine kinase RcsC	0	0
group_10040	hypothetical protein	0	0
group_10041	hypothetical protein	0	0
group_10042	Tyrosine recombinase XerD	0	0
group_10043	hypothetical protein	1	0
group_10044	hypothetical protein	1	0
group_10045	hypothetical protein	0	0
group_10046	hypothetical protein	0	0
group_10047	hypothetical protein	0	0
group_10048	hypothetical protein	0	0
group_10049	hypothetical protein	0	0
group_1005	Sensor histidine kinase RcsC	1	0
group_10050	hypothetical protein	0	0
group_10051	hypothetical protein	0	0
group_10052	hypothetical protein	0	0
group_10053	hypothetical protein	0	0
group_10055	hypothetical protein	0	0
group_10056	hypothetical protein	0	0
group_10057	hypothetical protein	0	0
group_10058	hypothetical protein	0	0
group_10059	hypothetical protein	0	1
group_10060	hypothetical protein	0	0
group_10061	hypothetical protein	0	0
group_10062	High-affinity zinc uptake system binding-protein ZnuA	1	0
group_10063	putative ABC transporter permease	0	0
group_10064	hypothetical protein	0	0
group_10065	hypothetical protein	0	0
group_10066	PTS system lactose-specific EIICB component	0	0
group_10068	PTS system lactose-specific EIICB component	0	0
group_10069	hypothetical protein	0	0
group_10070	hypothetical protein	0	0
group_10071	hypothetical protein	0	0
group_10073	Replication protein RepB	0	0
group_10074	Replication protein RepB	0	0
group_10075	hypothetical protein	0	0
group_10076	hypothetical protein	0	0
group_10077	hypothetical protein	0	0
group_10078	hypothetical protein	0	0
group_10079	hypothetical protein	0	0
group_1008	hypothetical protein	0	0
group_10080	hypothetical protein	0	0
group_10081	hypothetical protein	0	0
group_10082	hypothetical protein	0	0
group_10083	hypothetical protein	0	0
group_10084	hypothetical protein	0	0
group_10085	hypothetical protein	0	0
group_10086	hypothetical protein	0	0
group_10087	hypothetical protein	0	0
group_10088	hypothetical protein	0	0
group_10089	Sensory transduction protein regX3	0	0
group_1009	Sensor histidine kinase RcsC	0	0
group_10090	hypothetical protein	0	0
group_10091	Adaptive-response sensory-kinase SasA	0	0
group_10092	hypothetical protein	0	0
group_10093	Adaptive-response sensory-kinase SasA	0	0
group_10094	hypothetical protein	0	0
group_10095	hypothetical protein	0	0
group_10096	hypothetical protein	0	0
group_10097	hypothetical protein	1	0
group_10098	Coenzyme PQQ synthesis protein E	0	0
group_10099	hypothetical protein	0	0
group_101	hypothetical protein	0	0
group_10100	hypothetical protein	3	0
group_10101	hypothetical protein	0	0
group_10103	hypothetical protein	0	0
group_10104	hypothetical protein	0	0
group_10105	hypothetical protein	0	0
group_10106	hypothetical protein	1	0
group_10107	hypothetical protein	0	0
group_10108	hypothetical protein	1	1
group_10109	hypothetical protein	0	0
group_1011	Putative glycoside/cation symporter YagG	0	0
group_10110	hypothetical protein	1	0
group_10111	hypothetical protein	0	0
group_10112	hypothetical protein	0	0
group_10113	Tyrosine recombinase XerD	1	0
group_10114	hypothetical protein	0	1
group_10115	Replication protein RepB	0	0
group_10116	Replication protein RepB	0	0
group_10117	hypothetical protein	0	0
group_10118	hypothetical protein	0	0
group_10119	hypothetical protein	0	0
group_1012	Putative glycoside/cation symporter YagG	0	0
group_10120	hypothetical protein	0	0
group_10121	hypothetical protein	0	0
group_10122	hypothetical protein	0	0
group_10123	hypothetical protein	0	0
group_10124	hypothetical protein	0	0
group_10125	hypothetical protein	0	0
group_10126	hypothetical protein	0	0
group_10127	hypothetical protein	0	0
group_10128	hypothetical protein	0	0
group_10129	hypothetical protein	0	0
group_1013	Putative glycoside/cation symporter YagG	0	0
group_10130	hypothetical protein	0	0
group_10131	hypothetical protein	0	0
group_10132	hypothetical protein	0	0
group_10133	hypothetical protein	0	0
group_10134	hypothetical protein	0	0
group_10135	hypothetical protein	0	0
group_10136	hypothetical protein	0	0
group_10137	hypothetical protein	0	0
group_10138	hypothetical protein	0	0
group_10139	hypothetical protein	0	0
group_1014	hypothetical protein	0	0
group_10140	hypothetical protein	0	0
group_10141	hypothetical protein	0	0
group_10142	hypothetical protein	0	0
group_10143	hypothetical protein	0	0
group_10144	hypothetical protein	0	0
group_10145	hypothetical protein	0	0
group_10146	hypothetical protein	0	0
group_10147	hypothetical protein	0	0
group_10148	hypothetical protein	0	0
group_10149	hypothetical protein	0	0
group_1015	Putative glycoside/cation symporter YagG	0	0
group_10150	hypothetical protein	0	0
group_10151	hypothetical protein	0	0
group_10152	hypothetical protein	0	0
group_10153	hypothetical protein	0	0
group_10154	hypothetical protein	0	0
group_10155	hypothetical protein	0	0
group_10156	hypothetical protein	0	0
group_10157	hypothetical protein	0	0
group_10158	hypothetical protein	0	0
group_10159	hypothetical protein	0	0
group_1016	Putative glycoside/cation symporter YagG	0	0
group_10160	hypothetical protein	0	0
group_10161	hypothetical protein	0	0
group_10162	hypothetical protein	0	0
group_10163	hypothetical protein	0	0
group_10164	hypothetical protein	0	0
group_10165	hypothetical protein	0	0
group_10166	hypothetical protein	0	0
group_10167	hypothetical protein	0	0
group_10168	hypothetical protein	0	0
group_10169	hypothetical protein	0	0
group_1017	hypothetical protein	0	3
group_10170	hypothetical protein	0	0
group_10171	hypothetical protein	0	0
group_10172	hypothetical protein	0	0
group_10173	hypothetical protein	0	0
group_10174	hypothetical protein	0	0
group_10175	hypothetical protein	0	0
group_10176	hypothetical protein	0	0
group_10177	hypothetical protein	0	0
group_10178	hypothetical protein	0	0
group_10179	hypothetical protein	0	0
group_10180	hypothetical protein	0	0
group_10181	hypothetical protein	0	0
group_10182	hypothetical protein	0	0
group_10183	hypothetical protein	0	0
group_10184	hypothetical protein	0	0
group_10185	hypothetical protein	0	0
group_10186	hypothetical protein	0	0
group_10187	hypothetical protein	0	0
group_10188	hypothetical protein	0	0
group_10189	hypothetical protein	0	0
group_1019	hypothetical protein	0	0
group_10190	hypothetical protein	0	0
group_10191	hypothetical protein	0	0
group_10192	hypothetical protein	0	0
group_10193	hypothetical protein	0	0
group_10194	hypothetical protein	0	0
group_10195	hypothetical protein	0	0
group_10196	hypothetical protein	0	0
group_10197	hypothetical protein	0	0
group_10198	hypothetical protein	0	0
group_10199	hypothetical protein	0	0
group_102	IS1182 family transposase ISSth2	0	0
group_1020	hypothetical protein	0	0
group_10200	hypothetical protein	0	0
group_10201	hypothetical protein	0	0
group_10202	hypothetical protein	0	0
group_10203	hypothetical protein	0	0
group_10204	hypothetical protein	0	0
group_10205	hypothetical protein	0	0
group_10206	hypothetical protein	0	0
group_10207	hypothetical protein	0	0
group_10208	hypothetical protein	0	0
group_10209	hypothetical protein	0	0
group_1021	hypothetical protein	0	0
group_10210	hypothetical protein	0	0
group_10211	hypothetical protein	0	0
group_10212	hypothetical protein	0	0
group_10213	hypothetical protein	0	0
group_10214	hypothetical protein	0	0
group_10215	hypothetical protein	0	0
group_10216	hypothetical protein	0	0
group_10217	hypothetical protein	0	0
group_10218	hypothetical protein	0	0
group_10219	hypothetical protein	0	0
group_1022	hypothetical protein	0	0
group_10220	hypothetical protein	0	0
group_10221	hypothetical protein	0	0
group_10222	hypothetical protein	1	0
group_10223	hypothetical protein	0	0
group_10224	hypothetical protein	0	0
group_10225	hypothetical protein	0	0
group_10226	hypothetical protein	0	0
group_10227	hypothetical protein	0	0
group_10228	hypothetical protein	0	0
group_10229	hypothetical protein	0	0
group_1023	Heme sensor protein HssS	0	0
group_10230	hypothetical protein	0	0
group_10231	hypothetical protein	0	0
group_10232	hypothetical protein	0	0
group_10233	hypothetical protein	0	0
group_10234	hypothetical protein	0	0
group_10235	hypothetical protein	0	0
group_10236	hypothetical protein	0	0
group_10237	hypothetical protein	0	0
group_10238	hypothetical protein	0	0
group_10239	hypothetical protein	0	0
group_1024	Heme sensor protein HssS	0	0
group_10240	Galactose-6-phosphate isomerase subunit LacB	0	0
group_10241	Lactose phosphotransferase system repressor	0	0
group_10242	hypothetical protein	0	0
group_10243	hypothetical protein	0	0
group_10244	hypothetical protein	0	0
group_10245	hypothetical protein	1	0
group_10246	hypothetical protein	0	0
group_10247	hypothetical protein	0	0
group_10248	hypothetical protein	0	0
group_10249	hypothetical protein	0	0
group_1025	hypothetical protein	0	0
group_10251	hypothetical protein	0	0
group_10252	hypothetical protein	0	0
group_10253	hypothetical protein	0	0
group_10254	hypothetical protein	0	0
group_10255	hypothetical protein	0	0
group_10256	hypothetical protein	0	0
group_10258	hypothetical protein	0	0
group_10259	hypothetical protein	0	0
group_1026	hypothetical protein	0	0
group_10260	hypothetical protein	0	0
group_10261	hypothetical protein	0	0
group_10262	hypothetical protein	0	0
group_10263	hypothetical protein	0	0
group_10265	hypothetical protein	0	0
group_10266	hypothetical protein	0	0
group_10267	hypothetical protein	0	0
group_10268	hypothetical protein	1	0
group_10269	Tyrosine recombinase XerC	0	0
group_1027	hypothetical protein	0	0
group_10270	hypothetical protein	0	0
group_10271	hypothetical protein	0	0
group_10272	hypothetical protein	0	0
group_10273	hypothetical protein	0	0
group_10274	Copper-exporting P-type ATPase B	0	1
group_10276	hypothetical protein	0	0
group_10277	hypothetical protein	0	0
group_10278	hypothetical protein	0	0
group_10279	hypothetical protein	0	0
group_1028	Heme sensor protein HssS	0	0
group_10280	hypothetical protein	0	0
group_10281	hypothetical protein	0	0
group_10282	hypothetical protein	0	0
group_10283	hypothetical protein	0	0
group_10284	hypothetical protein	0	0
group_10285	hypothetical protein	0	0
group_10286	hypothetical protein	0	1
group_10287	hypothetical protein	0	0
group_10288	ABC-F type ribosomal protection protein Lsa(C)	0	0
group_1029	Heme sensor protein HssS	0	0
group_10290	hypothetical protein	0	0
group_10291	hypothetical protein	0	0
group_10292	hypothetical protein	0	0
group_10293	Toxin PezT	0	0
group_10294	Toxin PezT	0	0
group_10295	hypothetical protein	0	0
group_10296	hypothetical protein	0	0
group_10297	hypothetical protein	0	0
group_10298	hypothetical protein	0	0
group_10299	hypothetical protein	0	0
group_103	Putative lipid kinase YtlR	0	0
group_1030	Heme sensor protein HssS	0	0
group_10300	hypothetical protein	0	0
group_10301	hypothetical protein	0	0
group_10302	hypothetical protein	0	0
group_10303	hypothetical protein	2	0
group_10304	hypothetical protein	0	0
group_10305	hypothetical protein	0	0
group_10306	hypothetical protein	0	0
group_10307	hypothetical protein	0	0
group_10308	Antitoxin PezA	0	0
group_10309	hypothetical protein	0	0
group_1031	hypothetical protein	0	0
group_10310	hypothetical protein	0	0
group_10312	Toxin PezT	0	0
group_10313	Toxin PezT	0	0
group_10314	hypothetical protein	0	0
group_10315	hypothetical protein	0	0
group_10316	hypothetical protein	0	0
group_10317	hypothetical protein	1	0
group_10318	hypothetical protein	0	0
group_10319	hypothetical protein	2	0
group_1032	Heme sensor protein HssS	0	0
group_10320	hypothetical protein	0	0
group_10321	hypothetical protein	0	0
group_10323	hypothetical protein	0	1
group_10324	hypothetical protein	0	0
group_10325	hypothetical protein	1	0
group_10326	hypothetical protein	0	0
group_10327	hypothetical protein	0	0
group_10328	hypothetical protein	2	0
group_10329	hypothetical protein	0	0
group_1033	Heme sensor protein HssS	0	0
group_10330	hypothetical protein	0	0
group_10331	hypothetical protein	0	0
group_10332	hypothetical protein	0	0
group_10333	hypothetical protein	0	0
group_10334	hypothetical protein	0	1
group_10335	hypothetical protein	0	0
group_10336	hypothetical protein	1	0
group_10338	Arsenical pump-driving ATPase	0	0
group_1034	hypothetical protein	0	0
group_10340	hypothetical protein	0	0
group_10341	hypothetical protein	0	0
group_10343	hypothetical protein	0	0
group_10344	hypothetical protein	1	0
group_10345	hypothetical protein	0	0
group_10346	hypothetical protein	0	0
group_10347	hypothetical protein	0	0
group_10348	hypothetical protein	0	0
group_10349	hypothetical protein	0	0
group_1035	hypothetical protein	1	2
group_10350	hypothetical protein	0	0
group_10351	hypothetical protein	0	0
group_10352	hypothetical protein	5	2
group_10353	hypothetical protein	0	0
group_10354	hypothetical protein	0	0
group_10355	hypothetical protein	1	0
group_10356	hypothetical protein	0	0
group_10357	hypothetical protein	0	0
group_10358	hypothetical protein	0	0
group_10359	hypothetical protein	0	0
group_1036	hypothetical protein	0	0
group_10361	hypothetical protein	0	0
group_10362	Multidrug export protein MepA	0	0
group_10363	hypothetical protein	0	0
group_10364	hypothetical protein	0	0
group_10365	hypothetical protein	0	0
group_10366	hypothetical protein	1	0
group_10367	hypothetical protein	0	0
group_10368	hypothetical protein	5	3
group_10369	hypothetical protein	1	1
group_1037	hypothetical protein	1	1
group_10371	hypothetical protein	0	0
group_10372	hypothetical protein	0	0
group_10373	hypothetical protein	0	1
group_10374	hypothetical protein	0	0
group_10375	hypothetical protein	0	0
group_10376	hypothetical protein	0	0
group_10377	hypothetical protein	0	0
group_10378	hypothetical protein	0	0
group_10379	hypothetical protein	0	0
group_1038	hypothetical protein	0	2
group_10380	hypothetical protein	0	0
group_10381	hypothetical protein	1	0
group_10382	hypothetical protein	0	0
group_10383	hypothetical protein	0	0
group_10384	hypothetical protein	0	0
group_10385	hypothetical protein	0	0
group_10386	hypothetical protein	0	0
group_10387	hypothetical protein	0	0
group_10388	hypothetical protein	0	0
group_10389	hypothetical protein	0	0
group_1039	hypothetical protein	0	0
group_10390	hypothetical protein	0	0
group_10391	Tyrosine recombinase XerC	0	0
group_10392	Tyrosine recombinase XerC	0	0
group_10393	hypothetical protein	2	0
group_10394	hypothetical protein	0	0
group_10395	hypothetical protein	0	0
group_10396	hypothetical protein	0	0
group_10397	hypothetical protein	1	0
group_10398	hypothetical protein	0	0
group_10399	hypothetical protein	0	0
group_104	IS1182 family transposase ISSth2	0	0
group_1040	hypothetical protein	0	0
group_10400	hypothetical protein	0	0
group_10401	hypothetical protein	0	0
group_10402	hypothetical protein	0	0
group_10403	hypothetical protein	0	0
group_10404	hypothetical protein	0	0
group_10405	hypothetical protein	0	0
group_10406	hypothetical protein	0	0
group_10407	hypothetical protein	0	0
group_10408	hypothetical protein	0	1
group_10409	hypothetical protein	0	0
group_1041	hypothetical protein	1	0
group_10410	hypothetical protein	0	0
group_10411	hypothetical protein	1	0
group_10412	Multidrug export protein MepA	1	1
group_10413	hypothetical protein	0	0
group_10414	hypothetical protein	0	0
group_10415	hypothetical protein	0	0
group_10416	hypothetical protein	0	0
group_10417	Chromosome partition protein Smc	0	0
group_10418	hypothetical protein	1	0
group_10419	hypothetical protein	1	0
group_1042	hypothetical protein	0	1
group_10420	hypothetical protein	1	0
group_10421	hypothetical protein	0	0
group_10422	hypothetical protein	0	0
group_10423	hypothetical protein	0	0
group_10424	hypothetical protein	0	0
group_10425	hypothetical protein	1	0
group_10426	hypothetical protein	1	0
group_10427	hypothetical protein	0	0
group_10428	hypothetical protein	0	0
group_10429	hypothetical protein	0	0
group_1043	hypothetical protein	0	0
group_10430	hypothetical protein	0	2
group_10431	hypothetical protein	0	0
group_10432	hypothetical protein	0	0
group_10433	hypothetical protein	0	0
group_10434	hypothetical protein	0	0
group_10435	hypothetical protein	0	0
group_10436	hypothetical protein	0	1
group_10437	hypothetical protein	0	0
group_10438	hypothetical protein	0	0
group_10439	hypothetical protein	0	0
group_1044	ComG operon protein 1	1	1
group_10440	hypothetical protein	0	0
group_10441	hypothetical protein	0	0
group_10443	hypothetical protein	0	0
group_10444	hypothetical protein	0	0
group_10445	hypothetical protein	0	0
group_10446	putative ABC transporter ATP-binding protein	0	0
group_10447	putative ABC transporter ATP-binding protein	0	0
group_10448	Putative multidrug export ATP-binding/permease protein	1	0
group_1045	Putative type II secretion system protein F	0	0
group_10450	hypothetical protein	0	0
group_10452	hypothetical protein	0	0
group_10453	Tyrosine recombinase XerC	0	0
group_10454	Tyrosine recombinase XerC	0	0
group_10455	hypothetical protein	0	0
group_10456	hypothetical protein	0	0
group_10457	hypothetical protein	0	0
group_10458	hypothetical protein	0	0
group_10459	hypothetical protein	0	0
group_10460	hypothetical protein	0	0
group_10461	hypothetical protein	0	0
group_10462	hypothetical protein	0	0
group_10463	hypothetical protein	0	0
group_10464	hypothetical protein	0	0
group_10465	hypothetical protein	0	0
group_10466	hypothetical protein	0	0
group_10469	hypothetical protein	0	0
group_1047	ComG operon protein 1	0	0
group_10470	Tyrosine recombinase XerC	1	0
group_10471	hypothetical protein	0	0
group_10472	Ubiquinone/menaquinone biosynthesis C-methyltransferase UbiE	0	0
group_10473	Ubiquinone/menaquinone biosynthesis C-methyltransferase UbiE	0	0
group_10475	hypothetical protein	0	0
group_10476	hypothetical protein	1	0
group_10477	hypothetical protein	0	0
group_10478	hypothetical protein	0	0
group_10479	hypothetical protein	0	0
group_1048	Putative type II secretion system protein F	0	0
group_10480	hypothetical protein	0	0
group_10481	hypothetical protein	0	0
group_10482	hypothetical protein	0	0
group_10483	hypothetical protein	0	0
group_10484	hypothetical protein	0	0
group_10485	hypothetical protein	0	0
group_10486	hypothetical protein	0	0
group_10488	DNA replication and repair protein RecF	0	0
group_10489	hypothetical protein	0	0
group_1049	ComG operon protein 1	0	0
group_10490	hypothetical protein	0	0
group_10491	hypothetical protein	0	0
group_10492	hypothetical protein	0	0
group_10494	hypothetical protein	0	0
group_10495	hypothetical protein	0	1
group_10496	hypothetical protein	2	0
group_10497	hypothetical protein	0	0
group_10498	hypothetical protein	0	0
group_10499	hypothetical protein	0	0
group_105	IS1182 family transposase ISSth2	0	0
group_10501	Putative DNA repair helicase RadD	0	0
group_10502	hypothetical protein	0	0
group_10503	hypothetical protein	0	0
group_10504	hypothetical protein	0	0
group_10505	hypothetical protein	0	0
group_10506	hypothetical protein	1	0
group_10507	Bacitracin export permease protein BceB	0	0
group_10508	Bacitracin export permease protein BceB	0	0
group_10509	hypothetical protein	0	0
group_1051	ComG operon protein 1	0	0
group_10510	hypothetical protein	0	0
group_10511	hypothetical protein	0	0
group_10512	hypothetical protein	0	0
group_10513	Energy-coupling factor transporter transmembrane protein EcfT	0	0
group_10514	hypothetical protein	0	2
group_10515	hypothetical protein	0	0
group_10516	hypothetical protein	0	0
group_10517	hypothetical protein	0	0
group_10518	hypothetical protein	0	0
group_10519	hypothetical protein	0	0
group_1052	Putative type II secretion system protein F	0	0
group_10520	hypothetical protein	0	0
group_10521	hypothetical protein	0	0
group_10522	hypothetical protein	0	0
group_10523	hypothetical protein	0	0
group_10525	Tyrosine recombinase XerD	0	0
group_10526	hypothetical protein	0	0
group_10527	hypothetical protein	0	0
group_10528	hypothetical protein	1	0
group_10529	hypothetical protein	0	0
group_1053	Putative type II secretion system protein F	0	0
group_10530	hypothetical protein	0	0
group_10531	hypothetical protein	0	0
group_10532	hypothetical protein	0	0
group_10533	hypothetical protein	0	0
group_10534	hypothetical protein	0	0
group_10535	hypothetical protein	2	0
group_10536	hypothetical protein	0	0
group_10537	hypothetical protein	0	0
group_10538	hypothetical protein	0	0
group_1054	hypothetical protein	0	0
group_10540	Lactococcin-G-processing and transport ATP-binding protein LagD	0	0
group_10542	Serine acetyltransferase	0	0
group_10545	Fluorothreonine transaldolase	1	0
group_10546	hypothetical protein	0	0
group_10547	IS3 family transposase ISRgn1	0	0
group_10548	IS3 family transposase ISRgn1	0	0
group_10549	IS3 family transposase ISRgn1	0	0
group_1055	Putative type II secretion system protein F	0	0
group_10550	IS3 family transposase ISRgn1	0	0
group_10551	IS3 family transposase ISRgn1	0	0
group_10552	IS3 family transposase ISRgn1	0	0
group_10553	IS3 family transposase ISRgn1	0	0
group_10554	IS3 family transposase ISRgn1	0	0
group_10555	IS3 family transposase ISRgn1	0	0
group_10556	IS3 family transposase ISRgn1	0	0
group_10557	IS630 family transposase ISStso1	0	0
group_10558	IS630 family transposase ISStso1	0	0
group_10559	hypothetical protein	0	0
group_1056	hypothetical protein	0	0
group_10560	IS630 family transposase ISStso1	0	0
group_10561	IS630 family transposase ISStso1	0	0
group_10562	IS630 family transposase ISStso1	0	0
group_10563	hypothetical protein	0	0
group_10564	hypothetical protein	0	0
group_10565	hypothetical protein	0	0
group_10566	hypothetical protein	1	0
group_10567	hypothetical protein	0	0
group_10568	hypothetical protein	0	1
group_10569	hypothetical protein	0	0
group_1057	ISAs1 family transposase ISSeq10	0	0
group_10570	hypothetical protein	0	0
group_10571	hypothetical protein	0	0
group_10572	hypothetical protein	0	0
group_10574	hypothetical protein	0	2
group_10575	Multidrug export protein MepA	3	0
group_10576	Single-stranded DNA-binding protein	0	0
group_10577	hypothetical protein	2	0
group_10578	hypothetical protein	0	0
group_10579	hypothetical protein	0	0
group_1058	ISAs1 family transposase ISSeq10	0	0
group_10580	Putative HMP/thiamine import ATP-binding protein YkoD	1	0
group_10581	hypothetical protein	0	0
group_10582	hypothetical protein	0	0
group_10583	hypothetical protein	0	0
group_10584	hypothetical protein	0	0
group_10585	hypothetical protein	0	0
group_10586	hypothetical protein	0	0
group_10587	hypothetical protein	0	0
group_10588	hypothetical protein	0	1
group_10589	hypothetical protein	0	0
group_1059	ISAs1 family transposase ISSeq10	0	0
group_10590	hypothetical protein	0	0
group_10591	hypothetical protein	0	0
group_10592	hypothetical protein	0	0
group_10593	hypothetical protein	0	0
group_10594	hypothetical protein	0	0
group_10595	hypothetical protein	0	0
group_10596	hypothetical protein	0	0
group_10597	hypothetical protein	0	0
group_10598	hypothetical protein	0	0
group_10599	hypothetical protein	1	0
group_106	hypothetical protein	0	0
group_1060	ISAs1 family transposase ISSeq10	0	0
group_10600	Chromosome partition protein Smc	0	1
group_10601	hypothetical protein	0	0
group_10602	hypothetical protein	0	0
group_10603	hypothetical protein	1	0
group_10604	DNA topoisomerase 3	0	0
group_10605	hypothetical protein	0	0
group_10606	hypothetical protein	0	0
group_10607	hypothetical protein	0	0
group_10608	hypothetical protein	1	0
group_10609	hypothetical protein	0	0
group_1061	ISAs1 family transposase ISSeq10	1	0
group_10610	hypothetical protein	0	0
group_10611	hypothetical protein	0	0
group_10612	hypothetical protein	0	0
group_10613	tRNA-Leu(caa)	0	0
group_10614	hypothetical protein	0	0
group_10615	hypothetical protein	0	0
group_10616	hypothetical protein	0	0
group_10617	hypothetical protein	0	0
group_10618	hypothetical protein	0	0
group_10619	hypothetical protein	0	0
group_1062	hypothetical protein	0	0
group_10620	hypothetical protein	0	0
group_10622	hypothetical protein	0	0
group_10625	hypothetical protein	0	0
group_10626	hypothetical protein	0	0
group_10627	hypothetical protein	0	0
group_10628	hypothetical protein	0	0
group_10629	hypothetical protein	0	0
group_1063	hypothetical protein	0	0
group_10630	hypothetical protein	0	0
group_10631	hypothetical protein	0	0
group_10632	hypothetical protein	0	0
group_10633	hypothetical protein	0	0
group_10634	hypothetical protein	0	0
group_10635	hypothetical protein	0	0
group_10636	hypothetical protein	0	0
group_10637	hypothetical protein	0	0
group_10638	hypothetical protein	0	0
group_10639	hypothetical protein	0	0
group_1064	hypothetical protein	0	0
group_10640	hypothetical protein	0	0
group_10641	hypothetical protein	0	0
group_10642	hypothetical protein	0	0
group_10643	hypothetical protein	0	0
group_10644	hypothetical protein	0	0
group_10645	hypothetical protein	0	0
group_10646	hypothetical protein	0	0
group_10647	hypothetical protein	0	0
group_10648	hypothetical protein	0	0
group_10649	hypothetical protein	0	0
group_1065	ISAs1 family transposase ISSeq10	0	0
group_10650	hypothetical protein	0	0
group_10651	hypothetical protein	0	0
group_10652	hypothetical protein	0	0
group_10653	hypothetical protein	0	0
group_10654	hypothetical protein	0	0
group_10655	hypothetical protein	0	0
group_10656	hypothetical protein	0	0
group_10657	hypothetical protein	0	0
group_10658	hypothetical protein	0	0
group_10659	hypothetical protein	0	0
group_1066	hypothetical protein	0	0
group_10660	hypothetical protein	0	0
group_10661	hypothetical protein	0	0
group_10662	hypothetical protein	0	0
group_10663	hypothetical protein	0	0
group_10664	hypothetical protein	0	0
group_10665	hypothetical protein	0	0
group_10666	hypothetical protein	0	0
group_10667	hypothetical protein	0	0
group_10668	hypothetical protein	0	0
group_10669	hypothetical protein	0	0
group_1067	ISAs1 family transposase ISSeq10	0	0
group_10670	hypothetical protein	1	1
group_10671	Cell surface antigen I/II	0	0
group_10672	hypothetical protein	0	0
group_10673	hypothetical protein	0	0
group_10675	hypothetical protein	0	0
group_10676	hypothetical protein	0	0
group_10677	hypothetical protein	0	0
group_10678	hypothetical protein	2	0
group_10679	hypothetical protein	0	0
group_1068	hypothetical protein	0	0
group_10680	hypothetical protein	1	0
group_10681	hypothetical protein	0	0
group_10682	hypothetical protein	0	0
group_10683	hypothetical protein	0	0
group_10684	hypothetical protein	0	0
group_10685	hypothetical protein	0	2
group_10686	hypothetical protein	0	0
group_10687	hypothetical protein	0	0
group_10688	hypothetical protein	0	0
group_10689	hypothetical protein	2	0
group_1069	ISAs1 family transposase ISSeq10	0	0
group_10690	hypothetical protein	1	0
group_10691	hypothetical protein	0	0
group_10692	hypothetical protein	0	0
group_10693	hypothetical protein	0	0
group_10694	hypothetical protein	0	0
group_10695	hypothetical protein	0	0
group_10696	hypothetical protein	0	0
group_10697	hypothetical protein	0	0
group_10698	hypothetical protein	0	0
group_10699	hypothetical protein	0	0
group_107	hypothetical protein	0	0
group_1070	ISAs1 family transposase ISSeq10	0	0
group_10700	Putative HMP/thiamine import ATP-binding protein YkoD	1	1
group_10701	hypothetical protein	0	0
group_10702	hypothetical protein	0	0
group_10703	hypothetical protein	1	0
group_10704	hypothetical protein	0	1
group_10705	hypothetical protein	0	0
group_10706	hypothetical protein	1	0
group_10707	hypothetical protein	0	0
group_10708	hypothetical protein	0	0
group_10709	hypothetical protein	0	0
group_1071	ISAs1 family transposase ISSeq10	0	0
group_10710	hypothetical protein	1	0
group_10711	hypothetical protein	0	0
group_10712	hypothetical protein	0	0
group_10713	hypothetical protein	0	0
group_10714	hypothetical protein	0	0
group_10715	hypothetical protein	0	0
group_10716	hypothetical protein	0	0
group_10717	tRNA-Ala(tgc)	0	0
group_10718	tRNA-Ala(tgc)	0	0
group_10719	tRNA-Ala(tgc)	0	0
group_1072	ISAs1 family transposase ISSeq10	1	0
group_10720	hypothetical protein	0	0
group_10721	hypothetical protein	0	0
group_10722	hypothetical protein	0	0
group_10723	hypothetical protein	0	0
group_10724	hypothetical protein	0	0
group_10725	hypothetical protein	0	0
group_10726	hypothetical protein	1	0
group_10727	hypothetical protein	0	0
group_10728	hypothetical protein	1	0
group_10729	hypothetical protein	0	0
group_1073	ISAs1 family transposase ISSeq10	0	0
group_10730	hypothetical protein	0	0
group_10731	hypothetical protein	0	0
group_10732	hypothetical protein	0	0
group_10734	hypothetical protein	0	0
group_10735	hypothetical protein	0	0
group_10736	D-alanine--poly(phosphoribitol) ligase subunit 1	0	0
group_10737	D-alanine--poly(phosphoribitol) ligase subunit 1	0	0
group_10738	hypothetical protein	0	0
group_10739	hypothetical protein	0	0
group_1074	ISAs1 family transposase ISSeq10	0	0
group_10740	hypothetical protein	0	0
group_10741	hypothetical protein	0	0
group_10742	hypothetical protein	0	0
group_10743	hypothetical protein	0	0
group_10745	hypothetical protein	0	0
group_10746	hypothetical protein	0	0
group_10747	hypothetical protein	0	0
group_10749	O-antigen biosynthesis glycosyltransferase WbnJ	0	0
group_1075	hypothetical protein	0	0
group_10750	Replication protein RepB	0	0
group_10751	hypothetical protein	0	0
group_10752	hypothetical protein	0	0
group_10753	hypothetical protein	0	0
group_10754	hypothetical protein	0	0
group_10755	hypothetical protein	0	0
group_10756	hypothetical protein	0	0
group_10757	hypothetical protein	0	0
group_10758	hypothetical protein	0	0
group_10759	hypothetical protein	0	0
group_1076	ISAs1 family transposase ISSeq10	0	0
group_10761	hypothetical protein	0	0
group_10762	hypothetical protein	0	0
group_10763	hypothetical protein	0	0
group_10764	hypothetical protein	0	0
group_10765	hypothetical protein	0	0
group_10766	hypothetical protein	0	0
group_10767	hypothetical protein	0	0
group_10768	hypothetical protein	0	0
group_10769	putative ABC transporter ATP-binding protein	0	0
group_1077	ISAs1 family transposase ISSeq10	0	0
group_10770	putative ABC transporter ATP-binding protein	0	0
group_10771	hypothetical protein	0	0
group_10772	hypothetical protein	0	0
group_10773	hypothetical protein	0	0
group_10774	hypothetical protein	0	0
group_10777	hypothetical protein	0	0
group_10778	hypothetical protein	0	0
group_10779	hypothetical protein	0	0
group_1078	ISAs1 family transposase ISSeq10	0	0
group_10780	hypothetical protein	0	0
group_10782	hypothetical protein	0	0
group_10783	hypothetical protein	0	0
group_10784	hypothetical protein	0	0
group_10785	hypothetical protein	0	0
group_10786	hypothetical protein	0	0
group_10787	hypothetical protein	0	0
group_10788	hypothetical protein	0	0
group_10789	hypothetical protein	0	0
group_1079	ISAs1 family transposase ISSeq10	0	0
group_10790	hypothetical protein	0	0
group_10791	hypothetical protein	0	0
group_10792	hypothetical protein	0	0
group_10793	hypothetical protein	0	0
group_10794	hypothetical protein	0	0
group_10795	hypothetical protein	0	0
group_10796	hypothetical protein	0	0
group_10797	hypothetical protein	0	0
group_10798	hypothetical protein	0	0
group_10799	hypothetical protein	0	0
group_108	hypothetical protein	0	0
group_1080	ISAs1 family transposase ISSeq10	0	0
group_10800	hypothetical protein	0	0
group_10801	hypothetical protein	0	0
group_10802	hypothetical protein	0	0
group_10803	hypothetical protein	0	0
group_10804	hypothetical protein	0	0
group_10805	hypothetical protein	0	0
group_10806	hypothetical protein	0	0
group_10807	hypothetical protein	0	0
group_10808	hypothetical protein	2	0
group_10809	hypothetical protein	0	0
group_1081	ISAs1 family transposase ISSeq10	0	0
group_10810	hypothetical protein	0	0
group_10811	hypothetical protein	0	0
group_10812	hypothetical protein	0	0
group_10813	hypothetical protein	0	0
group_10815	tRNA-Lys(ttt)	0	0
group_10816	tRNA-Lys(ttt)	0	0
group_10817	tRNA-Lys(ttt)	0	0
group_10818	tRNA-Lys(ttt)	0	0
group_10819	tRNA-Lys(ttt)	0	0
group_1082	hypothetical protein	0	0
group_10820	tRNA-Lys(ttt)	0	0
group_10821	tRNA-Lys(ttt)	0	0
group_10822	tRNA-Lys(ttt)	0	0
group_10823	tRNA-Lys(ttt)	0	0
group_10824	tRNA-Lys(ttt)	0	0
group_10825	tRNA-Lys(ttt)	0	0
group_10826	tRNA-Lys(ttt)	0	0
group_10827	tRNA-Lys(ttt)	0	0
group_10828	tRNA-Lys(ttt)	0	0
group_10829	tRNA-Lys(ttt)	0	0
group_1083	hypothetical protein	0	0
group_10830	hypothetical protein	0	0
group_10831	hypothetical protein	0	0
group_10832	hypothetical protein	0	0
group_10834	30S ribosomal protein S10	0	0
group_10836	30S ribosomal protein S19	0	0
group_10838	30S ribosomal protein S19	0	0
group_1084	ISAs1 family transposase ISSeq10	0	0
group_10842	50S ribosomal protein L36	0	0
group_10843	hypothetical protein	0	0
group_10848	putative ABC transporter ATP-binding protein	1	0
group_1085	ISAs1 family transposase ISSeq10	0	0
group_10851	hypothetical protein	0	0
group_10852	hypothetical protein	0	0
group_10854	Prophage integrase IntS	0	0
group_10855	hypothetical protein	0	0
group_10856	hypothetical protein	0	0
group_10858	hypothetical protein	2	0
group_1086	ISAs1 family transposase ISSeq10	0	0
group_10860	hypothetical protein	2	0
group_10862	hypothetical protein	1	0
group_10864	hypothetical protein	0	0
group_10865	hypothetical protein	0	0
group_10867	hypothetical protein	0	0
group_1087	ISAs1 family transposase ISSeq10	0	0
group_10870	hypothetical protein	0	0
group_10871	hypothetical protein	0	0
group_10872	hypothetical protein	0	0
group_10874	hypothetical protein	0	0
group_10878	hypothetical protein	0	0
group_10879	hypothetical protein	0	1
group_1088	ISAs1 family transposase ISSeq10	0	0
group_10880	hypothetical protein	1	1
group_10881	hypothetical protein	0	0
group_10882	hypothetical protein	1	0
group_10883	hypothetical protein	0	1
group_10884	hypothetical protein	1	0
group_10885	hypothetical protein	0	0
group_10886	hypothetical protein	0	0
group_10887	hypothetical protein	0	0
group_10888	hypothetical protein	0	0
group_10889	hypothetical protein	0	0
group_1089	ISAs1 family transposase ISSeq10	0	0
group_10890	hypothetical protein	0	0
group_10891	hypothetical protein	0	0
group_10892	hypothetical protein	0	0
group_10893	hypothetical protein	0	0
group_10894	hypothetical protein	0	0
group_10895	hypothetical protein	0	0
group_10896	hypothetical protein	0	0
group_10897	hypothetical protein	0	0
group_10898	hypothetical protein	0	0
group_10899	hypothetical protein	1	0
group_109	IS1182 family transposase ISSth2	0	0
group_1090	ISAs1 family transposase ISSeq10	0	0
group_10900	hypothetical protein	0	0
group_10901	hypothetical protein	0	0
group_10902	hypothetical protein	0	0
group_10904	hypothetical protein	1	0
group_10905	hypothetical protein	1	0
group_1091	ISAs1 family transposase ISSeq10	0	0
group_10911	hypothetical protein	0	0
group_10914	hypothetical protein	0	0
group_10915	hypothetical protein	0	0
group_10916	hypothetical protein	0	0
group_10919	30S ribosomal protein S20	0	0
group_1092	ISAs1 family transposase ISSeq10	0	0
group_10920	hypothetical protein	1	0
group_10923	hypothetical protein	0	0
group_10929	hypothetical protein	0	0
group_1093	ISAs1 family transposase ISSeq10	0	0
group_10930	hypothetical protein	0	0
group_10931	hypothetical protein	0	0
group_10933	Adenine phosphoribosyltransferase	0	0
group_10935	hypothetical protein	0	0
group_10938	DNA primase	0	0
group_10939	hypothetical protein	0	0
group_1094	ISAs1 family transposase ISSeq10	0	0
group_10941	hypothetical protein	0	0
group_10942	hypothetical protein	2	0
group_10943	30S ribosomal protein S16	0	0
group_10944	30S ribosomal protein S16	0	0
group_10947	hypothetical protein	0	0
group_10948	hypothetical protein	0	0
group_10949	hypothetical protein	0	0
group_1095	ISAs1 family transposase ISSeq10	0	0
group_10953	hypothetical protein	0	0
group_10955	hypothetical protein	0	0
group_1096	ISAs1 family transposase ISSeq10	0	0
group_10963	hypothetical protein	0	0
group_10964	Thioredoxin	0	0
group_10966	hypothetical protein	0	0
group_10969	30S ribosomal protein S12	0	0
group_1097	ISAs1 family transposase ISSeq10	0	0
group_10971	hypothetical protein	0	0
group_10973	Ascorbate-specific PTS system EIIB component	0	0
group_10976	hypothetical protein	0	0
group_10977	hypothetical protein	0	0
group_10978	hypothetical protein	0	0
group_10979	hypothetical protein	0	0
group_1098	ISAs1 family transposase ISSeq10	0	0
group_10980	hypothetical protein	0	0
group_10981	hypothetical protein	0	0
group_10982	hypothetical protein	0	0
group_10983	hypothetical protein	0	0
group_10984	hypothetical protein	0	0
group_10985	putative phosphotransferase enzyme IIB component	0	0
group_10986	putative phosphotransferase enzyme IIB component	0	0
group_10987	hypothetical protein	0	0
group_10988	hypothetical protein	0	0
group_10989	hypothetical protein	0	0
group_1099	ISAs1 family transposase ISSeq10	0	0
group_10990	hypothetical protein	0	0
group_10991	hypothetical protein	0	0
group_10992	hypothetical protein	0	0
group_10993	hypothetical protein	0	0
group_10994	hypothetical protein	0	0
group_10995	hypothetical protein	0	0
group_10996	hypothetical protein	0	0
group_10997	hypothetical protein	0	0
group_10998	hypothetical protein	0	0
group_10999	hypothetical protein	0	0
group_11	IS1182 family transposase ISSag8	0	0
group_110	IS1182 family transposase ISSth2	0	0
group_1100	ISAs1 family transposase ISSeq10	0	0
group_11000	hypothetical protein	0	0
group_11009	PTS system galactitol-specific EIIA component	0	0
group_1101	ISAs1 family transposase ISSeq10	0	0
group_11010	hypothetical protein	0	0
group_11011	hypothetical protein	0	0
group_11012	hypothetical protein	0	0
group_11013	hypothetical protein	0	0
group_11014	hypothetical protein	0	0
group_11015	hypothetical protein	0	0
group_11016	hypothetical protein	0	0
group_11017	hypothetical protein	0	0
group_11018	hypothetical protein	0	0
group_11019	hypothetical protein	0	0
group_1102	ISAs1 family transposase ISSeq10	0	0
group_11020	hypothetical protein	2	0
group_11021	hypothetical protein	0	0
group_11022	hypothetical protein	2	1
group_11023	hypothetical protein	0	0
group_11024	hypothetical protein	0	0
group_11025	hypothetical protein	0	0
group_11026	hypothetical protein	0	0
group_11027	hypothetical protein	0	0
group_11028	hypothetical protein	0	0
group_11029	hypothetical protein	0	0
group_1103	ISAs1 family transposase ISSeq10	0	0
group_11030	hypothetical protein	0	0
group_11031	hypothetical protein	0	0
group_11032	hypothetical protein	0	0
group_11033	hypothetical protein	0	0
group_11034	hypothetical protein	0	0
group_11035	hypothetical protein	0	0
group_11036	hypothetical protein	0	0
group_11038	hypothetical protein	0	0
group_11039	hypothetical protein	0	0
group_1104	ISAs1 family transposase ISSeq10	1	0
group_11040	hypothetical protein	0	0
group_11041	hypothetical protein	0	0
group_11042	hypothetical protein	0	0
group_11043	hypothetical protein	0	0
group_11044	hypothetical protein	0	0
group_11045	hypothetical protein	0	0
group_11046	hypothetical protein	0	0
group_11047	hypothetical protein	0	0
group_11048	hypothetical protein	0	0
group_11049	hypothetical protein	0	0
group_11050	hypothetical protein	0	0
group_11051	hypothetical protein	0	0
group_11052	hypothetical protein	0	0
group_11053	hypothetical protein	0	0
group_11054	hypothetical protein	0	0
group_11055	hypothetical protein	0	0
group_11056	hypothetical protein	0	0
group_11057	hypothetical protein	0	0
group_11058	hypothetical protein	0	0
group_11059	hypothetical protein	0	0
group_1106	Alpha-glycerophosphate oxidase	0	0
group_11060	hypothetical protein	0	0
group_11061	hypothetical protein	0	0
group_11062	hypothetical protein	0	0
group_11063	hypothetical protein	0	0
group_11064	hypothetical protein	0	0
group_11065	hypothetical protein	0	0
group_11066	hypothetical protein	0	0
group_11067	hypothetical protein	0	0
group_11068	hypothetical protein	0	0
group_11069	hypothetical protein	0	0
group_1107	Alpha-glycerophosphate oxidase	0	0
group_11070	hypothetical protein	0	0
group_11071	hypothetical protein	0	0
group_11072	hypothetical protein	0	0
group_11074	hypothetical protein	0	0
group_11075	hypothetical protein	0	0
group_11076	hypothetical protein	0	0
group_11077	hypothetical protein	0	0
group_11078	hypothetical protein	0	0
group_11079	hypothetical protein	0	0
group_1108	Alpha-glycerophosphate oxidase	0	0
group_11080	hypothetical protein	0	0
group_11081	hypothetical protein	0	0
group_11082	hypothetical protein	0	0
group_11083	hypothetical protein	0	0
group_11084	hypothetical protein	0	0
group_11085	hypothetical protein	0	0
group_11086	hypothetical protein	0	0
group_11087	hypothetical protein	0	0
group_11088	hypothetical protein	0	0
group_11089	hypothetical protein	0	0
group_1109	Glycerol kinase	2	0
group_11090	hypothetical protein	0	0
group_11091	hypothetical protein	0	0
group_11092	hypothetical protein	0	0
group_11093	hypothetical protein	0	0
group_11094	hypothetical protein	0	0
group_11095	hypothetical protein	0	0
group_11096	hypothetical protein	0	0
group_11097	hypothetical protein	0	0
group_11098	hypothetical protein	2	0
group_11099	hypothetical protein	0	0
group_111	IS1182 family transposase ISSth2	0	0
group_11100	hypothetical protein	0	0
group_11101	hypothetical protein	0	0
group_11102	hypothetical protein	0	0
group_11104	hypothetical protein	0	0
group_11105	hypothetical protein	0	0
group_11106	hypothetical protein	0	0
group_11107	hypothetical protein	0	0
group_11108	hypothetical protein	0	0
group_11109	hypothetical protein	0	0
group_1111	hypothetical protein	0	0
group_11110	hypothetical protein	0	0
group_11111	hypothetical protein	0	0
group_11112	hypothetical protein	0	0
group_11113	hypothetical protein	0	0
group_11114	hypothetical protein	0	0
group_11115	hypothetical protein	0	0
group_11116	hypothetical protein	0	0
group_11117	hypothetical protein	0	0
group_11118	hypothetical protein	0	0
group_11119	hypothetical protein	0	0
group_1112	hypothetical protein	0	1
group_11120	hypothetical protein	0	0
group_11121	hypothetical protein	0	0
group_11122	hypothetical protein	0	0
group_11123	hypothetical protein	0	0
group_11124	Single-stranded DNA-binding protein	0	0
group_11125	hypothetical protein	0	0
group_11126	hypothetical protein	0	0
group_11127	hypothetical protein	0	0
group_11128	hypothetical protein	0	0
group_11129	hypothetical protein	0	0
group_1113	hypothetical protein	0	0
group_11130	hypothetical protein	0	0
group_11131	hypothetical protein	0	0
group_11132	hypothetical protein	0	0
group_11133	hypothetical protein	0	1
group_11134	hypothetical protein	0	0
group_11135	hypothetical protein	0	0
group_11137	hypothetical protein	0	0
group_11138	hypothetical protein	0	0
group_11139	Plasmid recombination enzyme	0	0
group_1114	hypothetical protein	0	0
group_11140	Plasmid recombination enzyme	0	0
group_11141	hypothetical protein	0	0
group_11142	hypothetical protein	0	0
group_11143	hypothetical protein	0	0
group_11144	hypothetical protein	0	0
group_11145	hypothetical protein	0	0
group_11146	hypothetical protein	0	0
group_11147	hypothetical protein	0	0
group_11148	hypothetical protein	0	0
group_11149	hypothetical protein	0	0
group_1115	hypothetical protein	0	0
group_11150	hypothetical protein	0	0
group_11151	hypothetical protein	0	0
group_11152	hypothetical protein	0	0
group_11153	hypothetical protein	0	0
group_11154	hypothetical protein	0	0
group_11155	hypothetical protein	0	0
group_11156	hypothetical protein	0	0
group_11157	hypothetical protein	0	0
group_11158	hypothetical protein	0	0
group_11159	hypothetical protein	0	0
group_1116	hypothetical protein	0	0
group_11160	hypothetical protein	0	0
group_11161	hypothetical protein	0	0
group_11162	hypothetical protein	0	0
group_11163	hypothetical protein	0	0
group_11164	hypothetical protein	0	0
group_11165	hypothetical protein	0	0
group_11166	hypothetical protein	0	0
group_11167	hypothetical protein	0	0
group_11168	hypothetical protein	0	0
group_11169	hypothetical protein	0	0
group_1117	IS3 family transposase IS861	0	0
group_11170	hypothetical protein	0	0
group_11171	hypothetical protein	0	0
group_11172	hypothetical protein	0	0
group_11173	hypothetical protein	0	0
group_11174	hypothetical protein	0	0
group_11175	hypothetical protein	0	0
group_11176	hypothetical protein	0	0
group_11177	hypothetical protein	0	0
group_11178	hypothetical protein	0	0
group_11179	hypothetical protein	0	0
group_1118	IS3 family transposase IS861	0	0
group_11180	hypothetical protein	0	0
group_11181	hypothetical protein	0	0
group_11182	hypothetical protein	0	0
group_11183	hypothetical protein	0	0
group_11184	hypothetical protein	0	0
group_11185	hypothetical protein	0	0
group_11186	hypothetical protein	0	0
group_11187	hypothetical protein	0	0
group_11188	hypothetical protein	0	0
group_11189	hypothetical protein	0	0
group_1119	IS3 family transposase IS861	0	0
group_11190	hypothetical protein	0	0
group_11191	hypothetical protein	0	0
group_11192	hypothetical protein	1	0
group_11193	hypothetical protein	0	0
group_11194	hypothetical protein	0	0
group_11195	hypothetical protein	0	0
group_11196	hypothetical protein	0	0
group_11197	hypothetical protein	0	0
group_11198	hypothetical protein	0	0
group_11199	hypothetical protein	0	0
group_112	hypothetical protein	0	0
group_1120	IS3 family transposase IS861	0	0
group_11200	hypothetical protein	0	0
group_11201	hypothetical protein	0	0
group_11202	Single-stranded DNA-binding protein	0	0
group_11203	Single-stranded DNA-binding protein	0	0
group_11204	Single-stranded DNA-binding protein	0	0
group_11205	Single-stranded DNA-binding protein	0	0
group_11206	hypothetical protein	0	0
group_11207	hypothetical protein	0	0
group_11208	hypothetical protein	0	0
group_11209	hypothetical protein	0	0
group_1121	IS3 family transposase IS861	0	0
group_11210	hypothetical protein	0	0
group_11211	hypothetical protein	0	0
group_11212	hypothetical protein	0	0
group_11213	hypothetical protein	0	0
group_11214	hypothetical protein	0	0
group_11215	hypothetical protein	0	0
group_11216	hypothetical protein	0	0
group_11217	hypothetical protein	0	0
group_11218	hypothetical protein	0	0
group_11219	hypothetical protein	0	0
group_1122	IS3 family transposase IS861	0	0
group_11220	hypothetical protein	1	0
group_11221	hypothetical protein	0	0
group_11222	hypothetical protein	0	0
group_11223	hypothetical protein	0	0
group_11224	hypothetical protein	0	0
group_11225	hypothetical protein	0	0
group_11226	hypothetical protein	0	0
group_11227	hypothetical protein	0	0
group_11228	hypothetical protein	0	0
group_11229	hypothetical protein	0	0
group_1123	IS3 family transposase IS861	0	0
group_11230	hypothetical protein	0	0
group_11231	hypothetical protein	0	0
group_11232	hypothetical protein	0	0
group_11233	hypothetical protein	0	0
group_11234	hypothetical protein	0	0
group_11235	hypothetical protein	0	0
group_11236	hypothetical protein	0	0
group_11237	hypothetical protein	0	0
group_11238	hypothetical protein	0	0
group_11239	hypothetical protein	0	0
group_1124	IS3 family transposase IS861	0	0
group_11240	hypothetical protein	0	0
group_11241	hypothetical protein	0	0
group_11242	hypothetical protein	0	0
group_11243	hypothetical protein	0	0
group_11244	hypothetical protein	0	0
group_11245	hypothetical protein	0	0
group_11246	hypothetical protein	0	0
group_11247	hypothetical protein	0	0
group_11248	hypothetical protein	0	0
group_11249	hypothetical protein	0	0
group_1125	IS3 family transposase IS861	0	0
group_11250	hypothetical protein	0	0
group_11251	hypothetical protein	0	0
group_11252	hypothetical protein	0	0
group_11253	hypothetical protein	0	0
group_11254	hypothetical protein	0	0
group_11255	hypothetical protein	0	0
group_11256	hypothetical protein	0	0
group_11257	hypothetical protein	0	0
group_11258	hypothetical protein	0	0
group_11259	hypothetical protein	0	0
group_1126	IS3 family transposase IS861	0	0
group_11260	hypothetical protein	0	0
group_11261	hypothetical protein	0	0
group_11262	hypothetical protein	0	0
group_11263	hypothetical protein	0	0
group_11264	hypothetical protein	0	0
group_11265	hypothetical protein	0	0
group_11266	hypothetical protein	0	0
group_11267	hypothetical protein	0	0
group_11268	hypothetical protein	0	0
group_11269	hypothetical protein	0	0
group_1127	IS3 family transposase IS861	0	0
group_11270	hypothetical protein	0	0
group_11271	hypothetical protein	0	0
group_11272	hypothetical protein	0	0
group_11273	hypothetical protein	0	0
group_11274	hypothetical protein	0	0
group_11275	hypothetical protein	0	0
group_11276	hypothetical protein	0	0
group_11277	hypothetical protein	0	0
group_11278	hypothetical protein	0	0
group_11279	6-phospho-beta-galactosidase	0	0
group_1128	IS3 family transposase IS861	0	0
group_11280	Tagatose 1,6-diphosphate aldolase	0	0
group_11281	hypothetical protein	0	0
group_11282	Toxin PezT	0	0
group_11283	hypothetical protein	0	0
group_11284	hypothetical protein	0	0
group_11285	hypothetical protein	0	0
group_11286	hypothetical protein	0	0
group_11287	hypothetical protein	0	0
group_11289	hypothetical protein	0	0
group_1129	IS3 family transposase IS861	0	0
group_11290	hypothetical protein	0	0
group_11291	hypothetical protein	0	0
group_11292	Group II intron-encoded protein LtrA	0	0
group_11294	Group II intron-encoded protein LtrA	0	0
group_11295	hypothetical protein	0	0
group_113	hypothetical protein	0	0
group_1130	IS3 family transposase IS861	0	0
group_11300	hypothetical protein	0	0
[truncated: 16,915 more rows]

## Sheet: pyogenes
Gene	Annotation	Recent	Ancestral
aadK	Aminoglycoside 6-adenylyltransferase	0	0
accA	Acetyl-coenzyme A carboxylase carboxyl transferase subunit alpha	7	1
accB	Biotin carboxyl carrier protein of acetyl-CoA carboxylase	1	0
accC	Biotin carboxylase	0	0
accD	Acetyl-coenzyme A carboxylase carboxyl transferase subunit beta	5	1
accD_2	Acetyl-coenzyme A carboxylase carboxyl transferase subunit beta	0	0
ackA	Acetate kinase	8	0
ackA_2	Acetate kinase	0	0
acoA	Acetoin:2,6-dichlorophenolindophenol oxidoreductase subunit alpha	8	2
acpP_1	Acyl carrier protein	0	0
acpP_2	Acyl carrier protein	2	0
acpP_3	Acyl carrier protein	0	0
acpS	Holo-[acyl-carrier-protein] synthase	2	0
act	Methanol dehydrogenase activator	0	0
acyP	Acylphosphatase	3	0
acyP_2	Acylphosphatase	0	0
adcR	Transcriptional regulator AdcR	2	1
addA	ATP-dependent helicase/nuclease subunit A	0	0
addA_1	ATP-dependent helicase/nuclease subunit A	0	0
addA_2	ATP-dependent helicase/nuclease subunit A	0	0
adeP	Adenine permease AdeP	2	0
adh	Alcohol dehydrogenase	0	1
adhA	Alcohol dehydrogenase 1	2	0
adhA_2	Alcohol dehydrogenase 1	0	0
adhE	Aldehyde-alcohol dehydrogenase	12	0
adhE_1	Aldehyde-alcohol dehydrogenase	0	0
adhE_2	Aldehyde-alcohol dehydrogenase	0	0
adk	Adenylate kinase	2	0
adk_2	Adenylate kinase	0	0
agaA	N-acetylgalactosamine-6-phosphate deacetylase	0	1
agaC_1	N-acetylgalactosamine permease IIC component 1	4	0
agaC_2	N-acetylgalactosamine permease IIC component 1	6	2
agaS	Putative D-galactosamine-6-phosphate deaminase AgaS	2	2
agaS_1	hypothetical protein	0	0
agaS_2	Putative D-galactosamine-6-phosphate deaminase AgaS	0	0
agaS_3	Putative D-galactosamine-6-phosphate deaminase AgaS	0	0
agrA	Accessory gene regulator A	3	0
agrA_1	Accessory gene regulator A	0	0
agrA_2	Accessory gene regulator A	2	0
ahpC	Alkyl hydroperoxide reductase C	1	0
ahpF	NADH dehydrogenase	4	0
alaA	Glutamate-pyruvate aminotransferase AlaA	3	0
alaS	Alanine--tRNA ligase	5	0
alaS_1	Alanine--tRNA ligase	0	0
alaS_2	Alanine--tRNA ligase	0	0
alaS_3	Alanine--tRNA ligase	0	0
alaS_4	Alanine--tRNA ligase	0	0
alr	Alanine racemase	4	0
alsT	Amino-acid carrier protein AlsT	2	0
alsT_2	Amino-acid carrier protein AlsT	0	0
amyA	Cyclomaltodextrin glucanotransferase	0	0
ansB	L-asparaginase	1	0
ant1	Streptomycin 3''-adenylyltransferase	0	0
apbE	FAD:protein FMN transferase	0	0
aphA	Class B acid phosphatase	1	0
aphA_2	Aminoglycoside 3'-phosphotransferase	0	0
aplIM	Modification methylase AplI	0	0
aplIR	Type-2 restriction enzyme AplI	0	0
appA	hypothetical protein	0	0
apt	Adenine phosphoribosyltransferase	0	1
apt_2	Adenine phosphoribosyltransferase	0	0
araC	putative response regulatory protein	5	0
araD	L-ribulose-5-phosphate 4-epimerase AraD	8	2
araQ_1	L-arabinose transport system permease protein AraQ	3	0
araQ_2	L-arabinose transport system permease protein AraQ	2	0
araQ_3	L-arabinose transport system permease protein AraQ	0	0
araR	Arabinose metabolism transcriptional repressor	8	0
arcA	Arginine deiminase	1	0
arcA_1	Arginine deiminase	0	0
arcB	Ornithine carbamoyltransferase, catabolic	2	0
arcC1	Carbamate kinase 1	4	0
argD	Acetylornithine aminotransferase	0	0
argR_1	Arginine repressor	1	0
argR_2	Arginine repressor	2	1
argR_3	Arginine repressor	0	1
argS	Arginine--tRNA ligase	8	1
arlR_1	Response regulator ArlR	0	0
arlR_2	Response regulator ArlR	1	0
arlR_3	Response regulator ArlR	0	0
arlS	hypothetical protein	0	0
arnC	Undecaprenyl-phosphate 4-deoxy-4-formamido-L-arabinose transferase	1	0
aroA_1	Protein AroA(G)	1	0
aroA_2	3-phosphoshikimate 1-carboxyvinyltransferase	6	0
aroB	3-dehydroquinate synthase	3	0
aroC	Chorismate synthase	1	0
aroD	3-dehydroquinate dehydratase	2	0
aroE_1	Shikimate dehydrogenase (NADP(+))	0	0
aroE_2	Shikimate dehydrogenase (NADP(+))	2	0
aroK	Shikimate kinase	2	0
aroQ	3-dehydroquinate dehydratase	0	0
arp4	M protein, serotype 49	12	18
arsC	Arsenate reductase	2	0
artM_1	Arginine transport ATP-binding protein ArtM	5	2
artM_2	Arginine transport ATP-binding protein ArtM	0	0
artQ_1	Arginine transport system permease protein ArtQ	2	0
artQ_2	Arginine transport system permease protein ArtQ	0	0
asnA	Aspartate--ammonia ligase	0	0
asnA_2	Aspartate--ammonia ligase	0	0
asnS	Asparagine--tRNA ligase	0	0
asnS_1	Asparagine--tRNA ligase	0	0
asnS_2	Asparagine--tRNA ligase	0	0
asnS_3	Asparagine--tRNA ligase	0	0
aspB	Asparagine--oxo-acid transaminase	0	0
aspB_1	Asparagine--oxo-acid transaminase	0	0
aspB_2	Asparagine--oxo-acid transaminase	0	0
aspS	Aspartate--tRNA ligase	1	0
atoA	Acetate CoA-transferase subunit beta	1	0
atoD_1	Acetate CoA-transferase subunit alpha	0	1
atoD_2	Acetate CoA-transferase subunit alpha	0	0
atoE	Putative short-chain fatty acid transporter	0	0
atoE_1	Putative short-chain fatty acid transporter	0	0
atpA	ATP synthase subunit alpha	3	0
atpB	ATP synthase subunit a	5	0
atpB_1	ATP synthase subunit a	0	0
atpC	ATP synthase epsilon chain	7	0
atpD	ATP synthase subunit beta	6	0
atpE	ATP synthase subunit c	1	0
atpF	ATP synthase subunit b	3	0
atpG	ATP synthase gamma chain	1	0
atpG_1	ATP synthase gamma chain	0	0
atpH	ATP synthase subunit delta	1	0
axe1_6A	Carbohydrate acetyl esterase/feruloyl esterase	3	3
azoR	FMN-dependent NADH-azoreductase	2	0
bacC	Dihydroanticapsin 7-dehydrogenase	0	0
bacE	hypothetical protein	0	0
baiB	Bile acid-coenzyme A ligase	0	0
banIM	Modification methylase BanI	0	0
bca	C protein alpha-antigen	0	0
bca_1	C protein alpha-antigen	0	0
bca_2	hypothetical protein	0	0
bca_3	C protein alpha-antigen	0	0
bca_4	C protein alpha-antigen	0	0
bceA	Bacitracin export ATP-binding protein BceA	17	2
bceA_1	Bacitracin export ATP-binding protein BceA	0	0
bceB	Bacitracin export permease protein BceB	6	2
bceB_1	Bacitracin export permease protein BceB	0	0
bcgIA	Restriction enzyme BgcI subunit alpha	0	0
bcgIB_1	Restriction enzyme BgcI subunit beta	0	0
bcgIB_2	Restriction enzyme BgcI subunit beta	0	0
bcr	Bicyclomycin resistance protein	0	0
bdhA	D-beta-hydroxybutyrate dehydrogenase	1	1
bepA	Beta-barrel assembly-enhancing protease	3	0
bfmBAB	2-oxoisovalerate dehydrogenase subunit beta	4	1
bglF	PTS system beta-glucoside-specific EIIBCA component	0	0
bglF_2	hypothetical protein	5	1
bglH	Aryl-phospho-beta-D-glucosidase BglH	7	0
bglK_1	Beta-glucoside kinase	3	1
bglK_2	Beta-glucoside kinase	7	2
bin3	Putative transposon Tn552 DNA-invertase bin3	0	0
bioB	Biotin synthase	0	0
bioB_1	Biotin synthase	0	0
bioI	Biotin biosynthesis cytochrome P450	0	0
bioY	Biotin transporter BioY	5	1
bioY_2	Biotin transporter BioY	0	0
birA	Bifunctional ligase/repressor BirA	0	0
blaI	Penicillinase repressor	0	0
blaR1	Regulatory protein BlaR1	0	0
bmrA	putative ABC transporter ATP-binding protein	2	0
brnQ	Branched-chain amino acid transport system 2 carrier protein	0	0
bspRIM	Modification methylase BspRI	0	0
btuD_1	Vitamin B12 import ATP-binding protein BtuD	2	0
btuD_2	Vitamin B12 import ATP-binding protein BtuD	3	0
btuD_3	Vitamin B12 import ATP-binding protein BtuD	1	0
btuD_4	putative ABC transporter ATP-binding protein	1	0
btuD_5	hypothetical protein	0	1
btuD_6	Vitamin B12 import ATP-binding protein BtuD	0	0
btuF	hypothetical protein	4	1
butA	Diacetyl reductase [(S)-acetoin forming]	0	0
butA_1	Diacetyl reductase [(S)-acetoin forming]	0	0
butA_2	Diacetyl reductase [(S)-acetoin forming]	0	0
cadC	Cadmium resistance transcriptional regulatory protein CadC	2	0
capA	hypothetical protein	0	1
car	Carboxylic acid reductase	0	0
carA	Carbamoyl-phosphate synthase small chain	2	0
carB	Carbamoyl-phosphate synthase large chain	0	0
carB_10	Carbamoyl-phosphate synthase large chain	0	0
carB_11	Carbamoyl-phosphate synthase large chain	0	0
carB_12	Carbamoyl-phosphate synthase large chain	0	0
carB_2	Carbamoyl-phosphate synthase large chain	0	0
carB_3	Carbamoyl-phosphate synthase large chain	0	0
carB_4	Carbamoyl-phosphate synthase large chain	0	0
carB_5	Carbamoyl-phosphate synthase large chain	0	0
carB_6	Carbamoyl-phosphate synthase large chain	0	0
carB_7	Carbamoyl-phosphate synthase large chain	0	0
carB_8	Carbamoyl-phosphate synthase large chain	0	0
carB_9	Carbamoyl-phosphate synthase large chain	0	0
cas1	CRISPR-associated endonuclease Cas1	1	1
cas1_1	CRISPR-associated endonuclease Cas1	3	1
cas1_2	CRISPR-associated endonuclease Cas1	1	0
cas1_3	CRISPR-associated endonuclease Cas1	0	0
cas2	CRISPR-associated endoribonuclease Cas2	0	1
cas2_1	CRISPR-associated endoribonuclease Cas2	5	6
cas2_2	CRISPR-associated endoribonuclease Cas2	3	0
cas9	CRISPR-associated endonuclease Cas9/Csn1	3	3
cas9_1	CRISPR-associated endonuclease Cas9/Csn1	0	0
cas9_2	CRISPR-associated endonuclease Cas9/Csn1	0	0
cat	Chloramphenicol acetyltransferase	0	0
catE	Catechol-2,3-dioxygenase	0	0
cca	CCA-adding enzyme	9	5
cca_1	CCA-adding enzyme	0	0
ccmK	Carbon dioxide-concentrating mechanism protein CcmK	0	0
ccmL	Carbon dioxide concentrating mechanism protein CcmL	0	0
ccpA	Catabolite control protein A	2	0
ccpB	Catabolite control protein B	0	0
cdaA	Cyclic di-AMP synthase CdaA	0	0
cdaR	CdaA regulatory protein CdaR	0	0
cdd	Cytidine deaminase	1	0
celA_1	PTS system cellobiose-specific EIIB component	1	0
celA_2	PTS system cellobiose-specific EIIB component	4	1
cfiA	Methylmalonyl-CoA carboxyltransferase 5S subunit	3	0
cfiA_1	Methylmalonyl-CoA carboxyltransferase 5S subunit	5	0
cfiA_2	2-oxoglutarate carboxylase large subunit	0	0
chbA	PTS system N,N'-diacetylchitobiose-specific EIIA component	6	1
chbC	PTS system N,N'-diacetylchitobiose-specific EIIC component	0	0
cheB	putative response regulatory protein	1	0
cimH	Citrate/malate transporter	11	1
cimH_1	Citrate/malate transporter	0	0
cinA	Putative competence-damage inducible protein	1	0
citC	[Citrate [pro-3S]-lyase] ligase	1	0
citD	Citrate lyase acyl carrier protein	0	0
citE	Citrate lyase subunit beta	0	0
citE_1	Citrate lyase subunit beta	0	0
citF	Citrate lyase alpha chain	8	0
citG	2-(5''-triphosphoribosyl)-3'-dephosphocoenzyme-A synthase	2	0
citN	Citrate transporter	0	0
citS	hypothetical protein	2	0
citX	Apo-citrate lyase phosphoribosyl-dephospho-CoA transferase	1	0
clcA	H(+)/Cl(-) exchange transporter ClcA	1	0
clcB	Voltage-gated ClC-type chloride channel ClcB	0	0
clcB_1	IS3 family transposase ISSpy1	1	0
clcB_2	IS3 family transposase ISSpy1	1	0
clpB	Chaperone protein ClpB	0	0
clpC_1	putative ATP-dependent Clp protease ATP-binding subunit	2	0
clpC_2	ATP-dependent Clp protease ATP-binding subunit ClpC	1	0
clpE	ATP-dependent Clp protease ATP-binding subunit ClpE	0	0
clpE_1	ATP-dependent Clp protease ATP-binding subunit ClpE	0	0
clpP	ATP-dependent Clp protease proteolytic subunit	1	1
clpP_1	ATP-dependent Clp protease proteolytic subunit	3	0
clpP_2	ATP-dependent Clp protease proteolytic subunit	1	0
clpX	ATP-dependent Clp protease ATP-binding subunit ClpX	1	0
clpX_2	ATP-dependent Clp protease ATP-binding subunit ClpX	0	0
clsA	Major cardiolipin synthase ClsA	1	0
cmk	Cytidylate kinase	2	1
coaA	Pantothenate kinase	0	0
coaA_1	Pantothenate kinase	0	0
coaBC	Coenzyme A biosynthesis bifunctional protein CoaBC	0	0
coaBC_1	Coenzyme A biosynthesis bifunctional protein CoaBC	3	0
coaD	Phosphopantetheine adenylyltransferase	2	1
coaE	Dephospho-CoA kinase	0	0
cobQ	Cobyric acid synthase	5	0
cobQ_2	Cobyric acid synthase	0	0
codY	GTP-sensing transcriptional pleiotropic repressor CodY	1	0
cof	HMP-PP phosphatase	3	0
coiA	Competence protein CoiA	0	0
comA	Transcriptional regulatory protein ComA	1	0
comA_1	Transcriptional regulatory protein ComA	0	0
comEA	ComE operon protein 1	0	0
comEA_1	ComE operon protein 1	0	0
comEC	ComE operon protein 3	2	0
comFA	ComF operon protein 1	2	1
comFA_1	ComF operon protein 1	0	0
comGA	ComG operon protein 1	0	0
copA	putative copper-importing P-type ATPase A	6	0
copB	Copper-exporting P-type ATPase B	0	0
copG	Protein CopG	0	0
copG_2	Protein CopG	0	0
copR	Transcriptional activator protein CopR	2	0
copY	Transcriptional repressor CopY	6	2
copY_2	Transcriptional repressor CopY	0	0
crr	hypothetical protein	6	1
csbB	putative glycosyltransferase	4	0
cseB	Transcriptional regulatory protein CseB	0	0
cshA	ATP-dependent RNA helicase CshA	4	1
cshA_1	ATP-dependent RNA helicase DeaD	0	0
cshB	DEAD-box ATP-dependent RNA helicase CshB	3	0
csn2	CRISPR-associated protein Csn2	6	0
csn2_2	CRISPR-associated protein Csn2	0	0
cspLA	Cold shock-like protein CspLA	1	0
ctfB	Butyrate--acetoacetate CoA-transferase subunit B	1	0
ctpV	putative copper-exporting P-type ATPase V	0	0
ctsR	Transcriptional regulator CtsR	2	0
cutC_1	Choline trimethylamine-lyase	33	5
cutC_2	Copper homeostasis protein CutC	2	0
cutC_3	Choline trimethylamine-lyase	0	0
cutC_4	Copper homeostasis protein CutC	0	0
cutD	Choline trimethylamine-lyase activating enzyme	0	0
cvfB	Conserved virulence factor B	5	3
cynR	HTH-type transcriptional regulator CynR	2	2
cynR_1	hypothetical protein	2	0
cysA	putative ABC transporter ATP-binding protein YknY	0	3
cysE	Serine acetyltransferase	1	2
cysK	Cysteine synthase	0	0
cysS	Cysteine--tRNA ligase	7	1
cysS_1	Cysteine--tRNA ligase	0	0
czcD	Cadmium, cobalt and zinc/H(+)-K(+) antiporter	2	0
dacA_1	D-alanyl-D-alanine carboxypeptidase DacA	13	2
dacA_2	hypothetical protein	1	0
dacA_3	Diadenylate cyclase	0	0
dacA_4	D-alanyl-D-alanine carboxypeptidase DacA	0	0
dagK_1	Diacylglycerol kinase	0	0
dagK_2	Diacylglycerol kinase	2	0
dagK_3	Diacylglycerol kinase	0	0
dcuR	Transcriptional regulatory protein DcuR	1	5
dcuS	Sensor histidine kinase DcuS	0	0
ddl	D-alanine--D-alanine ligase	0	0
ddl_1	D-alanine--D-alanine ligase	0	0
ddl_2	D-alanine--D-alanine ligase	0	0
ddlB	D-alanine--D-alanine ligase B	0	0
ddpA	putative D,D-dipeptide-binding periplasmic protein DdpA	0	0
ddpF	putative D,D-dipeptide transport ATP-binding protein DdpF	1	0
ddpF_2	putative D,D-dipeptide transport ATP-binding protein DdpF	0	0
def_1	Peptide deformylase	1	0
def_2	Peptide deformylase	2	0
degV	Protein DegV	3	0
deoB	Phosphopentomutase	7	0
deoB_2	Phosphopentomutase	0	0
deoC	Deoxyribose-phosphate aldolase	4	0
deoD	Purine nucleoside phosphorylase DeoD-type	4	1
deoD_2	hypothetical protein	1	4
der	GTPase Der	7	4
dexB	Glucan 1,6-alpha-glucosidase	5	2
dexB_1	Glucan 1,6-alpha-glucosidase	0	0
dgkA	Undecaprenol kinase	2	0
dgs	Processive diacylglycerol alpha-glucosyltransferase	0	0
dhaK	PTS-dependent dihydroxyacetone kinase, dihydroxyacetone-binding subunit DhaK	4	0
dhaL	PTS-dependent dihydroxyacetone kinase, ADP-binding subunit DhaL	0	0
dhaM	PTS-dependent dihydroxyacetone kinase, phosphotransferase subunit DhaM	1	0
dhaQ	DhaKLM operon coactivator DhaQ	1	0
dhaS	HTH-type dhaKLM operon transcriptional activator DhaS	0	0
dhfR	Dihydrofolate reductase	1	0
dinB	DNA polymerase IV	3	2
dinB_1	DNA polymerase IV	0	0
divIB	Cell division protein DivIB	3	0
divIVA	Cell division protein DivIVA	2	0
dkgA	Glyoxal reductase	0	0
dltA	D-alanine--D-alanyl carrier protein ligase	0	0
dltA_1	D-alanine--D-alanyl carrier protein ligase	0	0
dltA_2	D-alanine--D-alanyl carrier protein ligase	0	0
dltC	D-alanyl carrier protein	0	0
dltD	Protein DltD	0	0
dnaA	Chromosomal replication initiator protein DnaA	1	0
dnaA_2	hypothetical protein	0	0
dnaC	Replicative DNA helicase	1	0
dnaC_1	Replicative DNA helicase	1	5
dnaC_2	hypothetical protein	0	0
dnaC_3	Replicative DNA helicase	0	0
dnaD	DNA replication protein DnaD	4	0
dnaD_2	hypothetical protein	1	0
dnaE2	Error-prone DNA polymerase	1	0
dnaG	DNA primase	1	0
dnaG_2	DNA primase	0	0
dnaI	Primosomal protein DnaI	2	0
dnaI_1	Primosomal protein DnaI	1	0
dnaI_2	Primosomal protein DnaI	1	1
dnaJ	Chaperone protein DnaJ	4	1
dnaK	Chaperone protein DnaK	7	1
dnaK_2	Chaperone protein DnaK	0	0
dnaN	Beta sliding clamp	2	0
dnaX	DNA polymerase III subunit gamma/tau	6	1
dpnA	hypothetical protein	0	0
dppC	Dipeptide transport system permease protein DppC	5	2
dprA	DNA processing protein DprA	1	0
dprA_1	DNA processing protein DprA	0	0
dprA_2	DNA processing protein DprA	0	0
dps	DNA protection during starvation protein	1	0
dsbD	Thiol:disulfide interchange protein DsbD	3	2
dtd	D-aminoacyl-tRNA deacylase	3	1
dtd3	D-aminoacyl-tRNA deacylase	2	1
dus	putative tRNA-dihydrouridine synthase	12	0
dut	Deoxyuridine 5'-triphosphate nucleotidohydrolase	2	0
dut_2	Deoxyuridine 5'-triphosphate nucleotidohydrolase	0	0
dxs	1-deoxy-D-xylulose-5-phosphate synthase	0	0
eccC	hypothetical protein	2	2
ecfA1	Energy-coupling factor transporter ATP-binding protein EcfA1	0	1
ecfA1_2	Energy-coupling factor transporter ATP-binding protein EcfA1	0	0
ecfA2	Energy-coupling factor transporter ATP-binding protein EcfA2	2	0
ecfA2_1	Energy-coupling factor transporter ATP-binding protein EcfA2	0	0
ecfA2_2	Energy-coupling factor transporter ATP-binding protein EcfA2	0	0
ecfT_1	Energy-coupling factor transporter transmembrane protein EcfT	3	2
ecfT_2	Energy-coupling factor transporter transmembrane protein EcfT	2	0
ecsA_1	ABC-type transporter ATP-binding protein EcsA	2	0
ecsA_2	ABC-type transporter ATP-binding protein EcsA	1	0
ecsA_3	ABC-type transporter ATP-binding protein EcsA	0	0
efp	Elongation factor P	5	1
emm5	hypothetical protein	6	17
emm5_1	M protein, serotype 5	0	0
emm5_2	M protein, serotype 5	0	0
emm6	Chromosome partition protein Smc	6	14
endA	DNA-entry nuclease	4	12
endA_1	hypothetical protein	3	14
engB	putative GTP-binding protein EngB	1	0
ennX	Virulence factor-related M protein	9	13
ennX_1	Virulence factor-related M protein	27	15
ennX_2	Virulence factor-related M protein	4	5
ennX_3	Virulence factor-related M protein	0	0
eno	Enolase	2	1
eno_2	Enolase	0	0
entC3	Enterotoxin type C-3	0	0
entD	Enterotoxin type D	0	0
entE	Enterotoxin type E	0	0
epsF	Putative glycosyltransferase EpsF	0	0
era	GTPase Era	5	0
eriC	Chloride/fluoride channel protein	13	3
erm	rRNA adenine N-6-methyltransferase	0	0
ermA1	rRNA adenine N-6-methyltransferase	0	0
ermC	rRNA adenine N-6-methyltransferase	0	0
ermC'	rRNA adenine N-6-methyltransferase	0	0
etfB	Electron transfer flavoprotein subunit beta	0	0
ettA	Energy-dependent translational throttle protein EttA	7	0
ettA_2	Energy-dependent translational throttle protein EttA	0	0
eutQ	Ethanolamine utilization protein EutQ	0	0
exoA	Exodeoxyribonuclease	3	0
ezrA	Septation ring formation regulator EzrA	2	1
fabD	Malonyl CoA-acyl carrier protein transacylase	3	1
fabD_1	Malonyl CoA-acyl carrier protein transacylase	0	0
fabF	3-oxoacyl-[acyl-carrier-protein] synthase 2	2	0
fabF_1	3-oxoacyl-[acyl-carrier-protein] synthase 2	0	0
fabG	3-oxoacyl-[acyl-carrier-protein] reductase FabG	1	0
fabH	3-oxoacyl-[acyl-carrier-protein] synthase 3	5	0
fabH_1	3-oxoacyl-[acyl-carrier-protein] synthase 3	1	0
fabM	Trans-2-decenoyl-[acyl-carrier-protein] isomerase	4	0
fabZ	3-hydroxyacyl-[acyl-carrier-protein] dehydratase FabZ	1	0
fadG	putative protein FadG	0	0
fba	Fructose-bisphosphate aldolase	1	0
fbiB	Coenzyme F420:L-glutamate ligase	2	0
fchA	Methenyltetrahydrofolate cyclohydrolase	3	2
femB	Aminoacyltransferase FemB	2	0
femX_1	Lipid II:glycine glycyltransferase	0	9
femX_2	Lipid II:glycine glycyltransferase	0	0
feuC	Iron-uptake system permease protein FeuC	1	0
ffh	Signal recognition particle protein	4	0
fhs	Formate--tetrahydrofolate ligase	19	0
fhs_1	Formate--tetrahydrofolate ligase	0	0
fhs1	Formate--tetrahydrofolate ligase 1	0	0
fhs1_2	Formate--tetrahydrofolate ligase 1	0	0
fhuD	Iron(3+)-hydroxamate-binding protein FhuD	0	0
fieF	Ferrous-iron efflux pump FieF	6	0
flgJ	hypothetical protein	5	2
flp	hypothetical protein	0	5
fmt	Methionyl-tRNA formyltransferase	5	2
fni	Isopentenyl-diphosphate delta-isomerase	1	0
focA	putative formate transporter 1	1	0
folB	Dihydroneopterin aldolase	1	0
folD	Bifunctional protein FolD protein	1	0
folE	GTP cyclohydrolase 1	1	0
folE_2	GTP cyclohydrolase 1	0	0
folE_3	GTP cyclohydrolase 1	0	0
folE_4	GTP cyclohydrolase 1	0	0
folK	2-amino-4-hydroxy-6-hydroxymethyldihydropteridine pyrophosphokinase	7	1
folP	Dihydropteroate synthase	3	0
folP_2	Dihydropteroate synthase	0	0
folP_3	Dihydropteroate synthase	0	0
folP_4	Dihydropteroate synthase	0	0
folT	Folate transporter FolT	0	0
fpgS_1	Folylpolyglutamate synthase	2	0
fpgS_2	Folylpolyglutamate synthase	1	0
fpgS_3	Folylpolyglutamate synthase	0	0
fpgS_4	Folylpolyglutamate synthase	0	0
fpgS_5	Folylpolyglutamate synthase	0	0
frr	Ribosome-recycling factor	4	0
fruA	PTS system fructose-specific EIIABC component	3	0
fruA_1	PTS system fructose-specific EIIABC component	0	0
fruA_2	PTS system fructose-specific EIIABC component	0	0
fsaA	Fructose-6-phosphate aldolase 1	15	2
fsaA_1	Fructose-6-phosphate aldolase 1	0	0
ftsA	Cell division protein FtsA	1	0
ftsE	Cell division ATP-binding protein FtsE	0	0
ftsH	ATP-dependent zinc metalloprotease FtsH	2	0
ftsH_1	ATP-dependent zinc metalloprotease FtsH	0	0
ftsH_2	ATP-dependent zinc metalloprotease FtsH	0	0
ftsH_3	ATP-dependent zinc metalloprotease FtsH	0	0
ftsH2	ATP-dependent zinc metalloprotease FtsH 2	0	0
ftsK	DNA translocase FtsK	4	1
ftsK_3	DNA translocase FtsK	0	0
ftsL	Cell division protein FtsL	0	0
ftsW	putative peptidoglycan glycosyltransferase FtsW	3	0
ftsX	Cell division protein FtsX	0	0
ftsY	Signal recognition particle receptor FtsY	11	0
ftsY_1	Signal recognition particle receptor FtsY	0	0
ftsZ	Cell division protein FtsZ	0	0
fus	Elongation factor G	3	0
fus_2	Elongation factor G	0	0
fus_3	Elongation factor G	0	0
fus_4	Elongation factor G	0	0
gabD1	Succinate-semialdehyde dehydrogenase [NADP(+)] 1	4	0
gabR	hypothetical protein	0	0
galK	Galactokinase	0	0
gap	Glyceraldehyde-3-phosphate dehydrogenase	2	0
gap_3	Glyceraldehyde-3-phosphate dehydrogenase	0	0
gapN	NADP-dependent glyceraldehyde-3-phosphate dehydrogenase	4	0
garK	Glycerate 2-kinase	0	1
gatA	Glutamyl-tRNA(Gln) amidotransferase subunit A	15	0
gatA_1	Glutamyl-tRNA(Gln) amidotransferase subunit A	4	1
gatA_2	Glutamyl-tRNA(Gln) amidotransferase subunit A	2	0
gatA_3	Glutamyl-tRNA(Gln) amidotransferase subunit A	0	0
gatB	Aspartyl/glutamyl-tRNA(Asn/Gln) amidotransferase subunit B	5	0
gatB_2	Aspartyl/glutamyl-tRNA(Asn/Gln) amidotransferase subunit B	0	0
gatB_4	Aspartyl/glutamyl-tRNA(Asn/Gln) amidotransferase subunit B	0	0
gatC_1	PTS system galactitol-specific EIIC component	12	2
gatC_2	Glutamyl-tRNA(Gln) amidotransferase subunit C	3	0
gatC_3	Glutamyl-tRNA(Gln) amidotransferase subunit C	0	0
gbuB	hypothetical protein	4	0
gbuC	hypothetical protein	11	5
gcdB_1	Glutaconyl-CoA decarboxylase subunit beta	2	0
gcdB_2	Glutaconyl-CoA decarboxylase subunit beta	3	1
gdpP	Cyclic-di-AMP phosphodiesterase GdpP	1	0
ggs	Glucosylglycerate synthase	0	0
gla	Glycerol facilitator-aquaporin gla	2	0
glcK	Glucokinase	4	0
glcU	putative glucose uptake protein GlcU	5	0
gldA	Glycerol dehydrogenase	2	1
gldA_2	Glycerol dehydrogenase	0	0
gldA_3	Glycerol dehydrogenase	0	0
glgX	Glycogen debranching enzyme	0	0
glmM	Phosphoglucosamine mutase	1	0
glmS	Glutamine--fructose-6-phosphate aminotransferase [isomerizing]	8	0
glmU	Bifunctional protein GlmU	2	0
glmU_1	Bifunctional protein GlmU	0	0
glnA	Glutamine synthetase	1	0
glnH	Glutamine-binding periplasmic protein	1	0
glnQ_1	Glutamine transport ATP-binding protein GlnQ	1	0
glnQ_2	Glutamine transport ATP-binding protein GlnQ	2	0
glnR	HTH-type transcriptional regulator GlnR	1	0
gloA	Lactoylglutathione lyase	3	0
glpF	putative glycerol uptake facilitator protein	2	0
glpF_1	Glycerol uptake facilitator protein	0	0
glpF_2	Glycerol uptake facilitator protein	0	0
glpK	Glycerol kinase	4	2
glpK_2	Glycerol kinase	2	0
glpO	Alpha-glycerophosphate oxidase	8	1
glpO_1	Alpha-glycerophosphate oxidase	0	0
gltC	hypothetical protein	1	0
gltX	Glutamate--tRNA ligase	6	2
gltX_1	Glutamate--tRNA ligase	0	0
gluP	hypothetical protein	2	0
glyA	Serine hydroxymethyltransferase	3	0
glyQ	Glycine--tRNA ligase alpha subunit	2	2
glyQ_1	Glycine--tRNA ligase alpha subunit	0	0
glyS	Glycine--tRNA ligase beta subunit	7	1
gmk	Guanylate kinase	0	0
gmuC	PTS system oligo-beta-mannoside-specific EIIC component	0	1
gmuD_1	6-phospho-beta-glucosidase GmuD	0	0
gmuD_2	6-phospho-beta-glucosidase GmuD	11	3
gmuE	Putative fructokinase	4	0
gor	Glutathione reductase	9	1
gph_1	Phosphoglycolate phosphatase	7	0
gph_2	Phosphoglycolate phosphatase	0	0
gpmA_1	2,3-bisphosphoglycerate-dependent phosphoglycerate mutase	2	1
gpmA_2	2,3-bisphosphoglycerate-dependent phosphoglycerate mutase	2	2
gpsA	Glycerol-3-phosphate dehydrogenase [NAD(P)+]	0	0
gpsA_2	Glycerol-3-phosphate dehydrogenase [NAD(P)+]	0	0
gpsB	Cell cycle protein GpsB	0	0
gpx1	Hydroperoxy fatty acid reductase gpx1	3	0
graS	Sensor histidine kinase GraS	0	0
greA	Transcription elongation factor GreA	0	0
groL	60 kDa chaperonin	1	0
groL_2	60 kDa chaperonin	0	0
groS	10 kDa chaperonin	3	0
group_1	Elongation factor 4	0	0
group_10	Elongation factor 4	1	0
group_100	ISAs1 family transposase ISSeq10	0	0
group_10000	hypothetical protein	0	0
group_10001	hypothetical protein	0	0
group_10002	hypothetical protein	0	0
group_10003	hypothetical protein	0	0
group_10004	hypothetical protein	0	0
group_10005	hypothetical protein	0	0
group_10006	hypothetical protein	0	0
group_10007	hypothetical protein	0	0
group_10008	hypothetical protein	0	0
group_10009	Protein-ADP-ribose hydrolase	0	0
group_1001	Bacitracin export permease protein BceB	8	3
group_10010	hypothetical protein	0	0
group_10011	hypothetical protein	0	0
group_10012	hypothetical protein	0	0
group_10013	hypothetical protein	0	0
group_10014	hypothetical protein	0	0
group_10015	hypothetical protein	0	0
group_10016	hypothetical protein	0	0
group_10017	hypothetical protein	0	0
group_10018	hypothetical protein	0	0
group_10019	hypothetical protein	0	0
group_1002	hypothetical protein	0	0
group_10020	hypothetical protein	0	0
group_10021	hypothetical protein	0	0
group_10022	hypothetical protein	0	0
group_10023	hypothetical protein	0	0
group_10024	hypothetical protein	0	0
group_10025	hypothetical protein	0	0
group_10026	hypothetical protein	0	0
group_10027	Modification methylase HpaII	0	0
group_10028	hypothetical protein	0	0
group_10029	hypothetical protein	0	0
group_1003	Bacitracin export permease protein BceB	5	3
group_10030	hypothetical protein	0	0
group_10031	hypothetical protein	0	0
group_10032	HTH-type transcriptional regulator ImmR	0	0
group_10033	hypothetical protein	0	0
group_10034	hypothetical protein	0	0
group_10035	hypothetical protein	0	0
group_10036	hypothetical protein	0	0
group_10037	hypothetical protein	0	0
group_10038	hypothetical protein	0	0
group_10039	hypothetical protein	0	0
group_1004	hypothetical protein	0	0
group_10040	hypothetical protein	0	0
group_10041	hypothetical protein	0	0
group_10042	hypothetical protein	0	0
group_10043	hypothetical protein	0	0
group_10044	hypothetical protein	0	0
group_10045	hypothetical protein	0	0
group_10046	hypothetical protein	0	0
group_10047	hypothetical protein	0	0
group_10048	hypothetical protein	0	0
group_10049	hypothetical protein	0	0
group_1005	Bacitracin export permease protein BceB	0	0
group_10050	hypothetical protein	0	0
group_10051	hypothetical protein	0	0
group_10052	hypothetical protein	0	0
group_10053	hypothetical protein	0	0
group_10054	hypothetical protein	0	0
group_10055	hypothetical protein	0	0
group_10056	hypothetical protein	0	0
group_10057	hypothetical protein	0	0
group_10058	hypothetical protein	0	0
group_10059	hypothetical protein	0	0
group_1006	hypothetical protein	0	0
group_10060	hypothetical protein	0	0
group_10061	hypothetical protein	0	0
group_10062	hypothetical protein	0	0
group_10063	hypothetical protein	0	0
group_10064	hypothetical protein	0	0
group_10065	hypothetical protein	0	0
group_10066	hypothetical protein	0	0
group_10067	hypothetical protein	0	0
group_10068	hypothetical protein	0	0
group_10069	hypothetical protein	0	0
group_10070	hypothetical protein	0	0
group_10071	hypothetical protein	0	0
group_10072	hypothetical protein	0	0
group_10073	hypothetical protein	0	0
group_10074	hypothetical protein	0	0
group_10075	hypothetical protein	0	0
group_10076	hypothetical protein	0	0
group_10077	hypothetical protein	0	0
group_10078	hypothetical protein	0	0
group_10079	hypothetical protein	0	0
group_1008	hypothetical protein	8	5
group_10080	hypothetical protein	0	0
group_10082	hypothetical protein	0	0
group_10083	hypothetical protein	0	0
group_10084	hypothetical protein	0	0
group_10085	hypothetical protein	0	0
group_10088	hypothetical protein	0	0
group_10089	hypothetical protein	0	0
group_1009	hypothetical protein	0	0
group_10090	hypothetical protein	0	0
group_10091	hypothetical protein	0	0
group_10092	hypothetical protein	0	0
group_10093	IS6 family transposase IS1216E	0	0
group_10094	Ubiquinone/menaquinone biosynthesis C-methyltransferase UbiE	0	0
group_10095	hypothetical protein	0	0
group_10096	hypothetical protein	0	0
group_10097	hypothetical protein	0	0
group_10098	hypothetical protein	0	0
group_101	hypothetical protein	0	0
group_1010	hypothetical protein	0	0
group_10101	hypothetical protein	0	0
group_10102	hypothetical protein	0	0
group_10103	hypothetical protein	0	0
group_10104	hypothetical protein	0	0
group_10105	hypothetical protein	0	0
group_10106	hypothetical protein	0	0
group_10107	hypothetical protein	0	0
group_10109	hypothetical protein	0	0
group_1011	hypothetical protein	0	0
group_10110	hypothetical protein	0	0
group_10111	hypothetical protein	0	0
group_10112	hypothetical protein	0	0
group_10113	hypothetical protein	0	0
group_10114	Single-stranded DNA-binding protein	0	0
group_10115	hypothetical protein	0	0
group_10116	hypothetical protein	0	0
group_10117	hypothetical protein	0	0
group_10118	hypothetical protein	0	0
group_10119	hypothetical protein	0	0
group_1012	hypothetical protein	0	0
group_10120	hypothetical protein	0	0
group_10121	hypothetical protein	0	0
group_10122	hypothetical protein	0	0
group_10123	hypothetical protein	0	0
group_10124	hypothetical protein	0	0
group_10125	hypothetical protein	0	0
group_10126	hypothetical protein	0	0
group_10127	hypothetical protein	0	0
group_10129	tRNA-Asp(gtc)	0	0
group_1013	hypothetical protein	0	0
group_10130	hypothetical protein	0	0
group_10131	hypothetical protein	0	0
group_10132	hypothetical protein	0	0
group_10133	hypothetical protein	0	0
group_10134	tRNA-Ala(tgc)	0	0
group_10135	hypothetical protein	0	0
group_10138	hypothetical protein	0	0
group_10139	hypothetical protein	0	0
group_1014	hypothetical protein	1	0
group_10140	hypothetical protein	0	0
group_10141	hypothetical protein	0	0
group_10142	hypothetical protein	0	0
group_10143	hypothetical protein	0	0
group_10144	hypothetical protein	0	0
group_10145	hypothetical protein	0	0
group_10146	hypothetical protein	0	0
group_10147	Nucleoside diphosphate kinase	0	0
group_10148	hypothetical protein	0	0
group_10149	hypothetical protein	0	0
group_1015	hypothetical protein	2	1
group_10150	hypothetical protein	0	0
group_10151	tRNA-Tyr(gta)	0	0
group_10152	hypothetical protein	0	0
group_10153	hypothetical protein	0	0
group_10154	hypothetical protein	0	0
group_10155	hypothetical protein	0	0
group_10156	hypothetical protein	0	0
group_10157	hypothetical protein	0	0
group_10158	hypothetical protein	0	0
group_10159	hypothetical protein	0	0
group_1016	hypothetical protein	0	0
group_10160	hypothetical protein	0	0
group_10161	hypothetical protein	0	0
group_10162	Putative multidrug export ATP-binding/permease protein	0	0
group_10163	hypothetical protein	0	0
group_10164	hypothetical protein	0	0
group_10165	hypothetical protein	0	0
group_10166	hypothetical protein	0	0
group_10167	hypothetical protein	0	0
group_10168	hypothetical protein	0	0
group_10169	hypothetical protein	0	0
group_1017	hypothetical protein	0	0
group_10170	hypothetical protein	0	0
group_10171	hypothetical protein	0	0
group_10172	hypothetical protein	0	0
group_10173	hypothetical protein	0	0
group_10174	hypothetical protein	0	0
group_10175	hypothetical protein	0	0
group_10176	hypothetical protein	0	0
group_10177	hypothetical protein	0	0
group_10178	hypothetical protein	0	0
group_10179	hypothetical protein	0	0
group_1018	hypothetical protein	0	0
group_10180	hypothetical protein	0	0
group_10181	hypothetical protein	0	0
group_10182	hypothetical protein	0	0
group_10183	hypothetical protein	0	0
group_10184	hypothetical protein	0	0
group_10185	hypothetical protein	0	0
group_10186	hypothetical protein	0	0
group_10187	hypothetical protein	0	0
group_10188	hypothetical protein	0	0
group_10189	hypothetical protein	0	0
group_1019	hypothetical protein	0	0
group_10190	hypothetical protein	0	0
group_10191	hypothetical protein	0	0
group_10192	hypothetical protein	0	0
group_10193	hypothetical protein	0	0
group_10194	hypothetical protein	0	0
group_10195	hypothetical protein	0	0
group_10196	hypothetical protein	0	0
group_10197	hypothetical protein	0	0
group_10198	hypothetical protein	0	0
group_10199	hypothetical protein	0	0
group_102	ISAs1 family transposase ISSeq10	1	0
group_1020	hypothetical protein	0	3
group_10200	hypothetical protein	0	0
group_10201	hypothetical protein	0	0
group_10202	hypothetical protein	0	0
group_10203	hypothetical protein	0	0
group_10204	hypothetical protein	0	0
group_10205	hypothetical protein	0	0
group_10206	hypothetical protein	0	0
group_10207	hypothetical protein	0	0
group_10208	hypothetical protein	0	0
group_10209	hypothetical protein	0	0
group_1021	hypothetical protein	1	0
group_10210	hypothetical protein	0	0
group_10211	hypothetical protein	0	0
group_10212	Chromosome partition protein Smc	0	0
group_10213	hypothetical protein	0	0
group_10214	hypothetical protein	0	0
group_10215	hypothetical protein	0	0
group_10216	hypothetical protein	0	0
group_10217	hypothetical protein	0	0
group_10218	hypothetical protein	0	0
group_10219	hypothetical protein	0	0
group_1022	hypothetical protein	1	2
group_10220	hypothetical protein	0	0
group_10221	hypothetical protein	0	0
group_10222	hypothetical protein	0	0
group_10223	hypothetical protein	0	0
group_10224	hypothetical protein	0	0
group_10225	PTS system galactitol-specific EIIC component	0	0
group_10229	hypothetical protein	0	0
group_1023	Peptide methionine sulfoxide reductase MsrB	0	0
group_10230	Tetracycline resistance protein, class B	0	0
group_10231	hypothetical protein	0	0
group_10232	hypothetical protein	0	0
group_10233	hypothetical protein	0	0
group_10234	hypothetical protein	0	0
group_10235	hypothetical protein	0	0
group_10236	hypothetical protein	0	0
group_10238	hypothetical protein	0	0
group_10239	hypothetical protein	0	0
group_10240	hypothetical protein	0	0
group_10241	hypothetical protein	0	0
group_10243	hypothetical protein	0	0
group_10244	hypothetical protein	0	0
group_10245	Steroid C26-monooxygenase	0	0
group_10246	hypothetical protein	0	0
group_10247	hypothetical protein	0	0
group_10248	hypothetical protein	0	0
group_10249	hypothetical protein	0	0
group_10250	hypothetical protein	0	0
group_10251	hypothetical protein	0	0
group_10255	hypothetical protein	0	0
group_10256	hypothetical protein	0	0
group_10258	hypothetical protein	0	0
group_10259	hypothetical protein	0	0
group_1026	hypothetical protein	0	0
group_10261	hypothetical protein	0	0
group_10262	hypothetical protein	0	0
group_10265	Oligopeptide transport ATP-binding protein OppD	0	0
group_10267	hypothetical protein	0	0
group_10268	hypothetical protein	0	0
group_10269	hypothetical protein	0	0
group_10270	hypothetical protein	0	0
group_10271	hypothetical protein	0	0
group_10272	putative ABC transporter ATP-binding protein YbiT	0	0
group_10273	hypothetical protein	0	0
group_10274	hypothetical protein	0	0
group_10275	hypothetical protein	0	0
group_10276	hypothetical protein	0	0
group_10277	hypothetical protein	0	0
group_10278	hypothetical protein	0	0
group_10279	hypothetical protein	0	0
group_1028	Peptide methionine sulfoxide reductase MsrB	0	0
group_10280	hypothetical protein	0	0
group_10282	hypothetical protein	0	0
group_10283	hypothetical protein	0	0
group_10284	hypothetical protein	0	0
group_10285	hypothetical protein	0	0
group_10286	hypothetical protein	0	0
group_10287	hypothetical protein	0	0
group_10288	hypothetical protein	0	0
group_10289	hypothetical protein	0	0
group_1029	Peptide methionine sulfoxide reductase MsrB	0	0
group_10290	hypothetical protein	0	0
group_10295	hypothetical protein	0	0
group_10296	hypothetical protein	0	0
group_10297	hypothetical protein	0	0
group_10298	DNA topoisomerase 3	0	0
group_10299	hypothetical protein	0	0
group_103	putative amino acid permease YhdG	0	0
group_1030	Peptide methionine sulfoxide reductase MsrB	0	0
group_10300	hypothetical protein	0	0
group_10301	hypothetical protein	0	0
group_10302	hypothetical protein	0	0
group_10303	hypothetical protein	0	0
group_10305	hypothetical protein	0	0
group_10306	hypothetical protein	0	0
group_10307	Putative multidrug export ATP-binding/permease protein	0	0
group_10308	hypothetical protein	0	0
group_10309	hypothetical protein	0	0
group_1031	Peptide methionine sulfoxide reductase MsrB	1	0
group_10310	hypothetical protein	0	0
group_10311	hypothetical protein	0	0
group_10312	hypothetical protein	0	0
group_10313	hypothetical protein	0	0
group_10314	hypothetical protein	0	0
group_10315	hypothetical protein	0	0
group_10316	hypothetical protein	0	0
group_10317	hypothetical protein	0	0
group_10318	hypothetical protein	0	0
group_10319	hypothetical protein	0	0
group_1032	Peptide methionine sulfoxide reductase MsrB	0	0
group_10320	hypothetical protein	0	0
group_10321	hypothetical protein	0	0
group_10322	Vitamin B12 import ATP-binding protein BtuD	0	0
group_10323	hypothetical protein	0	0
group_10324	hypothetical protein	0	0
group_10325	Putative multidrug export ATP-binding/permease protein	0	0
group_10326	hypothetical protein	0	0
group_10327	hypothetical protein	0	0
group_10328	hypothetical protein	0	0
group_10329	hypothetical protein	0	0
group_10330	hypothetical protein	0	0
group_10333	hypothetical protein	0	0
group_10334	hypothetical protein	0	0
group_10335	hypothetical protein	0	0
group_10336	hypothetical protein	0	0
group_10337	hypothetical protein	0	0
group_10338	IS6 family transposase IS946V	0	0
group_10339	hypothetical protein	0	0
group_1034	Peptide methionine sulfoxide reductase MsrB	0	0
group_10340	hypothetical protein	0	0
group_10341	hypothetical protein	0	0
group_10342	hypothetical protein	0	0
group_10343	hypothetical protein	0	0
group_10344	hypothetical protein	0	0
group_10345	hypothetical protein	0	0
group_10346	hypothetical protein	0	0
group_10347	hypothetical protein	0	0
group_10349	hypothetical protein	0	0
group_10350	hypothetical protein	0	0
group_10351	putative ABC transporter ATP-binding protein	0	0
group_10352	putative ABC transporter permease protein	0	0
group_10353	putative protein	0	0
group_10354	hypothetical protein	0	0
group_10355	hypothetical protein	0	0
group_10356	hypothetical protein	0	0
group_10358	hypothetical protein	0	0
group_1036	hypothetical protein	0	0
group_10361	hypothetical protein	0	0
group_10362	hypothetical protein	0	0
group_10363	hypothetical protein	0	0
group_10364	hypothetical protein	0	0
group_10365	hypothetical protein	0	0
group_10366	IS1182 family transposase ISSau3	0	0
group_10368	hypothetical protein	0	0
group_1037	hypothetical protein	0	0
group_10371	Alkyl hydroperoxide reductase C	0	0
group_10372	hypothetical protein	0	0
group_10373	hypothetical protein	0	0
group_10374	hypothetical protein	0	0
group_10375	Protein GrpE	0	0
group_10376	hypothetical protein	0	0
group_10377	hypothetical protein	0	0
group_10378	hypothetical protein	0	0
group_10379	hypothetical protein	0	0
group_1038	hypothetical protein	0	0
group_10380	hypothetical protein	0	0
group_10381	hypothetical protein	0	0
group_10382	hypothetical protein	0	0
group_10383	hypothetical protein	0	0
group_10384	hypothetical protein	0	0
group_10385	hypothetical protein	0	0
group_10386	Chromosome partition protein Smc	0	0
group_10387	hypothetical protein	0	0
group_10388	hypothetical protein	0	0
group_10389	hypothetical protein	0	0
group_1039	hypothetical protein	0	0
group_10390	hypothetical protein	0	0
group_10391	hypothetical protein	0	0
group_10392	IS1380 family transposase ISSsu5	0	0
group_10393	hypothetical protein	0	0
group_10394	hypothetical protein	0	0
group_10395	hypothetical protein	1	0
group_10397	hypothetical protein	0	0
group_10398	hypothetical protein	0	0
group_10399	hypothetical protein	0	0
group_104	hypothetical protein	0	0
group_1040	hypothetical protein	1	1
group_10400	hypothetical protein	0	0
group_10401	hypothetical protein	0	0
group_10404	hypothetical protein	0	0
group_10405	hypothetical protein	0	0
group_10406	hypothetical protein	0	0
group_10407	hypothetical protein	0	0
group_10408	hypothetical protein	0	0
group_10409	hypothetical protein	0	0
group_1041	hypothetical protein	0	0
group_10410	hypothetical protein	0	0
group_10411	hypothetical protein	0	0
group_10412	hypothetical protein	0	0
group_10413	hypothetical protein	0	0
group_10414	Tyrosine recombinase XerC	0	0
group_10415	hypothetical protein	0	0
group_10416	hypothetical protein	0	0
group_10417	hypothetical protein	0	0
group_10418	hypothetical protein	0	0
group_10419	hypothetical protein	0	0
group_10420	hypothetical protein	0	0
group_10421	hypothetical protein	0	0
group_10422	hypothetical protein	0	0
group_10423	hypothetical protein	0	0
group_10424	hypothetical protein	0	0
group_10425	hypothetical protein	0	0
group_10426	hypothetical protein	0	0
group_10427	hypothetical protein	0	0
group_10428	hypothetical protein	0	0
group_10429	Single-stranded DNA-binding protein	0	0
group_1043	Signal transduction histidine-protein kinase ArlS	0	0
group_10430	hypothetical protein	0	0
group_10431	hypothetical protein	0	0
group_10432	hypothetical protein	0	0
group_10433	hypothetical protein	0	0
group_10434	hypothetical protein	0	0
group_10435	hypothetical protein	0	0
group_10436	hypothetical protein	0	0
group_10437	hypothetical protein	0	0
group_10438	hypothetical protein	0	0
group_10439	hypothetical protein	0	0
group_10440	hypothetical protein	0	0
group_10441	hypothetical protein	0	0
group_10442	hypothetical protein	0	0
group_10443	hypothetical protein	0	0
group_10444	hypothetical protein	0	0
group_10445	hypothetical protein	0	0
group_10446	hypothetical protein	0	0
group_10447	hypothetical protein	0	0
group_10448	hypothetical protein	0	0
group_10449	Lipid A export ATP-binding/permease protein MsbA	0	0
group_1045	Adaptive-response sensory-kinase SasA	0	0
group_10450	Multidrug resistance ABC transporter ATP-binding and permease protein	0	0
group_10451	Multidrug export protein MepA	0	0
group_10452	Putative HMP/thiamine import ATP-binding protein YkoD	0	0
group_10453	hypothetical protein	0	0
group_10454	hypothetical protein	0	0
group_10455	hypothetical protein	0	0
group_10456	hypothetical protein	0	0
group_10457	hypothetical protein	0	0
group_10458	hypothetical protein	0	0
group_10459	hypothetical protein	0	0
group_10460	hypothetical protein	0	0
group_10461	hypothetical protein	0	0
group_10462	hypothetical protein	0	0
group_10464	Tyrosine recombinase XerC	0	0
group_10465	hypothetical protein	0	0
group_10466	hypothetical protein	0	0
group_10467	hypothetical protein	0	0
group_10468	hypothetical protein	0	0
group_10469	hypothetical protein	0	0
group_1047	Adaptive-response sensory-kinase SasA	0	0
group_10470	hypothetical protein	0	0
group_10471	hypothetical protein	0	0
group_10472	hypothetical protein	0	0
group_10473	hypothetical protein	0	0
group_10475	hypothetical protein	0	0
group_10476	hypothetical protein	0	0
group_10477	hypothetical protein	0	0
group_10478	hypothetical protein	0	0
group_1048	hypothetical protein	9	29
group_10480	hypothetical protein	0	0
group_10481	hypothetical protein	0	0
group_10482	hypothetical protein	0	0
group_10483	hypothetical protein	0	0
group_10484	hypothetical protein	0	0
group_10485	hypothetical protein	0	0
group_10487	hypothetical protein	0	0
group_10488	hypothetical protein	0	0
group_10489	hypothetical protein	0	0
group_1049	hypothetical protein	0	0
group_10490	hypothetical protein	0	0
group_10491	hypothetical protein	0	0
group_10492	hypothetical protein	0	0
group_10493	Transposase from transposon Tn916	0	0
group_10494	hypothetical protein	0	0
group_10495	hypothetical protein	0	0
group_10496	hypothetical protein	0	0
group_10497	hypothetical protein	0	0
group_10498	ABC transporter ATP-binding protein YxdL	0	0
group_10499	hypothetical protein	0	0
group_105	hypothetical protein	0	1
group_1050	hypothetical protein	0	0
group_10500	hypothetical protein	0	0
group_10501	hypothetical protein	0	0
group_10502	hypothetical protein	0	0
group_10503	hypothetical protein	0	0
group_10504	hypothetical protein	0	0
group_10505	hypothetical protein	0	0
group_10506	hypothetical protein	0	0
group_10507	hypothetical protein	0	0
group_10508	hypothetical protein	0	0
group_10509	hypothetical protein	0	0
group_1051	hypothetical protein	0	0
group_10510	hypothetical protein	0	0
group_10511	hypothetical protein	0	0
group_10512	hypothetical protein	0	0
group_10513	hypothetical protein	0	0
group_10514	hypothetical protein	0	0
group_10515	hypothetical protein	0	0
group_10516	hypothetical protein	0	0
group_10517	hypothetical protein	0	0
group_10518	hypothetical protein	0	0
group_10519	hypothetical protein	0	0
group_1052	hypothetical protein	4	8
group_10520	hypothetical protein	0	0
group_10521	hypothetical protein	0	0
group_10522	Pilin	0	0
group_10523	hypothetical protein	0	0
group_10525	hypothetical protein	0	0
group_10526	hypothetical protein	0	0
group_10527	hypothetical protein	0	0
group_10528	hypothetical protein	0	0
group_10529	hypothetical protein	0	0
group_1053	hypothetical protein	0	0
group_10530	hypothetical protein	0	0
group_10531	hypothetical protein	0	0
group_10532	hypothetical protein	0	0
group_10534	hypothetical protein	0	0
group_10535	hypothetical protein	0	0
group_10536	hypothetical protein	0	0
group_10537	hypothetical protein	0	0
group_10539	hypothetical protein	0	0
group_1054	hypothetical protein	3	0
group_10540	hypothetical protein	0	0
group_10543	hypothetical protein	0	0
group_10544	hypothetical protein	0	0
group_10545	hypothetical protein	0	0
group_10546	Potassium channel	0	0
group_10547	hypothetical protein	0	0
group_10548	hypothetical protein	0	0
group_1055	hypothetical protein	1	2
group_10550	hypothetical protein	0	0
group_10551	hypothetical protein	0	0
group_10552	Protein CopG	0	0
group_10554	hypothetical protein	0	0
group_10555	hypothetical protein	0	0
group_10556	hypothetical protein	0	0
group_10557	hypothetical protein	0	0
group_10558	hypothetical protein	0	0
group_10559	hypothetical protein	0	0
group_1056	hypothetical protein	0	0
group_10560	hypothetical protein	0	0
group_10561	hypothetical protein	0	0
group_10562	tRNA-Met(cat)	0	0
group_10563	hypothetical protein	0	0
group_10564	hypothetical protein	0	0
group_10565	hypothetical protein	0	0
group_10566	hypothetical protein	0	0
group_10567	hypothetical protein	0	0
group_10568	hypothetical protein	0	0
group_10569	hypothetical protein	0	0
group_1057	hypothetical protein	1	1
group_10570	hypothetical protein	0	0
group_10571	hypothetical protein	0	0
group_10572	hypothetical protein	0	0
group_10573	hypothetical protein	0	0
group_10574	hypothetical protein	0	0
group_10575	hypothetical protein	0	0
group_10576	hypothetical protein	0	0
group_10577	hypothetical protein	0	0
group_10578	hypothetical protein	0	0
group_10579	hypothetical protein	0	0
group_1058	hypothetical protein	0	0
group_10580	hypothetical protein	0	0
group_10581	hypothetical protein	0	0
group_10582	hypothetical protein	0	0
group_10583	hypothetical protein	0	0
group_10584	hypothetical protein	0	0
group_10585	hypothetical protein	0	0
group_10586	hypothetical protein	0	0
group_10587	hypothetical protein	0	0
group_10588	hypothetical protein	0	0
group_10589	tRNA-Lys(ttt)	0	0
group_1059	hypothetical protein	6	2
group_10590	hypothetical protein	0	0
group_10591	hypothetical protein	0	0
group_10592	hypothetical protein	0	0
group_10593	hypothetical protein	0	0
group_10594	hypothetical protein	0	0
group_10595	hypothetical protein	0	0
group_10596	hypothetical protein	0	0
group_10597	hypothetical protein	0	0
group_10598	hypothetical protein	0	0
group_10599	hypothetical protein	0	0
group_106	hypothetical protein	0	0
group_1060	hypothetical protein	12	17
group_10600	hypothetical protein	0	0
group_10601	hypothetical protein	0	0
group_10602	hypothetical protein	0	0
group_10603	hypothetical protein	0	0
group_10604	hypothetical protein	0	0
group_10605	hypothetical protein	0	0
group_10606	hypothetical protein	0	0
group_10607	hypothetical protein	0	0
group_10608	hypothetical protein	0	0
group_10609	hypothetical protein	0	0
group_1061	hypothetical protein	3	7
group_10610	hypothetical protein	0	0
group_10611	hypothetical protein	0	0
group_10612	hypothetical protein	0	0
group_10613	hypothetical protein	0	0
group_10614	hypothetical protein	0	0
group_10615	hypothetical protein	0	0
group_10616	hypothetical protein	0	0
group_10617	hypothetical protein	0	0
group_1062	hypothetical protein	0	2
group_10622	hypothetical protein	0	0
group_10623	Trypsin-resistant surface T6 protein	0	0
group_10624	hypothetical protein	0	0
group_10625	hypothetical protein	0	0
group_10626	hypothetical protein	0	0
group_10627	Putative two-component membrane permease complex subunit SMU_747c	0	0
group_10628	hypothetical protein	0	0
group_10629	hypothetical protein	0	0
group_1063	hypothetical protein	1	0
group_10630	hypothetical protein	0	0
group_10631	hypothetical protein	0	0
group_10632	hypothetical protein	0	0
group_10633	Ribonuclease P protein component	0	0
group_10634	Membrane protein insertase MisCA	0	0
group_10635	hypothetical protein	0	0
group_10636	Response regulator ArlR	0	0
group_10637	hypothetical protein	0	0
group_10638	hypothetical protein	0	0
group_10639	hypothetical protein	0	0
group_1064	hypothetical protein	1	1
group_10640	hypothetical protein	0	0
group_10641	hypothetical protein	0	0
group_10642	hypothetical protein	0	0
group_10643	hypothetical protein	0	0
group_10644	hypothetical protein	0	0
group_10645	hypothetical protein	0	0
group_10646	hypothetical protein	0	0
group_10647	hypothetical protein	0	0
group_10649	hypothetical protein	0	0
group_1065	hypothetical protein	0	0
group_10650	hypothetical protein	0	0
group_10651	hypothetical protein	0	0
group_10652	hypothetical protein	0	0
group_10653	hypothetical protein	0	0
group_10654	Tyrosine recombinase XerC	0	0
group_10655	hypothetical protein	0	0
group_10656	IS256 family transposase ISDet4	0	0
group_10657	IS256 family transposase ISDet4	0	0
group_10658	IS256 family transposase ISDet4	0	0
group_10659	IS256 family transposase ISDet4	0	0
group_1066	hypothetical protein	4	2
group_10660	IS256 family transposase ISDet4	0	0
group_10661	IS256 family transposase ISDet4	0	0
group_10662	hypothetical protein	0	0
group_10663	hypothetical protein	0	0
group_10664	hypothetical protein	0	0
group_10665	hypothetical protein	0	0
group_10666	hypothetical protein	0	0
group_10667	hypothetical protein	0	0
group_10668	hypothetical protein	0	0
group_10669	hypothetical protein	0	0
group_1067	hypothetical protein	0	0
group_10670	hypothetical protein	0	0
group_10671	hypothetical protein	0	0
group_10672	hypothetical protein	0	0
group_10673	hypothetical protein	0	0
group_10674	hypothetical protein	0	0
group_10675	hypothetical protein	0	0
group_10676	hypothetical protein	0	0
group_10677	hypothetical protein	0	0
group_10678	hypothetical protein	0	0
group_10679	hypothetical protein	0	0
group_10680	hypothetical protein	0	0
group_10681	Multidrug export protein MepA	0	0
group_10682	hypothetical protein	0	0
group_10683	hypothetical protein	0	0
group_10684	hypothetical protein	0	0
group_10685	hypothetical protein	0	0
group_10686	hypothetical protein	0	0
group_10687	hypothetical protein	0	0
group_10688	hypothetical protein	0	0
group_10689	hypothetical protein	0	0
group_10690	HTH-type transcriptional activator RhaR	0	0
group_10691	Vitamin B12 import ATP-binding protein BtuD	0	0
group_10693	hypothetical protein	0	0
group_10694	hypothetical protein	0	0
group_10695	Putative HMP/thiamine import ATP-binding protein YkoD	0	0
group_10696	hypothetical protein	0	0
group_10697	hypothetical protein	0	0
group_10698	hypothetical protein	0	0
group_10699	hypothetical protein	0	0
group_107	hypothetical protein	1	0
group_10701	hypothetical protein	0	0
group_10702	hypothetical protein	0	0
group_10703	hypothetical protein	0	0
group_10704	hypothetical protein	0	0
group_10705	D-alanine--D-alanyl carrier protein ligase	0	0
group_10706	hypothetical protein	0	0
group_10707	hypothetical protein	0	0
group_10708	hypothetical protein	0	0
group_10709	hypothetical protein	0	0
group_1071	D-lactate dehydrogenase	0	0
group_10710	hypothetical protein	0	0
group_10711	hypothetical protein	0	0
group_10712	hypothetical protein	0	0
group_10713	hypothetical protein	0	0
group_10714	hypothetical protein	0	0
group_10715	hypothetical protein	0	0
group_10716	hypothetical protein	0	0
group_10717	hypothetical protein	0	0
group_10718	hypothetical protein	0	0
group_10719	hypothetical protein	0	0
group_1072	D-lactate dehydrogenase	1	1
group_10720	hypothetical protein	0	0
group_10721	hypothetical protein	0	0
group_10722	hypothetical protein	0	0
group_10723	hypothetical protein	0	0
group_10724	hypothetical protein	0	0
group_10725	hypothetical protein	0	0
group_10726	hypothetical protein	0	0
group_10727	hypothetical protein	0	0
group_10728	hypothetical protein	0	0
group_10729	hypothetical protein	0	0
group_1073	D-lactate dehydrogenase	0	0
group_10730	hypothetical protein	0	0
group_10731	hypothetical protein	0	0
group_10732	hypothetical protein	0	0
group_10733	hypothetical protein	0	0
group_10734	hypothetical protein	0	0
group_10735	hypothetical protein	0	0
group_10736	Tyrosine recombinase XerC	0	0
group_10737	hypothetical protein	0	0
group_10738	hypothetical protein	0	0
group_10739	hypothetical protein	0	0
group_10740	Multidrug resistance protein MdtG	0	0
group_10741	hypothetical protein	0	0
group_10742	hypothetical protein	0	0
group_10743	hypothetical protein	0	0
group_10744	hypothetical protein	0	0
group_10745	hypothetical protein	0	0
group_10746	hypothetical protein	0	0
group_10747	hypothetical protein	0	0
group_10748	hypothetical protein	0	0
group_10749	hypothetical protein	0	0
group_1075	N5-carboxyaminoimidazole ribonucleotide synthase	0	0
group_10750	hypothetical protein	0	0
group_10751	hypothetical protein	0	0
group_10752	hypothetical protein	0	0
group_10753	hypothetical protein	0	0
group_10756	hypothetical protein	0	0
group_10757	hypothetical protein	0	0
group_10758	hypothetical protein	0	0
group_10759	hypothetical protein	0	0
group_10760	hypothetical protein	0	0
group_10761	hypothetical protein	0	0
group_10762	Tyrosine recombinase XerC	0	0
group_10763	2-amino-4-hydroxy-6-hydroxymethyldihydropteridine pyrophosphokinase	1	0
group_10764	hypothetical protein	0	0
group_10765	hypothetical protein	0	0
group_10766	hypothetical protein	0	0
group_10767	hypothetical protein	0	0
group_10768	hypothetical protein	0	0
group_10769	hypothetical protein	0	0
group_1077	N5-carboxyaminoimidazole ribonucleotide synthase	21	13
group_10770	IS3 family transposase ISStin6	0	0
group_10771	IS3 family transposase ISStin6	0	0
group_10772	IS3 family transposase ISStin6	0	0
group_10773	IS3 family transposase ISStin6	0	0
group_10774	IS3 family transposase ISStin6	0	0
group_10775	IS3 family transposase ISStin6	0	0
group_10776	hypothetical protein	0	0
group_10777	hypothetical protein	0	0
group_10778	hypothetical protein	0	0
group_10779	hypothetical protein	0	0
group_1078	N5-carboxyaminoimidazole ribonucleotide synthase	0	0
group_10780	hypothetical protein	0	0
group_10781	hypothetical protein	0	0
group_10782	hypothetical protein	0	0
group_10783	hypothetical protein	0	0
group_10784	hypothetical protein	0	0
group_10785	hypothetical protein	0	0
group_10786	Antitoxin PezA	0	0
group_10787	Toxin PezT	0	0
group_10788	hypothetical protein	0	0
group_10789	hypothetical protein	0	0
group_1079	hypothetical protein	0	0
group_10790	hypothetical protein	0	0
group_10791	hypothetical protein	0	0
group_10792	hypothetical protein	0	0
group_10793	hypothetical protein	0	0
group_10794	hypothetical protein	0	0
group_10795	hypothetical protein	0	0
group_10796	hypothetical protein	0	0
group_10797	hypothetical protein	0	0
group_10798	hypothetical protein	0	0
group_10799	hypothetical protein	0	0
group_108	ISAs1 family transposase ISSeq10	0	0
group_1080	HTH-type transcriptional repressor YvoA	2	1
group_10800	hypothetical protein	0	0
group_10801	hypothetical protein	0	0
group_10802	hypothetical protein	0	0
group_10803	hypothetical protein	0	0
group_10804	hypothetical protein	0	0
group_10805	hypothetical protein	0	0
group_10806	hypothetical protein	0	0
group_10807	hypothetical protein	0	0
group_10808	hypothetical protein	0	0
group_10809	hypothetical protein	0	0
group_1081	HTH-type transcriptional repressor YvoA	13	5
group_10810	hypothetical protein	0	0
group_10811	hypothetical protein	0	0
group_10812	hypothetical protein	0	0
group_10813	hypothetical protein	0	0
group_10814	hypothetical protein	0	0
group_10815	hypothetical protein	0	0
group_10816	hypothetical protein	0	0
group_10817	hypothetical protein	0	0
group_10818	hypothetical protein	0	0
group_10819	hypothetical protein	0	0
group_1082	hypothetical protein	0	0
group_10820	hypothetical protein	0	0
group_10821	hypothetical protein	0	0
group_10822	hypothetical protein	0	0
group_10823	hypothetical protein	0	0
group_10824	hypothetical protein	0	0
group_10825	hypothetical protein	0	0
group_10826	hypothetical protein	0	0
group_10827	hypothetical protein	0	0
group_10828	hypothetical protein	0	0
group_10829	hypothetical protein	0	0
group_10830	hypothetical protein	0	0
group_10831	Tyrosine recombinase XerD	0	0
group_10832	hypothetical protein	0	0
group_10833	putative protein	0	0
group_10834	hypothetical protein	0	0
group_10835	hypothetical protein	0	0
group_10836	hypothetical protein	0	0
group_10837	hypothetical protein	0	0
group_10838	hypothetical protein	0	0
group_10839	hypothetical protein	0	0
group_1084	HTH-type transcriptional repressor YvoA	0	0
group_10840	hypothetical protein	0	0
group_10841	hypothetical protein	0	0
group_10842	hypothetical protein	0	0
group_10843	hypothetical protein	0	0
group_10844	hypothetical protein	0	0
group_10845	hypothetical protein	0	0
group_10846	hypothetical protein	0	0
group_10847	hypothetical protein	0	0
group_10848	hypothetical protein	0	0
group_10849	hypothetical protein	0	0
group_1085	hypothetical protein	0	0
group_10851	Vitamin B12 import ATP-binding protein BtuD	0	0
group_10852	hypothetical protein	0	0
group_10853	hypothetical protein	0	0
group_10854	hypothetical protein	0	0
group_10855	IS30 family transposase ISLmo6	0	0
group_10856	IS30 family transposase ISSau1	0	0
group_10857	hypothetical protein	0	0
group_10858	Tyrosine recombinase XerD	0	0
group_10859	hypothetical protein	0	0
group_1086	hypothetical protein	1	1
group_10860	hypothetical protein	0	0
group_10861	hypothetical protein	0	0
group_10862	hypothetical protein	0	0
group_10863	hypothetical protein	0	0
group_10864	hypothetical protein	0	0
group_10865	hypothetical protein	0	0
group_10866	tRNA-Ala(tgc)	0	0
group_10867	tRNA-Ala(tgc)	0	0
group_10868	tRNA-Ala(tgc)	0	0
group_10869	hypothetical protein	0	0
group_1087	hypothetical protein	0	0
group_10870	hypothetical protein	0	0
group_10871	hypothetical protein	0	0
group_10872	putative Nudix hydrolase NudL	0	0
group_10873	hypothetical protein	0	0
group_10874	hypothetical protein	0	0
group_10875	hypothetical protein	0	0
group_10876	hypothetical protein	0	0
group_10877	hypothetical protein	0	0
group_10878	hypothetical protein	0	0
group_10879	hypothetical protein	0	0
group_1088	hypothetical protein	1	0
group_10880	hypothetical protein	0	0
group_10881	hypothetical protein	0	0
group_10883	hypothetical protein	0	0
group_10884	M protein, serotype 5	0	0
group_10885	hypothetical protein	0	0
group_10886	Trypsin-resistant surface T6 protein	0	0
group_10887	IS30 family transposase IS1239	0	0
group_10888	hypothetical protein	0	0
group_10889	hypothetical protein	0	0
group_1089	hypothetical protein	5	0
group_10890	Pilin	0	0
group_10891	hypothetical protein	0	0
group_10892	hypothetical protein	0	0
group_10893	hypothetical protein	0	0
group_10894	hypothetical protein	0	0
group_10895	hypothetical protein	0	0
group_10896	hypothetical protein	0	0
group_10897	tRNA-Val(tac)	0	0
group_10898	tRNA-Val(tac)	0	0
group_10899	Glycerol-3-phosphate dehydrogenase [NAD(P)+]	0	0
group_109	putative amino acid permease YhdG	0	0
group_1090	hypothetical protein	1	2
group_10900	hypothetical protein	0	0
group_10902	hypothetical protein	0	0
group_10903	hypothetical protein	0	0
group_10904	hypothetical protein	0	0
group_10905	tRNA-Leu(taa)	0	0
group_10906	tRNA-Leu(tag)	0	0
group_10907	hypothetical protein	0	0
group_10908	hypothetical protein	0	0
group_10909	hypothetical protein	0	0
group_1091	hypothetical protein	0	0
group_10910	hypothetical protein	0	0
group_10911	hypothetical protein	0	0
group_10912	hypothetical protein	0	0
group_10913	hypothetical protein	0	0
group_10914	hypothetical protein	0	0
group_10915	hypothetical protein	0	0
group_10917	hypothetical protein	1	0
group_10918	hypothetical protein	0	0
group_10919	hypothetical protein	0	0
group_1092	hypothetical protein	0	0
group_10920	hypothetical protein	0	0
group_10921	hypothetical protein	0	0
group_10922	hypothetical protein	0	0
group_10923	hypothetical protein	0	0
group_10924	hypothetical protein	0	0
group_10926	IS982 family transposase ISSsu12	0	0
group_10927	hypothetical protein	0	0
group_10928	Toxin PezT	0	0
group_10929	hypothetical protein	0	0
group_1093	hypothetical protein	0	3
group_10930	Tyrosine recombinase XerD	0	0
group_10931	hypothetical protein	0	0
group_10932	hypothetical protein	0	0
group_10933	hypothetical protein	0	0
group_10934	hypothetical protein	0	0
group_10935	hypothetical protein	0	0
group_10936	hypothetical protein	0	0
group_10937	hypothetical protein	0	0
group_10938	hypothetical protein	0	0
group_10939	hypothetical protein	0	0
group_10940	hypothetical protein	0	0
group_10941	hypothetical protein	0	0
group_10942	hypothetical protein	0	0
group_10943	hypothetical protein	0	0
group_10944	hypothetical protein	0	0
group_10945	hypothetical protein	0	0
group_10946	hypothetical protein	0	0
group_10947	hypothetical protein	0	0
group_10948	hypothetical protein	0	0
group_10949	hypothetical protein	0	0
group_1095	Phosphoribosylformylglycinamidine synthase	1	0
group_10950	hypothetical protein	0	0
group_10951	hypothetical protein	0	0
group_10952	hypothetical protein	0	0
group_10953	hypothetical protein	0	0
group_10954	Vitamin B12 import ATP-binding protein BtuD	0	0
group_10955	hypothetical protein	0	0
group_10956	hypothetical protein	0	0
group_10957	Amino acid--[acyl-carrier-protein] ligase 1	0	0
group_10958	hypothetical protein	0	0
group_1096	Phosphoribosylformylglycinamidine synthase	3	0
group_10960	hypothetical protein	0	0
group_10962	Nucleoside diphosphate kinase	0	0
group_10969	hypothetical protein	0	0
group_10970	hypothetical protein	0	0
group_10971	putative transcriptional regulatory protein YeeN	0	0
group_10972	hypothetical protein	0	0
group_10973	hypothetical protein	0	0
group_10974	hypothetical protein	0	0
group_10975	hypothetical protein	0	0
group_10976	Cysteine desulfurase IscS	0	0
group_10977	hypothetical protein	0	0
group_10978	hypothetical protein	0	0
group_10979	Pilin	0	0
group_1098	Putative short-chain fatty acid transporter	0	0
group_10980	tRNA (adenine(22)-N(1))-methyltransferase	0	0
group_10981	GTP cyclohydrolase 1 type 2	0	0
group_10983	hypothetical protein	0	0
group_10986	hypothetical protein	0	0
group_10987	hypothetical protein	0	0
group_10988	hypothetical protein	0	0
group_10989	hypothetical protein	0	0
group_1099	Putative short-chain fatty acid transporter	0	8
group_10990	hypothetical protein	0	0
group_10991	hypothetical protein	0	0
group_10992	hypothetical protein	0	0
group_10993	hypothetical protein	0	0
group_10994	hypothetical protein	0	0
group_10995	hypothetical protein	0	0
group_10996	hypothetical protein	0	0
group_10997	hypothetical protein	0	0
group_10998	hypothetical protein	0	0
group_10999	hypothetical protein	0	0
group_11	Elongation factor 4	1	0
group_110	hypothetical protein	1	0
group_11000	hypothetical protein	0	0
group_11001	hypothetical protein	0	0
group_11002	hypothetical protein	0	0
group_11003	Tyrosine recombinase XerC	0	0
group_11004	hypothetical protein	0	0
group_11005	hypothetical protein	0	0
group_11006	hypothetical protein	0	0
group_11007	hypothetical protein	0	0
group_11008	hypothetical protein	0	0
group_11009	hypothetical protein	0	0
group_1101	Putative short-chain fatty acid transporter	0	0
group_11010	Trypsin-resistant surface T6 protein	0	0
group_11011	hypothetical protein	0	0
group_11012	hypothetical protein	0	0
group_11014	hypothetical protein	0	0
group_11015	hypothetical protein	0	0
group_11016	hypothetical protein	0	0
group_11017	hypothetical protein	0	0
group_11018	hypothetical protein	0	0
group_11019	hypothetical protein	0	0
group_11020	hypothetical protein	0	0
group_11021	hypothetical protein	0	0
group_11022	hypothetical protein	0	0
group_11024	hypothetical protein	0	0
group_11025	hypothetical protein	0	0
group_11026	hypothetical protein	0	0
group_11027	hypothetical protein	0	0
group_11028	hypothetical protein	0	0
group_11029	hypothetical protein	0	0
group_1103	hypothetical protein	3	0
group_11030	hypothetical protein	0	0
group_11031	hypothetical protein	0	0
group_11032	hypothetical protein	0	0
group_11033	hypothetical protein	0	0
group_11034	hypothetical protein	0	0
group_11035	hypothetical protein	0	0
group_11036	hypothetical protein	0	0
group_11037	hypothetical protein	0	0
group_11038	hypothetical protein	0	0
group_11039	hypothetical protein	0	0
group_1104	hypothetical protein	0	0
group_11040	hypothetical protein	0	0
group_11041	hypothetical protein	0	0
group_11043	hypothetical protein	0	0
group_11044	HTH-type transcriptional activator RhaR	0	0
group_11045	hypothetical protein	0	0
group_11046	hypothetical protein	0	0
group_11047	hypothetical protein	0	0
group_11048	hypothetical protein	0	0
group_1105	hypothetical protein	0	0
group_11050	hypothetical protein	0	0
group_11051	hypothetical protein	0	0
group_11052	hypothetical protein	0	0
group_11053	hypothetical protein	0	0
group_11054	hypothetical protein	1	0
group_11055	hypothetical protein	0	0
group_11056	hypothetical protein	0	0
group_11057	hypothetical protein	0	0
group_11058	hypothetical protein	0	0
group_11059	hypothetical protein	0	0
group_1106	hypothetical protein	0	0
group_11060	hypothetical protein	0	0
group_11061	hypothetical protein	0	0
group_11062	hypothetical protein	0	0
group_11063	hypothetical protein	0	0
group_11064	hypothetical protein	0	0
group_11065	hypothetical protein	0	0
group_11066	hypothetical protein	0	0
group_11067	hypothetical protein	0	0
group_11068	hypothetical protein	0	0
group_11069	hypothetical protein	0	0
group_1107	hypothetical protein	0	0
group_11070	hypothetical protein	0	0
group_11071	hypothetical protein	0	0
group_11072	hypothetical protein	0	0
group_11073	hypothetical protein	0	0
group_11074	hypothetical protein	0	0
group_11075	hypothetical protein	0	0
group_11076	hypothetical protein	0	0
group_11077	Agglutinin receptor	0	0
group_11078	hypothetical protein	0	0
group_11079	hypothetical protein	0	0
group_1108	hypothetical protein	2	1
group_11080	Antitoxin PezA	0	0
group_11081	Toxin PezT	0	0
group_11082	DNA replication and repair protein RecF	0	0
group_11084	hypothetical protein	0	0
group_11085	hypothetical protein	0	0
group_11086	hypothetical protein	0	0
group_11087	hypothetical protein	0	0
group_11088	hypothetical protein	0	0
group_11089	hypothetical protein	0	0
group_1109	hypothetical protein	0	0
group_11090	hypothetical protein	0	0
group_11091	hypothetical protein	0	0
group_11092	Accessory gene regulator A	0	0
group_11093	hypothetical protein	0	0
group_11094	hypothetical protein	0	0
group_11096	Lactococcin-G-processing and transport ATP-binding protein LagD	0	0
group_11097	Lactococcin-G-processing and transport ATP-binding protein LagD	0	0
group_11098	hypothetical protein	0	0
group_11099	hypothetical protein	0	0
group_111	putative amino acid permease YhdG	0	0
group_1110	hypothetical protein	7	2
group_11100	hypothetical protein	0	0
group_11101	hypothetical protein	0	0
group_11102	hypothetical protein	0	0
group_11103	hypothetical protein	0	0
group_11104	hypothetical protein	0	0
group_11105	hypothetical protein	0	0
group_11106	hypothetical protein	0	0
group_11107	hypothetical protein	0	0
group_11108	hypothetical protein	0	0
group_11109	hypothetical protein	0	0
group_1111	Maltose 6'-phosphate phosphatase	5	0
group_11110	hypothetical protein	0	0
group_11111	hypothetical protein	0	0
group_11112	hypothetical protein	0	0
group_11113	hypothetical protein	0	0
group_11114	hypothetical protein	0	0
group_11115	hypothetical protein	0	0
group_11116	hypothetical protein	0	0
group_11117	hypothetical protein	0	0
group_11118	hypothetical protein	0	0
group_11119	hypothetical protein	0	0
group_1112	Maltose 6'-phosphate phosphatase	8	9
group_11120	hypothetical protein	0	0
group_11121	hypothetical protein	0	0
group_11122	hypothetical protein	0	0
group_11123	hypothetical protein	0	0
group_11124	hypothetical protein	0	0
group_11125	hypothetical protein	0	0
group_11126	hypothetical protein	0	0
group_11127	hypothetical protein	0	0
group_11128	hypothetical protein	0	0
group_11129	hypothetical protein	0	0
group_1113	Maltose 6'-phosphate phosphatase	1	0
group_11130	hypothetical protein	0	0
group_11131	hypothetical protein	0	0
group_11132	hypothetical protein	0	0
group_11133	hypothetical protein	0	0
group_11134	hypothetical protein	0	0
group_11135	hypothetical protein	0	0
group_11136	Microcin C7 self-immunity protein MccF	0	0
group_11138	hypothetical protein	0	0
group_11139	hypothetical protein	0	0
group_11140	Adenosine monophosphate-protein transferase NmFic	0	0
group_11141	hypothetical protein	0	0
group_11142	hypothetical protein	0	0
group_11143	hypothetical protein	0	0
group_11144	hypothetical protein	0	0
group_11145	hypothetical protein	0	0
group_11146	hypothetical protein	0	0
group_11147	[Citrate [pro-3S]-lyase] ligase	0	0
group_11148	hypothetical protein	0	0
group_11149	hypothetical protein	0	0
group_11150	hypothetical protein	0	0
group_11151	hypothetical protein	0	0
group_11152	hypothetical protein	0	0
group_11153	hypothetical protein	0	0
group_11154	hypothetical protein	0	0
group_11155	hypothetical protein	0	0
group_11156	hypothetical protein	0	0
group_11157	Vitamin B12 import ATP-binding protein BtuD	0	0
group_11158	hypothetical protein	0	0
group_11159	hypothetical protein	0	0
group_1116	hypothetical protein	0	0
group_11160	hypothetical protein	0	0
group_11163	hypothetical protein	0	0
group_11165	hypothetical protein	0	0
group_11166	hypothetical protein	0	0
group_11167	hypothetical protein	0	0
group_11169	hypothetical protein	0	0
group_1117	hypothetical protein	0	0
group_11170	Amino acid--[acyl-carrier-protein] ligase 1	0	0
group_11171	hypothetical protein	0	0
group_11172	hypothetical protein	0	0
group_11173	hypothetical protein	0	0
group_11174	hypothetical protein	0	0
group_11175	Chromosome partition protein Smc	0	0
group_11176	hypothetical protein	0	0
group_11177	hypothetical protein	0	0
group_11178	hypothetical protein	0	0
group_11179	hypothetical protein	0	0
group_1118	Endonuclease YhcR	0	0
group_11180	Putative nuclease YhcG	0	0
group_11181	hypothetical protein	0	0
group_11182	hypothetical protein	0	0
group_11183	hypothetical protein	0	0
group_11184	hypothetical protein	0	0
group_11185	hypothetical protein	0	0
group_11186	hypothetical protein	0	0
group_11187	hypothetical protein	0	0
group_11188	hypothetical protein	0	0
group_11189	hypothetical protein	0	0
group_1119	hypothetical protein	4	4
group_11190	hypothetical protein	0	0
group_11191	hypothetical protein	0	0
group_11192	hypothetical protein	0	0
group_11193	hypothetical protein	0	0
group_11194	hypothetical protein	0	0
group_11195	hypothetical protein	0	0
group_11196	hypothetical protein	0	0
group_11197	IS110 family transposase ISEnfa110	0	0
group_11198	hypothetical protein	0	0
group_112	hypothetical protein	2	0
group_1120	hypothetical protein	10	4
group_11200	hypothetical protein	0	0
group_11201	hypothetical protein	0	0
group_11202	hypothetical protein	0	0
group_11203	hypothetical protein	0	0
group_11204	hypothetical protein	0	0
group_11205	tRNA-Tyr(gta)	0	0
group_11206	tRNA-Tyr(gta)	0	0
group_11207	hypothetical protein	0	0
group_11208	hypothetical protein	0	0
group_11209	hypothetical protein	0	0
group_1121	IS256 family transposase ISSag11	3	3
group_11210	Replication protein RepB	0	0
group_11211	hypothetical protein	0	0
group_11212	M protein, serotype 5	0	0
group_11213	hypothetical protein	0	0
group_11214	hypothetical protein	0	0
group_11215	hypothetical protein	0	0
group_11216	hypothetical protein	0	0
group_11217	hypothetical protein	0	0
group_11218	hypothetical protein	0	0
group_11219	hypothetical protein	0	0
group_1122	IS256 family transposase ISSag11	0	1
group_11220	hypothetical protein	0	0
group_11221	hypothetical protein	0	0
group_11222	hypothetical protein	0	0
group_11223	hypothetical protein	0	0
group_11224	hypothetical protein	0	0
group_11225	hypothetical protein	0	0
group_11226	hypothetical protein	0	0
group_11227	hypothetical protein	0	0
group_11228	hypothetical protein	0	0
group_11229	hypothetical protein	0	0
group_1123	IS256 family transposase ISSag11	1	0
group_11230	hypothetical protein	0	0
group_11231	hypothetical protein	0	0
group_11232	hypothetical protein	0	0
group_11233	hypothetical protein	0	0
group_11234	hypothetical protein	0	0
group_11235	hypothetical protein	0	0
group_11236	hypothetical protein	0	0
group_11237	hypothetical protein	0	0
group_11238	hypothetical protein	0	0
group_11239	hypothetical protein	0	0
group_1124	hypothetical protein	0	0
group_11240	hypothetical protein	0	0
group_11241	hypothetical protein	0	0
group_11242	hypothetical protein	0	0
group_11243	hypothetical protein	0	0
group_11244	hypothetical protein	0	0
group_11245	hypothetical protein	0	0
group_11246	hypothetical protein	0	0
group_11247	hypothetical protein	0	0
group_11248	hypothetical protein	0	0
group_11249	hypothetical protein	0	0
group_1125	hypothetical protein	0	0
group_11250	hypothetical protein	0	0
group_11251	hypothetical protein	0	0
group_11252	hypothetical protein	0	0
group_11253	hypothetical protein	0	0
group_11254	hypothetical protein	0	0
group_11255	hypothetical protein	0	0
group_11256	hypothetical protein	0	0
group_11257	hypothetical protein	0	0
group_11258	hypothetical protein	0	0
group_11259	hypothetical protein	0	0
group_1126	hypothetical protein	0	0
group_11260	hypothetical protein	0	0
group_11261	hypothetical protein	0	0
group_11262	Chromosome partition protein Smc	0	0
group_11263	hypothetical protein	0	0
group_11264	hypothetical protein	0	0
group_11265	hypothetical protein	0	0
group_11266	hypothetical protein	0	0
group_11267	hypothetical protein	0	0
group_11268	hypothetical protein	0	0
group_11269	hypothetical protein	0	0
group_1127	IS256 family transposase ISSag11	0	0
group_11270	hypothetical protein	0	0
group_11271	hypothetical protein	0	0
group_11272	Streptomycin 3''-adenylyltransferase	0	0
group_11273	hypothetical protein	0	0
group_11274	hypothetical protein	0	0
group_11275	hypothetical protein	0	0
group_11276	hypothetical protein	0	0
group_11277	hypothetical protein	0	0
group_11278	hypothetical protein	0	0
group_11279	D-alanine--D-alanine ligase	0	0
group_1128	hypothetical protein	2	1
group_11281	hypothetical protein	0	0
group_11283	hypothetical protein	0	0
group_11284	IS3 family transposase ISSeq3	0	0
group_11286	hypothetical protein	0	0
group_11287	hypothetical protein	0	0
group_11288	hypothetical protein	0	0
group_11289	IS1595 family transposase ISSsu9	0	0
group_1129	hypothetical protein	5	0
group_11290	hypothetical protein	0	0
group_11292	Group II intron-encoded protein LtrA	0	0
group_11293	Tyrosine recombinase XerC	0	0
group_11294	hypothetical protein	0	0
group_11295	hypothetical protein	0	0
group_11296	hypothetical protein	0	0
group_11297	hypothetical protein	0	0
group_11298	hypothetical protein	0	0
group_11299	hypothetical protein	0	0
group_113	ISAs1 family transposase ISSeq10	0	0
group_1130	hypothetical protein	1	1
group_11300	hypothetical protein	0	0
group_11301	hypothetical protein	0	0
group_11302	hypothetical protein	0	0
group_11303	hypothetical protein	0	0
group_11304	hypothetical protein	0	0
group_11305	hypothetical protein	0	0
group_11306	hypothetical protein	0	0
group_11307	hypothetical protein	0	0
group_11308	hypothetical protein	0	0
group_11309	hypothetical protein	0	0
group_1131	hypothetical protein	0	0
group_11310	hypothetical protein	0	0
group_11311	hypothetical protein	0	0
group_11312	hypothetical protein	0	0
group_11313	hypothetical protein	0	0
group_11314	hypothetical protein	0	0
group_11315	hypothetical protein	0	0
group_11316	IS1595 family transposase ISSsu9	0	0
group_11317	hypothetical protein	0	0
group_11318	hypothetical protein	0	0
group_11319	hypothetical protein	0	0
group_1132	hypothetical protein	0	1
group_11320	hypothetical protein	0	0
group_11321	hypothetical protein	0	0
group_11323	IS3 family transposase ISSag4	0	0
group_11324	tRNA-Tyr(gta)	0	0
group_11325	hypothetical protein	0	0
group_11326	LexA repressor	0	0
group_11327	hypothetical protein	0	0
group_11328	hypothetical protein	0	0
group_11329	hypothetical protein	0	0
group_11330	hypothetical protein	0	0
group_11331	tRNA-Leu(caa)	0	0
group_11332	hypothetical protein	0	0
group_11333	hypothetical protein	0	0
group_11334	hypothetical protein	0	0
group_11335	hypothetical protein	0	0
group_11336	hypothetical protein	0	0
group_11337	hypothetical protein	0	0
group_11338	hypothetical protein	0	0
group_11339	hypothetical protein	0	0
group_1134	2-dehydro-3-deoxygluconokinase	0	0
group_11340	hypothetical protein	0	0
group_11341	hypothetical protein	0	0
group_11342	hypothetical protein	0	0
group_11343	hypothetical protein	0	0
group_11345	hypothetical protein	0	0
group_11346	hypothetical protein	0	0
group_11347	hypothetical protein	0	0
group_11348	hypothetical protein	0	0
group_11349	hypothetical protein	0	0
group_1135	hypothetical protein	0	1
group_11351	hypothetical protein	0	0
group_11352	tRNA-Tyr(gta)	0	0
group_11353	hypothetical protein	0	0
group_11354	Transposase from transposon Tn916	0	0
group_11355	hypothetical protein	0	0
group_11356	hypothetical protein	0	0
group_11357	hypothetical protein	0	0
group_11359	hypothetical protein	0	0
group_1136	hypothetical protein	1	0
group_11360	Putative DNA repair helicase RadD	0	0
group_11361	hypothetical protein	0	0
group_11362	tRNA-Ala(tgc)	0	0
group_11363	hypothetical protein	0	0
group_11364	hypothetical protein	0	0
group_11365	hypothetical protein	0	0
group_11366	hypothetical protein	0	0
group_11367	hypothetical protein	0	0
group_11368	hypothetical protein	0	0
group_11369	hypothetical protein	0	0
group_1137	hypothetical protein	1	0
group_11370	hypothetical protein	0	0
group_11371	hypothetical protein	0	0
group_11372	hypothetical protein	0	0
group_11373	hypothetical protein	0	0
group_11374	hypothetical protein	0	0
group_11375	IS110 family transposase ISSsu7	0	0
group_11376	hypothetical protein	0	0
group_11377	hypothetical protein	0	0
group_11378	hypothetical protein	0	0
group_11379	Trypsin-resistant surface T6 protein	0	0
group_1138	hypothetical protein	0	0
group_11380	hypothetical protein	0	0
group_11381	hypothetical protein	0	0
group_11382	Cysteine synthase	0	0
group_11383	hypothetical protein	0	0
group_11384	hypothetical protein	0	0
group_11385	hypothetical protein	0	0
group_11386	hypothetical protein	0	0
group_11387	hypothetical protein	0	0
group_11388	hypothetical protein	0	0
group_11389	hypothetical protein	0	0
group_1139	hypothetical protein	0	0
group_11390	hypothetical protein	0	0
group_11391	hypothetical protein	0	0
group_11392	hypothetical protein	0	0
group_11393	hypothetical protein	0	0
group_11394	hypothetical protein	0	0
group_11395	hypothetical protein	0	0
group_11396	hypothetical protein	0	0
group_11397	hypothetical protein	0	0
group_11398	hypothetical protein	0	0
group_11399	hypothetical protein	0	0
group_114	ISAs1 family transposase ISSeq10	0	0
group_1140	hypothetical protein	0	0
group_11400	hypothetical protein	0	0
[truncated: 10,909 more rows]

## Sheet: suis
Gene	Annotation	Recent	Ancestral
aacA_aphD	bifunctional aminoglycoside N-acetyltransferase AAC(6')-Ie/aminoglycoside O-phosphotransferase APH(2'')-Ia	0	0
aadK	Aminoglycoside 6-adenylyltransferase	0	0
accA	Acetyl-coenzyme A carboxylase carboxyl transferase subunit alpha	52	3
accA_1	Acetyl-coenzyme A carboxylase carboxyl transferase subunit alpha	0	0
accA_2	Acetyl-coenzyme A carboxylase carboxyl transferase subunit alpha	0	0
accB	Biotin carboxyl carrier protein of acetyl-CoA carboxylase	18	0
accC	Biotin carboxylase	77	10
accC_2	Biotin carboxylase	0	0
accD	Acetyl-coenzyme A carboxylase carboxyl transferase subunit beta	41	10
ackA	Acetate kinase	27	5
ackA_1	Acetate kinase	0	0
ackA_2	Acetate kinase	0	0
acoA	Acetoin:2,6-dichlorophenolindophenol oxidoreductase subunit alpha	21	0
acoA_1	Acetoin:2,6-dichlorophenolindophenol oxidoreductase subunit alpha	0	0
acpA	Acyl carrier protein	1	0
acpA_2	Acyl carrier protein	0	0
acpP	Acyl carrier protein	2	0
acpP_1	Acyl carrier protein	0	0
acpP_2	Acyl carrier protein	0	0
acpS	Holo-[acyl-carrier-protein] synthase	0	0
acr3	Arsenical-resistance protein Acr3	0	0
actP	Copper-transporting P-type ATPase	0	0
acyP	Acylphosphatase	11	0
ada	Bifunctional transcriptional activator/DNA repair enzyme Ada	1	0
adaA	Bifunctional transcriptional activator/DNA repair enzyme AdaA	0	0
adcR	Transcriptional regulator AdcR	4	0
adcR_2	Transcriptional regulator AdcR	0	0
add	Adenosine deaminase	8	1
add_1	Adenosine deaminase	0	0
addA	ATP-dependent helicase/nuclease subunit A	21	10
addA_1	ATP-dependent helicase/nuclease subunit A	0	0
adeP	Adenine permease AdeP	0	0
adh	Alcohol dehydrogenase	13	7
adhA	Alcohol dehydrogenase 1	45	4
adhB	Alcohol dehydrogenase 2	1	0
adhB_1	Alcohol dehydrogenase 2	0	0
adhE	Aldehyde-alcohol dehydrogenase	25	2
adhE_1	Aldehyde-alcohol dehydrogenase	0	0
adhE_2	Aldehyde-alcohol dehydrogenase	0	0
adhE_3	Aldehyde-alcohol dehydrogenase	0	1
adhP	Alcohol dehydrogenase	0	0
adhR	HTH-type transcriptional regulator AdhR	5	0
adhR_1	HTH-type transcriptional regulator AdhR	0	0
adhR_2	HTH-type transcriptional regulator AdhR	1	0
adhT	Alcohol dehydrogenase	4	2
adk	Adenylate kinase	4	0
aes	Acetyl esterase	6	7
aes_1	Acetyl esterase	0	0
aes_2	Acetyl esterase	1	0
afr	1,5-anhydro-D-fructose reductase	0	0
agaA_1	Alpha-galactosidase AgaA	25	8
agaA_2	N-acetylgalactosamine-6-phosphate deacetylase	7	0
agaA_3	Alpha-galactosidase AgaA	20	0
agaC	hypothetical protein	5	0
agaC_1	N-acetylgalactosamine permease IIC component 1	1	0
agaC_2	N-acetylgalactosamine permease IIC component 1	0	1
agaS	D-galactosamine-6-phosphate deaminase AgaS	56	5
agaS_2	D-galactosamine-6-phosphate deaminase AgaS	0	0
agrA	Accessory gene regulator A	8	0
agrA_1	Accessory gene regulator A	0	0
agrA_2	Accessory gene regulator A	2	0
aguA	Agmatine deiminase	45	6
alaA	Glutamate-pyruvate aminotransferase AlaA	5	0
alaA_1	Glutamate-pyruvate aminotransferase AlaA	0	0
alaA_2	Glutamate-pyruvate aminotransferase AlaA	0	0
alaA_4	Glutamate-pyruvate aminotransferase AlaA	0	0
alaA_5	Glutamate-pyruvate aminotransferase AlaA	0	0
alaA_6	Glutamate-pyruvate aminotransferase AlaA	0	0
alaS	Alanine--tRNA ligase	29	7
albA	Antilisterial bacteriocin subtilosin biosynthesis protein AlbA	0	0
albC	ABC transporter ATP-binding protein NatA	0	0
aldC	Alpha-acetolactate decarboxylase	40	4
aldC_1	Alpha-acetolactate decarboxylase	0	0
aldC_2	Alpha-acetolactate decarboxylase	0	0
algC	Phosphomannomutase/phosphoglucomutase	28	5
alkA	DNA-3-methyladenine glycosylase	0	0
alr	Alanine racemase	3	0
alr_2	Alanine racemase	0	0
alsT	Amino-acid carrier protein AlsT	28	14
amiE	Aliphatic amidase	0	0
amyA	Cyclomaltodextrin glucanotransferase	3	0
amyX	Pullulanase	6	0
ansB	L-asparaginase 2	1	2
ant1	Streptomycin 3''-adenylyltransferase	2	0
apaH	Bis(5'-nucleosyl)-tetraphosphatase, symmetrical	2	0
apbE_1	FAD:protein FMN transferase	22	3
apbE_2	FAD:protein FMN transferase	41	9
aphA	Aminoglycoside 3'-phosphotransferase	0	0
aplIR	Type-2 restriction enzyme AplI	0	0
apt	Adenine phosphoribosyltransferase	3	0
apt_1	Adenine phosphoribosyltransferase	0	0
apt_2	Adenine phosphoribosyltransferase	0	0
apxIB	Toxin RTX-I translocation ATP-binding protein	1	0
aqpZ2	Aquaporin Z 2	0	0
araC	Arabinose operon regulatory protein	11	4
araQ_1	L-arabinose transport system permease protein AraQ	6	0
araQ_2	L-arabinose transport system permease protein AraQ	10	0
araQ_3	L-arabinose transport system permease protein AraQ	27	7
arcA	Arginine deiminase	7	0
arcB	Ornithine carbamoyltransferase, catabolic	15	2
arcB_1	Ornithine carbamoyltransferase, catabolic	0	0
arcC1	Carbamate kinase 1	13	0
argB	Acetylglutamate kinase	0	0
argC	N-acetyl-gamma-glutamyl-phosphate reductase	0	0
argD_1	Acetylornithine aminotransferase	0	0
argD_2	Acetylornithine aminotransferase	0	0
argG	Argininosuccinate synthase	11	3
argG_2	Argininosuccinate synthase	0	0
argH	Argininosuccinate lyase	12	1
argJ	Arginine biosynthesis bifunctional protein ArgJ	0	0
argR_1	Arginine regulator	4	1
argR_2	Arginine repressor	1	0
argR_3	Arginine regulator	5	0
argS	Arginine--tRNA ligase	39	1
argS_2	Arginine--tRNA ligase	0	0
arlR_1	Response regulator ArlR	0	0
arlR_2	Response regulator ArlR	16	10
arlR_3	Response regulator ArlR	0	0
arnB	UDP-4-amino-4-deoxy-L-arabinose--oxoglutarate aminotransferase	12	0
arnC	Undecaprenyl-phosphate 4-deoxy-4-formamido-L-arabinose transferase	0	0
arnC_1	Undecaprenyl-phosphate 4-deoxy-4-formamido-L-arabinose transferase	6	0
arnC_2	Undecaprenyl-phosphate 4-deoxy-4-formamido-L-arabinose transferase	1	0
arnC_3	Undecaprenyl-phosphate 4-deoxy-4-formamido-L-arabinose transferase	3	2
arnC_4	Undecaprenyl-phosphate 4-deoxy-4-formamido-L-arabinose transferase	1	0
arnC_5	Undecaprenyl-phosphate 4-deoxy-4-formamido-L-arabinose transferase	4	0
aroA	3-phosphoshikimate 1-carboxyvinyltransferase	10	2
aroA_1	3-phosphoshikimate 1-carboxyvinyltransferase	0	0
aroA_2	3-phosphoshikimate 1-carboxyvinyltransferase	0	0
aroB	3-dehydroquinate synthase	28	8
aroC	Chorismate synthase	4	1
aroC_2	Chorismate synthase	0	0
aroD	3-dehydroquinate dehydratase	5	1
aroD_1	3-dehydroquinate dehydratase	0	0
aroD_2	3-dehydroquinate dehydratase	0	0
aroE	Shikimate dehydrogenase (NADP(+))	28	11
aroF	Phospho-2-dehydro-3-deoxyheptonate aldolase, Tyr-sensitive	22	2
aroF_2	Phospho-2-dehydro-3-deoxyheptonate aldolase, Tyr-sensitive	0	0
aroH	Phospho-2-dehydro-3-deoxyheptonate aldolase, Trp-sensitive	12	1
aroK	Shikimate kinase	3	0
aroK_2	Shikimate kinase	0	0
arsA	Arsenical pump-driving ATPase	0	0
arsC	Arsenate reductase	0	1
arsC_2	Arsenate reductase	0	0
arsD	Arsenical resistance operon trans-acting repressor ArsD	0	0
artM	Arginine transport ATP-binding protein ArtM	25	0
artM_2	Arginine transport ATP-binding protein ArtM	0	0
artP	Arginine-binding extracellular protein ArtP	0	0
artP_1	Arginine-binding extracellular protein ArtP	3	0
artP_2	Arginine-binding extracellular protein ArtP	0	1
artQ	Arginine transport system permease protein ArtQ	1	0
asd	Aspartate-semialdehyde dehydrogenase	37	9
asd_2	Aspartate-semialdehyde dehydrogenase	0	0
asnA	Aspartate--ammonia ligase	54	10
asnS	Asparagine--tRNA ligase	43	8
asnS_1	Asparagine--tRNA ligase	0	0
asnS_2	Asparagine--tRNA ligase	0	0
asp2	Accessory Sec system protein Asp2	2	0
aspB	Asparagine--oxo-acid transaminase	29	3
aspB_2	Asparagine--oxo-acid transaminase	0	0
aspS	Aspartate--tRNA ligase	72	9
aspS_1	hypothetical protein	18	7
aspS1	Aspartate--tRNA(Asp) ligase	0	0
atpA	ATP synthase subunit alpha	16	0
atpA_1	ATP synthase subunit alpha	0	0
atpB	ATP synthase subunit a	2	0
atpB_1	ATP synthase subunit a	0	0
atpC	ATP synthase epsilon chain	1	0
atpD	ATP synthase subunit beta	7	1
atpD_2	ATP synthase subunit beta	0	0
atpE	ATP synthase subunit c	1	0
atpF	ATP synthase subunit b	6	3
atpG	ATP synthase gamma chain	13	2
atpG_2	ATP synthase gamma chain	0	0
atpH	ATP synthase subunit delta	3	0
atpH_2	ATP synthase subunit c	0	0
axe1_6A	Carbohydrate acetyl esterase/feruloyl esterase	10	5
axe2	Acetylxylan esterase	0	0
axeA	Cephalosporin-C deacetylase	0	0
axeA1	Acetylxylan esterase	4	0
azoR	FMN-dependent NADH-azoreductase	78	28
azoR_1	FMN-dependent NADH-azoreductase	1	0
azoR_2	FMN-dependent NADH-azoreductase	0	0
bacC	Dihydroanticapsin 7-dehydrogenase	1	0
baeS	Signal transduction histidine-protein kinase BaeS	0	0
bamB	hypothetical protein	0	0
banIM	hypothetical protein	4	0
bca	hypothetical protein	2	1
bceA	Bacitracin export ATP-binding protein BceA	1	0
bceA_1	Bacitracin export ATP-binding protein BceA	0	0
bceB	ABC transporter permease protein YxdM	18	6
bceB_1	Bacitracin export permease protein BceB	72	14
bceB_2	Bacitracin export permease protein BceB	17	17
bceB_3	Bacitracin export permease protein BceB	0	0
bcgIA	Restriction enzyme BgcI subunit alpha	8	0
bcgIB	hypothetical protein	0	0
bcr	Bicyclomycin resistance protein	0	0
bepA	hypothetical protein	19	1
bfmBAB	2-oxoisovalerate dehydrogenase subunit beta	15	5
bfrA	Sucrose-6-phosphate hydrolase	0	0
bga	Beta-galactosidase	5	0
bglA	Aryl-phospho-beta-D-glucosidase BglA	24	8
bglA_2	6-phospho-beta-glucosidase BglA	0	0
bglB	Thermostable beta-glucosidase B	11	2
bglB_1	Beta-glucosidase B	0	0
bglB_2	hypothetical protein	14	6
bglF	PTS system beta-glucoside-specific EIIBCA component	4	0
bglF_1	hypothetical protein	27	7
bglF_2	hypothetical protein	10	3
bglF_3	PTS system beta-glucoside-specific EIIBCA component	0	0
bglH	Aryl-phospho-beta-D-glucosidase BglH	2	0
bglH_1	Aryl-phospho-beta-D-glucosidase BglH	14	1
bglH_2	Aryl-phospho-beta-D-glucosidase BglH	8	1
bglH_3	Aryl-phospho-beta-D-glucosidase BglH	10	0
bglH_4	Aryl-phospho-beta-D-glucosidase BglH	0	0
bglK	Beta-glucoside kinase	23	7
bglK_1	Beta-glucoside kinase	0	0
bglK_2	Beta-glucoside kinase	0	0
bin3	Putative transposon Tn552 DNA-invertase bin3	0	0
bin3_1	Putative transposon Tn552 DNA-invertase bin3	0	0
bin3_2	Putative transposon Tn552 DNA-invertase bin3	0	0
bioY2	Biotin transporter BioY2	4	0
birA	Bifunctional ligase/repressor BirA	17	8
bla_1	Beta-lactamase TEM	0	0
bla_2	Beta-lactamase Toho-1	0	0
bltD	hypothetical protein	31	12
bmrA	Multidrug resistance ABC transporter ATP-binding/permease protein BmrA	17	12
bmrA_1	Multidrug resistance ABC transporter ATP-binding/permease protein BmrA	0	0
bmrA_2	Multidrug resistance ABC transporter ATP-binding/permease protein BmrA	0	0
bpoC	Putative non-heme bromoperoxidase BpoC	9	1
braC	Leu/Ile/Val-binding protein	7	4
brnQ	Branched-chain amino acid transport system 2 carrier protein	148	27
brnQ_1	Branched-chain amino acid transport system 2 carrier protein	0	0
brpA	Biofilm regulatory protein A	18	6
bsaA	Glutathione peroxidase BsaA	16	2
bsaA_2	Glutathione peroxidase BsaA	0	0
bsdC	Phenolic acid decarboxylase subunit C	0	0
bshA	N-acetyl-alpha-D-glucosaminyl L-malate synthase	0	0
bspRIM	Modification methylase BspRI	1	1
bspRIM_1	Modification methylase BspRI	0	0
btuB	Vitamin B12 transporter BtuB	0	0
btuD_1	Vitamin B12 import ATP-binding protein BtuD	9	3
btuD_10	Vitamin B12 import ATP-binding protein BtuD	2	1
btuD_11	Fluoroquinolones export ATP-binding protein	2	0
btuD_12	hypothetical protein	0	0
btuD_13	Vitamin B12 import ATP-binding protein BtuD	0	0
btuD_2	Vitamin B12 import ATP-binding protein BtuD	45	12
btuD_3	Vitamin B12 import ATP-binding protein BtuD	44	25
btuD_4	Vitamin B12 import ATP-binding protein BtuD	7	10
btuD_5	hypothetical protein	5	0
btuD_6	Vitamin B12 import ATP-binding protein BtuD	3	1
btuD_7	Vitamin B12 import ATP-binding protein BtuD	8	2
btuD_8	Vitamin B12 import ATP-binding protein BtuD	0	0
btuD_9	Vitamin B12 import ATP-binding protein BtuD	1	1
cadA	putative cadmium-transporting ATPase	0	0
cadA_1	Cadmium, zinc and cobalt-transporting ATPase	0	0
cadA_2	Cadmium, zinc and cobalt-transporting ATPase	0	0
cadC	Cadmium resistance transcriptional regulatory protein CadC	0	0
cadC_1	Cadmium resistance transcriptional regulatory protein CadC	0	0
cadC_2	Cadmium resistance transcriptional regulatory protein CadC	0	0
cah	Cephalosporin-C deacetylase	9	3
capA	hypothetical protein	22	8
capD	UDP-glucose 4-epimerase	2	1
carA	Carbamoyl-phosphate synthase small chain	33	4
carB	Carbamoyl-phosphate synthase large chain	96	14
carC	2-hydroxy-6-oxo-6-(2'-aminophenyl)hexa-2,4-dienoic acid hydrolase	4	2
cas1	CRISPR-associated endonuclease Cas1	0	0
cas2	CRISPR-associated endoribonuclease Cas2	0	0
cas9	CRISPR-associated endonuclease Cas9	4	1
cas9_1	CRISPR-associated endonuclease Cas9 1	0	0
cas9_2	CRISPR-associated endonuclease Cas9 2	15	4
cat	Chloramphenicol acetyltransferase	0	0
catE	Catechol-2,3-dioxygenase	26	16
cbbX	hypothetical protein	14	3
cbbY	Protein CbbY	0	0
cbiA	Cobyrinate a,c-diamide synthase	1	0
cbiC_1	Cobalt-precorrin-8 methylmutase	0	0
cbiC_2	Cobalt-precorrin-8 methylmutase	0	0
cbiD	Cobalt-precorrin-5B C(1)-methyltransferase	2	0
cbiE	Cobalt-precorrin-7 C(5)-methyltransferase	0	0
cbiF	Cobalt-precorrin-4 C(11)-methyltransferase	0	0
cbiG	Cobalt-precorrin-5A hydrolase	0	0
cbiH	putative cobalt-factor III C(17)-methyltransferase	0	0
cbiJ	Cobalt-precorrin-6A reductase	0	0
cbiK	Sirohydrochlorin cobaltochelatase	0	0
cbiL	Cobalt-precorrin-2 C(20)-methyltransferase	0	0
cbiM	Cobalt transport protein CbiM	0	0
cbiN	Cobalt transport protein CbiN	0	0
cbiO	Cobalt import ATP-binding protein CbiO	0	0
cbiQ	Cobalt transport protein CbiQ	0	0
cbiT	Cobalt-precorrin-6B C(15)-methyltransferase (decarboxylating)	0	0
cbpA	Cellobiose phosphorylase	4	0
cca	CCA-adding enzyme	64	14
cca_2	CCA-adding enzyme	0	0
ccmK	Carbon dioxide-concentrating mechanism protein CcmK	0	0
ccmK_2	Carbon dioxide-concentrating mechanism protein CcmK	0	0
ccmL	Carbon dioxide concentrating mechanism protein CcmL	0	0
ccpA_1	Catabolite control protein A	3	0
ccpA_2	Catabolite control protein A	2	1
ccpA_3	Catabolite control protein A	0	0
cdd	Cytidine deaminase	3	0
cdr	Coenzyme A disulfide reductase	28	9
cdr_1	Coenzyme A disulfide reductase	0	0
cdsA	Phosphatidate cytidylyltransferase	6	3
celA	PTS system cellobiose-specific EIIB component	1	0
celA_1	PTS system cellobiose-specific EIIB component	1	1
celA_2	PTS system cellobiose-specific EIIB component	1	0
celD	PTS system cellobiose-specific EIIA component	1	0
celD_1	PTS system cellobiose-specific EIIA component	0	0
cfr	Ribosomal RNA large subunit methyltransferase Cfr	0	0
chbC	PTS system N,N'-diacetylchitobiose-specific EIIC component	0	0
chbF	6-phospho-beta-glucosidase	0	0
chbP	N,N'-diacetylchitobiose phosphorylase	2	4
chrR	hypothetical protein	1	1
cinA	Putative competence-damage inducible protein	34	6
cinA_2	Putative competence-damage inducible protein	0	0
citB	Aconitate hydratase A	7	10
citB_2	Aconitate hydratase A	0	0
citZ	Citrate synthase 2	3	1
citZ_1	Citrate synthase 2	0	0
citZ_2	Citrate synthase 2	0	0
clcA	H(+)/Cl(-) exchange transporter ClcA	5	0
clcA_1	H(+)/Cl(-) exchange transporter ClcA	0	0
clcB	hypothetical protein	10	1
clpB	Chaperone protein ClpB	0	0
clpC_1	ATP-dependent Clp protease ATP-binding subunit ClpC	34	1
clpC_2	putative ATP-dependent Clp protease ATP-binding subunit	61	14
clpE	ATP-dependent Clp protease ATP-binding subunit ClpE	0	0
clpP	ATP-dependent Clp protease proteolytic subunit	24	5
clpP_1	ATP-dependent Clp protease proteolytic subunit	14	1
clpP_2	ATP-dependent Clp protease proteolytic subunit	7	2
clpP_3	ATP-dependent Clp protease proteolytic subunit	0	0
clpP_4	ATP-dependent Clp protease proteolytic subunit	0	0
clpX	ATP-dependent Clp protease ATP-binding subunit ClpX	0	0
clpX_2	ATP-dependent Clp protease ATP-binding subunit ClpX	0	0
cmk	Cytidylate kinase	8	2
cmk_2	Cytidylate kinase	0	0
cmpC	Bicarbonate transport ATP-binding protein CmpC	22	4
cmpD	Bicarbonate transport ATP-binding protein CmpD	0	0
cna	hypothetical protein	0	1
coaA	Pantothenate kinase	1	0
coaBC	Coenzyme A biosynthesis bifunctional protein CoaBC	3	0
coaBC_1	hypothetical protein	1	0
coaD	Phosphopantetheine adenylyltransferase	0	0
coaE	Dephospho-CoA kinase	71	18
coaE_2	Dephospho-CoA kinase	0	0
cobB	NAD-dependent protein deacetylase	0	0
cobC	Adenosylcobalamin/alpha-ribazole phosphatase	0	0
cobD_1	Cobalamin biosynthesis protein CobD	0	0
cobD_2	Threonine-phosphate decarboxylase	0	0
cobQ	Cobyric acid synthase	25	1
cobQ_1	Cobyric acid synthase	0	0
cobS	Adenosylcobinamide-GDP ribazoletransferase	0	0
cobT	Nicotinate-nucleotide--dimethylbenzimidazole phosphoribosyltransferase	0	0
cobU	Bifunctional adenosylcobalamin biosynthesis protein CobU	0	0
codA	Cytosine deaminase	0	0
codY	GTP-sensing transcriptional pleiotropic repressor CodY	2	1
comA	Transcriptional regulatory protein ComA	0	0
comC	Type 4 prepilin-like proteins leader peptide-processing enzyme	24	4
comC_1	(2R)-3-sulfolactate dehydrogenase (NADP(+))	0	0
comEA	ComE operon protein 1	44	20
comEA_1	ComE operon protein 1	0	0
comEA_2	hypothetical protein	0	0
comEC	ComE operon protein 3	99	51
comEC_2	ComE operon protein 3	0	0
comFA	ComF operon protein 1	6	3
comFA_1	ComF operon protein 1	0	0
comFA_2	ComF operon protein 1	0	0
comGA	ComG operon protein 1	12	3
comGA_2	ComG operon protein 1	0	0
comGC	ComG operon protein 3	24	3
comGC_2	ComG operon protein 3	0	0
copA	Copper-exporting P-type ATPase	6	3
copA_1	Copper-exporting P-type ATPase	0	0
copA_2	Copper-exporting P-type ATPase	0	0
copA_3	Copper-exporting P-type ATPase	30	21
copA_5	Copper-exporting P-type ATPase	7	0
copB	Copper-exporting P-type ATPase B	8	2
copB_1	Copper-exporting P-type ATPase B	0	0
copB_2	Copper-exporting P-type ATPase B	0	0
copG	Protein CopG	0	0
copY	Transcriptional repressor CopY	19	6
copY_1	Transcriptional repressor CopY	2	0
copY_2	Transcriptional repressor CopY	0	0
corA	Magnesium transport protein CorA	19	4
cotSA	Spore coat protein SA	0	0
cpdA	3',5'-cyclic adenosine monophosphate phosphodiesterase CpdA	22	9
cpnA	Cyclopentanol dehydrogenase	28	3
cpsB	Tyrosine-protein phosphatase CpsB	1	0
cpsB_2	Tyrosine-protein phosphatase CpsB	0	0
cpsD	Tyrosine-protein kinase CpsD	11	3
creC	Sensor protein CreC	0	0
crp	CRP-like cAMP-activated global transcriptional regulator	0	0
crr	hypothetical protein	16	3
csbB	Putative glycosyltransferase CsbB	8	3
csbB_1	Putative glycosyltransferase CsbB	0	0
csbB_2	Putative glycosyltransferase CsbB	2	0
csbB_4	Putative glycosyltransferase CsbB	0	0
csbB_5	Putative glycosyltransferase CsbB	0	0
cshA	ATP-dependent RNA helicase CshA	97	26
cshA_2	DEAD-box ATP-dependent RNA helicase CshA	0	0
cshB	DEAD-box ATP-dependent RNA helicase CshB	30	7
cshB_2	DEAD-box ATP-dependent RNA helicase CshB	0	0
csn2	CRISPR-associated protein Csn2	1	0
cspC	Cold shock protein CspC	6	0
cspLA	Cold shock-like protein CspLA	0	0
ctpE	putative cation-transporting ATPase E	2	2
ctsR	Transcriptional regulator CtsR	7	1
cueR	hypothetical protein	9	14
cusS	Sensor kinase CusS	4	0
cutC	Copper homeostasis protein CutC	19	3
cutC_1	Choline trimethylamine-lyase	11	4
cutC_2	Copper homeostasis protein CutC	6	2
cutD	Choline trimethylamine-lyase activating enzyme	4	0
cvfB	Conserved virulence factor B	11	1
cwlA	N-acetylmuramoyl-L-alanine amidase CwlA	0	0
cwlC	hypothetical protein	12	2
cycB	hypothetical protein	1	0
cynR	HTH-type transcriptional regulator CynR	0	0
cypC	Fatty-acid peroxygenase	0	0
cysA	Vitamin B12 import ATP-binding protein BtuD	0	0
cysE	Serine acetyltransferase	38	17
cysE_1	Serine acetyltransferase	0	0
cysK	Cysteine synthase	8	2
cysK_1	Cysteine synthase	0	0
cysS	Cysteine--tRNA ligase	32	2
cysS_1	Cysteine--tRNA ligase	0	0
czcD	Cadmium, cobalt and zinc/H(+)-K(+) antiporter	21	0
czcD_2	Cadmium, cobalt and zinc/H(+)-K(+) antiporter	0	0
dacA_1	Diadenylate cyclase	6	0
dacA_2	D-alanyl-D-alanine carboxypeptidase DacA	11	0
dacA_3	D-alanyl-D-alanine carboxypeptidase DacA	0	0
dagK	Diacylglycerol kinase	9	3
dapA	4-hydroxy-tetrahydrodipicolinate synthase	39	12
dapA_1	4-hydroxy-tetrahydrodipicolinate synthase	0	0
dapA_2	4-hydroxy-tetrahydrodipicolinate synthase	0	0
dapB	4-hydroxy-tetrahydrodipicolinate reductase	25	3
dapB_1	4-hydroxy-tetrahydrodipicolinate reductase	0	0
dapE	Succinyl-diaminopimelate desuccinylase	57	2
dapE_1	Putative dipeptidase	7	2
dapH	2,3,4,5-tetrahydropyridine-2,6-dicarboxylate N-acetyltransferase	16	4
dapH_1	2,3,4,5-tetrahydropyridine-2,6-dicarboxylate N-acetyltransferase	0	0
dapH_2	2,3,4,5-tetrahydropyridine-2,6-dicarboxylate N-acetyltransferase	0	0
dapH_3	2,3,4,5-tetrahydropyridine-2,6-dicarboxylate N-acetyltransferase	0	0
dasR	HTH-type transcriptional repressor DasR	0	0
dauR	hypothetical protein	2	0
ddl	D-alanine--D-alanine ligase	38	5
ddl_1	hypothetical protein	0	0
ddl_2	D-alanine--D-alanine ligase	0	0
ddpF	putative D,D-dipeptide transport ATP-binding protein DdpF	25	6
ddrA	Diol dehydratase-reactivating factor alpha subunit	0	0
deaD	ATP-dependent RNA helicase DeaD	0	0
def_1	Peptide deformylase	19	0
def_2	Peptide deformylase	17	7
def_3	Peptide deformylase	0	0
degA	HTH-type transcriptional regulator DegA	0	0
degU	Transcriptional regulatory protein DegU	0	1
degV	Protein DegV	19	4
deoB	Phosphopentomutase	21	6
deoB_1	Phosphopentomutase	0	0
deoC	Deoxyribose-phosphate aldolase	0	0
deoC1	Deoxyribose-phosphate aldolase 1	3	0
deoD_1	Purine nucleoside phosphorylase DeoD-type	39	5
deoD_2	Purine nucleoside phosphorylase DeoD-type	13	1
der	GTPase Der	63	2
der_2	GTPase Der	0	0
desK	Sensor histidine kinase DesK	19	7
desR	Transcriptional regulatory protein DesR	26	3
dexB	Glucan 1,6-alpha-glucosidase	15	8
dexB_1	Glucan 1,6-alpha-glucosidase	0	0
dgkA	Undecaprenol kinase	5	0
dgkA_1	Undecaprenol kinase	0	0
dgoA	2-dehydro-3-deoxy-6-phosphogalactonate aldolase	0	0
dgoD	D-galactonate dehydratase	0	0
dgs	Processive diacylglycerol alpha-glucosyltransferase	9	0
dgt	Deoxyguanosinetriphosphate triphosphohydrolase-like protein	0	2
dhaA	Haloalkane dehalogenase	0	0
dhaK	PTS-dependent dihydroxyacetone kinase, dihydroxyacetone-binding subunit DhaK	24	0
dhaK_2	PTS-dependent dihydroxyacetone kinase, dihydroxyacetone-binding subunit DhaK	0	0
dhaL	PTS-dependent dihydroxyacetone kinase, ADP-binding subunit DhaL	12	1
dhaL_1	PTS-dependent dihydroxyacetone kinase, ADP-binding subunit DhaL	0	0
dhaL_2	PTS-dependent dihydroxyacetone kinase, ADP-binding subunit DhaL	0	0
dhaM	PTS-dependent dihydroxyacetone kinase, phosphotransferase subunit DhaM	7	0
dhaM_1	PTS-dependent dihydroxyacetone kinase, phosphotransferase subunit DhaM	0	0
dhaM_2	PTS-dependent dihydroxyacetone kinase, phosphotransferase subunit DhaM	0	0
dhaQ	DhaKLM operon coactivator DhaQ	14	3
dhaQ_2	DhaKLM operon coactivator DhaQ	0	0
dhaS	HTH-type dhaKLM operon transcriptional activator DhaS	1	1
dhaT	1,3-propanediol dehydrogenase	0	0
dhbE	2,3-dihydroxybenzoate-AMP ligase	0	0
dhfR	Dihydrofolate reductase	9	1
dinB	DNA polymerase IV	18	8
dinB_1	DNA polymerase IV	5	1
dinB_2	hypothetical protein	8	5
divIB	Cell division protein DivIB	13	3
divIB_2	Cell division protein DivIB	0	0
divIVA	Cell division protein DivIVA	8	0
dkgA	putative oxidoreductase/MSMEI_2347	0	0
dltA	D-alanine--D-alanyl carrier protein ligase	8	0
dltA_1	D-alanine--poly(phosphoribitol) ligase subunit 1	0	0
dltC	D-alanyl carrier protein	1	0
dltD	Protein DltD	2	0
dnaA	Chromosomal replication initiator protein DnaA	4	0
dnaA_1	hypothetical protein	1	0
dnaA_2	Chromosomal replication initiator protein DnaA	0	0
dnaC	Replicative DNA helicase	16	5
dnaC_1	Replicative DNA helicase	0	0
dnaC_2	Replicative DNA helicase	8	7
dnaD	DNA replication protein DnaD	5	0
dnaE1	DNA polymerase III subunit alpha	12	2
dnaG	DNA primase	0	0
dnaG_1	DNA primase	26	11
dnaG_2	DNA primase	6	1
dnaG_3	DNA primase	0	0
dnaG_4	DNA primase	0	0
dnaI	Primosomal protein DnaI	12	1
dnaJ	Chaperone protein DnaJ	30	7
dnaJ_1	Chaperone protein DnaJ	0	0
dnaJ_2	Chaperone protein DnaJ	0	0
dnaK	Chaperone protein DnaK	47	9
dnaK_1	Chaperone protein DnaK	0	0
dnaK_2	Chaperone protein DnaK	0	0
dnaN	Beta sliding clamp	4	0
dnaX	DNA polymerase III subunit gamma/tau	5	0
doc	Toxin Doc	2	0
dpnA	Modification methylase DpnIIB	1	0
dpnA_1	hypothetical protein	0	0
dpnA_2	hypothetical protein	10	3
dpnB	Type-2 restriction enzyme DpnII	0	0
dpnB_1	Type-2 restriction enzyme DpnII	0	0
dpnC	Type-2 restriction enzyme DpnI	0	0
dpnM	Modification methylase DpnIIA	0	0
dpnM_1	Modification methylase DpnIIA	0	0
dppA	Periplasmic dipeptide transport protein	5	1
dppB	Dipeptide transport system permease protein DppB	3	0
dppB_2	Dipeptide transport system permease protein DppB	0	0
dppC	hypothetical protein	5	0
dprA	DNA processing protein DprA	71	10
dps	DNA protection during starvation protein	14	1
draG	ADP-ribosyl-[dinitrogen reductase] glycohydrolase	0	0
drrA_2	Daunorubicin/doxorubicin resistance ATP-binding protein DrrA	0	0
dsbD	Thiol:disulfide interchange protein DsbD	6	0
dtd	D-aminoacyl-tRNA deacylase	9	0
dtd_1	D-aminoacyl-tRNA deacylase	0	0
dtd3	D-aminoacyl-tRNA deacylase	16	4
dtd3_2	D-aminoacyl-tRNA deacylase	0	0
dtxR	Diphtheria toxin repressor	0	0
dus	putative tRNA-dihydrouridine synthase	43	25
dut	Deoxyuridine 5'-triphosphate nucleotidohydrolase	31	5
dut_1	Deoxyuridine 5'-triphosphate nucleotidohydrolase	0	0
dxs	1-deoxy-D-xylulose-5-phosphate synthase	2	1
eabC_1	hypothetical protein	8	3
eabC_2	hypothetical protein	2	0
ebh	hypothetical protein	1	1
ebhA	hypothetical protein	1	2
ecdB	putative UbiX-like flavin prenyltransferase	0	0
ecfA1	Energy-coupling factor transporter ATP-binding protein EcfA1	5	1
ecfA1_2	Energy-coupling factor transporter ATP-binding protein EcfA1	0	0
ecfA2	Energy-coupling factor transporter ATP-binding protein EcfA2	5	0
ecfA2_1	Energy-coupling factor transporter ATP-binding protein EcfA2	0	0
ecfA2_2	Energy-coupling factor transporter ATP-binding protein EcfA2	0	0
ecfA2_3	Energy-coupling factor transporter ATP-binding protein EcfA2	0	0
ecfA3	Energy-coupling factor transporter ATP-binding protein EcfA3	0	0
ecfT_1	Energy-coupling factor transporter transmembrane protein EcfT	14	0
ecfT_2	Energy-coupling factor transporter transmembrane protein EcfT	2	0
ecfT_3	Energy-coupling factor transporter transmembrane protein EcfT	0	0
ecoRIR	Type-2 restriction enzyme EcoRI	0	0
ecoRVR	Type-2 restriction enzyme EcoRV	0	0
ecsA_1	ABC-type transporter ATP-binding protein EcsA	14	7
ecsA_2	ABC-type transporter ATP-binding protein EcsA	2	1
eda	Putative KHG/KDPG aldolase	0	0
efp	Elongation factor P	10	1
efp_1	Elongation factor P	0	0
efpA	putative MFS-type transporter EfpA	0	0
endA	DNA-entry nuclease	19	2
endA_2	DNA-entry nuclease	0	0
engB	putative GTP-binding protein EngB	9	0
eno	Enolase	7	0
entS	hypothetical protein	1	0
epd	hypothetical protein	8	1
epiD	Epidermin decarboxylase	0	0
epsD	Putative glycosyltransferase EpsD	0	0
epsD_1	Putative glycosyltransferase EpsD	0	0
epsD_2	Putative glycosyltransferase EpsD	0	1
epsE	Putative glycosyltransferase EpsE	0	0
epsE_1	Putative glycosyltransferase EpsE	0	0
epsE_2	Putative glycosyltransferase EpsE	0	0
epsF	hypothetical protein	29	8
epsF_1	Putative glycosyltransferase EpsF	0	0
epsF_2	Putative glycosyltransferase EpsF	0	0
epsH	Putative glycosyltransferase EpsH	7	0
epsH_1	Putative glycosyltransferase EpsH	0	0
epsJ	hypothetical protein	44	7
epsJ_1	putative glycosyltransferase EpsJ	0	0
epsJ_2	putative glycosyltransferase EpsJ	0	0
epsK	putative membrane protein EpsK	0	0
epsL	hypothetical protein	1	0
epsM	Putative acetyltransferase EpsM	3	0
epsN	Putative pyridoxal phosphate-dependent aminotransferase EpsN	0	0
epsN_2	Putative pyridoxal phosphate-dependent aminotransferase EpsN	0	0
era	GTPase Era	21	0
era_1	GTPase Era	0	0
eriC	Chloride/fluoride channel protein	18	5
erm	rRNA adenine N-6-methyltransferase	0	0
erm_1	rRNA adenine N-6-methyltransferase	0	0
erm_2	rRNA adenine N-6-methyltransferase	0	0
erm_3	rRNA adenine N-6-methyltransferase	0	0
ermA1	rRNA adenine N-6-methyltransferase	0	0
ermC	rRNA adenine N-6-methyltransferase	0	0
essB	ESAT-6 secretion machinery protein EssB	5	1
essC	ESAT-6 secretion machinery protein EssC	12	2
essC_1	ESAT-6 secretion machinery protein EssC	0	0
essC_2	hypothetical protein	0	2
essC_3	ESAT-6 secretion machinery protein EssC	0	0
essD	hypothetical protein	0	0
esxA	ESAT-6 secretion system extracellular protein A	0	0
ettA	Energy-dependent translational throttle protein EttA	44	6
ettA_2	Energy-dependent translational throttle protein EttA	0	0
eutB	Ethanolamine ammonia-lyase heavy chain	0	1
eutC	Ethanolamine ammonia-lyase light chain	0	0
eutL	Ethanolamine utilization protein EutL	0	0
eutN	Ethanolamine utilization protein EutN	0	0
eutQ	Ethanolamine utilization protein EutQ	0	0
eutS	Ethanolamine utilization protein EutS	0	0
exoA	Exodeoxyribonuclease	40	5
exuR	putative HTH-type transcriptional repressor ExuR	0	0
ezrA	Septation ring formation regulator EzrA	4	0
fabD	Malonyl CoA-acyl carrier protein transacylase	25	5
fabD_1	hypothetical protein	0	0
fabD_2	Malonyl CoA-acyl carrier protein transacylase	0	0
fabF	3-oxoacyl-[acyl-carrier-protein] synthase 2	67	14
fabF_1	3-oxoacyl-[acyl-carrier-protein] synthase 2	0	0
fabG	3-oxoacyl-[acyl-carrier-protein] reductase FabG	25	2
fabH	3-oxoacyl-[acyl-carrier-protein] synthase 3	2	0
fabM	Trans-2-decenoyl-[acyl-carrier-protein] isomerase	3	1
fabZ	3-hydroxyacyl-[acyl-carrier-protein] dehydratase FabZ	5	1
fabZ_1	3-hydroxyacyl-[acyl-carrier-protein] dehydratase FabZ	0	0
fap1	Fap1 adhesin	0	0
fba	Fructose-bisphosphate aldolase	8	0
fccA	Fumarate reductase flavoprotein subunit	20	2
fccA_1	Fumarate reductase flavoprotein subunit	0	0
fccA_2	Fumarate reductase flavoprotein subunit	0	0
fcf1	dTDP-4-dehydro-6-deoxyglucose reductase	0	0
fcf1_1	dTDP-4-dehydro-6-deoxyglucose reductase	0	0
fdhA	putative zinc-binding alcohol dehydrogenase	27	7
femA	Aminoacyltransferase FemA	2	0
femX	Lipid II:glycine glycyltransferase	3	0
feoB	Fe(2+) transporter FeoB	2	3
feoB_1	Fe(2+) transporter FeoB	0	0
feoB_2	Fe(2+) transporter FeoB	0	0
fetA	putative iron export ATP-binding protein FetA	0	0
fetB	putative iron export permease protein FetB	0	0
feuB	Iron-uptake system permease protein FeuB	3	1
feuC	Iron-uptake system permease protein FeuC	7	0
ffh	Signal recognition particle protein	26	4
fhs1	Formate--tetrahydrofolate ligase 1	92	15
fhs1_1	Formate--tetrahydrofolate ligase 1	0	0
fhs1_2	Formate--tetrahydrofolate ligase 1	0	0
fhuD	Iron(3+)-hydroxamate-binding protein FhuD	1	1
fic	putative adenosine monophosphate-protein transferase fic	0	0
fieF	Ferrous-iron efflux pump FieF	9	0
fliY	L-cystine-binding protein FliY	6	0
flp	hypothetical protein	49	15
flr	Flavoredoxin	0	0
fmt	Methionyl-tRNA formyltransferase	30	3
fmt_2	Methionyl-tRNA formyltransferase	0	0
fni	Isopentenyl-diphosphate delta-isomerase	30	6
fni_2	Isopentenyl-diphosphate delta-isomerase	1	0
fokIM	Modification methylase FokI	0	0
folB	Dihydroneopterin aldolase	5	2
folB_2	Dihydroneopterin aldolase	0	0
folD	Bifunctional protein FolD protein	10	2
folE	GTP cyclohydrolase 1	9	1
folE_2	GTP cyclohydrolase 1	0	0
folK	2-amino-4-hydroxy-6-hydroxymethyldihydropteridine pyrophosphokinase	0	0
folP	Dihydropteroate synthase	41	8
folP_1	Dihydropteroate synthase	0	0
folP_2	Dihydropteroate synthase	0	0
folT	Folate transporter FolT	9	4
folT_1	Folate transporter FolT	0	0
fosA	Glutathione transferase FosA	0	0
fpgS	Folylpolyglutamate synthase	0	0
fpgS_1	Folylpolyglutamate synthase	55	8
fpgS_2	Folylpolyglutamate synthase	65	1
fra	Intracellular iron chaperone frataxin	3	1
frlB	Fructosamine deglycase FrlB	0	0
frlR	hypothetical protein	6	0
frp	NADPH-flavin oxidoreductase	8	3
frr	Ribosome-recycling factor	7	0
frr_2	Ribosome-recycling factor	0	0
fruA	PTS system fructose-specific EIIABC component	59	12
fruA_1	Fructan beta-fructosidase	1	0
fruA_2	PTS system fructose-specific EIIABC component	0	0
fryB	PTS system fructose-like EIIB component 1	0	0
fryC	Fructose-like permease IIC component 1	0	0
fsaA	Fructose-6-phosphate aldolase 1	4	1
ftsA	Cell division protein FtsA	9	1
ftsA_1	Cell division protein FtsA	0	0
ftsA_2	Cell division protein FtsA	1	1
ftsE	Cell division ATP-binding protein FtsE	7	0
ftsH	ATP-dependent zinc metalloprotease FtsH	32	5
ftsH_1	ATP-dependent zinc metalloprotease FtsH	0	0
ftsH_2	ATP-dependent zinc metalloprotease FtsH	0	0
ftsK	DNA translocase FtsK	9	1
ftsL	Cell division protein FtsL	5	1
ftsL_2	Cell division protein FtsL	0	0
ftsW	putative peptidoglycan glycosyltransferase FtsW	1	1
ftsW_2	Putative lipid II flippase FtsW	0	0
ftsX	Cell division protein FtsX	7	1
ftsX_1	Cell division protein FtsX	0	0
ftsY	Signal recognition particle receptor FtsY	38	18
ftsZ	Cell division protein FtsZ	0	0
fucA	L-fuculose phosphate aldolase	5	0
fucA_3	L-fuculose phosphate aldolase	0	0
fucI	L-fucose isomerase	15	0
fucI_1	L-fucose isomerase	0	0
fucU	L-fucose mutarotase	0	0
fucU_2	L-fucose mutarotase	0	0
fumD	Fumarase D	0	0
fus	Elongation factor G	11	0
fus_1	Elongation factor G	0	0
gabR	HTH-type transcriptional regulatory protein GabR	3	1
gabR_1	HTH-type transcriptional regulatory protein GabR	0	0
galE	UDP-glucose 4-epimerase	30	3
galK_1	Galactokinase	24	2
galK_2	Galactokinase	81	15
galK_3	Galactokinase	0	0
galK_4	Galactokinase	0	0
galM	Aldose 1-epimerase	18	2
galT	Galactose-1-phosphate uridylyltransferase	83	10
galT_1	Galactose-1-phosphate uridylyltransferase	0	0
galT_2	Galactose-1-phosphate uridylyltransferase	0	0
gap	Glyceraldehyde-3-phosphate dehydrogenase	3	0
gapN	NADP-dependent glyceraldehyde-3-phosphate dehydrogenase	20	0
gapN_1	NADP-dependent glyceraldehyde-3-phosphate dehydrogenase	0	0
garB	Glutathione amide reductase	0	0
gatA	Glutamyl-tRNA(Gln) amidotransferase subunit A	39	2
gatA_1	PTS system galactitol-specific EIIA component	0	0
gatB	Aspartyl/glutamyl-tRNA(Asn/Gln) amidotransferase subunit B	38	8
gatB_1	PTS system galactitol-specific EIIB component	0	0
gatB_2	Aspartyl/glutamyl-tRNA(Asn/Gln) amidotransferase subunit B	0	0
gatC	Glutamyl-tRNA(Gln) amidotransferase subunit C	5	0
gatC_1	PTS system galactitol-specific EIIC component	1	0
gbuC	Glycine betaine/carnitine transport binding protein GbuC	0	0
gcvH	hypothetical protein	12	1
gdh	NADP-specific glutamate dehydrogenase	27	2
gdh_1	NADP-specific glutamate dehydrogenase	0	0
gdh_2	NADP-specific glutamate dehydrogenase	0	0
gdpP	Cyclic-di-AMP phosphodiesterase GdpP	10	1
gdpP_2	Cyclic-di-AMP phosphodiesterase GdpP	0	0
gla	Glycerol facilitator-aquaporin gla	10	5
glcB	PTS system glucoside-specific EIICBA component	0	0
glcK	Glucokinase	77	11
glcK_1	Glucokinase	0	0
glcK_2	Glucokinase	0	0
glcR	HTH-type transcriptional repressor GlcR	1	0
gldA	Glycerol dehydrogenase	3	0
gldA_1	Glycerol dehydrogenase	0	0
gldA_2	Glycerol dehydrogenase	0	0
glf	UDP-galactopyranose mutase	1	2
glf_1	UDP-galactopyranose mutase	0	0
glf_2	UDP-galactopyranose mutase	4	2
glf_3	UDP-galactopyranose mutase	0	0
glf_4	UDP-galactopyranose mutase	0	0
glgA	Glycogen synthase	3	0
glgB	1,4-alpha-glucan branching enzyme GlgB	6	0
glgB_2	1,4-alpha-glucan branching enzyme GlgB	0	0
glgC	Glucose-1-phosphate adenylyltransferase	4	0
glgD	Glycogen biosynthesis protein GlgD	6	0
glgP	Glycogen phosphorylase	0	0
glgX	Glycogen debranching enzyme	89	11
glmM	Phosphoglucosamine mutase	43	6
glmS	Glutamine--fructose-6-phosphate aminotransferase [isomerizing]	40	4
glmS_2	Glutamine--fructose-6-phosphate aminotransferase [isomerizing]	0	0
glmU	Bifunctional protein GlmU	46	4
glmU_1	Bifunctional protein GlmU	0	0
glmU_2	Bifunctional protein GlmU	0	0
glnA	Glutamine synthetase	10	5
glnA_2	Glutamine synthetase	0	0
glnB	Nitrogen regulatory protein P-II	0	0
glnH	ABC transporter glutamine-binding protein GlnH	1	0
glnM	putative glutamine ABC transporter permease protein GlnM	13	0
glnM_1	putative glutamine ABC transporter permease protein GlnM	0	0
glnP	putative glutamine ABC transporter permease protein GlnP	21	0
glnP_1	putative glutamine ABC transporter permease protein GlnP	0	0
glnP_2	Glutamine transport system permease protein GlnP	2	1
glnQ_1	Glutamine transport ATP-binding protein GlnQ	6	2
glnQ_2	Glutamine transport ATP-binding protein GlnQ	0	0
glnQ_3	Glutamine transport ATP-binding protein GlnQ	3	0
glnQ_4	Glutamine transport ATP-binding protein GlnQ	0	0
glnQ_5	Glutamine transport ATP-binding protein GlnQ	0	0
glnR	HTH-type transcriptional regulator GlnR	1	1
gloA	Lactoylglutathione lyase	17	1
glpE_1	Thiosulfate sulfurtransferase GlpE	5	0
glpE_2	Thiosulfate sulfurtransferase GlpE	8	2
glpE_3	Thiosulfate sulfurtransferase GlpE	0	0
glpF_1	Glycerol uptake facilitator protein	24	10
glpF_2	Glycerol uptake facilitator protein	7	1
glpF_3	Glycerol uptake facilitator protein	0	0
glpK	Glycerol kinase	0	0
glpO	Alpha-glycerophosphate oxidase	57	23
glpO_1	Alpha-glycerophosphate oxidase	0	0
glpO_2	Alpha-glycerophosphate oxidase	0	0
glpQ	hypothetical protein	7	0
gltT	Proton/sodium-glutamate symport protein	0	0
gltX	Glutamate--tRNA ligase	106	16
gluP	hypothetical protein	33	7
glvR	HTH-type transcriptional regulator GlvR	0	0
glxK	Glycerate kinase	6	4
glxK_1	Glycerate kinase	0	0
glxK_2	Glycerate kinase	0	0
glyA	Serine hydroxymethyltransferase	12	3
glyA_2	Serine hydroxymethyltransferase	1	0
glyQ	Glycine--tRNA ligase alpha subunit	37	10
glyQ_1	Glycine--tRNA ligase alpha subunit	0	0
glyS	Glycine--tRNA ligase beta subunit	32	11
gmd	hypothetical protein	14	1
gmk	Guanylate kinase	14	6
gmk_2	Guanylate kinase	0	0
gmuC	PTS system oligo-beta-mannoside-specific EIIC component	0	0
gmuD	6-phospho-beta-glucosidase GmuD	3	1
gmuD_1	6-phospho-beta-glucosidase GmuD	5	2
gmuD_2	6-phospho-beta-glucosidase GmuD	3	2
gmuD_3	6-phospho-beta-glucosidase GmuD	0	0
gmuE	Putative fructokinase	14	0
gmuE_1	Putative fructokinase	0	0
gmuE_2	Putative fructokinase	0	0
gmuR	HTH-type transcriptional regulator GmuR	0	0
gnd	6-phosphogluconate dehydrogenase, decarboxylating	26	0
gnu	N-acetyl-alpha-D-glucosaminyl-diphospho-ditrans,octacis-undecaprenol 4-epimerase	0	0
gor	Glutathione reductase	20	3
gph_1	Phosphoglycolate phosphatase	0	0
gph_2	Phosphoglycolate phosphatase	3	1
gph_3	Phosphoglycolate phosphatase	3	0
gph_4	Phosphoglycolate phosphatase	18	2
gpm2	2,3-bisphosphoglycerate-dependent phosphoglycerate mutase	7	1
gpmA_1	2,3-bisphosphoglycerate-dependent phosphoglycerate mutase	49	5
gpmA_2	2,3-bisphosphoglycerate-dependent phosphoglycerate mutase	8	0
gpmA_3	2,3-bisphosphoglycerate-dependent phosphoglycerate mutase	2	5
gpmB	2,3-bisphosphoglycerate-dependent phosphoglycerate mutase	2	4
gpsA	Glycerol-3-phosphate dehydrogenase [NAD(P)+]	11	1
gpsA_2	Glycerol-3-phosphate dehydrogenase [NAD(P)+]	0	0
gpsB	Cell cycle protein GpsB	1	0
graR_1	Response regulator protein GraR	40	6
graR_2	Response regulator protein GraR	10	3
graS_1	Sensor histidine kinase GraS	22	24
graS_2	Sensor histidine kinase GraS	28	3
greA	Transcription elongation factor GreA	2	0
groL	60 kDa chaperonin	87	21
groL_1	60 kDa chaperonin	0	0
groS	10 kDa chaperonin	6	0
groS_2	10 kDa chaperonin	0	0
group_1	hypothetical protein	3	26
group_10	hypothetical protein	19	0
group_100	hypothetical protein	2	3
group_1000	hypothetical protein	0	0
group_10000	hypothetical protein	0	0
group_10001	hypothetical protein	0	0
group_10002	hypothetical protein	0	0
group_10003	hypothetical protein	0	0
group_10004	hypothetical protein	0	0
group_10005	hypothetical protein	1	1
group_10006	hypothetical protein	0	0
group_10007	hypothetical protein	0	0
group_10008	hypothetical protein	1	0
group_1001	hypothetical protein	0	0
group_10010	hypothetical protein	11	5
group_10011	hypothetical protein	17	2
group_10012	hypothetical protein	0	0
group_10013	hypothetical protein	0	0
group_10014	hypothetical protein	0	0
group_10015	hypothetical protein	0	0
group_10016	hypothetical protein	0	0
group_10017	hypothetical protein	0	0
group_10018	hypothetical protein	0	0
group_10019	hypothetical protein	0	0
group_1002	hypothetical protein	0	0
group_10020	hypothetical protein	0	0
group_10021	hypothetical protein	0	0
group_10022	hypothetical protein	0	0
group_10023	hypothetical protein	0	0
group_10024	Tyrosine recombinase XerC	20	2
group_10025	hypothetical protein	3	0
group_10026	hypothetical protein	0	0
group_10027	hypothetical protein	0	0
group_10028	putative glycosyltransferase EpsJ	3	0
group_10029	hypothetical protein	1	1
group_1003	hypothetical protein	1	6
group_10030	hypothetical protein	0	0
group_10031	hypothetical protein	0	0
group_10032	hypothetical protein	2	0
group_10033	hypothetical protein	0	0
group_10034	hypothetical protein	0	0
group_10035	hypothetical protein	0	0
group_10036	hypothetical protein	0	0
group_10037	hypothetical protein	0	0
group_10038	hypothetical protein	0	0
group_10039	Chromosome partition protein Smc	9	0
group_10040	hypothetical protein	0	0
group_10041	hypothetical protein	0	0
group_10042	Chromosome partition protein Smc	0	0
group_10043	hypothetical protein	0	0
group_10044	hypothetical protein	6	2
group_10045	hypothetical protein	0	0
group_10046	hypothetical protein	0	0
group_10047	hypothetical protein	0	0
group_10048	hypothetical protein	3	0
group_10049	hypothetical protein	0	0
group_10050	hypothetical protein	0	0
group_10051	hypothetical protein	1	0
group_10052	hypothetical protein	0	0
group_10053	hypothetical protein	0	0
group_10054	hypothetical protein	3	0
group_10055	hypothetical protein	0	0
group_10056	hypothetical protein	0	0
group_10057	hypothetical protein	0	0
group_10058	hypothetical protein	0	0
group_10059	hypothetical protein	0	0
group_10060	hypothetical protein	3	0
group_10061	hypothetical protein	0	0
group_10062	hypothetical protein	2	1
group_10063	hypothetical protein	0	0
group_10064	hypothetical protein	0	0
group_10065	hypothetical protein	0	0
group_10066	hypothetical protein	0	0
group_10067	hypothetical protein	1	0
group_10068	hypothetical protein	0	0
group_10069	hypothetical protein	0	0
group_1007	Sensor histidine kinase GraS	0	5
group_10070	hypothetical protein	2	1
group_10071	hypothetical protein	0	0
group_10072	hypothetical protein	8	3
group_10073	hypothetical protein	2	1
group_10074	hypothetical protein	0	0
group_10075	hypothetical protein	1	0
group_10076	hypothetical protein	0	0
group_10077	hypothetical protein	0	0
group_10078	hypothetical protein	2	0
group_10079	hypothetical protein	1	0
group_1008	Sensor histidine kinase GraS	36	10
group_10080	hypothetical protein	1	0
group_10081	hypothetical protein	1	0
group_10082	hypothetical protein	0	0
group_10083	hypothetical protein	0	1
group_10084	hypothetical protein	1	1
group_10085	hypothetical protein	0	0
group_10086	hypothetical protein	0	0
group_10087	hypothetical protein	0	0
group_10089	hypothetical protein	1	0
group_10090	hypothetical protein	0	0
group_10091	hypothetical protein	0	0
group_10092	hypothetical protein	0	0
group_10093	hypothetical protein	3	0
group_10094	hypothetical protein	4	2
group_10095	hypothetical protein	0	0
group_10096	hypothetical protein	1	0
group_10097	hypothetical protein	0	0
group_10098	hypothetical protein	0	0
group_10099	hypothetical protein	0	0
group_1010	UDP-galactopyranose mutase	26	17
group_10100	putative capsular polysaccharide biosynthesis protein YwqC	5	3
group_10101	hypothetical protein	0	0
group_10102	hypothetical protein	2	0
group_10103	hypothetical protein	0	0
group_10104	hypothetical protein	0	0
group_10105	hypothetical protein	0	0
group_10106	hypothetical protein	0	0
group_10108	putative HTH-type transcriptional regulator YtcD	0	0
group_10109	putative HTH-type transcriptional regulator YtcD	0	0
group_1011	UDP-galactopyranose mutase	53	17
group_10110	hypothetical protein	5	1
group_10111	hypothetical protein	0	0
group_10112	hypothetical protein	0	0
group_10113	hypothetical protein	0	0
group_10114	hypothetical protein	0	0
group_10115	hypothetical protein	0	0
group_10116	hypothetical protein	4	0
group_10117	hypothetical protein	0	0
group_10118	hypothetical protein	2	1
group_10119	hypothetical protein	1	4
group_1012	UDP-galactopyranose mutase	0	0
group_10120	hypothetical protein	0	1
group_10121	Phosphoglycolate phosphatase	1	2
group_10123	ABC transporter glutamine-binding protein GlnH	0	0
group_10125	hypothetical protein	0	0
group_10126	hypothetical protein	0	0
group_10127	hypothetical protein	0	0
group_10128	hypothetical protein	0	0
group_10129	hypothetical protein	2	0
group_1013	UDP-galactopyranose mutase	0	0
group_10130	hypothetical protein	0	0
group_10131	hypothetical protein	0	0
group_10132	hypothetical protein	0	0
group_10133	Tyrosine recombinase XerC	2	2
group_10134	hypothetical protein	1	0
group_10135	hypothetical protein	0	0
group_10136	hypothetical protein	1	0
group_10137	hypothetical protein	0	0
group_10138	hypothetical protein	0	0
group_10139	hypothetical protein	0	0
group_10140	Protein-ADP-ribose hydrolase	1	2
group_10141	hypothetical protein	3	0
group_10142	hypothetical protein	2	0
group_10143	hypothetical protein	1	0
group_10144	hypothetical protein	0	0
group_10145	hypothetical protein	0	0
group_10146	hypothetical protein	0	0
group_10147	hypothetical protein	1	0
group_10148	hypothetical protein	0	0
group_10149	hypothetical protein	0	0
group_1015	UDP-galactopyranose mutase	0	0
group_10150	hypothetical protein	4	0
group_10151	hypothetical protein	3	0
group_10152	hypothetical protein	1	0
group_10153	hypothetical protein	1	2
group_10154	hypothetical protein	0	2
group_10155	hypothetical protein	0	0
group_10156	hypothetical protein	0	0
group_10157	hypothetical protein	0	0
group_10158	hypothetical protein	0	0
group_10159	hypothetical protein	0	0
group_1016	UDP-galactopyranose mutase	0	0
group_10160	hypothetical protein	1	0
group_10161	hypothetical protein	2	0
group_10162	hypothetical protein	0	0
group_10163	hypothetical protein	0	0
group_10167	Tyrosine recombinase XerC	2	1
group_10168	hypothetical protein	0	0
group_10169	hypothetical protein	0	0
group_1017	UDP-galactopyranose mutase	0	0
group_10170	hypothetical protein	3	0
group_10171	hypothetical protein	0	0
group_10172	hypothetical protein	0	0
group_10173	hypothetical protein	1	0
group_10174	hypothetical protein	2	1
group_10175	hypothetical protein	1	0
group_10176	hypothetical protein	0	0
group_10177	hypothetical protein	1	0
group_10178	hypothetical protein	0	0
group_10179	hypothetical protein	0	0
group_1018	UDP-galactopyranose mutase	3	4
group_10181	Copper-exporting P-type ATPase B	0	2
group_10182	hypothetical protein	1	0
group_10183	hypothetical protein	1	2
group_10184	Chromosome partition protein Smc	3	1
group_10185	hypothetical protein	0	0
group_10186	hypothetical protein	2	0
group_10187	hypothetical protein	0	0
group_10188	hypothetical protein	0	0
group_10189	hypothetical protein	4	4
group_10190	Protein-ADP-ribose hydrolase	1	1
group_10191	hypothetical protein	4	2
group_10192	hypothetical protein	0	1
group_10193	hypothetical protein	0	0
group_10194	Chromosome partition protein Smc	8	2
group_10195	hypothetical protein	2	0
group_10196	hypothetical protein	2	2
group_10197	hypothetical protein	1	1
group_10198	hypothetical protein	5	1
group_10199	hypothetical protein	3	0
group_102	Agglutinin receptor	0	0
group_1020	UDP-galactopyranose mutase	0	0
group_10200	hypothetical protein	2	1
group_10201	hypothetical protein	0	0
group_10202	hypothetical protein	0	0
group_10203	hypothetical protein	0	0
group_10204	hypothetical protein	1	0
group_10205	hypothetical protein	1	0
group_10206	hypothetical protein	0	0
group_10207	hypothetical protein	0	0
group_10208	hypothetical protein	1	0
group_10209	hypothetical protein	0	0
group_1021	UDP-galactopyranose mutase	0	0
group_10210	IS110 family transposase ISSsu10	1	0
group_10211	hypothetical protein	0	0
group_10212	hypothetical protein	0	0
group_10213	hypothetical protein	0	0
group_10214	hypothetical protein	2	0
group_10215	hypothetical protein	0	0
group_10216	hypothetical protein	0	0
group_10217	hypothetical protein	0	0
group_10218	hypothetical protein	3	0
group_10219	hypothetical protein	0	0
group_10220	hypothetical protein	2	7
group_10222	hypothetical protein	0	0
group_10223	hypothetical protein	12	10
group_10224	hypothetical protein	0	0
group_10226	hypothetical protein	1	0
group_10227	hypothetical protein	0	0
group_10228	hypothetical protein	3	0
group_10229	hypothetical protein	0	0
group_1023	hypothetical protein	0	0
group_10230	hypothetical protein	0	0
group_10231	hypothetical protein	8	4
group_10232	hypothetical protein	0	0
group_10233	hypothetical protein	0	0
group_10234	hypothetical protein	0	0
group_10235	hypothetical protein	2	1
group_10236	Threonine--tRNA ligase	0	0
group_10237	Threonine--tRNA ligase	52	3
group_10241	hypothetical protein	0	0
group_10242	hypothetical protein	1	0
group_10243	hypothetical protein	0	4
group_10245	DNA translocase FtsK	7	0
group_10246	hypothetical protein	1	4
group_10247	DNA polymerase IV	0	3
group_10248	hypothetical protein	3	0
group_10249	hypothetical protein	0	0
group_1025	UDP-galactopyranose mutase	0	0
group_10250	hypothetical protein	0	0
group_10251	hypothetical protein	0	0
group_10252	hypothetical protein	0	0
group_10253	hypothetical protein	0	0
group_10255	Putative ribose-phosphate pyrophosphokinase 2	0	0
group_10256	hypothetical protein	0	1
group_10257	hypothetical protein	0	0
group_10258	hypothetical protein	2	1
group_10259	hypothetical protein	0	0
group_1026	UDP-galactopyranose mutase	0	0
group_10260	hypothetical protein	3	2
group_10261	hypothetical protein	2	0
group_10262	hypothetical protein	0	0
group_10263	hypothetical protein	1	3
group_10264	hypothetical protein	0	0
group_10265	hypothetical protein	0	0
group_10266	hypothetical protein	0	0
group_10267	hypothetical protein	0	0
group_10268	Chromosome partition protein Smc	0	1
group_10269	hypothetical protein	0	0
group_1027	UDP-galactopyranose mutase	0	0
group_10270	hypothetical protein	0	0
group_10271	hypothetical protein	1	0
group_10272	hypothetical protein	0	0
group_10273	hypothetical protein	0	0
group_10274	hypothetical protein	0	0
group_10275	hypothetical protein	0	0
group_10276	hypothetical protein	0	0
group_10277	hypothetical protein	0	0
group_1028	UDP-galactopyranose mutase	0	0
group_10281	tRNA-His(gtg)	0	0
group_10282	tRNA-His(gtg)	0	0
group_10284	60 kDa chaperonin	29	4
group_10285	60 kDa chaperonin	1	0
group_10288	HTH-type transcriptional activator RhaS	2	1
group_10289	Glucosamine-6-phosphate deaminase	0	0
group_10291	Glucosamine-6-phosphate deaminase	0	0
group_10292	Glucosamine-6-phosphate deaminase	0	0
group_10297	putative protein YqeH	0	0
group_10298	putative protein YqeH	0	0
group_103	hypothetical protein	3	5
group_1030	UDP-galactopyranose mutase	14	2
group_10300	HTH-type transcriptional regulator TreR	0	0
group_10301	hypothetical protein	0	0
group_10302	hypothetical protein	0	0
group_10303	hypothetical protein	5	0
group_10304	hypothetical protein	0	0
group_10307	hypothetical protein	0	0
group_10308	hypothetical protein	0	1
group_10309	hypothetical protein	0	9
group_1031	hypothetical protein	19	2
group_10310	hypothetical protein	0	1
group_10313	hypothetical protein	1	0
group_10314	hypothetical protein	0	0
group_10315	hypothetical protein	0	0
group_10316	hypothetical protein	1	0
group_10317	Putative gluconeogenesis factor	12	2
group_1032	hypothetical protein	0	0
group_10320	hypothetical protein	3	0
group_10321	Adenosine monophosphate-protein transferase NmFic	0	2
group_10322	30S Ribosomal protein S1	3	1
group_10324	30S Ribosomal protein S1	2	0
group_10325	hypothetical protein	4	0
group_10326	hypothetical protein	13	3
group_10327	hypothetical protein	0	0
group_10328	hypothetical protein	6	0
group_10329	hypothetical protein	0	0
group_1033	hypothetical protein	0	0
group_10330	hypothetical protein	0	0
group_10332	Phenylalanine--tRNA ligase alpha subunit	0	0
group_10333	Phenylalanine--tRNA ligase alpha subunit	6	0
group_10336	hypothetical protein	0	0
group_10337	hypothetical protein	4	0
group_10339	Phospho-2-dehydro-3-deoxyheptonate aldolase, Tyr-sensitive	2	0
group_1034	hypothetical protein	2	1
group_10342	Lipoteichoic acid synthase 1	0	0
group_10343	hypothetical protein	7	1
group_10346	Glucose-1-phosphate thymidylyltransferase 1	0	0
group_10348	tRNA dimethylallyltransferase	0	2
group_10349	tRNA dimethylallyltransferase	0	0
group_1035	hypothetical protein	0	0
group_10351	hypothetical protein	8	0
group_10353	50S ribosomal protein L1	0	0
group_10354	50S ribosomal protein L1	0	0
group_10356	Inner membrane ABC transporter permease protein YcjP	8	2
group_10358	hypothetical protein	4	0
group_10359	hypothetical protein	3	0
group_1036	hypothetical protein	38	7
group_10360	hypothetical protein	0	0
group_10362	hypothetical protein	4	0
group_10363	hypothetical protein	0	0
group_10365	GTPase Der	0	0
group_10367	putative type I restriction enzymeP M protein	2	2
group_10368	hypothetical protein	0	0
group_10369	hypothetical protein	1	1
group_1037	hypothetical protein	0	0
group_10371	Aspartokinase 3	1	1
group_10372	Aspartokinase 3	0	0
group_10377	Soluble pyridine nucleotide transhydrogenase	0	0
group_10378	Soluble pyridine nucleotide transhydrogenase	0	0
group_1038	hypothetical protein	4	12
group_10380	Ketol-acid reductoisomerase (NADP(+))	10	0
group_10384	Aminopeptidase PepS	0	0
group_10386	hypothetical protein	0	1
group_1039	hypothetical protein	0	0
group_10396	Inosine-5'-monophosphate dehydrogenase	0	0
group_10397	putative ABC transporter ATP-binding protein YbiT	0	1
group_10399	hypothetical protein	0	0
group_104	Cell surface antigen I/II	0	0
group_1040	hypothetical protein	0	0
group_10400	putative ABC transporter ATP-binding protein YbiT	0	0
group_10401	Tyrosine recombinase XerC	3	0
group_10402	hypothetical protein	1	0
group_10403	hypothetical protein	0	0
group_10404	hypothetical protein	0	0
group_10405	hypothetical protein	0	1
group_10407	hypothetical protein	5	0
group_10408	hypothetical protein	0	3
group_10409	hypothetical protein	0	0
group_1041	hypothetical protein	1	0
group_10410	hypothetical protein	0	0
group_10413	6-phospho-beta-galactosidase	0	0
group_10415	6-phospho-beta-galactosidase	0	0
group_10416	hypothetical protein	0	0
group_10417	hypothetical protein	0	0
group_10418	hypothetical protein	0	0
group_10419	hypothetical protein	0	0
group_1042	hypothetical protein	0	0
group_10420	hypothetical protein	1	0
group_10421	hypothetical protein	0	0
group_10422	hypothetical protein	1	0
group_10423	hypothetical protein	0	0
group_10424	hypothetical protein	0	0
group_10425	hypothetical protein	0	0
group_10426	hypothetical protein	1	0
group_10427	hypothetical protein	0	0
group_10428	hypothetical protein	0	0
group_10429	hypothetical protein	0	0
group_1043	hypothetical protein	1	0
group_10430	hypothetical protein	0	0
group_10431	hypothetical protein	0	0
group_10432	DNA-3-methyladenine glycosylase 1	0	0
group_10433	hypothetical protein	4	0
group_10434	hypothetical protein	3	0
group_10435	hypothetical protein	0	0
group_10436	hypothetical protein	0	0
group_10437	hypothetical protein	3	0
group_10438	hypothetical protein	0	0
group_10439	hypothetical protein	0	0
group_10440	hypothetical protein	0	0
group_10441	hypothetical protein	0	0
group_10442	hypothetical protein	1	0
group_10443	hypothetical protein	0	0
group_10444	hypothetical protein	0	0
group_10445	hypothetical protein	0	0
group_10446	hypothetical protein	0	0
group_10447	hypothetical protein	1	0
group_10448	hypothetical protein	0	0
group_10449	hypothetical protein	0	0
group_10450	hypothetical protein	0	0
group_10451	hypothetical protein	1	0
group_10452	hypothetical protein	0	0
group_10453	hypothetical protein	2	0
group_10454	Free methionine-R-sulfoxide reductase	1	1
group_10455	hypothetical protein	1	0
group_10456	hypothetical protein	3	2
group_10457	hypothetical protein	6	1
group_10459	hypothetical protein	0	0
group_1046	Protein LacX, plasmid	4	0
group_10461	hypothetical protein	2	0
group_10462	hypothetical protein	0	0
group_10463	hypothetical protein	4	0
group_10464	hypothetical protein	0	0
group_10465	Accessory gene regulator A	0	0
group_10466	hypothetical protein	0	0
group_10467	hypothetical protein	0	0
group_10468	hypothetical protein	0	0
group_10469	hypothetical protein	0	0
group_10470	hypothetical protein	0	0
group_10471	hypothetical protein	0	0
group_10473	hypothetical protein	0	0
group_10474	hypothetical protein	0	0
group_10475	hypothetical protein	1	0
group_10476	hypothetical protein	2	0
group_10477	hypothetical protein	0	0
group_10478	hypothetical protein	0	0
group_10479	hypothetical protein	2	0
group_1048	Protein LacX, plasmid	0	0
group_10480	hypothetical protein	3	0
group_10481	hypothetical protein	1	0
group_10482	hypothetical protein	1	0
group_10483	hypothetical protein	1	0
group_10484	hypothetical protein	1	0
group_10485	hypothetical protein	2	0
group_10486	hypothetical protein	0	1
group_10487	hypothetical protein	0	1
group_10488	hypothetical protein	0	0
group_10489	hypothetical protein	3	0
group_1049	Protein LacX, plasmid	0	0
group_10490	putative ABC transporter ATP-binding protein	0	0
group_10492	hypothetical protein	0	0
group_10493	hypothetical protein	0	0
group_10494	hypothetical protein	1	0
group_10495	hypothetical protein	1	0
group_10496	Aminoglycoside N(6')-acetyltransferase type 1	1	0
group_10497	hypothetical protein	0	0
group_10498	hypothetical protein	1	0
group_10499	hypothetical protein	0	0
group_105	Cell surface antigen I/II	0	0
group_1050	Protein LacX, plasmid	0	0
group_10500	hypothetical protein	0	0
group_10501	hypothetical protein	1	0
group_10502	hypothetical protein	0	0
group_10503	hypothetical protein	0	0
group_10504	hypothetical protein	0	0
group_10505	hypothetical protein	0	0
group_10506	hypothetical protein	0	0
group_10507	hypothetical protein	0	0
group_10508	hypothetical protein	0	0
group_10509	hypothetical protein	0	0
group_10510	hypothetical protein	0	0
group_10511	hypothetical protein	0	0
group_10512	hypothetical protein	0	0
group_10513	hypothetical protein	1	0
group_10514	hypothetical protein	5	0
group_10515	IS630 family transposase ISStso1	0	0
group_10516	IS630 family transposase ISStso1	0	0
group_10517	IS630 family transposase ISStso1	0	0
group_10518	IS630 family transposase ISStso1	0	0
group_10519	IS630 family transposase ISStso1	0	0
group_1052	hypothetical protein	0	0
group_10520	IS630 family transposase ISStso1	0	0
group_10521	IS630 family transposase ISStso1	0	0
group_10522	IS630 family transposase ISStso1	0	0
group_10523	IS630 family transposase ISStso1	0	0
group_10524	IS630 family transposase ISStso1	0	0
group_10525	IS630 family transposase ISStso1	0	0
group_10526	IS630 family transposase ISStso1	0	0
group_10528	hypothetical protein	5	0
group_10529	hypothetical protein	0	0
group_1053	hypothetical protein	0	0
group_10531	hypothetical protein	1	0
group_10532	hypothetical protein	0	0
group_10533	hypothetical protein	2	0
group_10534	hypothetical protein	0	0
group_10535	hypothetical protein	0	0
group_10536	hypothetical protein	0	0
group_10537	hypothetical protein	0	0
group_10538	hypothetical protein	0	0
group_10539	hypothetical protein	16	3
group_1054	hypothetical protein	0	0
group_10540	Cardiolipin synthase	9	0
group_10541	Vitamin B12 import ATP-binding protein BtuD	4	0
group_10542	Vitamin B12 import ATP-binding protein BtuD	0	0
group_10544	hypothetical protein	1	0
group_10545	hypothetical protein	0	0
group_10546	hypothetical protein	0	2
group_10548	hypothetical protein	3	0
group_1055	hypothetical protein	0	0
group_10550	DNA-invertase hin	2	0
group_10551	hypothetical protein	0	0
group_10552	hypothetical protein	0	0
group_10554	hypothetical protein	1	0
group_10555	hypothetical protein	0	0
group_10556	hypothetical protein	0	0
group_10557	hypothetical protein	3	0
group_10558	hypothetical protein	0	0
group_10559	hypothetical protein	0	0
group_1056	hypothetical protein	32	11
group_10560	6-phospho-beta-glucosidase GmuD	7	5
group_10561	HTH-type transcriptional activator RhaR	2	2
group_10562	hypothetical protein	0	0
group_10563	N,N'-diacetylchitobiose phosphorylase	0	0
group_10565	hypothetical protein	0	0
group_10566	hypothetical protein	0	0
group_10567	hypothetical protein	0	0
group_10568	hypothetical protein	1	0
group_10569	hypothetical protein	1	0
group_1057	hypothetical protein	0	0
group_10570	hypothetical protein	0	0
group_10571	hypothetical protein	0	0
group_10572	hypothetical protein	0	0
group_10573	hypothetical protein	0	0
group_10574	Tagatose 1,6-diphosphate aldolase 2	0	1
group_10575	PTS system fructose-specific EIIABC component	0	0
group_10576	hypothetical protein	0	0
group_10577	hypothetical protein	0	0
group_10578	Quinone reductase	1	0
group_10579	hypothetical protein	0	0
group_1058	hypothetical protein	0	1
group_10580	hypothetical protein	2	0
group_10581	hypothetical protein	3	0
group_10582	Aryl-phospho-beta-D-glucosidase BglH	5	0
group_10583	hypothetical protein	2	0
group_10584	hypothetical protein	0	0
group_10586	hypothetical protein	0	0
group_10587	hypothetical protein	2	1
group_10588	hypothetical protein	1	3
group_10589	hypothetical protein	1	0
group_1059	hypothetical protein	0	0
group_10590	hypothetical protein	1	0
group_10591	hypothetical protein	0	0
group_10592	hypothetical protein	4	0
group_10593	hypothetical protein	0	0
group_10594	hypothetical protein	0	0
group_10595	hypothetical protein	0	1
group_10596	hypothetical protein	0	0
group_10597	hypothetical protein	0	0
group_10598	hypothetical protein	0	0
group_10599	hypothetical protein	0	0
group_106	hypothetical protein	0	1
group_1060	hypothetical protein	5	1
group_10600	hypothetical protein	1	0
group_10601	hypothetical protein	3	0
group_10602	hypothetical protein	0	0
group_10603	hypothetical protein	0	0
group_10604	General stress protein A	3	0
group_10605	hypothetical protein	5	0
group_10606	hypothetical protein	0	0
group_10607	hypothetical protein	0	0
group_10608	hypothetical protein	1	1
group_10609	hypothetical protein	3	0
group_1061	hypothetical protein	0	0
group_10610	hypothetical protein	0	1
group_10611	hypothetical protein	0	0
group_10612	hypothetical protein	0	0
group_10613	hypothetical protein	0	0
group_10614	hypothetical protein	0	0
group_10615	hypothetical protein	0	0
group_10616	hypothetical protein	0	0
group_10617	hypothetical protein	0	0
group_10618	hypothetical protein	0	0
group_10619	hypothetical protein	1	0
group_1062	hypothetical protein	0	0
group_10620	hypothetical protein	1	0
group_10621	hypothetical protein	0	0
group_10622	hypothetical protein	0	0
group_10623	hypothetical protein	3	0
group_10624	hypothetical protein	1	1
group_10625	hypothetical protein	0	0
group_10626	hypothetical protein	0	0
group_10627	hypothetical protein	0	0
group_10628	hypothetical protein	0	0
group_10629	hypothetical protein	0	0
group_1063	hypothetical protein	0	0
group_10630	hypothetical protein	0	0
group_10631	hypothetical protein	0	0
group_10632	hypothetical protein	1	0
group_10633	hypothetical protein	0	0
group_10634	hypothetical protein	0	0
group_10635	hypothetical protein	1	0
group_10636	hypothetical protein	1	0
group_10637	hypothetical protein	2	0
group_10638	hypothetical protein	0	0
group_10639	hypothetical protein	0	0
group_1064	hypothetical protein	6	1
group_10640	hypothetical protein	0	0
group_10641	hypothetical protein	3	0
group_10642	hypothetical protein	0	1
group_10643	hypothetical protein	1	3
group_10644	Tyrosine recombinase XerC	2	0
group_10645	hypothetical protein	7	0
group_10646	hypothetical protein	0	0
group_10647	hypothetical protein	0	0
group_10648	hypothetical protein	0	0
group_10649	hypothetical protein	0	0
group_1065	hypothetical protein	9	3
group_10650	hypothetical protein	0	0
group_10651	hypothetical protein	2	0
group_10652	hypothetical protein	0	0
group_10653	hypothetical protein	1	0
group_10654	Lactococcin A secretion protein LcnD	4	1
group_10655	hypothetical protein	0	0
group_10656	hypothetical protein	0	0
group_10657	hypothetical protein	0	0
group_10658	hypothetical protein	0	0
group_10659	hypothetical protein	0	0
group_1066	hypothetical protein	0	0
group_10660	hypothetical protein	0	0
group_10661	hypothetical protein	0	0
group_10662	hypothetical protein	2	0
group_10663	ATP-dependent Clp protease proteolytic subunit	1	0
group_10664	hypothetical protein	0	0
group_10665	hypothetical protein	0	0
group_10666	hypothetical protein	2	0
group_10667	hypothetical protein	1	0
group_10668	hypothetical protein	2	0
group_10669	hypothetical protein	0	0
group_1067	hypothetical protein	0	0
group_10670	Tyrosine recombinase XerD	1	0
group_10671	hypothetical protein	0	0
group_10672	Tyrosine recombinase XerD	0	0
group_10673	Tyrosine recombinase XerD	0	0
group_10674	hypothetical protein	3	0
group_10676	hypothetical protein	0	0
group_10677	hypothetical protein	0	0
group_10678	hypothetical protein	3	0
group_10679	hypothetical protein	1	0
group_1068	hypothetical protein	0	0
group_10680	hypothetical protein	5	1
group_10681	hypothetical protein	1	0
group_10684	hypothetical protein	0	1
group_10685	hypothetical protein	0	0
group_10686	hypothetical protein	2	0
group_10687	hypothetical protein	2	0
group_10688	hypothetical protein	0	0
group_10689	Chromosome partition protein Smc	0	0
group_1069	hypothetical protein	0	5
group_10690	hypothetical protein	2	0
group_10691	hypothetical protein	0	0
group_10692	hypothetical protein	0	0
group_10693	hypothetical protein	0	0
group_10694	hypothetical protein	1	0
group_10695	hypothetical protein	0	0
group_10696	hypothetical protein	0	0
group_10697	hypothetical protein	0	0
group_10698	Ubiquinone/menaquinone biosynthesis C-methyltransferase UbiE	0	0
group_10699	Phosphinothricin N-acetyltransferase	2	0
group_107	IS982 family transposase ISSsu12	0	0
group_1070	hypothetical protein	0	0
group_10700	hypothetical protein	1	0
group_10701	tRNA-Glu(ttc)	0	0
group_10702	tRNA-Glu(ttc)	0	0
group_10703	tRNA-Glu(ttc)	0	0
group_10704	hypothetical protein	13	0
group_10705	hypothetical protein	0	0
group_10706	hypothetical protein	0	0
group_10707	hypothetical protein	0	1
group_10708	hypothetical protein	0	0
group_10709	hypothetical protein	0	0
group_1071	hypothetical protein	2	2
group_10710	hypothetical protein	0	0
group_10711	hypothetical protein	1	0
group_10712	hypothetical protein	0	0
group_10713	hypothetical protein	0	0
group_10714	hypothetical protein	0	0
group_10715	hypothetical protein	3	0
group_10716	hypothetical protein	0	0
group_10717	hypothetical protein	0	0
group_10718	hypothetical protein	4	0
group_10719	hypothetical protein	0	0
group_1072	hypothetical protein	0	0
group_10720	hypothetical protein	0	0
group_10721	hypothetical protein	1	0
group_10722	hypothetical protein	0	0
group_10723	hypothetical protein	0	0
group_10724	hypothetical protein	0	0
group_10725	hypothetical protein	0	2
group_10726	hypothetical protein	0	0
group_10727	hypothetical protein	0	0
group_10728	hypothetical protein	0	0
group_10729	hypothetical protein	0	0
group_1073	hypothetical protein	4	2
group_10730	hypothetical protein	2	0
group_10731	hypothetical protein	0	0
group_10732	hypothetical protein	3	2
group_10733	Protein-ADP-ribose hydrolase	0	0
group_10734	hypothetical protein	1	0
group_10735	hypothetical protein	0	0
group_10736	hypothetical protein	0	2
group_10737	hypothetical protein	0	1
group_10738	hypothetical protein	0	0
group_10739	hypothetical protein	0	0
group_1074	hypothetical protein	0	0
group_10740	hypothetical protein	2	1
group_10741	Spermine/spermidine acetyltransferase	1	0
group_10742	hypothetical protein	0	1
group_10743	hypothetical protein	3	0
group_10744	hypothetical protein	1	3
group_10745	hypothetical protein	3	0
group_10746	hypothetical protein	0	0
group_10747	hypothetical protein	0	0
group_10748	hypothetical protein	0	0
group_10749	hypothetical protein	2	0
group_1075	hypothetical protein	5	1
group_10750	hypothetical protein	0	0
group_10751	hypothetical protein	0	0
group_10752	hypothetical protein	1	0
group_10753	hypothetical protein	1	1
group_10754	hypothetical protein	0	0
group_10755	hypothetical protein	1	0
group_10756	hypothetical protein	1	0
group_10758	Transcriptional repressor SdpR	0	0
group_10759	Transcriptional repressor SdpR	0	0
group_1076	hypothetical protein	0	0
group_10761	hypothetical protein	0	0
group_10762	Transcriptional repressor SdpR	0	0
group_10764	hypothetical protein	0	0
group_10765	hypothetical protein	0	0
group_10766	hypothetical protein	0	0
group_10767	hypothetical protein	1	0
group_10769	hypothetical protein	1	0
group_10770	hypothetical protein	0	1
group_10771	hypothetical protein	0	0
group_10772	hypothetical protein	0	1
group_10773	hypothetical protein	0	0
group_10774	hypothetical protein	0	1
group_10775	hypothetical protein	0	0
group_10776	hypothetical protein	3	0
group_10777	hypothetical protein	0	1
group_10778	hypothetical protein	0	0
group_1078	N5-carboxyaminoimidazole ribonucleotide synthase	0	0
group_10780	DNA-directed RNA polymerase subunit beta	13	3
group_10782	hypothetical protein	0	0
group_10783	hypothetical protein	0	0
group_10784	Chromosome partition protein Smc	20	5
group_10785	hypothetical protein	0	0
group_10786	hypothetical protein	1	0
group_10787	hypothetical protein	0	0
group_10788	hypothetical protein	0	0
group_10789	hypothetical protein	2	0
group_1079	N5-carboxyaminoimidazole ribonucleotide synthase	21	4
group_10790	Tyrosine recombinase XerC	2	3
group_10791	hypothetical protein	0	0
group_10792	hypothetical protein	1	1
group_10793	hypothetical protein	0	0
group_10794	hypothetical protein	0	0
group_10795	hypothetical protein	5	0
group_10796	Dihydrofolate reductase	1	1
group_10798	Tetracycline resistance protein TetO	0	0
group_10799	IS481 family transposase ISSsu8	0	0
group_108	IS982 family transposase ISSsu12	0	0
group_10800	IS481 family transposase ISSsu8	0	0
group_10801	IS481 family transposase ISSsu8	0	0
group_10803	Glycogen synthase	2	0
group_10804	hypothetical protein	0	0
group_10805	hypothetical protein	0	0
group_10806	hypothetical protein	0	0
group_10807	hypothetical protein	0	0
group_10809	putative transporter	2	1
group_1081	Low specificity L-threonine aldolase	0	0
group_10810	putative transporter	0	0
group_10811	hypothetical protein	0	0
group_10812	hypothetical protein	2	0
group_10813	hypothetical protein	6	0
group_10814	hypothetical protein	1	0
group_10815	hypothetical protein	0	0
group_10816	hypothetical protein	1	0
group_10817	hypothetical protein	0	0
group_10818	hypothetical protein	6	4
group_10819	hypothetical protein	0	0
group_1082	hypothetical protein	0	0
group_10821	Sensor histidine kinase RcsC	0	0
group_10822	hypothetical protein	0	0
group_10823	putative protein	0	0
group_10824	hypothetical protein	0	0
group_10825	hypothetical protein	0	0
group_10826	hypothetical protein	1	1
group_10827	hypothetical protein	1	0
group_10828	hypothetical protein	0	1
group_10829	hypothetical protein	0	0
group_1083	hypothetical protein	0	0
group_10830	Putative phosphatase	0	0
group_10831	Putative phosphatase	1	1
group_10832	hypothetical protein	1	2
group_10833	hypothetical protein	1	0
group_10834	hypothetical protein	0	0
group_10835	hypothetical protein	0	0
group_10836	hypothetical protein	0	0
group_10837	hypothetical protein	0	0
group_10838	hypothetical protein	0	0
group_10839	hypothetical protein	7	0
group_10840	hypothetical protein	1	0
group_10841	hypothetical protein	2	0
group_10842	hypothetical protein	0	1
group_10843	hypothetical protein	0	0
group_10844	hypothetical protein	0	0
group_10845	hypothetical protein	0	0
group_10846	hypothetical protein	0	0
group_10847	hypothetical protein	3	0
group_10848	hypothetical protein	1	0
group_10849	hypothetical protein	2	0
group_1085	hypothetical protein	0	0
group_10850	hypothetical protein	2	0
group_10851	hypothetical protein	0	0
group_10852	hypothetical protein	0	0
group_10853	hypothetical protein	0	0
group_10854	hypothetical protein	1	0
group_10855	hypothetical protein	1	0
group_10857	hypothetical protein	0	0
group_10858	IS630 family transposase ISStso1	0	0
group_10859	IS630 family transposase ISStso1	0	0
group_1086	Low specificity L-threonine aldolase	0	1
group_10860	hypothetical protein	4	1
group_10862	hypothetical protein	1	0
group_10863	hypothetical protein	3	0
group_10864	Single-stranded DNA-binding protein	1	0
group_10865	hypothetical protein	0	0
group_10866	hypothetical protein	0	0
group_10867	hypothetical protein	0	0
group_10868	hypothetical protein	0	0
group_10869	hypothetical protein	0	0
group_1087	Low specificity L-threonine aldolase	12	1
group_10870	hypothetical protein	0	0
group_10871	hypothetical protein	0	0
group_10872	hypothetical protein	0	0
group_10873	hypothetical protein	2	0
group_10874	hypothetical protein	1	0
group_10875	hypothetical protein	0	0
group_10877	hypothetical protein	0	0
group_10878	hypothetical protein	0	0
group_10879	hypothetical protein	0	0
group_1088	Low specificity L-threonine aldolase	2	2
group_10880	hypothetical protein	0	0
group_10881	hypothetical protein	0	0
group_10882	hypothetical protein	0	0
group_10883	hypothetical protein	0	0
group_10884	hypothetical protein	0	0
group_10885	hypothetical protein	0	0
group_10886	hypothetical protein	0	0
group_10887	hypothetical protein	0	0
group_10888	hypothetical protein	0	0
group_10889	hypothetical protein	0	0
group_1089	hypothetical protein	9	0
group_10890	hypothetical protein	0	1
group_10892	DNA-3-methyladenine glycosylase	0	0
group_10893	DNA-3-methyladenine glycosylase	0	0
group_10894	hypothetical protein	0	0
group_10895	hypothetical protein	2	2
group_10896	hypothetical protein	0	0
group_10897	hypothetical protein	1	0
group_10898	hypothetical protein	2	0
group_10899	hypothetical protein	0	0
group_109	IS982 family transposase ISSsu12	0	0
group_1090	hypothetical protein	16	20
group_10900	hypothetical protein	2	0
group_10901	hypothetical protein	0	0
group_10902	hypothetical protein	0	0
group_10903	hypothetical protein	3	0
group_10904	hypothetical protein	0	0
group_10905	hypothetical protein	2	1
group_10906	hypothetical protein	3	3
group_10907	hypothetical protein	3	0
group_10908	hypothetical protein	1	0
group_10909	hypothetical protein	0	0
group_1091	hypothetical protein	20	8
group_10910	hypothetical protein	0	0
group_10911	hypothetical protein	1	0
group_10912	hypothetical protein	0	0
group_10913	hypothetical protein	0	0
group_10914	hypothetical protein	1	0
group_10915	hypothetical protein	0	0
group_10916	hypothetical protein	0	0
group_10917	hypothetical protein	1	0
group_10918	hypothetical protein	0	0
group_10919	hypothetical protein	0	0
group_1092	hypothetical protein	8	8
group_10920	hypothetical protein	1	0
group_10921	hypothetical protein	2	2
group_10922	hypothetical protein	2	0
group_10923	hypothetical protein	0	0
group_10924	hypothetical protein	0	1
group_10925	hypothetical protein	1	0
group_10926	hypothetical protein	1	0
group_10927	hypothetical protein	0	0
group_10928	hypothetical protein	1	0
group_10929	hypothetical protein	0	0
group_1093	hypothetical protein	17	2
group_10930	hypothetical protein	1	0
group_10931	hypothetical protein	1	2
group_10932	hypothetical protein	1	0
group_10933	hypothetical protein	0	0
group_10934	hypothetical protein	0	0
group_10935	hypothetical protein	0	0
group_10936	hypothetical protein	0	0
group_10937	hypothetical protein	0	0
group_10938	hypothetical protein	0	0
group_10939	hypothetical protein	0	0
group_1094	hypothetical protein	0	0
group_10940	hypothetical protein	0	0
group_10941	hypothetical protein	0	0
group_10942	hypothetical protein	0	0
group_10943	Tyrosine recombinase XerC	0	0
group_10944	Tyrosine recombinase XerC	1	3
group_10945	UvrABC system protein B	0	0
group_10946	hypothetical protein	0	0
group_10947	hypothetical protein	0	0
group_10948	hypothetical protein	0	0
group_10949	Modification methylase DpnIIA	1	1
group_1095	hypothetical protein	18	1
group_10950	hypothetical protein	0	0
group_10951	hypothetical protein	0	0
group_10952	hypothetical protein	0	0
group_10953	hypothetical protein	0	0
group_10954	hypothetical protein	0	0
group_10955	hypothetical protein	0	0
group_10956	hypothetical protein	0	0
group_10957	hypothetical protein	0	0
group_10958	hypothetical protein	1	0
group_10959	hypothetical protein	0	0
group_1096	hypothetical protein	0	0
group_10960	hypothetical protein	0	0
group_10961	hypothetical protein	0	0
group_10962	hypothetical protein	0	0
group_10963	hypothetical protein	5	1
group_10964	hypothetical protein	0	0
group_10965	hypothetical protein	0	0
group_10966	hypothetical protein	0	0
group_10967	hypothetical protein	0	0
group_10968	hypothetical protein	0	0
group_10969	hypothetical protein	0	3
group_10970	hypothetical protein	1	0
group_10971	hypothetical protein	2	0
group_10972	hypothetical protein	1	0
group_10973	hypothetical protein	6	0
group_10974	hypothetical protein	0	0
group_10975	hypothetical protein	0	0
group_10976	hypothetical protein	1	0
group_10977	hypothetical protein	0	0
group_10978	hypothetical protein	4	1
group_10979	hypothetical protein	0	0
group_1098	Sensor histidine kinase DesK	0	0
group_10980	hypothetical protein	0	2
group_10982	hypothetical protein	1	1
group_10983	hypothetical protein	0	0
group_10984	hypothetical protein	0	0
group_10985	hypothetical protein	0	0
group_10986	hypothetical protein	0	0
group_10987	hypothetical protein	0	0
group_10988	hypothetical protein	0	0
group_10989	hypothetical protein	3	0
group_1099	Sensor histidine kinase DesK	33	16
group_10990	hypothetical protein	2	1
group_10991	hypothetical protein	0	1
group_10992	hypothetical protein	3	2
group_10993	hypothetical protein	0	0
group_10994	hypothetical protein	2	0
group_10995	hypothetical protein	0	0
group_10996	hypothetical protein	0	0
group_10997	hypothetical protein	0	0
group_10998	hypothetical protein	0	0
group_10999	hypothetical protein	0	0
group_11	hypothetical protein	0	0
group_110	IS982 family transposase ISSsu12	0	0
group_1100	hypothetical protein	0	0
group_11000	hypothetical protein	0	0
group_11001	hypothetical protein	0	0
group_11002	hypothetical protein	0	0
group_11003	hypothetical protein	0	0
group_11004	hypothetical protein	0	0
group_11005	hypothetical protein	1	0
group_11006	hypothetical protein	0	0
group_11007	hypothetical protein	0	0
group_11008	hypothetical protein	4	0
group_11009	Transposase from transposon Tn916	0	0
group_1101	hypothetical protein	25	5
group_11011	Transposase from transposon Tn916	0	0
group_11012	Transposase from transposon Tn916	0	0
group_11013	hypothetical protein	1	0
group_11014	hypothetical protein	0	0
group_11015	hypothetical protein	0	0
group_11016	hypothetical protein	0	2
group_11017	hypothetical protein	0	0
group_11018	hypothetical protein	0	0
group_11019	hypothetical protein	0	0
group_1102	hypothetical protein	0	0
group_11020	hypothetical protein	0	1
group_11021	Chromosome partition protein Smc	1	0
group_11022	hypothetical protein	0	0
group_11023	hypothetical protein	0	0
group_11024	hypothetical protein	4	0
group_11026	hypothetical protein	3	0
group_11029	tRNA-Leu(caa)	0	0
group_1103	hypothetical protein	0	0
group_11030	tRNA-Leu(caa)	0	0
group_11031	tRNA-Leu(caa)	0	0
group_11032	tRNA-Leu(caa)	0	0
group_11033	tRNA-Leu(caa)	0	0
group_11038	Monofunctional biosynthetic peptidoglycan transglycosylase	4	0
group_11040	hypothetical protein	1	0
group_11041	hypothetical protein	2	0
group_11042	hypothetical protein	2	0
group_11044	hypothetical protein	0	0
group_11045	Aldehyde-alcohol dehydrogenase	0	0
group_11046	hypothetical protein	0	0
group_11047	hypothetical protein	0	0
group_11048	hypothetical protein	3	0
group_11049	hypothetical protein	0	0
group_11050	hypothetical protein	0	0
group_11051	Streptothricin hydrolase	0	0
group_11052	Peroxyureidoacrylate/ureidoacrylate amidohydrolase RutB	0	3
group_11053	hypothetical protein	0	0
group_11054	hypothetical protein	0	0
group_11055	hypothetical protein	0	0
group_11062	S-ribosylhomocysteine lyase	2	0
group_11063	S-ribosylhomocysteine lyase	0	0
group_11064	hypothetical protein	5	0
group_11065	hypothetical protein	1	0
group_11066	hypothetical protein	0	0
group_11067	hypothetical protein	4	0
group_11068	hypothetical protein	1	1
group_11069	hypothetical protein	0	0
group_11070	hypothetical protein	0	0
group_11074	hypothetical protein	2	0
group_11076	Aspartate--ammonia ligase	3	8
group_11077	Aspartate--ammonia ligase	3	3
group_11078	hypothetical protein	2	0
group_1108	hypothetical protein	17	3
group_11080	hypothetical protein	0	1
group_11081	hypothetical protein	0	1
group_11082	hypothetical protein	1	0
group_11083	hypothetical protein	0	1
group_11084	hypothetical protein	1	0
group_11086	D-inositol-3-phosphate glycosyltransferase	0	0
group_11089	Polysialic acid biosynthesis protein P7	0	0
group_1109	hypothetical protein	0	0
group_11090	hypothetical protein	1	0
group_11091	hypothetical protein	0	0
group_11092	hypothetical protein	0	0
group_11093	hypothetical protein	0	0
group_11095	Glucitol operon repressor	1	0
group_11097	Glucitol operon repressor	0	0
group_11099	PTS system cellobiose-specific EIIA component	0	0
group_111	IS982 family transposase ISSsu12	0	0
group_1110	hypothetical protein	5	0
group_11100	PTS system cellobiose-specific EIIA component	0	0
group_11103	Glycerol dehydrogenase	0	0
group_11104	hypothetical protein	4	0
group_11105	hypothetical protein	0	0
group_11106	hypothetical protein	0	0
group_1111	hypothetical protein	0	0
group_11110	Energy-coupling factor transporter ATP-binding protein EcfA2	0	0
group_11111	Energy-coupling factor transporter ATP-binding protein EcfA2	0	0
group_11112	Energy-coupling factor transporter ATP-binding protein EcfA2	0	0
group_11113	hypothetical protein	0	0
group_11114	putative tRNA sulfurtransferase	25	1
group_11115	putative tRNA sulfurtransferase	2	2
group_11120	hypothetical protein	0	0
group_1113	hypothetical protein	1	0
group_11130	Deoxyribose-phosphate aldolase	0	0
group_11131	Deoxyribose-phosphate aldolase	0	0
group_11133	Phosphate transport system permease protein PstC	0	0
group_11134	hypothetical protein	0	0
group_11135	hypothetical protein	0	0
group_11136	hypothetical protein	0	0
group_11137	hypothetical protein	14	0
group_11139	Glucose-6-phosphate 1-dehydrogenase	4	1
group_11141	Ribonuclease 3	1	0
group_11143	Phosphocarrier protein HPr	1	0
group_11144	Phosphocarrier protein HPr	0	0
group_11147	PTS system mannose-specific EIID component	1	0
group_11149	hypothetical protein	0	0
group_1115	hypothetical protein	22	10
group_11150	hypothetical protein	1	0
group_11151	hypothetical protein	0	0
group_11155	Catabolite control protein A	0	0
group_1116	hypothetical protein	0	0
group_11161	Peptide chain release factor 2	0	0
group_11164	Tyrosine recombinase XerC	0	0
group_11165	hypothetical protein	0	0
group_11166	Tyrosine recombinase XerC	0	0
group_11167	hypothetical protein	0	0
group_11168	hypothetical protein	1	0
group_11169	hypothetical protein	0	0
group_1117	hypothetical protein	0	0
group_11170	hypothetical protein	0	0
group_11175	hypothetical protein	2	0
group_11176	DegV domain-containing protein	5	1
group_11177	DegV domain-containing protein	3	0
group_11179	tRNA (cytidine(34)-2'-O)-methyltransferase	0	0
group_1118	hypothetical protein	0	0
group_11180	hypothetical protein	0	0
group_11182	hypothetical protein	7	0
group_11183	hypothetical protein	0	0
group_1119	hypothetical protein	20	6
group_11194	hypothetical protein	0	0
group_11196	putative protein	30	2
group_11197	putative protein	0	0
group_11198	putative protein	0	0
group_11199	putative protein	6	0
group_112	IS982 family transposase ISSsu12	0	0
group_1120	hypothetical protein	2	1
group_11200	putative protein	0	0
group_11201	putative protein	0	0
group_11207	hypothetical protein	0	0
group_11208	hypothetical protein	0	0
group_11209	putative multiple-sugar transport system permease YteP	3	0
group_1121	hypothetical protein	7	2
group_11211	hypothetical protein	0	0
group_11213	hypothetical protein	0	0
group_11214	hypothetical protein	0	0
group_11215	hypothetical protein	0	0
group_11218	50S ribosomal protein L34	0	0
group_1122	hypothetical protein	1	0
group_11221	Glycerol-3-phosphate dehydrogenase [NAD(P)+]	0	0
group_11222	tRNA-specific adenosine deaminase	0	0
group_11224	tRNA-specific adenosine deaminase	0	0
group_11225	L-ribulose-5-phosphate 4-epimerase UlaF	35	4
group_11229	hypothetical protein	3	0
group_11230	hypothetical protein	2	0
group_11232	hypothetical protein	1	0
[truncated: 27,739 more rows]
