# Supplementary material for: Frequencies and characteristics of genome-wide recombination in Streptococcus agalactiae, Streptococcus pyogenes, and Streptococcus suis
Source: Sci Rep. 2022 Jan 27;12:1515. doi: 10.1038/s41598-022-04995-5 (PMC8795270; doi:10.1038/s41598-022-04995-5)
Supplement: Supplementary file 5 — Supplementary Table S5. [file 41598_2022_4995_MOESM5_ESM.xlsx]

## Sheet: agalactiae
Supplementary Table S5. Results of the PhiSpy analysis for S. agalactiae, S. pyogenes and S. suis (different tabs)
Genome	Gene
GCF_000831105.1_ASM83110v1_genomic	group_15734
GCF_900073545.1_SA79_genomic	group_12400
GCF_000323105.1_ASM32310v1_genomic	group_12390
GCF_900074615.1_mad53_genomic	group_7795
GCF_003174715.1_ASM317471v1_genomic	group_7352
GCF_001074285.1_ASM107428v1_genomic	group_7795
GCF_001694435.1_ASM169443v1_genomic	group_13337
GCF_003640715.1_ASM364071v1_genomic	group_6319
GCF_003966545.1_ASM396654v1_genomic	group_8395
GCF_001693995.1_ASM169399v1_genomic	group_12390
GCF_001016715.1_ASM101671v1_genomic	group_6319
GCF_000323025.1_ASM32302v1_genomic	group_9967
GCF_900458975.1_43651_H01_genomic	group_11338
GCF_000289515.1_ASM28951v1_genomic	group_7099
GCF_001017035.1_ASM101703v1_genomic	pac
GCF_001104145.1_6630_6_23_genomic	group_10051
GCF_001160905.1_6630_7_20_genomic	group_11421
GCF_000344905.1_ASM34490v1_genomic	group_9901
GCF_000347415.1_ASM34741v1_genomic	group_9228
GCF_002197365.1_ASM219736v1_genomic	group_11633
GCF_900074445.1_VSA94_genomic	group_17969
GCF_900459255.1_57635_D01_genomic	group_13337
GCF_001018175.1_ASM101817v1_genomic	group_3846
GCF_003174715.1_ASM317471v1_genomic	group_10033
GCF_001017035.1_ASM101703v1_genomic	group_12390
GCF_001693995.1_ASM169399v1_genomic	group_5280
GCF_900073545.1_SA79_genomic	group_11010
GCF_000323105.1_ASM32310v1_genomic	group_5280
GCF_001104145.1_6630_6_23_genomic	group_10855
GCF_000323025.1_ASM32302v1_genomic	group_7684
GCF_002197365.1_ASM219736v1_genomic	group_13592
GCF_000344905.1_ASM34490v1_genomic	group_6259
GCF_000289515.1_ASM28951v1_genomic	group_10325
GCF_001018175.1_ASM101817v1_genomic	group_8120
GCF_001074285.1_ASM107428v1_genomic	group_12503
GCF_001016715.1_ASM101671v1_genomic	group_12879
GCF_003966545.1_ASM396654v1_genomic	group_9979
GCF_900074615.1_mad53_genomic	group_12503
GCF_000831105.1_ASM83110v1_genomic	group_15026
GCF_900459255.1_57635_D01_genomic	group_13338
GCF_001694435.1_ASM169443v1_genomic	group_13338
GCF_900458975.1_43651_H01_genomic	group_14872
GCF_001160905.1_6630_7_20_genomic	group_14492
GCF_000347415.1_ASM34741v1_genomic	group_10013
GCF_900074445.1_VSA94_genomic	group_17970
GCF_003640715.1_ASM364071v1_genomic	group_12879
GCF_001693995.1_ASM169399v1_genomic	group_4442
GCF_000323025.1_ASM32302v1_genomic	group_9137
GCF_001104145.1_6630_6_23_genomic	group_12244
GCF_000289515.1_ASM28951v1_genomic	group_13011
GCF_001018175.1_ASM101817v1_genomic	group_8853
GCF_001017035.1_ASM101703v1_genomic	group_5280
GCF_002197365.1_ASM219736v1_genomic	group_10497
GCF_001016715.1_ASM101671v1_genomic	group_12878
GCF_000831105.1_ASM83110v1_genomic	group_15025
GCF_900459255.1_57635_D01_genomic	group_11532
GCF_003966545.1_ASM396654v1_genomic	group_9980
GCF_000344905.1_ASM34490v1_genomic	rdgB
GCF_001160905.1_6630_7_20_genomic	group_13473
GCF_001074285.1_ASM107428v1_genomic	group_12504
GCF_900074445.1_VSA94_genomic	group_17971
GCF_003174715.1_ASM317471v1_genomic	group_12468
GCF_900073545.1_SA79_genomic	group_11011
GCF_001694435.1_ASM169443v1_genomic	group_11532
GCF_000347415.1_ASM34741v1_genomic	group_11989
GCF_900074615.1_mad53_genomic	group_12504
GCF_000323105.1_ASM32310v1_genomic	group_4442
GCF_900458975.1_43651_H01_genomic	group_14874
GCF_003640715.1_ASM364071v1_genomic	group_12878
GCF_000323025.1_ASM32302v1_genomic	group_7685
GCF_000289515.1_ASM28951v1_genomic	group_11339
GCF_001074285.1_ASM107428v1_genomic	group_9231
GCF_900459255.1_57635_D01_genomic	group_13339
GCF_002197365.1_ASM219736v1_genomic	group_11634
GCF_900074445.1_VSA94_genomic	group_17972
GCF_001693995.1_ASM169399v1_genomic	group_6321
GCF_000831105.1_ASM83110v1_genomic	group_15735
GCF_001017035.1_ASM101703v1_genomic	group_4438
GCF_001018175.1_ASM101817v1_genomic	group_16651
GCF_001694435.1_ASM169443v1_genomic	group_13339
GCF_003966545.1_ASM396654v1_genomic	group_6731
GCF_001104145.1_6630_6_23_genomic	group_12245
GCF_001160905.1_6630_7_20_genomic	group_9493
GCF_003174715.1_ASM317471v1_genomic	group_6440
GCF_000344905.1_ASM34490v1_genomic	murI
GCF_900073545.1_SA79_genomic	group_12401
GCF_000347415.1_ASM34741v1_genomic	group_15219
GCF_001016715.1_ASM101671v1_genomic	group_1655
GCF_900074615.1_mad53_genomic	group_9231
GCF_900458975.1_43651_H01_genomic	group_9456
GCF_000323105.1_ASM32310v1_genomic	group_6321
GCF_900074445.1_VSA94_genomic	group_17973
GCF_002197365.1_ASM219736v1_genomic	group_10498
GCF_001693995.1_ASM169399v1_genomic	group_12389
GCF_000831105.1_ASM83110v1_genomic	group_15736
GCF_000289515.1_ASM28951v1_genomic	group_10357
GCF_003640715.1_ASM364071v1_genomic	group_1655
GCF_001104145.1_6630_6_23_genomic	group_6731
GCF_001694435.1_ASM169443v1_genomic	group_13340
GCF_003966545.1_ASM396654v1_genomic	group_6093
GCF_003174715.1_ASM317471v1_genomic	group_12624
GCF_001074285.1_ASM107428v1_genomic	group_8438
GCF_000323025.1_ASM32302v1_genomic	group_7688
GCF_001160905.1_6630_7_20_genomic	group_5988
GCF_001017035.1_ASM101703v1_genomic	group_6322
GCF_001018175.1_ASM101817v1_genomic	group_8021
GCF_900459255.1_57635_D01_genomic	group_13340
GCF_900073545.1_SA79_genomic	group_11012
GCF_000347415.1_ASM34741v1_genomic	group_7097
GCF_900074615.1_mad53_genomic	group_8438
GCF_900458975.1_43651_H01_genomic	group_4535
GCF_001016715.1_ASM101671v1_genomic	group_10992
GCF_000323105.1_ASM32310v1_genomic	group_12389
GCF_900074445.1_VSA94_genomic	group_17974
GCF_001693995.1_ASM169399v1_genomic	xre
GCF_001104145.1_6630_6_23_genomic	group_6094
GCF_003174715.1_ASM317471v1_genomic	group_12623
GCF_001694435.1_ASM169443v1_genomic	group_15217
GCF_002197365.1_ASM219736v1_genomic	group_13593
GCF_003966545.1_ASM396654v1_genomic	group_3835
GCF_003640715.1_ASM364071v1_genomic	group_10992
GCF_000289515.1_ASM28951v1_genomic	group_10356
GCF_001160905.1_6630_7_20_genomic	group_5966
GCF_000323025.1_ASM32302v1_genomic	group_8378
GCF_000831105.1_ASM83110v1_genomic	group_15737
GCF_900074615.1_mad53_genomic	group_12443
GCF_900459255.1_57635_D01_genomic	group_14491
GCF_000347415.1_ASM34741v1_genomic	group_15218
GCF_900073545.1_SA79_genomic	group_5098
GCF_001074285.1_ASM107428v1_genomic	group_12443
GCF_001017035.1_ASM101703v1_genomic	group_12848
GCF_001018175.1_ASM101817v1_genomic	group_8775
GCF_900458975.1_43651_H01_genomic	group_4535
GCF_001016715.1_ASM101671v1_genomic	group_7016
GCF_000323105.1_ASM32310v1_genomic	xre
GCF_900074445.1_VSA94_genomic	group_17975
GCF_001104145.1_6630_6_23_genomic	group_8852
GCF_000289515.1_ASM28951v1_genomic	group_4545
GCF_001693995.1_ASM169399v1_genomic	group_9115
GCF_001160905.1_6630_7_20_genomic	group_7287
GCF_003966545.1_ASM396654v1_genomic	repE
GCF_000323025.1_ASM32302v1_genomic	group_8387
GCF_002197365.1_ASM219736v1_genomic	group_11017
GCF_001694435.1_ASM169443v1_genomic	group_15216
GCF_003174715.1_ASM317471v1_genomic	group_12622
GCF_003640715.1_ASM364071v1_genomic	group_7016
GCF_000347415.1_ASM34741v1_genomic	group_12443
GCF_900074615.1_mad53_genomic	group_7096
GCF_900459255.1_57635_D01_genomic	group_11533
GCF_001074285.1_ASM107428v1_genomic	group_7096
GCF_000831105.1_ASM83110v1_genomic	group_15738
GCF_900073545.1_SA79_genomic	group_9171
GCF_001016715.1_ASM101671v1_genomic	group_4889
GCF_900458975.1_43651_H01_genomic	group_13278
GCF_001018175.1_ASM101817v1_genomic	group_11676
GCF_001017035.1_ASM101703v1_genomic	group_12849
GCF_000323105.1_ASM32310v1_genomic	group_9115
GCF_900074445.1_VSA94_genomic	group_17976
GCF_001104145.1_6630_6_23_genomic	group_3830
GCF_001693995.1_ASM169399v1_genomic	group_7018
GCF_003640715.1_ASM364071v1_genomic	group_4889
GCF_001694435.1_ASM169443v1_genomic	group_11836
GCF_002197365.1_ASM219736v1_genomic	group_7718
GCF_000323025.1_ASM32302v1_genomic	group_9152
GCF_003966545.1_ASM396654v1_genomic	group_3176
GCF_001160905.1_6630_7_20_genomic	group_10354
GCF_000289515.1_ASM28951v1_genomic	group_4539
GCF_001074285.1_ASM107428v1_genomic	group_7798
GCF_003174715.1_ASM317471v1_genomic	group_12621
GCF_900074615.1_mad53_genomic	group_7798
GCF_900459255.1_57635_D01_genomic	group_13341
GCF_000347415.1_ASM34741v1_genomic	group_8438
GCF_000831105.1_ASM83110v1_genomic	group_15739
GCF_900073545.1_SA79_genomic	group_5324
GCF_001016715.1_ASM101671v1_genomic	group_5777
GCF_001018175.1_ASM101817v1_genomic	group_12861
GCF_001017035.1_ASM101703v1_genomic	group_11071
GCF_900458975.1_43651_H01_genomic	group_7797
GCF_900074445.1_VSA94_genomic	group_17977
GCF_000323105.1_ASM32310v1_genomic	group_7018
GCF_900074615.1_mad53_genomic	group_12505
GCF_900459255.1_57635_D01_genomic	group_11837
GCF_000289515.1_ASM28951v1_genomic	group_7797
GCF_003966545.1_ASM396654v1_genomic	group_8024
GCF_000323025.1_ASM32302v1_genomic	group_7749
GCF_001694435.1_ASM169443v1_genomic	group_11837
GCF_001104145.1_6630_6_23_genomic	pre
GCF_002197365.1_ASM219736v1_genomic	group_10435
GCF_001074285.1_ASM107428v1_genomic	group_12505
GCF_000347415.1_ASM34741v1_genomic	group_4544
GCF_001160905.1_6630_7_20_genomic	dnaA_1
GCF_003640715.1_ASM364071v1_genomic	group_5777
GCF_001693995.1_ASM169399v1_genomic	group_7664
GCF_003174715.1_ASM317471v1_genomic	group_5388
GCF_000831105.1_ASM83110v1_genomic	group_15740
GCF_900073545.1_SA79_genomic	group_11015
GCF_900458975.1_43651_H01_genomic	group_12505
GCF_001016715.1_ASM101671v1_genomic	group_12385
GCF_001017035.1_ASM101703v1_genomic	group_7664
GCF_001018175.1_ASM101817v1_genomic	group_12862
GCF_003966545.1_ASM396654v1_genomic	group_9749
GCF_000323025.1_ASM32302v1_genomic	group_9224
GCF_900459255.1_57635_D01_genomic	group_8684
GCF_000289515.1_ASM28951v1_genomic	group_7144
GCF_001694435.1_ASM169443v1_genomic	group_8684
GCF_001104145.1_6630_6_23_genomic	group_8026
GCF_001693995.1_ASM169399v1_genomic	group_10994
GCF_003174715.1_ASM317471v1_genomic	group_5384
GCF_900074445.1_VSA94_genomic	group_17978
GCF_900074615.1_mad53_genomic	group_11093
GCF_000323105.1_ASM32310v1_genomic	group_7664
GCF_002197365.1_ASM219736v1_genomic	group_13594
GCF_000347415.1_ASM34741v1_genomic	group_4545
GCF_003640715.1_ASM364071v1_genomic	group_12385
GCF_001074285.1_ASM107428v1_genomic	group_11093
GCF_001160905.1_6630_7_20_genomic	group_8678
GCF_000831105.1_ASM83110v1_genomic	group_15741
GCF_900458975.1_43651_H01_genomic	group_10055
GCF_900073545.1_SA79_genomic	group_7717
GCF_001016715.1_ASM101671v1_genomic	group_12386
GCF_001018175.1_ASM101817v1_genomic	group_11310
GCF_000323025.1_ASM32302v1_genomic	group_2880
GCF_900459255.1_57635_D01_genomic	group_9546
GCF_001017035.1_ASM101703v1_genomic	group_10994
GCF_000323105.1_ASM32310v1_genomic	group_10994
GCF_001104145.1_6630_6_23_genomic	group_9749
GCF_003966545.1_ASM396654v1_genomic	group_7428
GCF_001694435.1_ASM169443v1_genomic	group_15215
GCF_000289515.1_ASM28951v1_genomic	group_10055
GCF_003174715.1_ASM317471v1_genomic	group_10113
GCF_900074615.1_mad53_genomic	group_5837
GCF_001693995.1_ASM169399v1_genomic	group_10993
GCF_002197365.1_ASM219736v1_genomic	group_14168
GCF_900074445.1_VSA94_genomic	group_17979
GCF_003640715.1_ASM364071v1_genomic	group_12386
GCF_000347415.1_ASM34741v1_genomic	group_11052
GCF_001160905.1_6630_7_20_genomic	group_11638
GCF_001074285.1_ASM107428v1_genomic	group_5837
GCF_001018175.1_ASM101817v1_genomic	group_11311
GCF_000831105.1_ASM83110v1_genomic	group_15742
GCF_900459255.1_57635_D01_genomic	group_11513
GCF_001017035.1_ASM101703v1_genomic	group_10993
GCF_900458975.1_43651_H01_genomic	group_9274
GCF_001016715.1_ASM101671v1_genomic	group_6320
GCF_900073545.1_SA79_genomic	group_12402
GCF_000323105.1_ASM32310v1_genomic	group_10993
GCF_900074615.1_mad53_genomic	group_7800
GCF_003966545.1_ASM396654v1_genomic	group_4714
GCF_001694435.1_ASM169443v1_genomic	group_15214
GCF_000323025.1_ASM32302v1_genomic	group_11046
GCF_002197365.1_ASM219736v1_genomic	group_8011
GCF_001104145.1_6630_6_23_genomic	group_7428
GCF_001693995.1_ASM169399v1_genomic	group_9949
GCF_000289515.1_ASM28951v1_genomic	group_9274
GCF_003174715.1_ASM317471v1_genomic	group_9292
GCF_003640715.1_ASM364071v1_genomic	group_6320
GCF_001160905.1_6630_7_20_genomic	group_10502
GCF_900074445.1_VSA94_genomic	group_17980
GCF_000347415.1_ASM34741v1_genomic	group_12444
GCF_001016715.1_ASM101671v1_genomic	yoeB
GCF_900073545.1_SA79_genomic	group_11018
GCF_000323105.1_ASM32310v1_genomic	group_9949
GCF_001018175.1_ASM101817v1_genomic	group_11312
GCF_001074285.1_ASM107428v1_genomic	group_7800
GCF_001017035.1_ASM101703v1_genomic	group_9949
GCF_000323025.1_ASM32302v1_genomic	group_10010
GCF_900458975.1_43651_H01_genomic	group_12516
GCF_003966545.1_ASM396654v1_genomic	group_820
GCF_900459255.1_57635_D01_genomic	group_10434
GCF_000831105.1_ASM83110v1_genomic	group_15743
GCF_001104145.1_6630_6_23_genomic	group_12483
GCF_900074615.1_mad53_genomic	group_8463
GCF_001694435.1_ASM169443v1_genomic	group_10434
GCF_000289515.1_ASM28951v1_genomic	group_12516
GCF_002197365.1_ASM219736v1_genomic	group_11635
GCF_001693995.1_ASM169399v1_genomic	yoeB
GCF_900074445.1_VSA94_genomic	group_17981
GCF_003640715.1_ASM364071v1_genomic	yoeB
GCF_003174715.1_ASM317471v1_genomic	group_12182
GCF_000347415.1_ASM34741v1_genomic	group_10014
GCF_001016715.1_ASM101671v1_genomic	group_9949
GCF_001018175.1_ASM101817v1_genomic	group_11313
GCF_001160905.1_6630_7_20_genomic	group_9588
GCF_900459255.1_57635_D01_genomic	group_13311
GCF_003966545.1_ASM396654v1_genomic	group_790
GCF_000323105.1_ASM32310v1_genomic	yoeB
GCF_001074285.1_ASM107428v1_genomic	group_8463
GCF_900073545.1_SA79_genomic	group_12404
GCF_001017035.1_ASM101703v1_genomic	yoeB
GCF_000323025.1_ASM32302v1_genomic	group_3729
GCF_001104145.1_6630_6_23_genomic	group_12484
GCF_000831105.1_ASM83110v1_genomic	group_15744
GCF_900074615.1_mad53_genomic	group_12506
GCF_001694435.1_ASM169443v1_genomic	group_16569
GCF_000289515.1_ASM28951v1_genomic	group_9277
GCF_900074445.1_VSA94_genomic	group_17982
GCF_001693995.1_ASM169399v1_genomic	group_6320
GCF_002197365.1_ASM219736v1_genomic	group_13598
GCF_001160905.1_6630_7_20_genomic	group_13603
GCF_000347415.1_ASM34741v1_genomic	group_13011
GCF_003640715.1_ASM364071v1_genomic	group_9949
GCF_001018175.1_ASM101817v1_genomic	group_10269
GCF_003174715.1_ASM317471v1_genomic	group_17449
GCF_003966545.1_ASM396654v1_genomic	group_797
GCF_001016715.1_ASM101671v1_genomic	group_10993
GCF_001074285.1_ASM107428v1_genomic	group_12506
GCF_000831105.1_ASM83110v1_genomic	group_15745
GCF_900459255.1_57635_D01_genomic	group_11510
GCF_001017035.1_ASM101703v1_genomic	group_6320
GCF_001104145.1_6630_6_23_genomic	group_12485
GCF_000323025.1_ASM32302v1_genomic	group_9226
GCF_000323105.1_ASM32310v1_genomic	group_6320
GCF_001694435.1_ASM169443v1_genomic	group_15213
GCF_900074445.1_VSA94_genomic	group_17983
GCF_001693995.1_ASM169399v1_genomic	group_12386
GCF_002197365.1_ASM219736v1_genomic	uvrB_1
GCF_900074615.1_mad53_genomic	group_12507
GCF_000289515.1_ASM28951v1_genomic	group_11423
GCF_003174715.1_ASM317471v1_genomic	group_17450
GCF_003640715.1_ASM364071v1_genomic	group_10993
GCF_003966545.1_ASM396654v1_genomic	group_3837
GCF_000347415.1_ASM34741v1_genomic	group_10325
GCF_001018175.1_ASM101817v1_genomic	rpsI
GCF_001160905.1_6630_7_20_genomic	group_11637
GCF_001074285.1_ASM107428v1_genomic	group_12507
GCF_000831105.1_ASM83110v1_genomic	group_15746
GCF_900459255.1_57635_D01_genomic	group_9538
GCF_001017035.1_ASM101703v1_genomic	group_12386
GCF_001104145.1_6630_6_23_genomic	ftsK_2
GCF_001016715.1_ASM101671v1_genomic	group_10994
GCF_000323025.1_ASM32302v1_genomic	group_13738
GCF_900074445.1_VSA94_genomic	group_17984
GCF_000323105.1_ASM32310v1_genomic	group_12386
GCF_001693995.1_ASM169399v1_genomic	group_12385
GCF_002197365.1_ASM219736v1_genomic	group_13599
GCF_001694435.1_ASM169443v1_genomic	group_11510
GCF_900074615.1_mad53_genomic	group_7802
GCF_000289515.1_ASM28951v1_genomic	group_6406
GCF_000347415.1_ASM34741v1_genomic	group_7099
GCF_001160905.1_6630_7_20_genomic	group_13602
GCF_003174715.1_ASM317471v1_genomic	group_17451
GCF_003966545.1_ASM396654v1_genomic	group_12246
GCF_001074285.1_ASM107428v1_genomic	group_7802
GCF_003640715.1_ASM364071v1_genomic	group_10994
GCF_900459255.1_57635_D01_genomic	group_10430
GCF_001018175.1_ASM101817v1_genomic	rplM
GCF_000831105.1_ASM83110v1_genomic	group_15747
GCF_000323105.1_ASM32310v1_genomic	group_12385
GCF_000323025.1_ASM32302v1_genomic	group_11051
GCF_001016715.1_ASM101671v1_genomic	group_7664
GCF_001104145.1_6630_6_23_genomic	group_10039
GCF_001017035.1_ASM101703v1_genomic	group_12385
GCF_900074445.1_VSA94_genomic	group_17985
GCF_002197365.1_ASM219736v1_genomic	group_13601
GCF_001693995.1_ASM169399v1_genomic	group_5776
GCF_001694435.1_ASM169443v1_genomic	group_9538
GCF_000289515.1_ASM28951v1_genomic	group_12916
GCF_003966545.1_ASM396654v1_genomic	group_8853
GCF_003174715.1_ASM317471v1_genomic	group_12183
GCF_900074615.1_mad53_genomic	group_12508
GCF_000347415.1_ASM34741v1_genomic	group_4524
GCF_001160905.1_6630_7_20_genomic	group_11636
GCF_900459255.1_57635_D01_genomic	group_13353
GCF_001074285.1_ASM107428v1_genomic	group_12508
GCF_003640715.1_ASM364071v1_genomic	group_7664
GCF_001104145.1_6630_6_23_genomic	group_12480
GCF_001016715.1_ASM101671v1_genomic	group_11071
GCF_000323025.1_ASM32302v1_genomic	group_12511
GCF_001018175.1_ASM101817v1_genomic	group_10032
GCF_000831105.1_ASM83110v1_genomic	group_15748
GCF_000323105.1_ASM32310v1_genomic	group_5776
GCF_001693995.1_ASM169399v1_genomic	group_4888
GCF_900074445.1_VSA94_genomic	group_12208
GCF_001017035.1_ASM101703v1_genomic	group_5777
GCF_002197365.1_ASM219736v1_genomic	group_11636
GCF_001694435.1_ASM169443v1_genomic	group_10430
GCF_000289515.1_ASM28951v1_genomic	group_7802
GCF_900074615.1_mad53_genomic	group_5836
GCF_003966545.1_ASM396654v1_genomic	group_8120
GCF_000347415.1_ASM34741v1_genomic	rpsD
GCF_003174715.1_ASM317471v1_genomic	group_17452
GCF_900459255.1_57635_D01_genomic	group_11508
GCF_003640715.1_ASM364071v1_genomic	group_7018
GCF_001160905.1_6630_7_20_genomic	group_13601
GCF_001074285.1_ASM107428v1_genomic	group_5836
GCF_000831105.1_ASM83110v1_genomic	group_8396
GCF_001017035.1_ASM101703v1_genomic	group_4889
GCF_002197365.1_ASM219736v1_genomic	group_11774
GCF_001018175.1_ASM101817v1_genomic	degV_1
GCF_000323105.1_ASM32310v1_genomic	group_4888
GCF_900074445.1_VSA94_genomic	group_17986
GCF_001016715.1_ASM101671v1_genomic	group_12849
GCF_000323025.1_ASM32302v1_genomic	group_3738
GCF_001104145.1_6630_6_23_genomic	group_11074
GCF_001693995.1_ASM169399v1_genomic	group_7016
GCF_001694435.1_ASM169443v1_genomic	group_13353
GCF_000289515.1_ASM28951v1_genomic	group_9455
GCF_003966545.1_ASM396654v1_genomic	group_3841
GCF_900074615.1_mad53_genomic	group_12509
GCF_000347415.1_ASM34741v1_genomic	group_12395
GCF_900459255.1_57635_D01_genomic	group_276
GCF_003640715.1_ASM364071v1_genomic	group_9115
GCF_003174715.1_ASM317471v1_genomic	group_17453
GCF_001160905.1_6630_7_20_genomic	group_13599
GCF_000831105.1_ASM83110v1_genomic	group_9979
GCF_001018175.1_ASM101817v1_genomic	yacP
GCF_001016715.1_ASM101671v1_genomic	group_12848
GCF_000323025.1_ASM32302v1_genomic	group_18764
GCF_001017035.1_ASM101703v1_genomic	group_7016
GCF_001693995.1_ASM169399v1_genomic	group_10992
GCF_000323105.1_ASM32310v1_genomic	group_7016
GCF_002197365.1_ASM219736v1_genomic	group_11637
GCF_900074445.1_VSA94_genomic	rpsD
GCF_001694435.1_ASM169443v1_genomic	group_11508
GCF_000289515.1_ASM28951v1_genomic	group_3664
GCF_003966545.1_ASM396654v1_genomic	group_3471
GCF_900459255.1_57635_D01_genomic	group_1610
GCF_003640715.1_ASM364071v1_genomic	xre
GCF_900074615.1_mad53_genomic	group_8395
GCF_003174715.1_ASM317471v1_genomic	group_17454
GCF_000347415.1_ASM34741v1_genomic	dnaC
GCF_001160905.1_6630_7_20_genomic	uvrB_1
GCF_000831105.1_ASM83110v1_genomic	group_9980
GCF_001016715.1_ASM101671v1_genomic	group_6322
GCF_001018175.1_ASM101817v1_genomic	group_8849
GCF_000323105.1_ASM32310v1_genomic	group_10992
GCF_001017035.1_ASM101703v1_genomic	group_10992
GCF_001693995.1_ASM169399v1_genomic	group_1655
GCF_000323025.1_ASM32302v1_genomic	group_18659
GCF_900074445.1_VSA94_genomic	group_12395
GCF_900459255.1_57635_D01_genomic	group_6368
GCF_003640715.1_ASM364071v1_genomic	group_12389
GCF_002197365.1_ASM219736v1_genomic	group_13603
GCF_000289515.1_ASM28951v1_genomic	group_9497
GCF_001694435.1_ASM169443v1_genomic	group_15212
GCF_003966545.1_ASM396654v1_genomic	opuCD
GCF_900074615.1_mad53_genomic	group_9979
GCF_003174715.1_ASM317471v1_genomic	group_17455
GCF_001016715.1_ASM101671v1_genomic	group_4438
GCF_000323105.1_ASM32310v1_genomic	group_1655
GCF_001018175.1_ASM101817v1_genomic	mrnC
GCF_001160905.1_6630_7_20_genomic	group_13598
GCF_000831105.1_ASM83110v1_genomic	group_6731
GCF_001017035.1_ASM101703v1_genomic	group_1655
GCF_001693995.1_ASM169399v1_genomic	group_5766
GCF_000323025.1_ASM32302v1_genomic	group_12390
GCF_002197365.1_ASM219736v1_genomic	group_9588
GCF_900459255.1_57635_D01_genomic	group_6378
GCF_900074445.1_VSA94_genomic	group_9795
GCF_003640715.1_ASM364071v1_genomic	group_6321
GCF_000289515.1_ASM28951v1_genomic	group_11327
GCF_001694435.1_ASM169443v1_genomic	group_15211
GCF_900074615.1_mad53_genomic	group_9980
GCF_003966545.1_ASM396654v1_genomic	opuCC
GCF_001016715.1_ASM101671v1_genomic	group_5280
GCF_001160905.1_6630_7_20_genomic	group_11635
GCF_001018175.1_ASM101817v1_genomic	cysS
GCF_000323105.1_ASM32310v1_genomic	group_5766
GCF_003174715.1_ASM317471v1_genomic	group_17456
GCF_000831105.1_ASM83110v1_genomic	group_6093
GCF_000323025.1_ASM32302v1_genomic	group_5280
GCF_001693995.1_ASM169399v1_genomic	group_6319
GCF_001017035.1_ASM101703v1_genomic	group_12878
GCF_002197365.1_ASM219736v1_genomic	group_10502
GCF_900459255.1_57635_D01_genomic	group_8409
GCF_900074445.1_VSA94_genomic	group_8932
GCF_003640715.1_ASM364071v1_genomic	group_4442
GCF_000289515.1_ASM28951v1_genomic	group_8390
GCF_001018175.1_ASM101817v1_genomic	group_12467
GCF_003966545.1_ASM396654v1_genomic	opuCB
GCF_900074615.1_mad53_genomic	group_6731
GCF_001160905.1_6630_7_20_genomic	group_13597
GCF_001694435.1_ASM169443v1_genomic	group_15210
GCF_001016715.1_ASM101671v1_genomic	group_12390
GCF_003174715.1_ASM317471v1_genomic	group_17457
GCF_001017035.1_ASM101703v1_genomic	group_12879
GCF_001693995.1_ASM169399v1_genomic	group_7662
GCF_000323105.1_ASM32310v1_genomic	group_6319
GCF_000323025.1_ASM32302v1_genomic	group_4438
GCF_900074445.1_VSA94_genomic	group_12272
GCF_002197365.1_ASM219736v1_genomic	group_8922
GCF_000831105.1_ASM83110v1_genomic	group_3835
GCF_900074615.1_mad53_genomic	group_6093
GCF_001018175.1_ASM101817v1_genomic	cysE
GCF_003640715.1_ASM364071v1_genomic	group_5280
GCF_001694435.1_ASM169443v1_genomic	group_1496
GCF_003966545.1_ASM396654v1_genomic	group_5086
GCF_001160905.1_6630_7_20_genomic	group_13596
GCF_001016715.1_ASM101671v1_genomic	pac
GCF_001017035.1_ASM101703v1_genomic	group_6319
GCF_003174715.1_ASM317471v1_genomic	group_12184
GCF_001693995.1_ASM169399v1_genomic	group_13317
GCF_000323105.1_ASM32310v1_genomic	group_7662
GCF_900074445.1_VSA94_genomic	group_9793
GCF_002197365.1_ASM219736v1_genomic	group_14169
GCF_000323025.1_ASM32302v1_genomic	group_6322
GCF_000831105.1_ASM83110v1_genomic	repE
GCF_001018175.1_ASM101817v1_genomic	group_5836
GCF_003966545.1_ASM396654v1_genomic
GCF_003640715.1_ASM364071v1_genomic	group_12390
GCF_001694435.1_ASM169443v1_genomic	group_8924
GCF_900074615.1_mad53_genomic	group_6094
GCF_001160905.1_6630_7_20_genomic	group_8012
GCF_001017035.1_ASM101703v1_genomic	xerD_1
GCF_000323105.1_ASM32310v1_genomic	rutD
GCF_001693995.1_ASM169399v1_genomic	group_13316
GCF_003174715.1_ASM317471v1_genomic	group_17458
GCF_001016715.1_ASM101671v1_genomic	group_4643
GCF_000831105.1_ASM83110v1_genomic	group_3176
GCF_000323025.1_ASM32302v1_genomic	group_12475
GCF_900074445.1_VSA94_genomic	group_3208
GCF_002197365.1_ASM219736v1_genomic	group_9537
GCF_003640715.1_ASM364071v1_genomic	pac
GCF_003966545.1_ASM396654v1_genomic	group_18865
GCF_900074615.1_mad53_genomic	repE
GCF_001018175.1_ASM101817v1_genomic	group_3663
GCF_001694435.1_ASM169443v1_genomic	group_13295
GCF_001160905.1_6630_7_20_genomic	group_8011
GCF_003174715.1_ASM317471v1_genomic	group_17459
GCF_000323105.1_ASM32310v1_genomic	group_7697
GCF_003966545.1_ASM396654v1_genomic
GCF_000323025.1_ASM32302v1_genomic	group_12474
GCF_002197365.1_ASM219736v1_genomic	group_8683
GCF_001693995.1_ASM169399v1_genomic	group_13315
GCF_900074445.1_VSA94_genomic	group_8929
GCF_000831105.1_ASM83110v1_genomic	group_8026
GCF_900074615.1_mad53_genomic	group_3830
GCF_001694435.1_ASM169443v1_genomic	group_13296
GCF_001018175.1_ASM101817v1_genomic	group_11498
GCF_001160905.1_6630_7_20_genomic	group_13595
GCF_003174715.1_ASM317471v1_genomic	group_17460
GCF_000323105.1_ASM32310v1_genomic	group_5807
GCF_000831105.1_ASM83110v1_genomic	group_9749
GCF_000323025.1_ASM32302v1_genomic	group_11071
GCF_003966545.1_ASM396654v1_genomic
GCF_002197365.1_ASM219736v1_genomic	group_9589
GCF_900074445.1_VSA94_genomic	group_7771
GCF_900074615.1_mad53_genomic	pre
GCF_001693995.1_ASM169399v1_genomic	group_13314
GCF_001018175.1_ASM101817v1_genomic	group_7802
GCF_001694435.1_ASM169443v1_genomic	group_11505
GCF_001160905.1_6630_7_20_genomic	group_13594
GCF_000323105.1_ASM32310v1_genomic	group_7040
GCF_003174715.1_ASM317471v1_genomic	group_17461
GCF_900074615.1_mad53_genomic	group_8024
GCF_003966545.1_ASM396654v1_genomic	group_18618
GCF_900074445.1_VSA94_genomic	group_17950
GCF_002197365.1_ASM219736v1_genomic	group_10503
GCF_000831105.1_ASM83110v1_genomic	group_7428
GCF_000323025.1_ASM32302v1_genomic	group_7664
GCF_001160905.1_6630_7_20_genomic	group_10435
GCF_001018175.1_ASM101817v1_genomic	group_13751
GCF_001694435.1_ASM169443v1_genomic	group_11068
GCF_001693995.1_ASM169399v1_genomic	group_13313
GCF_003174715.1_ASM317471v1_genomic	group_17462
GCF_900074615.1_mad53_genomic	group_9749
GCF_003966545.1_ASM396654v1_genomic	group_18574
GCF_900074445.1_VSA94_genomic	group_6531
GCF_000831105.1_ASM83110v1_genomic	group_4714
GCF_002197365.1_ASM219736v1_genomic	group_18557
GCF_000323025.1_ASM32302v1_genomic	group_10994
GCF_000323105.1_ASM32310v1_genomic	group_8390
GCF_001018175.1_ASM101817v1_genomic	group_13750
GCF_001160905.1_6630_7_20_genomic	group_7718
GCF_001693995.1_ASM169399v1_genomic	group_11514
GCF_003174715.1_ASM317471v1_genomic	group_12185
GCF_000323025.1_ASM32302v1_genomic	group_10993
GCF_001694435.1_ASM169443v1_genomic	group_8456
GCF_000831105.1_ASM83110v1_genomic	group_817
GCF_003966545.1_ASM396654v1_genomic
GCF_900074445.1_VSA94_genomic	group_1296
GCF_002197365.1_ASM219736v1_genomic	group_11639
GCF_001018175.1_ASM101817v1_genomic	group_9277
GCF_000323105.1_ASM32310v1_genomic	group_10526
GCF_900074615.1_mad53_genomic	group_7428
GCF_001693995.1_ASM169399v1_genomic	group_13312
GCF_001160905.1_6630_7_20_genomic	group_11017
GCF_003174715.1_ASM317471v1_genomic	group_12186
GCF_900074445.1_VSA94_genomic	group_9985
GCF_000323025.1_ASM32302v1_genomic	group_9949
GCF_001694435.1_ASM169443v1_genomic	group_10035
GCF_003966545.1_ASM396654v1_genomic	group_18635
GCF_000831105.1_ASM83110v1_genomic	group_820
GCF_001018175.1_ASM101817v1_genomic	group_12516
GCF_002197365.1_ASM219736v1_genomic	group_11640
GCF_000323105.1_ASM32310v1_genomic	group_11692
GCF_001160905.1_6630_7_20_genomic	group_13593
GCF_900074445.1_VSA94_genomic	group_11022
GCF_003174715.1_ASM317471v1_genomic	group_9560
GCF_003966545.1_ASM396654v1_genomic
GCF_900074615.1_mad53_genomic	group_12483
GCF_000831105.1_ASM83110v1_genomic	group_790
GCF_001693995.1_ASM169399v1_genomic	group_7720
GCF_001694435.1_ASM169443v1_genomic	group_10036
GCF_000323025.1_ASM32302v1_genomic	yoeB
GCF_002197365.1_ASM219736v1_genomic	group_8713
GCF_001018175.1_ASM101817v1_genomic	group_9274
GCF_001694435.1_ASM169443v1_genomic	group_12471
GCF_900074615.1_mad53_genomic	group_12484
GCF_001693995.1_ASM169399v1_genomic	group_10435
GCF_003966545.1_ASM396654v1_genomic
GCF_000323025.1_ASM32302v1_genomic	group_6320
GCF_000323105.1_ASM32310v1_genomic	group_9497
GCF_900074445.1_VSA94_genomic	group_8407
GCF_001160905.1_6630_7_20_genomic	group_10498
GCF_003174715.1_ASM317471v1_genomic	group_17463
GCF_000831105.1_ASM83110v1_genomic	group_797
GCF_001018175.1_ASM101817v1_genomic	group_13749
GCF_002197365.1_ASM219736v1_genomic	group_13605
GCF_003966545.1_ASM396654v1_genomic	group_18721
GCF_900074615.1_mad53_genomic	group_12485
GCF_001160905.1_6630_7_20_genomic	group_11634
GCF_900074445.1_VSA94_genomic	group_9176
GCF_001694435.1_ASM169443v1_genomic	group_11069
GCF_001693995.1_ASM169399v1_genomic	group_8684
GCF_000323025.1_ASM32302v1_genomic	group_12386
GCF_003174715.1_ASM317471v1_genomic	group_17464
GCF_000323105.1_ASM32310v1_genomic	group_3663
GCF_000831105.1_ASM83110v1_genomic	group_3837
GCF_001018175.1_ASM101817v1_genomic	group_7752
GCF_002197365.1_ASM219736v1_genomic	group_10427
GCF_001693995.1_ASM169399v1_genomic	group_11512
GCF_900074615.1_mad53_genomic	ftsK_2
GCF_001694435.1_ASM169443v1_genomic	group_7130
GCF_001160905.1_6630_7_20_genomic	group_10497
GCF_000323025.1_ASM32302v1_genomic	group_12385
GCF_900074445.1_VSA94_genomic	group_11020
GCF_003966545.1_ASM396654v1_genomic	group_3465
GCF_001018175.1_ASM101817v1_genomic	group_7096
GCF_003174715.1_ASM317471v1_genomic	group_17465
GCF_001693995.1_ASM169399v1_genomic	group_10433
GCF_001694435.1_ASM169443v1_genomic	group_9258
GCF_000831105.1_ASM83110v1_genomic	group_10482
GCF_900074615.1_mad53_genomic	group_10039
GCF_000323105.1_ASM32310v1_genomic	group_9455
GCF_001160905.1_6630_7_20_genomic	group_13592
GCF_003966545.1_ASM396654v1_genomic
GCF_000323025.1_ASM32302v1_genomic	group_5776
GCF_900074445.1_VSA94_genomic	group_9174
GCF_002197365.1_ASM219736v1_genomic	group_10426
GCF_003174715.1_ASM317471v1_genomic	group_11599
GCF_001018175.1_ASM101817v1_genomic	group_12443
GCF_000831105.1_ASM83110v1_genomic	group_8853
GCF_001694435.1_ASM169443v1_genomic	group_9259
GCF_900074615.1_mad53_genomic	group_12480
GCF_000323025.1_ASM32302v1_genomic	group_4888
GCF_001160905.1_6630_7_20_genomic	group_11633
GCF_003966545.1_ASM396654v1_genomic	group_18594
GCF_900074445.1_VSA94_genomic	group_12404
GCF_002197365.1_ASM219736v1_genomic	group_14170
GCF_001693995.1_ASM169399v1_genomic	group_13310
GCF_000323105.1_ASM32310v1_genomic	group_7802
GCF_003174715.1_ASM317471v1_genomic	group_17466
GCF_001694435.1_ASM169443v1_genomic	group_11070
GCF_001018175.1_ASM101817v1_genomic	group_8438
GCF_000323025.1_ASM32302v1_genomic	group_7016
GCF_001160905.1_6630_7_20_genomic	group_7712
GCF_900074615.1_mad53_genomic	group_11074
GCF_003966545.1_ASM396654v1_genomic
GCF_000831105.1_ASM83110v1_genomic	group_12262
GCF_900074445.1_VSA94_genomic	group_11018
GCF_002197365.1_ASM219736v1_genomic	group_9536
GCF_000323105.1_ASM32310v1_genomic	group_11337
GCF_001694435.1_ASM169443v1_genomic	group_7789
GCF_001693995.1_ASM169399v1_genomic	group_11510
GCF_003174715.1_ASM317471v1_genomic	group_17467
GCF_000323025.1_ASM32302v1_genomic	group_10992
GCF_900074615.1_mad53_genomic	group_12818
GCF_001018175.1_ASM101817v1_genomic	group_4544
GCF_002197365.1_ASM219736v1_genomic	bin3
GCF_003966545.1_ASM396654v1_genomic	group_18749
GCF_000831105.1_ASM83110v1_genomic	group_10880
GCF_000323105.1_ASM32310v1_genomic	group_12916
GCF_900074445.1_VSA94_genomic	group_12402
GCF_001694435.1_ASM169443v1_genomic	group_483
GCF_001693995.1_ASM169399v1_genomic	group_9538
GCF_003174715.1_ASM317471v1_genomic	group_12187
GCF_900074615.1_mad53_genomic	group_11083
GCF_001018175.1_ASM101817v1_genomic	group_4545
GCF_000323025.1_ASM32302v1_genomic	group_1655
GCF_002197365.1_ASM219736v1_genomic	group_13301
GCF_000323105.1_ASM32310v1_genomic	group_6406
GCF_000831105.1_ASM83110v1_genomic	group_5883
GCF_003966545.1_ASM396654v1_genomic	group_8068
GCF_001694435.1_ASM169443v1_genomic	group_4956
GCF_900074445.1_VSA94_genomic	group_7717
GCF_001693995.1_ASM169399v1_genomic	group_10430
GCF_000323025.1_ASM32302v1_genomic	group_5766
GCF_001018175.1_ASM101817v1_genomic	group_11052
GCF_003174715.1_ASM317471v1_genomic	group_17468
GCF_900074615.1_mad53_genomic	group_10049
GCF_000323105.1_ASM32310v1_genomic	group_10012
GCF_003966545.1_ASM396654v1_genomic	group_5993
GCF_002197365.1_ASM219736v1_genomic	group_7974
GCF_000831105.1_ASM83110v1_genomic	group_12265
GCF_001693995.1_ASM169399v1_genomic	group_13353
GCF_900074445.1_VSA94_genomic	group_11015
GCF_001694435.1_ASM169443v1_genomic	group_2892
GCF_003174715.1_ASM317471v1_genomic	group_12188
GCF_900074615.1_mad53_genomic	group_4714
GCF_001018175.1_ASM101817v1_genomic	group_12444
GCF_000323025.1_ASM32302v1_genomic	group_6319
GCF_003966545.1_ASM396654v1_genomic	group_16697
GCF_002197365.1_ASM219736v1_genomic	group_13300
GCF_000831105.1_ASM83110v1_genomic	group_2757
GCF_003174715.1_ASM317471v1_genomic	group_11596
GCF_900074445.1_VSA94_genomic	group_5324
GCF_001693995.1_ASM169399v1_genomic	group_11508
GCF_000323105.1_ASM32310v1_genomic	group_9277
GCF_001694435.1_ASM169443v1_genomic	group_325
GCF_001018175.1_ASM101817v1_genomic	group_10014
GCF_900074445.1_VSA94_genomic	group_9171
GCF_002197365.1_ASM219736v1_genomic	group_3116
GCF_001694435.1_ASM169443v1_genomic	group_2280
GCF_000831105.1_ASM83110v1_genomic	group_11410
GCF_000323105.1_ASM32310v1_genomic	group_12516
GCF_000323025.1_ASM32302v1_genomic	group_7662
GCF_900074615.1_mad53_genomic	group_816
GCF_003966545.1_ASM396654v1_genomic	group_8855
GCF_001693995.1_ASM169399v1_genomic	group_13308
GCF_003174715.1_ASM317471v1_genomic	group_11595
GCF_900074445.1_VSA94_genomic	group_5098
GCF_000323105.1_ASM32310v1_genomic	group_9274
GCF_001694435.1_ASM169443v1_genomic	group_7134
GCF_001018175.1_ASM101817v1_genomic	group_13011
GCF_000831105.1_ASM83110v1_genomic	group_13065
GCF_002197365.1_ASM219736v1_genomic	group_13299
GCF_003966545.1_ASM396654v1_genomic	group_1281
GCF_900074615.1_mad53_genomic	group_794
GCF_003174715.1_ASM317471v1_genomic	group_17469
GCF_900074445.1_VSA94_genomic	group_11012
GCF_000323105.1_ASM32310v1_genomic	group_10055
GCF_001693995.1_ASM169399v1_genomic	group_13307
GCF_001018175.1_ASM101817v1_genomic	group_10325
GCF_002197365.1_ASM219736v1_genomic	group_8679
GCF_000831105.1_ASM83110v1_genomic	group_10268
GCF_001694435.1_ASM169443v1_genomic	group_9807
GCF_003174715.1_ASM317471v1_genomic	group_17470
GCF_900074445.1_VSA94_genomic	group_12401
GCF_003966545.1_ASM396654v1_genomic	group_1281
GCF_000323105.1_ASM32310v1_genomic	group_7144
GCF_001693995.1_ASM169399v1_genomic	group_13306
GCF_001018175.1_ASM101817v1_genomic	group_7099
GCF_900074615.1_mad53_genomic	group_790
GCF_000831105.1_ASM83110v1_genomic	group_2182
GCF_001694435.1_ASM169443v1_genomic	group_10890
GCF_003174715.1_ASM317471v1_genomic	group_9559
GCF_900074445.1_VSA94_genomic	group_11011
GCF_003966545.1_ASM396654v1_genomic	group_8125
GCF_000323105.1_ASM32310v1_genomic	group_7797
GCF_002197365.1_ASM219736v1_genomic	group_10425
GCF_000831105.1_ASM83110v1_genomic	group_10459
GCF_900074615.1_mad53_genomic	group_797
GCF_001018175.1_ASM101817v1_genomic	xerD_2
GCF_001693995.1_ASM169399v1_genomic	group_9537
GCF_001694435.1_ASM169443v1_genomic	group_9515
GCF_003966545.1_ASM396654v1_genomic	group_8857
GCF_900074445.1_VSA94_genomic	group_11010
GCF_003174715.1_ASM317471v1_genomic	group_9606
GCF_000323105.1_ASM32310v1_genomic	group_4539
GCF_002197365.1_ASM219736v1_genomic	group_10424
GCF_000831105.1_ASM83110v1_genomic	group_13390
GCF_900074615.1_mad53_genomic	group_3837
GCF_001694435.1_ASM169443v1_genomic	group_392
GCF_001693995.1_ASM169399v1_genomic	group_8683
GCF_003966545.1_ASM396654v1_genomic	group_5531
GCF_000323105.1_ASM32310v1_genomic	group_4540
GCF_002197365.1_ASM219736v1_genomic	group_7476
GCF_003174715.1_ASM317471v1_genomic	group_7325
GCF_900074445.1_VSA94_genomic	group_12400
GCF_000831105.1_ASM83110v1_genomic	group_5098
GCF_900074615.1_mad53_genomic	group_12246
GCF_001694435.1_ASM169443v1_genomic	group_16743
GCF_001693995.1_ASM169399v1_genomic	group_10429
GCF_003966545.1_ASM396654v1_genomic	group_12247
GCF_003174715.1_ASM317471v1_genomic	group_5994
GCF_900074445.1_VSA94_genomic	group_7714
GCF_900074615.1_mad53_genomic	group_8853
GCF_000831105.1_ASM83110v1_genomic	group_9171
GCF_000323105.1_ASM32310v1_genomic	group_9456
GCF_001693995.1_ASM169399v1_genomic	group_8681
GCF_003966545.1_ASM396654v1_genomic	group_6413
GCF_003174715.1_ASM317471v1_genomic	group_11594
GCF_900074615.1_mad53_genomic	group_8120
GCF_000831105.1_ASM83110v1_genomic	group_5324
GCF_001694435.1_ASM169443v1_genomic	group_9429
GCF_001693995.1_ASM169399v1_genomic	group_13305
GCF_000323105.1_ASM32310v1_genomic	group_14874
GCF_003174715.1_ASM317471v1_genomic	group_9558
GCF_900074615.1_mad53_genomic	group_3841
GCF_000831105.1_ASM83110v1_genomic	group_5579
GCF_001694435.1_ASM169443v1_genomic	group_3212
GCF_000323105.1_ASM32310v1_genomic	group_14873
GCF_001693995.1_ASM169399v1_genomic	group_11507
GCF_000831105.1_ASM83110v1_genomic	group_6523
GCF_900074615.1_mad53_genomic	group_3471
GCF_000323105.1_ASM32310v1_genomic	group_14872
GCF_001693995.1_ASM169399v1_genomic	group_13304
GCF_000831105.1_ASM83110v1_genomic	dnaD_1
GCF_900074615.1_mad53_genomic	opuCD
GCF_000323105.1_ASM32310v1_genomic	group_11339
GCF_001693995.1_ASM169399v1_genomic	group_13303
GCF_000831105.1_ASM83110v1_genomic	group_11388
GCF_900074615.1_mad53_genomic	opuCC
GCF_000323105.1_ASM32310v1_genomic	xerD_2
GCF_001693995.1_ASM169399v1_genomic	group_13302
GCF_900074615.1_mad53_genomic	opuCB
GCF_000831105.1_ASM83110v1_genomic	group_11546
GCF_001693995.1_ASM169399v1_genomic	group_10427
GCF_900074615.1_mad53_genomic	opuCA
GCF_000831105.1_ASM83110v1_genomic	group_3133
GCF_001693995.1_ASM169399v1_genomic	group_10426
GCF_000831105.1_ASM83110v1_genomic	group_11569
GCF_001693995.1_ASM169399v1_genomic	group_11506
GCF_000831105.1_ASM83110v1_genomic	group_7988
GCF_001693995.1_ASM169399v1_genomic	group_9536
GCF_000831105.1_ASM83110v1_genomic	group_9551
GCF_001693995.1_ASM169399v1_genomic	bin3
GCF_000831105.1_ASM83110v1_genomic	group_7986
GCF_001693995.1_ASM169399v1_genomic	group_13301
GCF_000831105.1_ASM83110v1_genomic	group_13389
GCF_001693995.1_ASM169399v1_genomic	group_7974
GCF_000831105.1_ASM83110v1_genomic	group_13388
GCF_001693995.1_ASM169399v1_genomic	group_13300
GCF_000831105.1_ASM83110v1_genomic	group_13387
GCF_001693995.1_ASM169399v1_genomic	group_3116
GCF_000831105.1_ASM83110v1_genomic	group_8699
GCF_000831105.1_ASM83110v1_genomic	group_9550
GCF_000831105.1_ASM83110v1_genomic	group_9178
GCF_000831105.1_ASM83110v1_genomic	group_850
GCF_000831105.1_ASM83110v1_genomic	group_4908
GCF_000831105.1_ASM83110v1_genomic	group_12406
GCF_000831105.1_ASM83110v1_genomic	group_9987
GCF_000831105.1_ASM83110v1_genomic	group_1496
GCF_000831105.1_ASM83110v1_genomic	group_8924
GCF_000831105.1_ASM83110v1_genomic	group_8929
GCF_000831105.1_ASM83110v1_genomic	group_3208
GCF_000831105.1_ASM83110v1_genomic	group_9793
GCF_000831105.1_ASM83110v1_genomic	group_12271
GCF_000831105.1_ASM83110v1_genomic	group_8931
GCF_000831105.1_ASM83110v1_genomic	group_9795
GCF_000831105.1_ASM83110v1_genomic	group_12273
GCF_000831105.1_ASM83110v1_genomic	group_8933
GCF_000831105.1_ASM83110v1_genomic	group_9796
GCF_000831105.1_ASM83110v1_genomic	group_13529
GCF_000831105.1_ASM83110v1_genomic	group_12275
GCF_000831105.1_ASM83110v1_genomic	group_12277
GCF_000831105.1_ASM83110v1_genomic	group_6141
GCF_000831105.1_ASM83110v1_genomic	group_10887
GCF_000831105.1_ASM83110v1_genomic	group_12278
GCF_000831105.1_ASM83110v1_genomic	group_5439
GCF_000831105.1_ASM83110v1_genomic	group_4739
GCF_000831105.1_ASM83110v1_genomic	group_319
GCF_000831105.1_ASM83110v1_genomic	group_6144
GCF_000831105.1_ASM83110v1_genomic	group_12279
GCF_000831105.1_ASM83110v1_genomic	group_9799
GCF_000831105.1_ASM83110v1_genomic	group_10888
GCF_000831105.1_ASM83110v1_genomic	group_7476
GCF_000831105.1_ASM83110v1_genomic	group_7372
GCF_000288255.1_ASM28825v1_genomic	group_1329
GCF_003174015.1_ASM317401v1_genomic	group_11711
GCF_900073375.1_SA102_genomic	group_12261
GCF_001127665.1_6630_8_6_genomic	group_797
GCF_900459015.1_43874_F01_genomic	group_12466
GCF_003174115.1_ASM317411v1_genomic	group_11711
GCF_001348815.1_6630_6_18_genomic	group_12805
GCF_001693865.1_ASM169386v1_genomic	group_12916
GCF_001016815.1_ASM101681v1_genomic	group_6319
GCF_001399395.1_Child19-1_genomic	group_5836
GCF_003174015.1_ASM317401v1_genomic	group_11712
GCF_003184065.1_ASM318406v1_genomic	group_13937
GCF_001127665.1_6630_8_6_genomic	group_790
GCF_900459015.1_43874_F01_genomic	group_8451
GCF_000288255.1_ASM28825v1_genomic	group_7746
GCF_000289435.1_ASM28943v1_genomic	group_12511
GCF_001398855.1_Mother10-1_genomic	group_14640
GCF_900073375.1_SA102_genomic	group_10879
GCF_000290495.1_ASM29049v1_genomic	group_5785
GCF_001398635.1_Child5_genomic	group_12351
GCF_001880625.1_ASM188062v1_genomic	group_7640
GCF_001348815.1_6630_6_18_genomic	group_7347
GCF_001015955.1_ASM101595v1_genomic	group_6319
GCF_001693865.1_ASM169386v1_genomic	group_6406
GCF_003174115.1_ASM317411v1_genomic	group_11712
GCF_001098165.1_6630_5_7_genomic	group_7099
GCF_001016815.1_ASM101681v1_genomic	group_5766
GCF_001546715.1_ASM154671v1_genomic	group_13337
GCF_002176585.1_ASM217658v1_genomic	group_13129
GCF_000427035.1_09mas018883_genomic	group_10051
GCF_001015655.1_ASM101565v1_genomic	group_13761
GCF_003174015.1_ASM317401v1_genomic	group_13937
GCF_001127665.1_6630_8_6_genomic	group_794
GCF_001398855.1_Mother10-1_genomic	group_10421
GCF_000289435.1_ASM28943v1_genomic	group_11050
GCF_003184065.1_ASM318406v1_genomic	group_13938
GCF_001399395.1_Child19-1_genomic	group_3663
GCF_900073375.1_SA102_genomic	group_1676
GCF_000288255.1_ASM28825v1_genomic	group_2026
GCF_900459015.1_43874_F01_genomic	xre_2
GCF_000290495.1_ASM29049v1_genomic	merR1
GCF_000322545.1_ASM32254v1_genomic	group_6319
GCF_001348815.1_6630_6_18_genomic	group_12804
GCF_001016815.1_ASM101681v1_genomic	group_10037
GCF_003174115.1_ASM317411v1_genomic	group_13937
GCF_001880625.1_ASM188062v1_genomic	group_12352
GCF_001398635.1_Child5_genomic	group_7640
GCF_001098165.1_6630_5_7_genomic	group_10325
GCF_001015955.1_ASM101595v1_genomic	group_5766
GCF_001127665.1_6630_8_6_genomic	group_816
GCF_001546715.1_ASM154671v1_genomic	group_13338
GCF_001693865.1_ASM169386v1_genomic	group_11423
GCF_003174015.1_ASM317401v1_genomic	group_13938
GCF_001398855.1_Mother10-1_genomic	group_5837
GCF_000289435.1_ASM28943v1_genomic	group_13737
GCF_003184065.1_ASM318406v1_genomic	xerC
GCF_002176585.1_ASM217658v1_genomic	group_12126
GCF_001015655.1_ASM101565v1_genomic	group_3110
GCF_000427035.1_09mas018883_genomic	group_10855
GCF_900459015.1_43874_F01_genomic	group_12465
GCF_000288255.1_ASM28825v1_genomic	group_2026
GCF_001399395.1_Child19-1_genomic	group_11498
GCF_900073375.1_SA102_genomic	group_7259
GCF_003174115.1_ASM317411v1_genomic	group_13938
GCF_000290495.1_ASM29049v1_genomic	merA
GCF_001015955.1_ASM101595v1_genomic	group_10037
GCF_001880625.1_ASM188062v1_genomic	group_12353
GCF_001348815.1_6630_6_18_genomic	group_10242
GCF_000322545.1_ASM32254v1_genomic	group_5766
GCF_001016815.1_ASM101681v1_genomic	group_12472
GCF_003174015.1_ASM317401v1_genomic	xerC
GCF_000289435.1_ASM28943v1_genomic	group_9226
GCF_001015655.1_ASM101565v1_genomic	group_10261
GCF_001398635.1_Child5_genomic	group_12352
GCF_001098165.1_6630_5_7_genomic	group_13011
GCF_001127665.1_6630_8_6_genomic	group_4714
GCF_001693865.1_ASM169386v1_genomic	group_9277
GCF_002176585.1_ASM217658v1_genomic	group_11437
GCF_900459015.1_43874_F01_genomic	group_11065
GCF_001546715.1_ASM154671v1_genomic	group_11532
GCF_003184065.1_ASM318406v1_genomic	group_10545
GCF_001398855.1_Mother10-1_genomic	group_9230
GCF_000288255.1_ASM28825v1_genomic	group_10029
GCF_001399395.1_Child19-1_genomic	group_7802
GCF_000427035.1_09mas018883_genomic	group_12244
GCF_001015955.1_ASM101595v1_genomic	group_12472
GCF_000290495.1_ASM29049v1_genomic	group_4643
GCF_900073375.1_SA102_genomic	group_9438
GCF_003174115.1_ASM317411v1_genomic	xerC
GCF_003174015.1_ASM317401v1_genomic	group_10545
GCF_001016815.1_ASM101681v1_genomic	dpnM
GCF_001348815.1_6630_6_18_genomic	group_12803
GCF_000322545.1_ASM32254v1_genomic	group_10037
GCF_001880625.1_ASM188062v1_genomic	group_9938
GCF_001098165.1_6630_5_7_genomic	group_11339
GCF_900459015.1_43874_F01_genomic	group_9248
GCF_001398635.1_Child5_genomic	group_12353
GCF_001015655.1_ASM101565v1_genomic	group_7909
GCF_001693865.1_ASM169386v1_genomic	group_12516
GCF_001127665.1_6630_8_6_genomic	group_10049
GCF_000289435.1_ASM28943v1_genomic	group_3729
GCF_001546715.1_ASM154671v1_genomic	group_13339
GCF_002176585.1_ASM217658v1_genomic	group_13125
GCF_000288255.1_ASM28825v1_genomic	group_11066
GCF_001015955.1_ASM101595v1_genomic	dpnM
GCF_000427035.1_09mas018883_genomic	group_12245
GCF_000290495.1_ASM29049v1_genomic	group_811
GCF_001399395.1_Child19-1_genomic	group_13751
GCF_001398855.1_Mother10-1_genomic	group_9274
GCF_001016815.1_ASM101681v1_genomic	group_1655
GCF_003174015.1_ASM317401v1_genomic	group_6632
GCF_900073375.1_SA102_genomic	group_18512
GCF_003174115.1_ASM317411v1_genomic	group_10545
GCF_001693865.1_ASM169386v1_genomic	group_9274
GCF_001398635.1_Child5_genomic	group_9938
GCF_001098165.1_6630_5_7_genomic	group_13408
GCF_001127665.1_6630_8_6_genomic	group_11083
GCF_000322545.1_ASM32254v1_genomic	group_12472
GCF_001880625.1_ASM188062v1_genomic	group_12354
GCF_001348815.1_6630_6_18_genomic	group_190
GCF_001015655.1_ASM101565v1_genomic	group_12564
GCF_900459015.1_43874_F01_genomic	group_8457
GCF_000289435.1_ASM28943v1_genomic	group_10010
GCF_001546715.1_ASM154671v1_genomic	group_13340
GCF_000288255.1_ASM28825v1_genomic	group_12466
GCF_002176585.1_ASM217658v1_genomic	group_13123
GCF_000427035.1_09mas018883_genomic	group_6731
GCF_001015955.1_ASM101595v1_genomic	group_1655
GCF_001398855.1_Mother10-1_genomic	group_11496
GCF_000290495.1_ASM29049v1_genomic	group_12390
GCF_001399395.1_Child19-1_genomic	group_13750
GCF_001693865.1_ASM169386v1_genomic	group_10055
GCF_001398635.1_Child5_genomic	group_12354
GCF_003174015.1_ASM317401v1_genomic	group_6634
GCF_001127665.1_6630_8_6_genomic	group_12818
GCF_900073375.1_SA102_genomic	group_3529
GCF_003174115.1_ASM317411v1_genomic	group_6632
GCF_001098165.1_6630_5_7_genomic	group_13409
GCF_001016815.1_ASM101681v1_genomic	group_10992
GCF_000322545.1_ASM32254v1_genomic	dpnM
GCF_001348815.1_6630_6_18_genomic	group_12802
GCF_001015655.1_ASM101565v1_genomic	group_5352
GCF_001880625.1_ASM188062v1_genomic	group_12355
GCF_900459015.1_43874_F01_genomic	group_9262
GCF_000289435.1_ASM28943v1_genomic	group_11046
GCF_000288255.1_ASM28825v1_genomic	group_8451
GCF_001546715.1_ASM154671v1_genomic	group_15217
GCF_000427035.1_09mas018883_genomic	group_6094
GCF_001398855.1_Mother10-1_genomic	group_7798
GCF_002176585.1_ASM217658v1_genomic
GCF_001398635.1_Child5_genomic	group_12355
GCF_003174015.1_ASM317401v1_genomic	group_13939
GCF_001127665.1_6630_8_6_genomic	group_11074
GCF_001015955.1_ASM101595v1_genomic	group_10992
GCF_001399395.1_Child19-1_genomic	group_9277
GCF_000290495.1_ASM29049v1_genomic	group_5284
GCF_000322545.1_ASM32254v1_genomic	group_1655
GCF_003174115.1_ASM317411v1_genomic	group_6634
GCF_900073375.1_SA102_genomic	group_11013
GCF_001016815.1_ASM101681v1_genomic	group_7016
GCF_001693865.1_ASM169386v1_genomic	group_7144
GCF_001098165.1_6630_5_7_genomic	group_4545
GCF_001015655.1_ASM101565v1_genomic	group_9600
GCF_001348815.1_6630_6_18_genomic	group_12801
GCF_001880625.1_ASM188062v1_genomic	group_12356
GCF_000427035.1_09mas018883_genomic	group_8852
GCF_000289435.1_ASM28943v1_genomic	group_2880
GCF_000288255.1_ASM28825v1_genomic	group_11232
GCF_900459015.1_43874_F01_genomic	group_10038
GCF_001398855.1_Mother10-1_genomic	group_7096
GCF_001399395.1_Child19-1_genomic	group_12516
GCF_002176585.1_ASM217658v1_genomic	group_8924
GCF_001398635.1_Child5_genomic	group_12356
GCF_000290495.1_ASM29049v1_genomic	group_4438
GCF_001015955.1_ASM101595v1_genomic	group_7016
GCF_001127665.1_6630_8_6_genomic	group_12480
GCF_001546715.1_ASM154671v1_genomic	group_15216
GCF_000322545.1_ASM32254v1_genomic	group_10992
GCF_003174015.1_ASM317401v1_genomic	group_7491
GCF_001348815.1_6630_6_18_genomic	group_12800
GCF_001693865.1_ASM169386v1_genomic	group_7797
GCF_003174115.1_ASM317411v1_genomic	group_13939
GCF_001098165.1_6630_5_7_genomic	group_4540
GCF_001015655.1_ASM101565v1_genomic	group_7769
GCF_900073375.1_SA102_genomic	group_5099
GCF_001016815.1_ASM101681v1_genomic	group_4889
GCF_001880625.1_ASM188062v1_genomic	group_12357
GCF_000290495.1_ASM29049v1_genomic	group_6322
GCF_001398635.1_Child5_genomic	group_12357
GCF_002176585.1_ASM217658v1_genomic	group_1499
GCF_001398855.1_Mother10-1_genomic	group_13491
GCF_000427035.1_09mas018883_genomic	group_3830
GCF_001015955.1_ASM101595v1_genomic	group_4889
GCF_000288255.1_ASM28825v1_genomic	group_11065
GCF_900459015.1_43874_F01_genomic	group_69
GCF_000289435.1_ASM28943v1_genomic	group_9224
GCF_003174015.1_ASM317401v1_genomic	group_4548
GCF_001399395.1_Child19-1_genomic	group_9274
GCF_000322545.1_ASM32254v1_genomic	group_7016
GCF_001127665.1_6630_8_6_genomic	group_10039
GCF_001693865.1_ASM169386v1_genomic	group_4539
GCF_001098165.1_6630_5_7_genomic	group_7797
GCF_001546715.1_ASM154671v1_genomic	group_11836
GCF_003174115.1_ASM317411v1_genomic	group_7491
GCF_001348815.1_6630_6_18_genomic	group_12799
GCF_001016815.1_ASM101681v1_genomic	group_5777
GCF_001015655.1_ASM101565v1_genomic	group_1507
GCF_900073375.1_SA102_genomic	group_5325
GCF_001398635.1_Child5_genomic	group_12358
GCF_002176585.1_ASM217658v1_genomic	group_4908
GCF_000427035.1_09mas018883_genomic	pre
GCF_900459015.1_43874_F01_genomic	pac
GCF_000288255.1_ASM28825v1_genomic	group_9249
GCF_001015955.1_ASM101595v1_genomic	group_5777
GCF_001398855.1_Mother10-1_genomic	group_12443
GCF_001880625.1_ASM188062v1_genomic	group_12358
GCF_003174015.1_ASM317401v1_genomic	group_2952
GCF_000290495.1_ASM29049v1_genomic	group_12475
GCF_001098165.1_6630_5_7_genomic	group_7144
GCF_001399395.1_Child19-1_genomic	group_13749
GCF_001693865.1_ASM169386v1_genomic	group_4545
GCF_001127665.1_6630_8_6_genomic	ftsK_2
GCF_000289435.1_ASM28943v1_genomic	group_7749
GCF_003174115.1_ASM317411v1_genomic	group_4548
GCF_001546715.1_ASM154671v1_genomic	group_11837
GCF_000322545.1_ASM32254v1_genomic	group_4889
GCF_001348815.1_6630_6_18_genomic	group_12798
GCF_900073375.1_SA102_genomic	group_11015
GCF_001016815.1_ASM101681v1_genomic	group_12385
GCF_001398855.1_Mother10-1_genomic	group_8438
GCF_001015655.1_ASM101565v1_genomic	group_843
GCF_000427035.1_09mas018883_genomic	group_8026
GCF_002176585.1_ASM217658v1_genomic	group_844
GCF_003174015.1_ASM317401v1_genomic	group_2764
GCF_000288255.1_ASM28825v1_genomic	group_8457
GCF_001398635.1_Child5_genomic	group_8361
GCF_900459015.1_43874_F01_genomic	group_12390
GCF_001015955.1_ASM101595v1_genomic	group_12385
GCF_001880625.1_ASM188062v1_genomic	group_8361
GCF_001399395.1_Child19-1_genomic	group_7752
GCF_001693865.1_ASM169386v1_genomic	group_10356
GCF_000290495.1_ASM29049v1_genomic	group_12474
GCF_003174115.1_ASM317411v1_genomic	group_2952
GCF_000289435.1_ASM28943v1_genomic	group_9152
GCF_000322545.1_ASM32254v1_genomic	group_5777
GCF_001127665.1_6630_8_6_genomic	group_12485
GCF_001098165.1_6630_5_7_genomic	group_10055
GCF_001546715.1_ASM154671v1_genomic	group_8684
GCF_001348815.1_6630_6_18_genomic	group_12797
GCF_900073375.1_SA102_genomic	group_7717
GCF_001398855.1_Mother10-1_genomic	group_4536
GCF_900459015.1_43874_F01_genomic	group_5280
GCF_000427035.1_09mas018883_genomic	group_9749
GCF_001016815.1_ASM101681v1_genomic	group_12386
GCF_000288255.1_ASM28825v1_genomic	group_9262
GCF_003174115.1_ASM317411v1_genomic	group_2764
GCF_002176585.1_ASM217658v1_genomic	group_9436
GCF_001015655.1_ASM101565v1_genomic	group_6429
GCF_000289435.1_ASM28943v1_genomic	group_8387
GCF_001398635.1_Child5_genomic	group_9104
GCF_001127665.1_6630_8_6_genomic	group_12484
GCF_001399395.1_Child19-1_genomic	group_7096
GCF_003174015.1_ASM317401v1_genomic	group_5615
GCF_000322545.1_ASM32254v1_genomic	group_12385
GCF_001015955.1_ASM101595v1_genomic	group_12386
GCF_001546715.1_ASM154671v1_genomic	group_15215
GCF_001693865.1_ASM169386v1_genomic	group_10357
GCF_000290495.1_ASM29049v1_genomic	group_11071
GCF_001880625.1_ASM188062v1_genomic	group_9104
GCF_001098165.1_6630_5_7_genomic	group_9274
GCF_001348815.1_6630_6_18_genomic	group_12796
GCF_001398855.1_Mother10-1_genomic	group_4536
GCF_001015655.1_ASM101565v1_genomic	group_13291
GCF_001016815.1_ASM101681v1_genomic	group_6320
GCF_900459015.1_43874_F01_genomic	group_4442
GCF_000288255.1_ASM28825v1_genomic	group_10038
GCF_002176585.1_ASM217658v1_genomic	group_8710
GCF_001399395.1_Child19-1_genomic	group_12443
GCF_003174015.1_ASM317401v1_genomic	group_8945
GCF_001015955.1_ASM101595v1_genomic	group_6320
GCF_000290495.1_ASM29049v1_genomic	group_7664
GCF_900073375.1_SA102_genomic	group_12402
GCF_000289435.1_ASM28943v1_genomic	group_8378
GCF_001546715.1_ASM154671v1_genomic	group_15214
GCF_000427035.1_09mas018883_genomic	group_7428
GCF_001398635.1_Child5_genomic	group_12359
GCF_001693865.1_ASM169386v1_genomic	group_11339
GCF_001127665.1_6630_8_6_genomic	group_12483
GCF_001098165.1_6630_5_7_genomic	group_9228
GCF_000322545.1_ASM32254v1_genomic	group_12386
GCF_001880625.1_ASM188062v1_genomic	group_12359
GCF_003174115.1_ASM317411v1_genomic	group_5615
GCF_001348815.1_6630_6_18_genomic	group_12795
GCF_900459015.1_43874_F01_genomic	group_6321
GCF_001399395.1_Child19-1_genomic	group_8438
GCF_003174015.1_ASM317401v1_genomic	group_2767
GCF_900073375.1_SA102_genomic	group_11018
GCF_001015655.1_ASM101565v1_genomic	group_9487
GCF_001546715.1_ASM154671v1_genomic	group_10434
GCF_001016815.1_ASM101681v1_genomic	yoeB
GCF_000288255.1_ASM28825v1_genomic	group_69
GCF_001398855.1_Mother10-1_genomic	group_11052
GCF_002176585.1_ASM217658v1_genomic	group_7473
GCF_001015955.1_ASM101595v1_genomic	yoeB
GCF_000290495.1_ASM29049v1_genomic	group_10994
GCF_000289435.1_ASM28943v1_genomic	group_7688
GCF_001398635.1_Child5_genomic	group_10980
GCF_000427035.1_09mas018883_genomic	group_12483
GCF_001880625.1_ASM188062v1_genomic	group_10980
GCF_001098165.1_6630_5_7_genomic	group_5837
GCF_001127665.1_6630_8_6_genomic	group_7428
GCF_000322545.1_ASM32254v1_genomic	group_6320
GCF_003174115.1_ASM317411v1_genomic	group_8945
GCF_001693865.1_ASM169386v1_genomic	group_13011
GCF_001348815.1_6630_6_18_genomic	group_11282
GCF_003174015.1_ASM317401v1_genomic	group_234
GCF_001546715.1_ASM154671v1_genomic	group_16569
GCF_001399395.1_Child19-1_genomic	group_4544
GCF_900459015.1_43874_F01_genomic	group_12389
GCF_900073375.1_SA102_genomic	group_12404
GCF_001016815.1_ASM101681v1_genomic	group_9949
GCF_000290495.1_ASM29049v1_genomic	group_10993
GCF_001015655.1_ASM101565v1_genomic	group_13121
GCF_000288255.1_ASM28825v1_genomic	pac
GCF_002176585.1_ASM217658v1_genomic	group_14531
GCF_001015955.1_ASM101595v1_genomic	group_9949
GCF_001398635.1_Child5_genomic	group_12360
GCF_000289435.1_ASM28943v1_genomic	group_7685
GCF_001880625.1_ASM188062v1_genomic	group_12360
GCF_001398855.1_Mother10-1_genomic	group_12444
GCF_000427035.1_09mas018883_genomic	group_12484
GCF_001127665.1_6630_8_6_genomic	group_9749
GCF_001693865.1_ASM169386v1_genomic	group_10325
GCF_000322545.1_ASM32254v1_genomic	yoeB
GCF_003174115.1_ASM317411v1_genomic	rluB_2
GCF_001016815.1_ASM101681v1_genomic	group_10993
GCF_001546715.1_ASM154671v1_genomic	group_15213
GCF_001399395.1_Child19-1_genomic	group_4545
GCF_900073375.1_SA102_genomic	group_9174
GCF_001348815.1_6630_6_18_genomic	group_11281
GCF_900459015.1_43874_F01_genomic	xre
GCF_003174015.1_ASM317401v1_genomic	group_234
GCF_000288255.1_ASM28825v1_genomic	group_12390
GCF_002176585.1_ASM217658v1_genomic	group_14757
GCF_001015655.1_ASM101565v1_genomic	group_13911
GCF_000290495.1_ASM29049v1_genomic	group_9949
GCF_001880625.1_ASM188062v1_genomic	group_10981
GCF_001015955.1_ASM101595v1_genomic	group_10993
GCF_001398855.1_Mother10-1_genomic	group_12953
GCF_001398635.1_Child5_genomic	group_10981
GCF_000289435.1_ASM28943v1_genomic	group_9137
GCF_001127665.1_6630_8_6_genomic	group_8026
GCF_000427035.1_09mas018883_genomic	group_12485
GCF_001693865.1_ASM169386v1_genomic	group_7099
GCF_000322545.1_ASM32254v1_genomic	group_9949
GCF_003174115.1_ASM317411v1_genomic	scpB
GCF_900073375.1_SA102_genomic	group_11020
GCF_001399395.1_Child19-1_genomic	group_11052
GCF_002176585.1_ASM217658v1_genomic	group_6535
GCF_003174015.1_ASM317401v1_genomic	pepO_2
GCF_001016815.1_ASM101681v1_genomic	group_10994
GCF_001546715.1_ASM154671v1_genomic	group_11510
GCF_000288255.1_ASM28825v1_genomic	group_5280
GCF_001348815.1_6630_6_18_genomic	recB
GCF_900459015.1_43874_F01_genomic	group_9115
GCF_001015655.1_ASM101565v1_genomic	group_14502
GCF_000290495.1_ASM29049v1_genomic	yoeB
GCF_001880625.1_ASM188062v1_genomic	group_12361
GCF_001398635.1_Child5_genomic	group_12361
GCF_000427035.1_09mas018883_genomic	ftsK_2
GCF_001127665.1_6630_8_6_genomic	pre
GCF_001693865.1_ASM169386v1_genomic	group_4524
GCF_000322545.1_ASM32254v1_genomic	group_10993
GCF_001015955.1_ASM101595v1_genomic	group_10994
GCF_000289435.1_ASM28943v1_genomic	group_7684
GCF_001399395.1_Child19-1_genomic	group_12444
GCF_900073375.1_SA102_genomic	group_9176
GCF_003174115.1_ASM317411v1_genomic	scpA_1
GCF_002176585.1_ASM217658v1_genomic	group_1290
GCF_001016815.1_ASM101681v1_genomic	group_7664
GCF_003174015.1_ASM317401v1_genomic	group_1440
GCF_001546715.1_ASM154671v1_genomic	group_9538
GCF_000288255.1_ASM28825v1_genomic	group_4438
GCF_900459015.1_43874_F01_genomic	group_7018
GCF_001015655.1_ASM101565v1_genomic	group_13914
GCF_001880625.1_ASM188062v1_genomic	group_10982
GCF_001348815.1_6630_6_18_genomic	group_12794
GCF_000290495.1_ASM29049v1_genomic	group_6320
GCF_001398635.1_Child5_genomic	group_10982
GCF_000427035.1_09mas018883_genomic	group_10039
GCF_000322545.1_ASM32254v1_genomic	group_10994
GCF_000289435.1_ASM28943v1_genomic	group_9967
GCF_001015955.1_ASM101595v1_genomic	group_7664
GCF_001127665.1_6630_8_6_genomic	group_3830
GCF_003174115.1_ASM317411v1_genomic	group_18738
GCF_900073375.1_SA102_genomic	group_8407
GCF_001399395.1_Child19-1_genomic	group_10014
GCF_000288255.1_ASM28825v1_genomic	group_6321
GCF_001546715.1_ASM154671v1_genomic	group_10430
GCF_001016815.1_ASM101681v1_genomic	group_11071
GCF_003174015.1_ASM317401v1_genomic	rluB_2
GCF_002176585.1_ASM217658v1_genomic	group_3078
GCF_001015655.1_ASM101565v1_genomic	group_13913
GCF_900459015.1_43874_F01_genomic	group_7664
GCF_000290495.1_ASM29049v1_genomic	group_12386
GCF_001880625.1_ASM188062v1_genomic	group_8915
GCF_001348815.1_6630_6_18_genomic	group_12793
GCF_001398635.1_Child5_genomic	group_8915
GCF_000322545.1_ASM32254v1_genomic	group_7664
GCF_000427035.1_09mas018883_genomic	group_12480
GCF_001015955.1_ASM101595v1_genomic	group_11071
GCF_000289435.1_ASM28943v1_genomic	xerC_3
GCF_001546715.1_ASM154671v1_genomic	group_13353
GCF_001399395.1_Child19-1_genomic	group_13011
GCF_003174115.1_ASM317411v1_genomic	group_9901
GCF_003174015.1_ASM317401v1_genomic	scpB
GCF_000288255.1_ASM28825v1_genomic	group_12848
GCF_001127665.1_6630_8_6_genomic	group_8852
GCF_002176585.1_ASM217658v1_genomic	group_5108
GCF_001016815.1_ASM101681v1_genomic	group_12474
GCF_900073375.1_SA102_genomic	group_11356
GCF_001880625.1_ASM188062v1_genomic	group_12362
GCF_900459015.1_43874_F01_genomic	group_10994
GCF_001015655.1_ASM101565v1_genomic	group_13912
GCF_001398635.1_Child5_genomic	group_12362
GCF_001348815.1_6630_6_18_genomic	group_9403
GCF_000290495.1_ASM29049v1_genomic	group_12385
GCF_000322545.1_ASM32254v1_genomic	group_11071
GCF_000427035.1_09mas018883_genomic	group_11074
GCF_001546715.1_ASM154671v1_genomic	group_11508
GCF_003174115.1_ASM317411v1_genomic	group_6259
GCF_003174015.1_ASM317401v1_genomic	scpA_1
GCF_000288255.1_ASM28825v1_genomic	group_12849
GCF_001015955.1_ASM101595v1_genomic	group_12474
GCF_000289435.1_ASM28943v1_genomic	group_9130
GCF_001399395.1_Child19-1_genomic	group_10325
GCF_001016815.1_ASM101681v1_genomic	group_12475
GCF_001127665.1_6630_8_6_genomic	group_6094
GCF_002176585.1_ASM217658v1_genomic	group_2946
GCF_001015655.1_ASM101565v1_genomic	group_14503
GCF_900073375.1_SA102_genomic	group_9985
GCF_900459015.1_43874_F01_genomic	group_10993
GCF_001880625.1_ASM188062v1_genomic	group_12363
GCF_000322545.1_ASM32254v1_genomic	group_12474
GCF_000427035.1_09mas018883_genomic	group_12818
GCF_001348815.1_6630_6_18_genomic	group_10241
GCF_000290495.1_ASM29049v1_genomic	group_5777
GCF_001398635.1_Child5_genomic	group_12363
GCF_000288255.1_ASM28825v1_genomic	group_11071
GCF_003174015.1_ASM317401v1_genomic	group_18738
GCF_001546715.1_ASM154671v1_genomic	group_15212
GCF_001399395.1_Child19-1_genomic	group_7099
GCF_001016815.1_ASM101681v1_genomic	group_6321
GCF_003174115.1_ASM317411v1_genomic	rdgB
GCF_001015955.1_ASM101595v1_genomic	group_12475
GCF_000289435.1_ASM28943v1_genomic	rplI
GCF_001127665.1_6630_8_6_genomic	group_6731
GCF_002176585.1_ASM217658v1_genomic	group_11886
GCF_001015655.1_ASM101565v1_genomic	group_11838
GCF_900073375.1_SA102_genomic	group_1296
GCF_000427035.1_09mas018883_genomic	group_11083
GCF_900459015.1_43874_F01_genomic	group_9949
GCF_000288255.1_ASM28825v1_genomic	group_7664
GCF_000290495.1_ASM29049v1_genomic	group_4888
GCF_001398635.1_Child5_genomic	group_13483
GCF_000322545.1_ASM32254v1_genomic	group_12475
GCF_001880625.1_ASM188062v1_genomic	group_10983
GCF_003174015.1_ASM317401v1_genomic	group_9901
GCF_001546715.1_ASM154671v1_genomic	group_15211
GCF_001348815.1_6630_6_18_genomic	group_12792
GCF_001016815.1_ASM101681v1_genomic	group_4438
GCF_001399395.1_Child19-1_genomic	xerD_2
GCF_001015955.1_ASM101595v1_genomic	group_6321
GCF_003174115.1_ASM317411v1_genomic	murI
GCF_002176585.1_ASM217658v1_genomic	group_11569
GCF_000289435.1_ASM28943v1_genomic	dnaC
GCF_001127665.1_6630_8_6_genomic	group_12245
GCF_900073375.1_SA102_genomic	group_6531
GCF_001015655.1_ASM101565v1_genomic	group_11839
GCF_001398635.1_Child5_genomic	group_13484
GCF_000427035.1_09mas018883_genomic	group_10049
GCF_000290495.1_ASM29049v1_genomic	group_7016
GCF_900459015.1_43874_F01_genomic	yoeB
GCF_001546715.1_ASM154671v1_genomic	group_15210
GCF_001348815.1_6630_6_18_genomic	group_10240
GCF_000288255.1_ASM28825v1_genomic	group_10994
GCF_001880625.1_ASM188062v1_genomic	group_12364
GCF_003174015.1_ASM317401v1_genomic	group_6259
GCF_000322545.1_ASM32254v1_genomic	group_6321
GCF_001016815.1_ASM101681v1_genomic	group_5280
GCF_002176585.1_ASM217658v1_genomic	group_3141
GCF_000289435.1_ASM28943v1_genomic	group_12395
GCF_001015955.1_ASM101595v1_genomic	group_4438
GCF_003174115.1_ASM317411v1_genomic	group_7620
GCF_001015655.1_ASM101565v1_genomic	group_11840
GCF_900073375.1_SA102_genomic	group_9436
GCF_001127665.1_6630_8_6_genomic	group_12244
GCF_001398635.1_Child5_genomic	group_9939
GCF_000427035.1_09mas018883_genomic	group_4714
GCF_000290495.1_ASM29049v1_genomic	group_10992
GCF_001546715.1_ASM154671v1_genomic	group_1496
GCF_900459015.1_43874_F01_genomic	group_6320
GCF_000288255.1_ASM28825v1_genomic	group_10993
GCF_001348815.1_6630_6_18_genomic	group_12791
GCF_001880625.1_ASM188062v1_genomic	group_9939
GCF_003174015.1_ASM317401v1_genomic	rdgB
GCF_000322545.1_ASM32254v1_genomic	group_4438
GCF_001016815.1_ASM101681v1_genomic	group_12390
GCF_000289435.1_ASM28943v1_genomic	rpsD
GCF_001015955.1_ASM101595v1_genomic	group_5280
GCF_002176585.1_ASM217658v1_genomic	group_3133
GCF_000290495.1_ASM29049v1_genomic	group_1655
GCF_000427035.1_09mas018883_genomic	group_820
GCF_001398635.1_Child5_genomic	group_13485
GCF_900073375.1_SA102_genomic	group_1506
GCF_003174115.1_ASM317411v1_genomic	niaX
GCF_001127665.1_6630_8_6_genomic	group_10855
GCF_001546715.1_ASM154671v1_genomic	group_8924
GCF_001015655.1_ASM101565v1_genomic	group_15895
GCF_000322545.1_ASM32254v1_genomic	group_5280
GCF_000288255.1_ASM28825v1_genomic	group_9949
GCF_900459015.1_43874_F01_genomic	group_12386
GCF_001348815.1_6630_6_18_genomic	group_11280
GCF_001880625.1_ASM188062v1_genomic	group_13097
GCF_003174015.1_ASM317401v1_genomic	murI
GCF_001016815.1_ASM101681v1_genomic	pac
GCF_000289435.1_ASM28943v1_genomic	group_4524
GCF_001015955.1_ASM101595v1_genomic	group_12390
GCF_000290495.1_ASM29049v1_genomic	group_5767
GCF_000427035.1_09mas018883_genomic	group_790
GCF_002176585.1_ASM217658v1_genomic	group_14758
GCF_003174115.1_ASM317411v1_genomic	nadR
GCF_001127665.1_6630_8_6_genomic	group_10051
GCF_900073375.1_SA102_genomic	group_8926
GCF_000288255.1_ASM28825v1_genomic	yoeB
GCF_001015655.1_ASM101565v1_genomic	group_12070
GCF_000322545.1_ASM32254v1_genomic	group_12390
GCF_001880625.1_ASM188062v1_genomic	group_11872
GCF_001348815.1_6630_6_18_genomic	licT_1
GCF_001546715.1_ASM154671v1_genomic	group_13295
GCF_000427035.1_09mas018883_genomic	group_797
GCF_001015955.1_ASM101595v1_genomic	pac
GCF_000290495.1_ASM29049v1_genomic	group_6319
GCF_002176585.1_ASM217658v1_genomic	group_11388
GCF_003174115.1_ASM317411v1_genomic	ybhL
GCF_000289435.1_ASM28943v1_genomic	group_7099
GCF_001015655.1_ASM101565v1_genomic	group_5579
GCF_001127665.1_6630_8_6_genomic	intS
GCF_000288255.1_ASM28825v1_genomic	group_6320
GCF_900459015.1_43874_F01_genomic	group_12385
GCF_001016815.1_ASM101681v1_genomic	group_71
GCF_003174015.1_ASM317401v1_genomic	group_7620
GCF_000322545.1_ASM32254v1_genomic	pac
GCF_000289435.1_ASM28943v1_genomic	group_10325
GCF_000288255.1_ASM28825v1_genomic	group_12386
GCF_001348815.1_6630_6_18_genomic	group_12790
GCF_001880625.1_ASM188062v1_genomic	group_13096
GCF_003174115.1_ASM317411v1_genomic	group_18588
GCF_900459015.1_43874_F01_genomic	group_5776
GCF_001546715.1_ASM154671v1_genomic	group_13296
GCF_001015955.1_ASM101595v1_genomic	group_69
GCF_000290495.1_ASM29049v1_genomic	group_7662
GCF_001015655.1_ASM101565v1_genomic	group_12458
GCF_000427035.1_09mas018883_genomic	group_3837
GCF_001016815.1_ASM101681v1_genomic	group_69
GCF_002176585.1_ASM217658v1_genomic	dnaD_1
GCF_003174015.1_ASM317401v1_genomic	niaX
GCF_000322545.1_ASM32254v1_genomic	group_69
GCF_000288255.1_ASM28825v1_genomic	group_12385
GCF_001348815.1_6630_6_18_genomic	group_12789
GCF_900459015.1_43874_F01_genomic	group_4888
GCF_000290495.1_ASM29049v1_genomic	group_10991
GCF_003174115.1_ASM317411v1_genomic	rlmB
GCF_000427035.1_09mas018883_genomic	group_12246
GCF_000289435.1_ASM28943v1_genomic	group_13011
GCF_001880625.1_ASM188062v1_genomic	group_12367
GCF_001015955.1_ASM101595v1_genomic	group_10038
GCF_002176585.1_ASM217658v1_genomic	group_10379
GCF_001546715.1_ASM154671v1_genomic	group_11505
GCF_003174015.1_ASM317401v1_genomic	nadR
GCF_001015655.1_ASM101565v1_genomic	group_11059
GCF_001016815.1_ASM101681v1_genomic	group_10038
GCF_003174115.1_ASM317411v1_genomic	acyP
GCF_900459015.1_43874_F01_genomic	group_7016
GCF_000322545.1_ASM32254v1_genomic	group_10038
GCF_000288255.1_ASM28825v1_genomic	group_5777
GCF_000427035.1_09mas018883_genomic	group_12429
GCF_001015955.1_ASM101595v1_genomic	group_9262
GCF_001348815.1_6630_6_18_genomic	group_11279
GCF_001880625.1_ASM188062v1_genomic	group_13095
GCF_002176585.1_ASM217658v1_genomic	group_10376
GCF_003174015.1_ASM317401v1_genomic	ybhL
GCF_001546715.1_ASM154671v1_genomic	group_11068
GCF_001015655.1_ASM101565v1_genomic	group_7780
GCF_001016815.1_ASM101681v1_genomic	group_9262
GCF_000290495.1_ASM29049v1_genomic	group_12384
GCF_001015955.1_ASM101595v1_genomic	group_8457
GCF_000322545.1_ASM32254v1_genomic	group_9262
GCF_900459015.1_43874_F01_genomic	group_10992
GCF_000427035.1_09mas018883_genomic	repB
GCF_000288255.1_ASM28825v1_genomic	group_4889
GCF_001348815.1_6630_6_18_genomic	group_12788
GCF_001880625.1_ASM188062v1_genomic	group_13094
GCF_003174015.1_ASM317401v1_genomic	group_18588
GCF_001546715.1_ASM154671v1_genomic	group_8456
GCF_001016815.1_ASM101681v1_genomic	group_8457
GCF_001015655.1_ASM101565v1_genomic	group_7778
GCF_002176585.1_ASM217658v1_genomic	group_13863
GCF_000290495.1_ASM29049v1_genomic	group_10990
GCF_000322545.1_ASM32254v1_genomic	group_8457
GCF_000427035.1_09mas018883_genomic	group_11033
GCF_001015955.1_ASM101595v1_genomic	group_9248
GCF_001348815.1_6630_6_18_genomic	group_12787
GCF_001880625.1_ASM188062v1_genomic	group_12371
GCF_900459015.1_43874_F01_genomic	group_1655
GCF_001016815.1_ASM101681v1_genomic	group_9248
GCF_002176585.1_ASM217658v1_genomic	group_10344
GCF_001015655.1_ASM101565v1_genomic	group_11058
GCF_000288255.1_ASM28825v1_genomic	group_7016
GCF_003174015.1_ASM317401v1_genomic	rlmB
GCF_001546715.1_ASM154671v1_genomic	group_10035
GCF_000290495.1_ASM29049v1_genomic	group_9948
GCF_000427035.1_09mas018883_genomic	group_9999
GCF_000322545.1_ASM32254v1_genomic	group_9248
GCF_001348815.1_6630_6_18_genomic	group_6477
GCF_900459015.1_43874_F01_genomic	group_5766
GCF_001015955.1_ASM101595v1_genomic	group_11065
GCF_001016815.1_ASM101681v1_genomic	group_11065
GCF_001880625.1_ASM188062v1_genomic	group_12372
GCF_001015655.1_ASM101565v1_genomic	group_8445
GCF_003174015.1_ASM317401v1_genomic	acyP
GCF_002176585.1_ASM217658v1_genomic	group_6528
GCF_000288255.1_ASM28825v1_genomic	group_10992
GCF_001546715.1_ASM154671v1_genomic	group_10036
GCF_000427035.1_09mas018883_genomic	group_12430
GCF_000290495.1_ASM29049v1_genomic	group_7013
GCF_001348815.1_6630_6_18_genomic	xerC_4
GCF_000322545.1_ASM32254v1_genomic	group_11065
GCF_001016815.1_ASM101681v1_genomic	group_12465
GCF_001015955.1_ASM101595v1_genomic	group_12465
GCF_900459015.1_43874_F01_genomic	group_6319
GCF_001015655.1_ASM101565v1_genomic	group_12457
GCF_001880625.1_ASM188062v1_genomic	group_12373
GCF_002176585.1_ASM217658v1_genomic	group_12999
GCF_000288255.1_ASM28825v1_genomic	group_1655
GCF_001546715.1_ASM154671v1_genomic	group_12471
GCF_000427035.1_09mas018883_genomic	group_10000
GCF_001348815.1_6630_6_18_genomic	group_1930
GCF_001015955.1_ASM101595v1_genomic	xre_2
GCF_001016815.1_ASM101681v1_genomic	xre_2
GCF_900459015.1_43874_F01_genomic	group_7662
GCF_000290495.1_ASM29049v1_genomic	group_9947
GCF_000322545.1_ASM32254v1_genomic	group_12465
GCF_001880625.1_ASM188062v1_genomic	group_12374
GCF_002176585.1_ASM217658v1_genomic	group_16753
GCF_001015655.1_ASM101565v1_genomic	group_12456
GCF_000288255.1_ASM28825v1_genomic	group_12878
GCF_001546715.1_ASM154671v1_genomic	group_11069
GCF_900459015.1_43874_F01_genomic	group_3116
GCF_000427035.1_09mas018883_genomic	group_7742
GCF_000290495.1_ASM29049v1_genomic	group_9219
GCF_001348815.1_6630_6_18_genomic	group_11034
GCF_001015955.1_ASM101595v1_genomic	group_8451
GCF_000322545.1_ASM32254v1_genomic	xre_2
GCF_001016815.1_ASM101681v1_genomic	group_8451
GCF_001880625.1_ASM188062v1_genomic	group_12375
GCF_002176585.1_ASM217658v1_genomic	group_16627
GCF_000288255.1_ASM28825v1_genomic	group_12879
GCF_001546715.1_ASM154671v1_genomic	group_7130
GCF_001015655.1_ASM101565v1_genomic	group_2757
GCF_000322545.1_ASM32254v1_genomic	group_8451
GCF_900459015.1_43874_F01_genomic	group_13300
GCF_001016815.1_ASM101681v1_genomic	group_12466
GCF_001015955.1_ASM101595v1_genomic	group_12466
GCF_000427035.1_09mas018883_genomic	group_11034
GCF_001348815.1_6630_6_18_genomic	group_7742
GCF_002176585.1_ASM217658v1_genomic	group_16626
GCF_001880625.1_ASM188062v1_genomic	group_12376
GCF_001015655.1_ASM101565v1_genomic	group_12455
GCF_900459015.1_43874_F01_genomic	group_7975
GCF_000322545.1_ASM32254v1_genomic	group_12466
GCF_001348815.1_6630_6_18_genomic	group_10000
GCF_001015955.1_ASM101595v1_genomic	group_11066
GCF_001880625.1_ASM188062v1_genomic	group_12377
GCF_000427035.1_09mas018883_genomic	group_1930
GCF_001016815.1_ASM101681v1_genomic	group_11066
GCF_002176585.1_ASM217658v1_genomic	group_9506
GCF_000288255.1_ASM28825v1_genomic	group_6319
GCF_001546715.1_ASM154671v1_genomic	group_9258
GCF_900459015.1_43874_F01_genomic	group_13301
GCF_000322545.1_ASM32254v1_genomic	group_11066
GCF_001880625.1_ASM188062v1_genomic	group_12378
GCF_001348815.1_6630_6_18_genomic	group_12430
GCF_000427035.1_09mas018883_genomic	group_6476
GCF_002176585.1_ASM217658v1_genomic	group_7407
GCF_001015655.1_ASM101565v1_genomic	group_12454
GCF_001016815.1_ASM101681v1_genomic	group_10029
GCF_000288255.1_ASM28825v1_genomic	xerD_1
GCF_900459015.1_43874_F01_genomic	bin3
GCF_001546715.1_ASM154671v1_genomic	group_9259
GCF_000427035.1_09mas018883_genomic	group_6477
GCF_001015655.1_ASM101565v1_genomic	group_11057
GCF_001348815.1_6630_6_18_genomic	group_9999
GCF_002176585.1_ASM217658v1_genomic	group_4685
GCF_001016815.1_ASM101681v1_genomic	group_10030
GCF_000427035.1_09mas018883_genomic	group_12830
GCF_001015655.1_ASM101565v1_genomic	group_11056
GCF_001546715.1_ASM154671v1_genomic	group_11070
GCF_900459015.1_43874_F01_genomic	group_9536
GCF_001348815.1_6630_6_18_genomic	group_11033
GCF_001015655.1_ASM101565v1_genomic	group_8179
GCF_000427035.1_09mas018883_genomic	group_12829
GCF_002176585.1_ASM217658v1_genomic	group_4683
GCF_900459015.1_43874_F01_genomic	group_14170
GCF_001348815.1_6630_6_18_genomic	repB
GCF_001546715.1_ASM154671v1_genomic	group_7789
GCF_000427035.1_09mas018883_genomic	group_7146
GCF_002176585.1_ASM217658v1_genomic	group_10843
GCF_001348815.1_6630_6_18_genomic	group_12429
GCF_900459015.1_43874_F01_genomic	group_10426
GCF_001546715.1_ASM154671v1_genomic	group_483
GCF_000427035.1_09mas018883_genomic	group_12828
GCF_001348815.1_6630_6_18_genomic	group_4054
GCF_002176585.1_ASM217658v1_genomic	group_1804
GCF_900459015.1_43874_F01_genomic	group_10427
GCF_000427035.1_09mas018883_genomic	group_12827
GCF_001546715.1_ASM154671v1_genomic	group_4956
GCF_001348815.1_6630_6_18_genomic	group_8396
GCF_900459015.1_43874_F01_genomic	group_13605
GCF_001546715.1_ASM154671v1_genomic	group_2892
GCF_000427035.1_09mas018883_genomic	licT_2
GCF_001348815.1_6630_6_18_genomic	group_9979
GCF_900459015.1_43874_F01_genomic	group_8713
GCF_001546715.1_ASM154671v1_genomic	group_325
GCF_000427035.1_09mas018883_genomic	lacD_1
GCF_001348815.1_6630_6_18_genomic	group_9980
GCF_900459015.1_43874_F01_genomic	group_11640
GCF_001546715.1_ASM154671v1_genomic	group_2280
GCF_000427035.1_09mas018883_genomic	lacC_3
GCF_001348815.1_6630_6_18_genomic	group_6731
GCF_900459015.1_43874_F01_genomic	group_11639
GCF_001546715.1_ASM154671v1_genomic	group_7134
GCF_001348815.1_6630_6_18_genomic	group_6093
GCF_000427035.1_09mas018883_genomic	lacB_2
GCF_900459015.1_43874_F01_genomic	group_18557
GCF_001546715.1_ASM154671v1_genomic	group_9807
GCF_000427035.1_09mas018883_genomic	lacA_2
GCF_001348815.1_6630_6_18_genomic	group_3835
GCF_001546715.1_ASM154671v1_genomic	group_10893
GCF_900459015.1_43874_F01_genomic	group_10503
GCF_001348815.1_6630_6_18_genomic	repE
GCF_000427035.1_09mas018883_genomic	lacR_3
GCF_900459015.1_43874_F01_genomic	group_9589
GCF_001546715.1_ASM154671v1_genomic	group_9515
GCF_001348815.1_6630_6_18_genomic	group_3176
GCF_000427035.1_09mas018883_genomic	group_6434
GCF_001546715.1_ASM154671v1_genomic	group_392
GCF_900459015.1_43874_F01_genomic	group_8683
GCF_001348815.1_6630_6_18_genomic	group_8026
GCF_000427035.1_09mas018883_genomic	group_7159
GCF_001546715.1_ASM154671v1_genomic	group_16743
GCF_900459015.1_43874_F01_genomic	group_10458
GCF_000427035.1_09mas018883_genomic	group_10096
GCF_001348815.1_6630_6_18_genomic	group_9749
GCF_001546715.1_ASM154671v1_genomic	group_9431
GCF_900459015.1_43874_F01_genomic	group_13604
GCF_000427035.1_09mas018883_genomic	group_12028
GCF_900459015.1_43874_F01_genomic	group_11638
GCF_001348815.1_6630_6_18_genomic	group_7428
GCF_001546715.1_ASM154671v1_genomic	group_12246
GCF_900459015.1_43874_F01_genomic	group_10502
GCF_001348815.1_6630_6_18_genomic	group_4714
GCF_001546715.1_ASM154671v1_genomic	group_3837
GCF_000427035.1_09mas018883_genomic	group_12029
GCF_001546715.1_ASM154671v1_genomic	group_797
GCF_900459015.1_43874_F01_genomic	group_9588
GCF_001348815.1_6630_6_18_genomic	group_817
GCF_000427035.1_09mas018883_genomic	group_12030
GCF_001546715.1_ASM154671v1_genomic	group_790
GCF_900459015.1_43874_F01_genomic	group_13603
GCF_001348815.1_6630_6_18_genomic	group_820
GCF_000427035.1_09mas018883_genomic	group_12031
GCF_001546715.1_ASM154671v1_genomic	group_795
GCF_001348815.1_6630_6_18_genomic	group_790
GCF_900459015.1_43874_F01_genomic	group_11637
GCF_000427035.1_09mas018883_genomic	group_15573
GCF_001546715.1_ASM154671v1_genomic	group_817
GCF_001348815.1_6630_6_18_genomic	group_797
GCF_000427035.1_09mas018883_genomic	group_4358
GCF_900459015.1_43874_F01_genomic	group_13602
GCF_001546715.1_ASM154671v1_genomic	group_4714
GCF_001348815.1_6630_6_18_genomic	group_3838
GCF_900459015.1_43874_F01_genomic	group_11636
GCF_000427035.1_09mas018883_genomic	group_5668
GCF_001348815.1_6630_6_18_genomic	group_11067
GCF_001546715.1_ASM154671v1_genomic	group_7428
GCF_900459015.1_43874_F01_genomic	group_13601
GCF_001348815.1_6630_6_18_genomic	group_8853
GCF_000427035.1_09mas018883_genomic	group_15574
GCF_000427035.1_09mas018883_genomic	group_2589
GCF_001546715.1_ASM154671v1_genomic	group_9749
GCF_900459015.1_43874_F01_genomic	group_13599
GCF_000427035.1_09mas018883_genomic	group_15575
GCF_001348815.1_6630_6_18_genomic	group_8120
GCF_900459015.1_43874_F01_genomic	uvrB_1
GCF_001546715.1_ASM154671v1_genomic	group_8024
GCF_001348815.1_6630_6_18_genomic	group_3845
GCF_000427035.1_09mas018883_genomic	group_10734
GCF_001546715.1_ASM154671v1_genomic	group_3176
GCF_900459015.1_43874_F01_genomic	group_13598
GCF_001348815.1_6630_6_18_genomic	group_3471
GCF_001546715.1_ASM154671v1_genomic	group_3830
GCF_000427035.1_09mas018883_genomic	group_15576
GCF_001348815.1_6630_6_18_genomic	group_3471
GCF_900459015.1_43874_F01_genomic	group_11635
GCF_000427035.1_09mas018883_genomic	group_3592
GCF_001546715.1_ASM154671v1_genomic	group_8852
GCF_001348815.1_6630_6_18_genomic	opuCD
GCF_900459015.1_43874_F01_genomic	group_13597
GCF_000427035.1_09mas018883_genomic	group_6491
GCF_001546715.1_ASM154671v1_genomic	group_6094
GCF_001348815.1_6630_6_18_genomic	group_6095
GCF_900459015.1_43874_F01_genomic	group_13596
GCF_001546715.1_ASM154671v1_genomic	group_6731
GCF_900459015.1_43874_F01_genomic	group_8011
GCF_001546715.1_ASM154671v1_genomic	group_12244
GCF_900459015.1_43874_F01_genomic	group_13595
GCF_001546715.1_ASM154671v1_genomic	group_10855
GCF_001546715.1_ASM154671v1_genomic	group_12243
GCF_900459015.1_43874_F01_genomic	group_13594
GCF_001546715.1_ASM154671v1_genomic	group_10854
GCF_900459015.1_43874_F01_genomic	group_10435
GCF_900459015.1_43874_F01_genomic	group_7718
GCF_900459015.1_43874_F01_genomic	group_11017
GCF_900459015.1_43874_F01_genomic	group_13593
GCF_900459015.1_43874_F01_genomic	group_10498
GCF_900459015.1_43874_F01_genomic	group_11634
GCF_900459015.1_43874_F01_genomic	group_10497
GCF_900459015.1_43874_F01_genomic	group_13592
GCF_900459015.1_43874_F01_genomic	group_11633
GCF_900459015.1_43874_F01_genomic	group_7712
GCF_003403115.1_ASM340311v1_genomic	group_12262
GCF_001018215.1_ASM101821v1_genomic	group_10051
GCF_900073465.1_SA11_genomic	group_17977
GCF_004369875.1_ASM436987v1_genomic	group_8644
GCF_900459085.1_42727_E01_genomic	opuCB
GCF_001693845.1_ASM169384v1_genomic	group_13337
GCF_001729925.1_ASM172992v1_genomic	group_8120
GCF_003403115.1_ASM340311v1_genomic	group_10882
GCF_001016575.1_ASM101657v1_genomic	group_12262
GCF_900073805.1_VSA10_genomic	opuCC
GCF_001018215.1_ASM101821v1_genomic	group_10855
GCF_001695075.1_ASM169507v1_genomic	group_10051
GCF_004369745.1_ASM436974v1_genomic	group_11542
GCF_900073725.1_SA91_genomic	group_12272
GCF_900073465.1_SA11_genomic	group_17978
GCF_001399135.1_Child15-1_genomic	group_10051
GCF_000419135.2_S_agalactiaeMC625-1.0_genomic	group_10051
GCF_000288655.1_ASM28865v1_genomic	group_8395
GCF_004369875.1_ASM436987v1_genomic	group_13056
GCF_001016545.1_ASM101654v1_genomic	group_11339
GCF_001015925.1_ASM101592v1_genomic	group_10029
GCF_900459085.1_42727_E01_genomic	group_6095
GCF_001729925.1_ASM172992v1_genomic	group_8853
GCF_001693845.1_ASM169384v1_genomic	group_13338
GCF_001016575.1_ASM101657v1_genomic	group_10880
GCF_003403115.1_ASM340311v1_genomic	lexA
GCF_000288295.1_ASM28829v1_genomic	group_6319
GCF_900073805.1_VSA10_genomic	opuCD
GCF_001221825.1_6630_8_18_genomic	group_6093
GCF_001695075.1_ASM169507v1_genomic	group_10855
GCF_001018215.1_ASM101821v1_genomic	group_12244
GCF_000311185.1_ASM31118v1_genomic	group_11872
GCF_001399135.1_Child15-1_genomic	group_10855
GCF_900073465.1_SA11_genomic	group_17979
GCF_900073725.1_SA91_genomic	group_9793
GCF_001015925.1_ASM101592v1_genomic	group_11066
GCF_000288655.1_ASM28865v1_genomic	group_9979
GCF_000419135.2_S_agalactiaeMC625-1.0_genomic	group_10855
GCF_004369875.1_ASM436987v1_genomic	group_11834
GCF_001016545.1_ASM101654v1_genomic	group_15252
GCF_900459085.1_42727_E01_genomic	opuCD
GCF_001016575.1_ASM101657v1_genomic	lexA
GCF_001729925.1_ASM172992v1_genomic	group_12246
GCF_000288295.1_ASM28829v1_genomic	group_5766
GCF_001693845.1_ASM169384v1_genomic	group_11532
GCF_004369745.1_ASM436974v1_genomic	group_12564
GCF_003403115.1_ASM340311v1_genomic	group_10265
GCF_900073805.1_VSA10_genomic	group_3471
GCF_001015815.1_ASM101581v1_genomic	xre_2
GCF_001695075.1_ASM169507v1_genomic	group_9980
GCF_001221825.1_6630_8_18_genomic	group_6731
GCF_000311185.1_ASM31118v1_genomic	group_9940
GCF_001018215.1_ASM101821v1_genomic	group_12245
GCF_900459085.1_42727_E01_genomic	group_3473
GCF_000419135.2_S_agalactiaeMC625-1.0_genomic	group_12244
GCF_001399135.1_Child15-1_genomic	group_12244
GCF_001015925.1_ASM101592v1_genomic	group_12466
GCF_900073725.1_SA91_genomic	group_3208
GCF_004369745.1_ASM436974v1_genomic	group_5352
GCF_000288295.1_ASM28829v1_genomic	group_1655
GCF_001015815.1_ASM101581v1_genomic	group_12465
GCF_004369875.1_ASM436987v1_genomic	group_7286
GCF_001016575.1_ASM101657v1_genomic	group_12264
GCF_000288655.1_ASM28865v1_genomic	group_9980
GCF_001221825.1_6630_8_18_genomic	group_12245
GCF_001729925.1_ASM172992v1_genomic	group_3837
GCF_001693845.1_ASM169384v1_genomic	group_13339
GCF_001695075.1_ASM169507v1_genomic	group_13277
GCF_900073465.1_SA11_genomic	group_17980
GCF_900073805.1_VSA10_genomic	group_3841
GCF_003403115.1_ASM340311v1_genomic	group_12853
GCF_001016545.1_ASM101654v1_genomic	group_11052
GCF_001018215.1_ASM101821v1_genomic	group_6731
GCF_000311185.1_ASM31118v1_genomic	group_13485
GCF_900073725.1_SA91_genomic	group_8929
GCF_004369875.1_ASM436987v1_genomic	group_4147
GCF_900459085.1_42727_E01_genomic	group_3471
GCF_000419135.2_S_agalactiaeMC625-1.0_genomic	group_12245
GCF_004369745.1_ASM436974v1_genomic
GCF_000288655.1_ASM28865v1_genomic	group_6731
GCF_001221825.1_6630_8_18_genomic	group_12244
GCF_001399135.1_Child15-1_genomic	group_12245
GCF_001695075.1_ASM169507v1_genomic	group_6731
GCF_001693845.1_ASM169384v1_genomic	group_13340
GCF_001015925.1_ASM101592v1_genomic	group_8451
GCF_900073465.1_SA11_genomic	group_17981
GCF_001729925.1_ASM172992v1_genomic	group_797
GCF_001015815.1_ASM101581v1_genomic	group_11065
GCF_000288295.1_ASM28829v1_genomic	group_13265
GCF_001016575.1_ASM101657v1_genomic	group_12265
GCF_003403115.1_ASM340311v1_genomic	group_12854
GCF_900073805.1_VSA10_genomic	group_8120
GCF_001018215.1_ASM101821v1_genomic	group_6094
GCF_001016545.1_ASM101654v1_genomic	group_4541
GCF_900459085.1_42727_E01_genomic	group_3845
GCF_900073725.1_SA91_genomic	group_7771
GCF_000311185.1_ASM31118v1_genomic	group_9939
GCF_000419135.2_S_agalactiaeMC625-1.0_genomic	group_6731
GCF_000288655.1_ASM28865v1_genomic	group_6093
GCF_004369745.1_ASM436974v1_genomic	group_7769
GCF_004369875.1_ASM436987v1_genomic	group_11539
GCF_001399135.1_Child15-1_genomic	group_6731
GCF_001221825.1_6630_8_18_genomic	group_10855
GCF_001015925.1_ASM101592v1_genomic	xre_2
GCF_001695075.1_ASM169507v1_genomic	group_6094
GCF_900073465.1_SA11_genomic	group_17982
GCF_001693845.1_ASM169384v1_genomic	group_15217
GCF_000288295.1_ASM28829v1_genomic	group_11494
GCF_001729925.1_ASM172992v1_genomic	group_790
GCF_001015815.1_ASM101581v1_genomic	group_9248
GCF_003403115.1_ASM340311v1_genomic	group_16967
GCF_900073805.1_VSA10_genomic	group_8853
GCF_000311185.1_ASM31118v1_genomic	group_13484
GCF_900073725.1_SA91_genomic	group_17950
GCF_000419135.2_S_agalactiaeMC625-1.0_genomic	group_6094
GCF_000288655.1_ASM28865v1_genomic	group_3835
GCF_004369745.1_ASM436974v1_genomic	group_1507
GCF_001016575.1_ASM101657v1_genomic	group_2757
GCF_001016545.1_ASM101654v1_genomic	group_4540
GCF_001018215.1_ASM101821v1_genomic	group_8852
GCF_900459085.1_42727_E01_genomic	group_8120
GCF_004369875.1_ASM436987v1_genomic	group_11542
GCF_001695075.1_ASM169507v1_genomic	group_3834
GCF_001015925.1_ASM101592v1_genomic	group_12465
GCF_001399135.1_Child15-1_genomic	group_6094
GCF_900073465.1_SA11_genomic	group_17983
GCF_001221825.1_6630_8_18_genomic	group_10051
GCF_000288295.1_ASM28829v1_genomic	group_13266
GCF_001693845.1_ASM169384v1_genomic	group_15216
GCF_001015815.1_ASM101581v1_genomic	group_8457
GCF_001729925.1_ASM172992v1_genomic	group_820
GCF_003403115.1_ASM340311v1_genomic	group_16968
GCF_000288655.1_ASM28865v1_genomic	repE
GCF_004369745.1_ASM436974v1_genomic	group_4913
GCF_000419135.2_S_agalactiaeMC625-1.0_genomic	group_8852
GCF_000311185.1_ASM31118v1_genomic	group_13483
GCF_900073725.1_SA91_genomic	group_6531
GCF_001018215.1_ASM101821v1_genomic	group_3830
GCF_900073805.1_VSA10_genomic	group_12246
GCF_001016575.1_ASM101657v1_genomic	group_8905
GCF_001016545.1_ASM101654v1_genomic	group_8438
GCF_004369875.1_ASM436987v1_genomic	group_12564
GCF_001015925.1_ASM101592v1_genomic	group_11065
GCF_900073465.1_SA11_genomic	group_17984
GCF_900459085.1_42727_E01_genomic	group_8853
GCF_001695075.1_ASM169507v1_genomic	group_3830
GCF_001221825.1_6630_8_18_genomic	intS
GCF_001399135.1_Child15-1_genomic	group_8852
GCF_000288295.1_ASM28829v1_genomic	group_13267
GCF_000419135.2_S_agalactiaeMC625-1.0_genomic	group_3830
GCF_003403115.1_ASM340311v1_genomic	group_16969
GCF_000288655.1_ASM28865v1_genomic	group_3178
GCF_001015815.1_ASM101581v1_genomic	group_9262
GCF_001693845.1_ASM169384v1_genomic	group_11836
GCF_000311185.1_ASM31118v1_genomic	group_12363
GCF_900073805.1_VSA10_genomic	group_3837
GCF_900073725.1_SA91_genomic	group_1296
GCF_004369745.1_ASM436974v1_genomic	group_10680
GCF_001016575.1_ASM101657v1_genomic	group_9786
GCF_001729925.1_ASM172992v1_genomic	group_4714
GCF_001018215.1_ASM101821v1_genomic	pre
GCF_004369875.1_ASM436987v1_genomic	group_5352
GCF_001016545.1_ASM101654v1_genomic	group_12443
GCF_001015925.1_ASM101592v1_genomic	group_9248
GCF_900073465.1_SA11_genomic	group_17985
GCF_001399135.1_Child15-1_genomic	group_3830
GCF_001695075.1_ASM169507v1_genomic	group_3176
GCF_900459085.1_42727_E01_genomic	group_11067
GCF_000419135.2_S_agalactiaeMC625-1.0_genomic	pre
GCF_000288295.1_ASM28829v1_genomic	group_13268
GCF_001693845.1_ASM169384v1_genomic	group_11837
GCF_000311185.1_ASM31118v1_genomic	group_12362
GCF_001016575.1_ASM101657v1_genomic	group_12266
GCF_003403115.1_ASM340311v1_genomic	group_12266
GCF_000288655.1_ASM28865v1_genomic	group_8026
GCF_001015815.1_ASM101581v1_genomic	group_10038
GCF_001729925.1_ASM172992v1_genomic	group_7428
GCF_004369745.1_ASM436974v1_genomic	group_9436
GCF_900073725.1_SA91_genomic	group_9985
GCF_900073805.1_VSA10_genomic	group_797
GCF_001018215.1_ASM101821v1_genomic	group_8026
GCF_001015925.1_ASM101592v1_genomic	group_8457
GCF_001016545.1_ASM101654v1_genomic	group_13491
GCF_900073465.1_SA11_genomic	group_12208
GCF_004369875.1_ASM436987v1_genomic
GCF_001695075.1_ASM169507v1_genomic	group_8024
GCF_001399135.1_Child15-1_genomic	pre
GCF_900459085.1_42727_E01_genomic	group_3837
GCF_000288295.1_ASM28829v1_genomic	group_12386
GCF_001016575.1_ASM101657v1_genomic	group_3529
GCF_000311185.1_ASM31118v1_genomic	group_10982
GCF_003403115.1_ASM340311v1_genomic	group_4098
GCF_000288655.1_ASM28865v1_genomic	group_9749
GCF_001729925.1_ASM172992v1_genomic	group_9749
GCF_001018215.1_ASM101821v1_genomic	group_9749
GCF_001693845.1_ASM169384v1_genomic	group_8684
GCF_000419135.2_S_agalactiaeMC625-1.0_genomic	group_8026
GCF_001016545.1_ASM101654v1_genomic	group_7097
GCF_900073725.1_SA91_genomic	group_11356
GCF_001015815.1_ASM101581v1_genomic	group_69
GCF_004369745.1_ASM436974v1_genomic	group_8711
GCF_900073805.1_VSA10_genomic	group_790
GCF_001015925.1_ASM101592v1_genomic	group_9262
GCF_001695075.1_ASM169507v1_genomic	group_9749
GCF_900073465.1_SA11_genomic	group_17986
GCF_004369875.1_ASM436987v1_genomic	group_7769
GCF_000288295.1_ASM28829v1_genomic	group_8676
GCF_000311185.1_ASM31118v1_genomic	group_12361
GCF_900459085.1_42727_E01_genomic	group_797
GCF_001399135.1_Child15-1_genomic	group_8026
GCF_001729925.1_ASM172992v1_genomic	group_8024
GCF_001018215.1_ASM101821v1_genomic	group_7428
GCF_003403115.1_ASM340311v1_genomic	group_12630
GCF_000288655.1_ASM28865v1_genomic	group_7428
GCF_001016575.1_ASM101657v1_genomic	group_5099
GCF_001016545.1_ASM101654v1_genomic	group_7798
GCF_001015815.1_ASM101581v1_genomic	group_71
GCF_900073725.1_SA91_genomic	group_8407
GCF_001693845.1_ASM169384v1_genomic	group_15215
GCF_000419135.2_S_agalactiaeMC625-1.0_genomic	group_9749
GCF_900073805.1_VSA10_genomic	group_795
GCF_004369745.1_ASM436974v1_genomic	group_7472
GCF_001015925.1_ASM101592v1_genomic	group_10038
GCF_001695075.1_ASM169507v1_genomic	group_7428
GCF_000288295.1_ASM28829v1_genomic	group_13269
GCF_000311185.1_ASM31118v1_genomic	group_10981
GCF_001399135.1_Child15-1_genomic	group_9749
GCF_003403115.1_ASM340311v1_genomic	group_10346
GCF_000288655.1_ASM28865v1_genomic	group_4718
GCF_004369875.1_ASM436987v1_genomic	group_1507
GCF_900459085.1_42727_E01_genomic	group_790
GCF_001015815.1_ASM101581v1_genomic	pac
GCF_900073725.1_SA91_genomic	group_9176
GCF_001016545.1_ASM101654v1_genomic	group_11496
GCF_001018215.1_ASM101821v1_genomic	group_12483
GCF_001729925.1_ASM172992v1_genomic	group_3176
GCF_001016575.1_ASM101657v1_genomic	group_5589
GCF_001693845.1_ASM169384v1_genomic	group_15214
GCF_000419135.2_S_agalactiaeMC625-1.0_genomic	group_7428
GCF_001695075.1_ASM169507v1_genomic	group_4714
GCF_000288295.1_ASM28829v1_genomic	group_13270
GCF_001015925.1_ASM101592v1_genomic	group_69
GCF_900073805.1_VSA10_genomic	group_817
GCF_004369745.1_ASM436974v1_genomic	group_14531
GCF_000311185.1_ASM31118v1_genomic	group_12360
GCF_001399135.1_Child15-1_genomic	group_7428
GCF_001015815.1_ASM101581v1_genomic	group_12390
GCF_001729925.1_ASM172992v1_genomic	repE
GCF_900073725.1_SA91_genomic	group_11020
GCF_003403115.1_ASM340311v1_genomic	group_11059
GCF_001016545.1_ASM101654v1_genomic	group_9228
GCF_900459085.1_42727_E01_genomic	group_820
GCF_004369875.1_ASM436987v1_genomic	group_4913
GCF_001016575.1_ASM101657v1_genomic	group_5107
GCF_001018215.1_ASM101821v1_genomic	group_12484
GCF_000288295.1_ASM28829v1_genomic	group_13271
GCF_001693845.1_ASM169384v1_genomic	group_10434
GCF_000419135.2_S_agalactiaeMC625-1.0_genomic	group_12483
GCF_001015925.1_ASM101592v1_genomic	pac
GCF_900073805.1_VSA10_genomic	group_4714
GCF_004369745.1_ASM436974v1_genomic	group_14757
GCF_001695075.1_ASM169507v1_genomic	group_817
GCF_001729925.1_ASM172992v1_genomic	group_3835
GCF_900073725.1_SA91_genomic	group_9174
GCF_000311185.1_ASM31118v1_genomic	group_10980
GCF_001015815.1_ASM101581v1_genomic	group_5280
GCF_003403115.1_ASM340311v1_genomic	group_12458
GCF_001399135.1_Child15-1_genomic	group_12483
GCF_004369875.1_ASM436987v1_genomic	group_10680
GCF_001016575.1_ASM101657v1_genomic	group_6780
GCF_900459085.1_42727_E01_genomic	group_4714
GCF_001016545.1_ASM101654v1_genomic	group_5837
GCF_001018215.1_ASM101821v1_genomic	group_12485
GCF_000419135.2_S_agalactiaeMC625-1.0_genomic	group_12484
GCF_001693845.1_ASM169384v1_genomic	group_16569
GCF_000288295.1_ASM28829v1_genomic	group_13272
GCF_001695075.1_ASM169507v1_genomic	group_795
GCF_900073805.1_VSA10_genomic	group_7428
GCF_000311185.1_ASM31118v1_genomic	group_12359
GCF_001015925.1_ASM101592v1_genomic	group_12390
GCF_004369745.1_ASM436974v1_genomic	group_6535
GCF_003403115.1_ASM340311v1_genomic	group_5588
GCF_001399135.1_Child15-1_genomic	group_12484
GCF_900073725.1_SA91_genomic	group_12404
GCF_001729925.1_ASM172992v1_genomic	group_6093
GCF_004369875.1_ASM436987v1_genomic	group_9436
GCF_001015815.1_ASM101581v1_genomic	group_4438
GCF_900459085.1_42727_E01_genomic	group_7428
GCF_001016575.1_ASM101657v1_genomic	group_9788
GCF_001693845.1_ASM169384v1_genomic	group_15213
GCF_001695075.1_ASM169507v1_genomic	group_790
GCF_001018215.1_ASM101821v1_genomic	ftsK_2
GCF_001016545.1_ASM101654v1_genomic	group_13761
GCF_000288295.1_ASM28829v1_genomic	group_13273
GCF_000419135.2_S_agalactiaeMC625-1.0_genomic	group_12485
GCF_004369875.1_ASM436987v1_genomic	group_8711
GCF_000311185.1_ASM31118v1_genomic	group_9104
GCF_004369745.1_ASM436974v1_genomic	group_1290
[truncated: 22,185 more rows]

## Sheet: agalactiae counts
Genome	Phage Genes
GCF_000288335.1_ASM28833v1_genomic	0
GCF_001398995.1_Child12-1_genomic	0
GCF_900074445.1_VSA94_genomic	51
GCF_900073545.1_SA79_genomic	13
GCF_000288435.1_ASM28843v1_genomic	0
GCF_000289055.1_ASM28905v1_genomic	0
GCF_003174715.1_ASM317471v1_genomic	51
GCF_900073875.1_VSA105_genomic	0
GCF_002197365.1_ASM219736v1_genomic	48
GCF_003966545.1_ASM396654v1_genomic	52
GCF_900074615.1_mad53_genomic	56
GCF_000289915.1_ASM28991v1_genomic	0
GCF_003640715.1_ASM364071v1_genomic	25
GCF_001018175.1_ASM101817v1_genomic	47
GCF_000310925.1_ASM31092v1_genomic	0
GCF_001160905.1_6630_7_20_genomic	38
GCF_900458975.1_43651_H01_genomic	12
GCF_000288195.1_ASM28819v1_genomic	0
GCF_900073895.1_VSA108_genomic	0
GCF_000831105.1_ASM83110v1_genomic	96
GCF_000419015.1_S_agalactiaeMC632-1.0_genomic	0
GCF_900459255.1_57635_D01_genomic	24
GCF_000323105.1_ASM32310v1_genomic	53
GCF_001104145.1_6630_6_23_genomic	19
GCF_001693995.1_ASM169399v1_genomic	63
GCF_000347415.1_ASM34741v1_genomic	20
GCF_000323025.1_ASM32302v1_genomic	44
GCF_001694435.1_ASM169443v1_genomic	52
GCF_000289515.1_ASM28951v1_genomic	23
GCF_000344905.1_ASM34490v1_genomic	4
GCF_001152205.1_6630_7_5_genomic	0
GCF_001017035.1_ASM101703v1_genomic	25
GCF_001074285.1_ASM107428v1_genomic	18
GCF_001016715.1_ASM101671v1_genomic	25
GCF_002881775.1_ASM288177v1_genomic	0
GCF_001017975.1_ASM101797v1_genomic	0
GCF_002239265.1_ASM223926v1_genomic	0
GCF_000288255.1_ASM28825v1_genomic	40
GCF_000311125.1_ASM31112v1_genomic	0
GCF_900459015.1_43874_F01_genomic	81
GCF_001349055.1_6753_5_14_genomic	0
GCF_001546775.1_ASM154677v1_genomic	0
GCF_900073375.1_SA102_genomic	26
GCF_001127665.1_6630_8_6_genomic	28
GCF_002135495.1_ASM213549v1_genomic	0
GCF_001348815.1_6630_6_18_genomic	68
GCF_003174015.1_ASM317401v1_genomic	35
GCF_000288675.1_ASM28867v1_genomic	0
GCF_003174115.1_ASM317411v1_genomic	30
GCF_001693865.1_ASM169386v1_genomic	18
GCF_001016815.1_ASM101681v1_genomic	40
GCF_000288075.1_ASM28807v1_genomic	0
GCF_900073275.1_SA325_genomic	0
GCF_001399395.1_Child19-1_genomic	23
GCF_001398855.1_Mother10-1_genomic	16
GCF_001398635.1_Child5_genomic	25
GCF_000289435.1_ASM28943v1_genomic	28
GCF_000290495.1_ASM29049v1_genomic	35
GCF_003184065.1_ASM318406v1_genomic	4
GCF_001880625.1_ASM188062v1_genomic	37
GCF_002180385.1_ASM218038v1_genomic	0
GCF_001098165.1_6630_5_7_genomic	14
GCF_000289395.1_ASM28939v1_genomic	0
GCF_000715295.1_StrAga1.0_genomic	0
GCF_001015955.1_ASM101595v1_genomic	37
GCF_001015655.1_ASM101565v1_genomic	40
GCF_000427035.1_09mas018883_genomic	67
GCF_004349485.1_ASM434948v1_genomic	0
GCF_003174295.1_ASM317429v1_genomic	0
GCF_001546715.1_ASM154671v1_genomic	70
GCF_002176585.1_ASM217658v1_genomic	42
GCF_000322545.1_ASM32254v1_genomic	37
GCF_900073925.1_VSA112_genomic	0
GCF_003403115.1_ASM340311v1_genomic	60
GCF_001018215.1_ASM101821v1_genomic	37
GCF_004369875.1_ASM436987v1_genomic	46
GCF_900073465.1_SA11_genomic	11
GCF_001694025.1_ASM169402v1_genomic	0
GCF_000289655.1_ASM28965v1_genomic	0
GCF_001729925.1_ASM172992v1_genomic	25
GCF_001693845.1_ASM169384v1_genomic	52
GCF_900459085.1_42727_E01_genomic	68
GCF_001708205.1_ASM170820v1_genomic	0
GCF_001694425.1_ASM169442v1_genomic	0
GCF_001880665.1_ASM188066v1_genomic	0
GCF_001695075.1_ASM169507v1_genomic	18
GCF_001016575.1_ASM101657v1_genomic	35
GCF_000186445.1_ASM18644v1_genomic	0
GCF_001016215.1_ASM101621v1_genomic	0
GCF_900073805.1_VSA10_genomic	26
GCF_000419135.2_S_agalactiaeMC625-1.0_genomic	34
GCF_900073725.1_SA91_genomic	30
GCF_000289735.1_ASM28973v1_genomic	0
GCF_004369745.1_ASM436974v1_genomic	53
GCF_000288655.1_ASM28865v1_genomic	12
GCF_001399135.1_Child15-1_genomic	46
GCF_900074285.1_VSA84_genomic	0
GCF_001016545.1_ASM101654v1_genomic	52
GCF_001015925.1_ASM101592v1_genomic	39
GCF_001016855.1_ASM101685v1_genomic	0
GCF_001190865.1_ASM119086v1_genomic	0
GCF_000311185.1_ASM31118v1_genomic	73
GCF_000288295.1_ASM28829v1_genomic	36
GCF_000322765.1_ASM32276v1_genomic	0
GCF_000288875.1_ASM28887v1_genomic	0
GCF_001221825.1_6630_8_18_genomic	7
GCF_001398475.1_Mother2_genomic	0
GCF_001880675.1_ASM188067v1_genomic	0
GCF_001694945.1_ASM169494v1_genomic	0
GCF_001015815.1_ASM101581v1_genomic	36
GCF_001072615.1_ASM107261v1_genomic	0
GCF_002239185.1_ASM223918v1_genomic	0
GCF_000310425.1_ASM31042v1_genomic	26
GCF_001908255.1_ASM190825v1_genomic	0
GCF_002239365.1_ASM223936v1_genomic	33
GCF_900074315.1_VSA85_genomic	0
GCF_001399415.1_Child19-2_genomic	23
GCF_000310265.1_ASM31026v1_genomic	0
GCF_001880585.1_ASM188058v1_genomic	24
GCF_900074595.1_mad43_genomic	51
GCF_001694125.1_ASM169412v1_genomic	53
GCF_000290195.1_ASM29019v1_genomic	0
GCF_003174175.1_ASM317417v1_genomic	34
GCF_000347395.1_ASM34739v1_genomic	0
GCF_000454965.1_Final_Assembly_genomic	0
GCF_002278795.1_ASM227879v1_genomic	40
GCF_001145805.1_6630_7_12_genomic	66
GCF_000825945.1_Bangui-IP-6_genomic	0
GCF_001016675.1_ASM101667v1_genomic	40
GCF_001399075.1_Mother14_genomic	36
GCF_900073155.1_SA29_genomic	0
GCF_001222045.1_6630_8_15_genomic	39
GCF_001552035.1_ASM155203v1_genomic	29
GCF_000288115.1_ASM28811v1_genomic	40
GCF_001010345.1_ASM101034v1_genomic	0
GCF_900074555.1_mad3_genomic	47
GCF_000825965.1_Bangui-IP-59_genomic	62
GCF_000290375.1_ASM29037v1_genomic	21
GCF_000310305.1_ASM31030v1_genomic	12
GCF_001016625.1_ASM101662v1_genomic	0
GCF_900073575.1_SA101_genomic	25
GCF_000311165.1_ASM31116v1_genomic	54
GCF_001015615.1_ASM101561v1_genomic	0
GCF_001546785.1_ASM154678v1_genomic	46
GCF_001222685.1_6630_8_22_genomic	0
GCF_003288035.1_ASM328803v1_genomic	18
GCF_000007265.1_ASM726v1_genomic	56
GCF_001159365.1_6630_5_14_genomic	56
GCF_900074405.1_VSA95_genomic	24
GCF_003174505.1_ASM317450v1_genomic	0
GCF_001880685.1_ASM188068v1_genomic	20
GCF_900074425.1_VSA97_genomic	0
GCF_003174615.1_ASM317461v1_genomic	0
GCF_004369855.1_ASM436985v1_genomic	29
GCF_001115545.1_6753_5_22_genomic	0
GCF_900073935.1_VSA111_genomic	0
GCF_001016045.1_ASM101604v1_genomic	24
GCF_001694285.1_ASM169428v1_genomic	60
GCF_002812465.1_ASM281246v1_genomic	53
GCF_900073195.1_SA67_genomic	32
GCF_001017015.1_ASM101701v1_genomic	0
GCF_000289715.1_ASM28971v1_genomic	0
GCF_003174255.1_ASM317425v1_genomic	0
GCF_001074255.1_ASM107425v1_genomic	38
GCF_000290475.1_ASM29047v1_genomic	0
GCF_001015435.1_ASM101543v1_genomic	24
GCF_000310465.1_ASM31046v1_genomic	0
GCF_003859585.1_ASM385958v1_genomic	10
GCF_003174655.1_ASM317465v1_genomic	0
GCF_002881335.1_ASM288133v1_genomic	0
GCF_001190825.1_ASM119082v1_genomic	27
GCF_000310645.1_ASM31064v1_genomic	36
GCF_001016095.1_ASM101609v1_genomic	0
GCF_000311705.1_ASM31170v1_genomic	0
GCF_900459075.1_42057_D01_genomic	80
GCF_900073625.1_SA80_genomic	34
GCF_000311445.1_ASM31144v1_genomic	42
GCF_000288455.1_ASM28845v1_genomic	72
GCF_004369785.1_ASM436978v1_genomic	35
GCF_001016355.1_ASM101635v1_genomic	0
GCF_000322945.1_ASM32294v1_genomic	41
GCF_900073675.1_SA89_genomic	0
GCF_003160735.1_ASM316073v1_genomic	11
GCF_000311285.1_ASM31128v1_genomic	14
GCF_900073865.1_VSA103_genomic	0
GCF_001016615.1_ASM101661v1_genomic	0
GCF_000288135.1_ASM28813v1_genomic	36
GCF_001694585.1_ASM169458v1_genomic	40
GCF_001592385.1_ASM159238v1_genomic	53
GCF_000419095.2_S_agalactiaeMC627-1.0_genomic	26
GCF_001016935.1_ASM101693v1_genomic	104
GCF_001142125.1_6630_7_7_genomic	0
GCF_900074485.1_mad14_genomic	19
GCF_002812505.1_ASM281250v1_genomic	21
GCF_900073885.1_VSA106_genomic	0
GCF_003382445.1_ASM338244v1_genomic	0
GCF_000311485.1_ASM31148v1_genomic	0
GCF_002881235.1_ASM288123v1_genomic	0
GCF_001399055.1_Child13_genomic	0
GCF_002266905.1_ASM226690v1_genomic	20
GCF_001018315.1_ASM101831v1_genomic	49
GCF_001018495.1_ASM101849v1_genomic	27
GCF_900073305.1_SA34_genomic	23
GCF_900074015.1_VSA119_genomic	46
GCF_001164665.1_6630_8_9_genomic	44
GCF_001015425.1_ASM101542v1_genomic	63
GCF_001348875.1_6630_7_13_genomic	31
GCF_001015525.1_ASM101552v1_genomic	49
GCF_000311565.1_ASM31156v1_genomic	54
GCF_000302475.2_ASM30247v3_genomic	0
GCF_001694625.1_ASM169462v1_genomic	52
GCF_900073515.1_SA30_genomic	0
GCF_001015415.1_ASM101541v1_genomic	44
GCF_900074305.1_VSA81_genomic	0
GCF_000289275.1_ASM28927v1_genomic	0
GCF_002881615.1_ASM288161v1_genomic	0
GCF_000288155.1_ASM28815v1_genomic	56
GCF_002246945.1_ASM224694v1_genomic	17
GCF_001221965.1_6630_8_14_genomic	26
GCF_000310845.1_ASM31084v1_genomic	27
GCF_001399195.1_Child16_genomic	0
GCF_001398935.1_Child11-1_genomic	0
GCF_002135445.1_ASM213544v1_genomic	28
GCF_003174555.1_ASM317455v1_genomic	38
GCF_001018565.1_ASM101856v1_genomic	46
GCF_001119265.1_6630_6_14_genomic	53
GCF_001140565.1_6630_8_5_genomic	21
GCF_002937095.1_ASM293709v1_genomic	33
GCF_001712835.1_ASM171283v1_genomic	73
GCF_001398875.1_Mother10-2_genomic	24
GCF_000290395.1_ASM29039v1_genomic	42
GCF_001091485.1_6630_5_22_genomic	0
GCF_000322525.1_ASM32252v1_genomic	40
GCF_002180375.1_ASM218037v1_genomic	0
GCF_900073485.1_SA78_genomic	29
GCF_002884585.1_ASM288458v1_genomic	0
GCF_002197305.1_ASM219730v1_genomic	0
GCF_900073225.1_SA209_genomic	32
GCF_001015555.1_ASM101555v1_genomic	38
GCF_002881515.1_ASM288151v1_genomic	0
GCF_000288895.1_ASM28889v1_genomic	18
GCF_900074515.1_mad29_genomic	16
GCF_001880615.1_ASM188061v1_genomic	9
GCF_900074235.1_VSA76_genomic	54
GCF_900074005.1_VSA118_genomic	0
GCF_000311605.1_ASM31160v1_genomic	0
GCF_001162445.1_6630_6_24_genomic	0
GCF_003725835.1_ASM372583v1_genomic	17
GCF_900073635.1_SA82_genomic	0
GCF_004120375.1_ASM412037v1_genomic	29
GCF_001016795.1_ASM101679v1_genomic	21
GCF_002239305.1_ASM223930v1_genomic	43
GCF_000311645.1_ASM31164v1_genomic	51
GCF_001123965.1_6630_6_9_genomic	21
GCF_001694235.1_ASM169423v1_genomic	0
GCF_000310385.1_ASM31038v1_genomic	56
GCF_001016135.1_ASM101613v1_genomic	8
GCF_001018575.1_ASM101857v1_genomic	0
GCF_001694255.1_ASM169425v1_genomic	0
GCF_003859485.1_ASM385948v1_genomic	0
GCF_900073385.1_SA103_genomic	23
GCF_000289695.1_ASM28969v1_genomic	0
GCF_003174285.1_ASM317428v1_genomic	0
GCF_900073995.1_VSA117_genomic	0
GCF_000289455.1_ASM28945v1_genomic	0
GCF_900073345.1_SA197_genomic	0
GCF_000322805.1_ASM32280v1_genomic	26
GCF_003174195.1_ASM317419v1_genomic	0
GCF_001695175.1_ASM169517v1_genomic	0
GCF_001016065.1_ASM101606v1_genomic	18
GCF_000311685.1_SAG95_v1_genomic	21
GCF_001695095.1_ASM169509v1_genomic	67
GCF_001695135.1_ASM169513v1_genomic	43
GCF_900074375.1_VSA88_genomic	49
GCF_000455065.1_Final_Assembly_genomic	56
GCF_001124065.1_6753_5_6_genomic	43
GCF_001016775.1_ASM101677v1_genomic	36
GCF_000289535.1_ASM28953v1_genomic	36
GCF_001018555.1_ASM101855v1_genomic	0
GCF_001018335.1_ASM101833v1_genomic	0
GCF_000418975.1_S_agalactiaeMC633-1.0_genomic	0
GCF_000290335.1_ASM29033v1_genomic	33
GCF_000290095.1_ASM29009v1_genomic	35
GCF_001348715.1_6753_5_28_genomic	39
GCF_900073765.1_SA98_genomic	0
GCF_001010325.1_ASM101032v1_genomic	0
GCF_000310785.1_ASM31078v1_genomic	18
GCF_000311045.1_ASM31104v1_genomic	54
GCF_000289095.1_ASM28909v1_genomic	0
GCF_001592425.1_ASM159242v1_genomic	21
GCF_001398555.1_Mother4_genomic	0
GCF_001655175.1_ASM165517v1_genomic	0
GCF_900073965.1_VSA114_genomic	0
GCF_000322565.1_ASM32256v1_genomic	0
GCF_000290015.1_ASM29001v1_genomic	33
GCF_002197385.1_ASM219738v1_genomic	72
GCF_001349015.1_6630_5_11_genomic	0
GCF_001072815.1_ASM107281v1_genomic	40
GCF_001694525.1_ASM169452v1_genomic	79
GCF_001074585.1_ASM107458v1_genomic	4
GCF_003174735.1_ASM317473v1_genomic	0
GCF_000322985.1_ASM32298v1_genomic	0
GCF_900073825.1_VSA100_genomic	0
GCF_000290055.1_ASM29005v1_genomic	0
GCF_000419075.2_S_agalactiaeMC628-1.0_genomic	0
GCF_001016385.1_ASM101638v1_genomic	0
GCF_000295815.1_ASM29581v1_genomic	18
GCF_002239345.1_ASM223934v1_genomic	41
GCF_003859725.1_ASM385972v1_genomic	0
GCF_900073785.1_SA95_genomic	0
GCF_900459245.1_41825_C01_genomic	27
GCF_000311545.1_ASM31154v1_genomic	56
GCF_000322665.1_ASM32266v1_genomic	44
GCF_001399015.1_Child12-2_genomic	0
GCF_002881375.1_ASM288137v1_genomic	0
GCF_002871335.1_ASM287133v1_genomic	0
GCF_001016255.1_ASM101625v1_genomic	41
GCF_900074385.1_VSA93_genomic	51
GCF_000322865.1_ASM32286v1_genomic	0
GCF_001015875.1_ASM101587v1_genomic	40
GCF_900073355.1_SA76_genomic	28
GCF_001856445.1_ASM185644v1_genomic	0
GCF_001694075.1_ASM169407v1_genomic	35
GCF_002239145.1_ASM223914v1_genomic	44
GCF_002882645.1_ASM288264v1_genomic	0
GCF_004349535.1_ASM434953v1_genomic	0
GCF_001348555.1_6630_6_8_genomic	37
GCF_000419275.1_S_agalactiae112469214-isolate1-1.0_genomic	0
GCF_900074115.1_VSA6_genomic	22
GCF_002025025.1_ASM202502v1_genomic	34
GCF_001190805.1_ASM119080v1_genomic	25
GCF_000167735.1_ASM16773v1_genomic	31
GCF_003174135.1_ASM317413v1_genomic	0
GCF_001018395.1_ASM101839v1_genomic	0
GCF_000289075.1_ASM28907v1_genomic	0
GCF_003640785.1_ASM364078v1_genomic	0
GCF_900074045.1_VSA16_genomic	22
GCF_000289615.1_ASM28961v1_genomic	56
GCF_000322825.1_ASM32282v1_genomic	9
GCF_001694395.1_ASM169439v1_genomic	0
GCF_000291585.1_ASM29158v1_genomic	57
GCF_000288855.1_ASM28885v1_genomic	0
GCF_003859635.1_ASM385963v1_genomic	0
GCF_000288715.1_ASM28871v1_genomic	0
GCF_001348775.1_6630_5_15_genomic	17
GCF_000288035.1_ASM28803v1_genomic	22
GCF_900636375.1_41594_B01_genomic	112
GCF_001016285.1_ASM101628v1_genomic	24
GCF_000322625.1_ASM32262v1_genomic	0
GCF_000289795.1_ASM28979v1_genomic	0
GCF_900073715.1_SA87_genomic	30
GCF_002266865.1_ASM226686v1_genomic	0
GCF_001017045.1_ASM101704v1_genomic	69
GCF_001675305.1_ASM167530v1_genomic	0
GCF_001399175.1_Mother16_genomic	0
GCF_002197285.1_ASM219728v1_genomic	52
GCF_004353995.1_ASM435399v1_genomic	0
GCF_000826025.1_Madagascar-IP-47_genomic	38
GCF_001074215.1_ASM107421v1_genomic	0
GCF_900073985.1_VSA116_genomic	45
GCF_000196055.1_ASM19605v1_genomic	100
GCF_900074415.1_VSA98_genomic	52
GCF_000289475.1_ASM28947v1_genomic	40
GCF_900638495.1_57752_C01_genomic	91
GCF_000310985.1_ASM31098v1_genomic	19
GCF_001145265.1_6753_5_15_genomic	44
GCF_000289815.1_ASM28981v1_genomic	37
GCF_000287955.1_ASM28795v1_genomic	57
GCF_002881535.1_ASM288153v1_genomic	0
GCF_000418955.1_S_agalactiaeMC634-1.0_genomic	0
GCF_001018245.1_ASM101824v1_genomic	0
GCF_003284605.1_ASM328460v1_genomic	0
GCF_900073185.1_SA120_genomic	23
GCF_003859515.1_ASM385951v1_genomic	0
GCF_002197325.1_ASM219732v1_genomic	80
GCF_000311525.1_ASM31152v1_genomic	35
GCF_000288095.1_ASM28809v1_genomic	0
GCF_900073235.1_SA154_genomic	0
GCF_000288475.1_ASM28847v1_genomic	0
GCF_900073975.1_VSA115_genomic	8
GCF_900073585.1_SA8_genomic	16
GCF_000311245.1_ASM31124v1_genomic	70
GCF_001695105.1_ASM169510v1_genomic	0
GCF_002176575.1_ASM217657v1_genomic	0
GCF_001018135.1_ASM101813v1_genomic	36
GCF_003992555.1_ASM399255v1_genomic	72
GCF_001448985.1_ASM144898v1_genomic	94
GCF_001016655.1_ASM101665v1_genomic	27
GCF_000454825.1_Final_Assembly_genomic	34
GCF_000311305.1_ASM31130v1_genomic	0
GCF_002871535.1_ASM287153v1_genomic	0
GCF_900073775.1_SA99_genomic	0
GCF_003174415.1_ASM317441v1_genomic	0
GCF_000323145.1_ASM32314v1_genomic	0
GCF_900459105.1_42727_D01_genomic	26
GCF_002073695.2_ASM207369v2_genomic	74
GCF_001015445.1_ASM101544v1_genomic	26
GCF_001115485.1_6630_7_4_genomic	42
GCF_001133625.1_6630_6_1_genomic	17
GCF_003859625.1_ASM385962v1_genomic	27
GCF_000310705.1_ASM31070v1_genomic	53
GCF_002180365.1_ASM218036v1_genomic	0
GCF_001694045.1_ASM169404v1_genomic	53
GCF_000310825.1_ASM31082v1_genomic	40
GCF_001118625.1_6630_5_4_genomic	43
GCF_001398695.1_Child6-2_genomic	0
GCF_002278655.1_ASM227865v1_genomic	54
GCF_000322585.1_ASM32258v1_genomic	0
GCF_001016415.1_ASM101641v1_genomic	22
GCF_001114925.1_6630_5_3_genomic	42
GCF_001109505.1_6753_5_20_genomic	12
GCF_001018255.1_ASM101825v1_genomic	0
GCF_000311585.1_ASM31158v1_genomic	55
GCF_002930675.1_ASM293067v1_genomic	0
GCF_001015505.1_ASM101550v1_genomic	51
GCF_001399095.1_Child14_genomic	42
GCF_001016035.1_ASM101603v1_genomic	27
GCF_001018005.1_ASM101800v1_genomic	27
GCF_001694155.1_ASM169415v1_genomic	51
GCF_000322905.1_ASM32290v1_genomic	29
GCF_001693965.1_ASM169396v1_genomic	43
GCF_001108625.1_6630_7_16_genomic	34
GCF_000455045.1_Final_Assembly_genomic	0
GCF_003174495.1_ASM317449v1_genomic	0
GCF_001146325.1_6630_7_18_genomic	59
GCF_001546685.1_ASM154668v1_genomic	24
GCF_900074245.1_VSA77_genomic	0
GCF_000347375.1_ASM34737v1_genomic	12
GCF_000289995.1_ASM28999v1_genomic	14
GCF_001694555.1_ASM169455v1_genomic	53
GCF_900073735.1_SA94_genomic	74
GCF_000290135.1_ASM29013v1_genomic	37
GCF_900155855.1_BM110_genomic	104
GCF_001102825.1_6630_6_3_genomic	55
GCF_900073835.1_VSA101_genomic	0
GCF_001155785.1_6630_8_10_genomic	28
GCF_900073945.1_VSA113_genomic	0
GCF_900074365.1_VSA90_genomic	0
GCF_001018225.1_ASM101822v1_genomic	34
GCF_002881495.1_ASM288149v1_genomic	0
GCF_900074395.1_VSA92_genomic	0
GCF_000290355.1_ASM29035v1_genomic	0
GCF_000730215.1_ASM73021v2_genomic	0
GCF_900074605.1_mad44_genomic	69
GCF_000831125.1_ASM83112v1_genomic	73
GCF_001101765.1_6630_6_13_genomic	37
GCF_001218945.1_6630_8_20_genomic	29
GCF_001018155.1_ASM101815v1_genomic	64
GCF_001398595.1_Mother5-1_genomic	29
GCF_000289375.1_ASM28937v1_genomic	0
GCF_000419055.2_S_agalactiaeMC629-1.0_genomic	92
GCF_003174435.1_ASM317443v1_genomic	0
GCF_900073475.1_10059_genomic	0
GCF_004349445.1_ASM434944v1_genomic	39
GCF_900459285.1_42197_H01_genomic	100
GCF_001116525.1_6630_5_10_genomic	13
GCF_000310485.1_ASM31048v1_genomic	0
GCF_900074075.1_VSA29_genomic	22
GCF_000782855.1_ASM78285v1_genomic	50
GCF_003859655.1_ASM385965v1_genomic	20
GCF_900073565.1_SA232_genomic	32
GCF_900459005.1_46514_H01_genomic	0
GCF_900073245.1_SA324_genomic	0
GCF_001017115.1_ASM101711v1_genomic	0
GCF_001348915.1_6630_6_20_genomic	0
GCF_002176615.1_ASM217661v1_genomic	0
GCF_001156365.1_6630_5_17_genomic	96
GCF_001086185.1_6753_5_13_genomic	0
GCF_000288975.1_ASM28897v1_genomic	0
GCF_003287995.1_ASM328799v1_genomic	23
GCF_900073435.1_SA323_genomic	0
GCF_001348895.1_6630_5_2_genomic	0
GCF_001016465.1_ASM101646v1_genomic	38
GCF_001694695.1_ASM169469v1_genomic	0
GCF_000715315.1_StrAga1.0_genomic	0
GCF_001140025.1_6630_6_15_genomic	0
GCF_001016955.1_ASM101695v1_genomic	26
GCF_003605605.1_ASM360560v1_genomic	65
GCF_900074155.1_VSA68_genomic	0
GCF_004120395.1_ASM412039v1_genomic	53
GCF_000289415.1_ASM28941v1_genomic	39
GCF_001546755.1_ASM154675v1_genomic	44
GCF_000264975.1_ASM26497v1_genomic	0
GCF_001880745.1_ASM188074v1_genomic	0
GCF_001016115.1_ASM101611v1_genomic	47
GCF_900074535.1_mad34_genomic	0
GCF_001016495.1_ASM101649v1_genomic	25
GCF_001694645.1_ASM169464v1_genomic	0
GCF_900073705.1_SA88_genomic	28
GCF_900073335.1_SA28_genomic	0
GCF_003640705.1_ASM364070v1_genomic	54
GCF_000290415.1_ASM29041v1_genomic	38
GCF_000419035.1_S_agalactiaeMC631-1.0_genomic	0
GCF_003174365.1_ASM317436v1_genomic	0
GCF_000310605.1_ASM31060v1_genomic	0
GCF_000322925.1_ASM32292v1_genomic	22
GCF_001018095.1_ASM101809v1_genomic	27
GCF_001124925.1_6630_6_17_genomic	0
GCF_000289195.1_ASM28919v1_genomic	81
GCF_000311325.1_ASM31132v1_genomic	0
GCF_001017835.1_ASM101783v1_genomic	140
GCF_001018165.1_ASM101816v1_genomic	33
GCF_000288795.1_ASM28879v1_genomic	0
GCF_001015835.1_ASM101583v1_genomic	16
GCF_900073505.1_SA26_genomic	26
GCF_000323045.1_ASM32304v1_genomic	0
GCF_001856395.1_ASM185639v1_genomic	0
GCF_000288695.1_ASM28869v1_genomic	0
GCF_000289035.1_ASM28903v1_genomic	27
GCF_000289335.1_sag142_v2.0_genomic	0
GCF_900458935.1_57635_E01_genomic	16
GCF_001399315.1_Child17_genomic	37
GCF_001694985.1_ASM169498v1_genomic	0
GCF_000310565.1_ASM31056v1_genomic	0
GCF_000288515.1_ASM28851v1_genomic	0
GCF_000454865.1_Final_Assembly_genomic	36
GCF_900074455.1_VSA96_genomic	46
GCF_003174235.1_ASM317423v1_genomic	37
GCF_001166505.1_6630_6_22_genomic	41
GCF_001694095.1_ASM169409v1_genomic	44
GCF_001018055.1_ASM101805v1_genomic	0
GCF_001016125.1_ASM101612v1_genomic	29
GCF_002266915.1_ASM226691v1_genomic	0
GCF_001016595.1_ASM101659v1_genomic	45
GCF_000290035.1_ASM29003v1_genomic	0
GCF_900073285.1_SA223_genomic	0
GCF_001348675.1_6630_5_18_genomic	0
GCF_001016175.1_ASM101617v1_genomic	0
GCF_000455085.1_Final_Assembly_genomic	33
GCF_000310765.1_ASM31076v1_genomic	19
GCF_001398615.1_Mother5-2_genomic	31
GCF_000455105.1_Final_Assembly_genomic	34
GCF_900073425.1_SA210_genomic	0
GCF_900073795.1_SA93_genomic	58
GCF_000167755.1_ASM16775v1_genomic	0
GCF_003931955.1_ASM393195v1_genomic	23
GCF_004369845.1_ASM436984v1_genomic	36
GCF_000288995.1_ASM28899v1_genomic	22
GCF_001018295.1_ASM101829v1_genomic	61
GCF_900073395.1_SA52_genomic	23
GCF_003174145.1_ASM317414v1_genomic	35
GCF_001348575.1_6630_8_4_genomic	0
GCF_900074085.1_VSA3_genomic	0
GCF_001134625.1_6630_7_3_genomic	12
GCF_000288935.1_ASM28893v1_genomic	0
GCF_001133525.1_6630_7_17_genomic	43
GCF_002266985.1_ASM226698v1_genomic	39
GCF_001123605.1_6630_5_20_genomic	66
GCF_900459235.1_42290_C02_genomic	0
GCF_900074335.1_VSA86_genomic	0
GCF_001016525.1_ASM101652v1_genomic	21
GCF_001856375.1_ASM185637v1_genomic	0
GCF_000289855.1_ASM28985v1_genomic	0
GCF_000299135.1_ASM29913v1_genomic	25
GCF_001695155.1_ASM169515v1_genomic	67
GCF_001016005.1_ASM101600v1_genomic	0
GCF_001398815.1_Mother9_genomic	24
GCF_000311265.1_ASM31126v1_genomic	33
GCF_001694205.1_ASM169420v1_genomic	53
GCF_900074065.1_VSA26_genomic	0
GCF_900073745.1_SA92_genomic	29
GCF_000311005.1_ASM31100v1_genomic	0
GCF_900073415.1_SA116_genomic	0
GCF_000310725.1_ASM31072v1_genomic	37
GCF_900073905.1_VSA107_genomic	0
GCF_001398775.1_Child8-1_genomic	0
GCF_003160745.1_ASM316074v1_genomic	14
GCF_002881215.1_ASM288121v1_genomic	0
GCF_900073215.1_SA115_genomic	13
GCF_001190885.1_ASM119088v1_genomic	57
GCF_000288735.1_ASM28873v1_genomic	32
GCF_000322965.1_ASM32296v1_genomic	0
GCF_001694855.1_ASM169485v1_genomic	0
GCF_003859695.1_ASM385969v1_genomic	0
GCF_001171645.1_6753_5_12_genomic	0
GCF_001694015.1_ASM169401v1_genomic	38
GCF_001016435.1_ASM101643v1_genomic	0
GCF_001694875.1_ASM169487v1_genomic	0
GCF_000290215.1_ASM29021v1_genomic	19
GCF_900074195.1_VSA70_genomic	0
GCF_001097365.1_6630_7_23_genomic	86
GCF_001109825.1_6753_5_26_genomic	0
GCF_001694785.1_ASM169478v1_genomic	0
GCF_002239325.1_ASM223932v1_genomic	39
GCF_003382425.1_ASM338242v1_genomic	0
GCF_001694745.1_ASM169474v1_genomic	0
GCF_000288815.1_ASM28881v1_genomic	0
GCF_001694725.1_ASM169472v1_genomic	53
GCF_000290535.1_ASM29053v1_genomic	0
GCF_001016875.1_ASM101687v1_genomic	27
GCF_001015995.1_ASM101599v1_genomic	0
GCF_900074495.1_mad11_genomic	49
GCF_003931905.1_ASM393190v1_genomic	16
GCF_900073605.1_SA194_genomic	0
GCF_000289015.1_ASM28901v1_genomic	25
GCF_900073695.1_SA83_genomic	29
GCF_000310545.1_ASM31054v1_genomic	0
GCF_001694705.1_ASM169470v1_genomic	53
GCF_001398915.1_Mother11_genomic	0
GCF_002104835.1_ASM210483v1_genomic	0
GCF_900073555.1_10058_genomic	0
GCF_900073955.1_VSA110_genomic	0
GCF_900074105.1_VSA44_genomic	0
GCF_000288555.1_ASM28855v1_genomic	0
GCF_000311625.1_ASM31162v1_genomic	20
GCF_001398715.1_Mother7_genomic	0
GCF_001174785.1_6630_7_15_genomic	17
GCF_900074175.1_VSA71_genomic	0
GCF_900074095.1_VSA36_genomic	22
GCF_001222545.1_6630_8_16_genomic	0
GCF_003288055.1_ASM328805v1_genomic	96
GCF_000289955.1_ASM28995v1_genomic	21
GCF_002882835.1_ASM288283v1_genomic	0
GCF_000310905.1_ASM31090v1_genomic	0
GCF_001694815.1_ASM169481v1_genomic	0
GCF_003939065.1_ASM393906v1_genomic	29
GCF_001016335.1_ASM101633v1_genomic	47
GCF_001217725.1_6630_8_13_genomic	43
GCF_000322505.1_ASM32250v1_genomic	23
GCF_900073535.1_SA233_genomic	0
GCF_001348695.1_6630_5_16_genomic	29
GCF_000311085.1_ASM31108v1_genomic	0
GCF_900074255.1_VSA79_genomic	0
GCF_001130545.1_6630_6_6_genomic	0
GCF_900074225.1_VSA75_genomic	0
GCF_001693955.1_ASM169395v1_genomic	0
GCF_001016375.1_ASM101637v1_genomic	0
GCF_000323005.1_ASM32300v1_genomic	58
GCF_001016725.1_ASM101672v1_genomic	36
GCF_002239385.1_ASM223938v1_genomic	0
GCF_001348755.1_6630_7_9_genomic	15
GCF_900458985.1_55433_B01_genomic	55
GCF_000290435.1_ASM29043v1_genomic	0
GCF_000288275.1_ASM28827v1_genomic	40
GCF_000310625.1_ASM31062v1_genomic	0
GCF_000322725.1_ASM32272v1_genomic	17
GCF_000289875.1_ASM28987v1_genomic	43
GCF_001694175.1_ASM169417v1_genomic	37
GCF_001074175.1_ASM107417v1_genomic	52
GCF_900074145.1_VSA69_genomic	0
GCF_002881595.1_ASM288159v1_genomic	0
GCF_000311205.1_ASM31120v1_genomic	0
GCF_001156965.1_6753_5_1_genomic	0
GCF_000419155.2_S_agalactiaeMC624-1.0_genomic	34
GCF_002239285.1_ASM223928v1_genomic	53
GCF_001546695.1_ASM154669v1_genomic	0
GCF_003174335.1_ASM317433v1_genomic	0
GCF_900074585.1_mad42_genomic	25
GCF_001398455.1_Child1_genomic	0
GCF_003174045.1_ASM317404v1_genomic	25
GCF_001134425.1_6630_6_4_genomic	25
GCF_000419195.2_S_agalactiaeMC621-1.0_genomic	41
GCF_000288755.1_ASM28875v1_genomic	0
GCF_900073595.1_SA21_genomic	26
GCF_001146845.1_6630_8_11_genomic	0
GCF_000310965.1_ASM31096v1_genomic	34
GCF_003859505.1_ASM385950v1_genomic	12
GCF_001016965.1_ASM101696v1_genomic	53
GCF_000289355.1_sag145_v2.0_genomic	53
GCF_900074345.1_VSA89_genomic	45
GCF_001399355.1_Child18_genomic	12
GCF_003174575.1_ASM317457v1_genomic	5
GCF_001173205.1_6753_5_16_genomic	4
GCF_001166605.1_6753_5_2_genomic	22
GCF_900073315.1_SA25_genomic	15
GCF_000311145.1_ASM31114v1_genomic	0
GCF_000427075.1_ILRI005_genomic	0
GCF_001018405.1_ASM101840v1_genomic	56
GCF_000311365.1_ASM31136v1_genomic	33
GCF_900074275.1_VSA80_genomic	0
GCF_003859535.1_ASM385953v1_genomic	0
GCF_000012705.1_ASM1270v1_genomic	46
GCF_000322885.1_ASM32288v1_genomic	22
GCF_000454805.1_Final_Assembly_genomic	34
GCF_000736485.1_ASM73648v1_genomic	46
GCF_001010335.1_ASM101033v1_genomic	22
GCF_001399035.1_Mother13_genomic	0
GCF_900074205.1_VSA72_genomic	0
GCF_003640725.1_ASM364072v1_genomic	28
GCF_000310805.1_ASM31080v1_genomic	24
GCF_900073265.1_SA35_genomic	23
GCF_000310745.1_ASM31074v1_genomic	0
GCF_000311385.1_ASM31138v1_genomic	0
GCF_000310685.1_ASM31068v1_genomic	0
GCF_900073685.1_SA86_genomic	25
GCF_900074325.1_VSA87_genomic	0
GCF_900073665.1_SA85_genomic	30
GCF_000311345.1_ASM31134v1_genomic	0
GCF_004349495.1_ASM434949v1_genomic	0
GCF_900074215.1_VSA74_genomic	0
GCF_001856475.1_ASM185647v1_genomic	0
GCF_000289555.1_ASM28955v1_genomic	22
GCF_004120385.1_ASM412038v1_genomic	29
GCF_000288015.1_ASM28801v1_genomic	57
GCF_001088105.1_6630_8_2_genomic	41
GCF_001694265.1_ASM169426v1_genomic	0
GCF_000311505.1_ASM31150v1_genomic	34
GCF_001015595.1_ASM101559v1_genomic	79
GCF_001099185.1_6630_7_22_genomic	0
GCF_900475355.1_44087_E01_genomic	41
GCF_900073445.1_SA195_genomic	0
GCF_002197205.1_ASM219720v1_genomic	78
GCF_000290155.1_ASM29015v1_genomic	36
GCF_000310505.1_ASM31050v1_genomic	38
GCF_001694895.1_ASM169489v1_genomic	37
GCF_000419235.1_S_agalactiaeGBS11-1.0_genomic	0
GCF_001880515.1_ASM188051v1_genomic	0
GCF_000288595.1_ASM28859v1_genomic	53
GCF_001694475.1_ASM169447v1_genomic	0
GCF_001018015.1_ASM101801v1_genomic	26
GCF_003174275.1_ASM317427v1_genomic	0
GCF_002197425.1_ASM219742v1_genomic	52
GCF_001104505.1_6753_5_23_genomic	40
GCF_900073365.1_SA368_genomic	32
GCF_003174775.1_ASM317477v1_genomic	0
GCF_000367385.1_ASM36738v1_genomic	0
GCF_001017925.1_ASM101792v1_genomic	42
GCF_003288075.1_ASM328807v1_genomic	63
GCF_001349035.1_6753_5_4_genomic	0
GCF_000323165.1_ASM32316v1_genomic	53
GCF_000454845.1_Final_Assembly_genomic	35
GCF_000322705.1_ASM32270v1_genomic	0
GCF_000310345.1_ASM31034v1_genomic	24
GCF_001016265.1_ASM101626v1_genomic	55
GCF_001119085.1_6630_5_6_genomic	49
GCF_003812805.1_ASM381280v1_genomic	0
GCF_003174635.1_ASM317463v1_genomic	0
GCF_900074655.1_mad60_genomic	55
GCF_000454765.1_Final_Assembly_genomic	37
GCF_000290115.1_ASM29011v1_genomic	0
GCF_001693855.1_ASM169385v1_genomic	0
GCF_900074475.1_mad15_genomic	57
GCF_900074355.1_VSA91_genomic	51
GCF_000310585.1_ASM31058v1_genomic	0
GCF_001694575.1_ASM169457v1_genomic	0
GCF_001398515.1_Mother3_genomic	0
GCF_000290295.1_ASM29029v1_genomic	0
GCF_000289835.1_ASM28983v1_genomic	27
GCF_001694365.1_ASM169436v1_genomic	59
GCF_001694935.1_ASM169493v1_genomic	0
GCF_002881275.1_ASM288127v1_genomic	0
GCF_003174355.1_ASM317435v1_genomic	0
GCF_001695025.1_ASM169502v1_genomic	68
GCF_900073495.1_SA196_genomic	0
GCF_000290315.1_ASM29031v1_genomic	40
GCF_900073815.1_SA97_genomic	0
GCF_900074125.1_VSA50_genomic	0
GCF_001398735.1_Child7_genomic	0
GCF_002882205.1_ASM288220v1_genomic	0
GCF_002239205.1_ASM223920v1_genomic	39
GCF_001399375.1_Mother19_genomic	18
GCF_000310285.1_ASM31028v1_genomic	47
GCF_001016835.1_ASM101683v1_genomic	0
GCF_000289155.1_ASM28915v1_genomic	11
GCF_001348855.1_6630_5_9_genomic	0
GCF_001348735.1_6753_5_17_genomic	0
GCF_001398495.1_Child2_genomic	0
GCF_000290075.1_ASM29007v1_genomic	44
GCF_001880505.1_ASM188050v1_genomic	18
GCF_000310665.1_ASM31066v1_genomic	0
GCF_001017935.1_ASM101793v1_genomic	36
GCF_000322645.1_ASM32264v1_genomic	26
GCF_002214425.1_ASM221442v1_genomic	80
GCF_000289495.1_ASM28949v1_genomic	35
GCF_000322845.1_ASM32284v1_genomic	61
GCF_001138645.1_6630_7_2_genomic	0
GCF_900073455.1_SA77_genomic	29
GCF_001398535.1_Child3_genomic	11
GCF_002180355.1_ASM218035v1_genomic	0
GCF_001017855.1_ASM101785v1_genomic	0
GCF_004369775.1_ASM436977v1_genomic	45
GCF_000288615.1_ASM28861v1_genomic	0
GCF_001694325.1_ASM169432v1_genomic	82
GCF_000310945.1_ASM31094v1_genomic	34
GCF_001102725.1_6630_8_1_genomic	33
GCF_001111745.1_6753_5_27_genomic	41
GCF_001546675.1_ASM154667v1_genomic	0
GCF_001016995.1_ASM101699v1_genomic	102
GCF_900073855.1_VSA104_genomic	0
GCF_000310885.1_ASM31088v1_genomic	50
GCF_001348995.1_6630_7_11_genomic	73
GCF_001018475.1_ASM101847v1_genomic	45
GCF_000290175.1_ASM29017v1_genomic	0
GCF_001348795.1_6630_7_21_genomic	42
GCF_900074265.1_VSA78_genomic	0
GCF_000288635.1_ASM28863v1_genomic	0
GCF_900073295.1_SA4_genomic	30
GCF_001348835.1_6630_7_8_genomic	14
GCF_001018085.1_ASM101808v1_genomic	40
GCF_000311065.1_ASM31106v1_genomic	0
GCF_000289215.1_ASM28921v1_genomic	0
GCF_900074465.1_mad12_genomic	61
GCF_900073525.1_SA208_genomic	32
GCF_000288215.1_ASM28821v1_genomic	52
GCF_000288235.1_ASM28823v1_genomic	37
GCF_001348955.1_6630_8_8_genomic	4
GCF_001076065.1_ASM107606v1_genomic	0
GCF_001162145.1_6630_7_1_genomic	28
GCF_000289235.1_ASM28923v1_genomic	0
GCF_003174675.1_ASM317467v1_genomic	0
GCF_002239245.1_ASM223924v1_genomic	37
GCF_001694195.1_ASM169419v1_genomic	0
GCF_900074185.1_VSA73_genomic	0
GCF_001098005.1_6630_6_7_genomic	13
GCF_001070935.1_ASM107093v1_genomic	0
GCF_004369755.1_ASM436975v1_genomic	0
GCF_002278775.1_ASM227877v1_genomic	38
GCF_000288535.1_ASM28853v1_genomic	39
GCF_001018535.1_ASM101853v1_genomic	56
GCF_001694515.1_ASM169451v1_genomic	50
GCF_000311225.1_ASM31122v1_genomic	12
GCF_900073755.1_SA96_genomic	0
GCF_001398675.1_Child6-1_genomic	0
GCF_001110405.1_6630_6_12_genomic	0
GCF_001266635.1_ASM126663v1_genomic	30
GCF_001592635.1_ASM159263v1_genomic	32
GCF_000323125.1_ASM32312v1_genomic	26
GCF_003174095.1_ASM317409v1_genomic	35
GCF_002881295.1_ASM288129v1_genomic	0
GCF_000287995.1_ASM28799v1_genomic	24
GCF_001694495.1_ASM169449v1_genomic	85
GCF_000311665.1_ASM31166v1_genomic	20
GCF_001106525.1_6630_7_10_genomic	0
GCF_001880725.1_ASM188072v1_genomic	15
GCF_000419175.2_S_agalactiaeMC623-1.0_genomic	40
GCF_002812425.1_ASM281242v1_genomic	27
GCF_000288415.1_ASM28841v1_genomic	18
GCF_000290235.1_ASM29023v1_genomic	44
GCF_000289175.1_ASM28917v1_genomic	18
GCF_000454925.1_Final_Assembly_genomic	36
GCF_001015605.1_ASM101560v1_genomic	19
GCF_000288575.1_ASM28857v1_genomic	12
GCF_002881575.1_ASM288157v1_genomic	0
GCF_000454945.1_Final_Assembly_genomic	0
GCF_003859595.1_ASM385959v1_genomic	52
GCF_003174075.1_ASM317407v1_genomic	28
GCF_003174585.1_ASM317458v1_genomic	37
GCF_001348615.1_6753_5_3_genomic	55
GCF_001399435.1_Child19-3_genomic	35
GCF_900073205.1_SA100_genomic	29
GCF_002881315.1_ASM288131v1_genomic	0
GCF_002278755.1_ASM227875v1_genomic	20
GCF_001932715.1_ASM193271v1_genomic	14
GCF_004120435.1_ASM412043v1_genomic	23
GCF_001016755.1_ASM101675v1_genomic	24
GCF_001018455.1_ASM101845v1_genomic	22
GCF_000289115.1_ASM28911v1_genomic	6
GCF_002930695.1_ASM293069v1_genomic	35
GCF_001880535.1_ASM188053v1_genomic	61
GCF_001103625.1_6630_7_19_genomic	0
GCF_000287975.1_ASM28797v1_genomic	0
GCF_001348535.1_6753_5_24_genomic	55
GCF_000288175.1_ASM28817v1_genomic	0
GCF_900074565.1_mad35_genomic	37
GCF_001015695.1_ASM101569v1_genomic	0
GCF_001016195.1_ASM101619v1_genomic	0
GCF_900073655.1_SA84_genomic	29
GCF_000826005.1_CCH210145919_genomic	0
GCF_000288395.1_ASM28839v1_genomic	0
GCF_000311465.1_ASM31146v1_genomic	21
GCF_001694975.1_ASM169497v1_genomic	0
GCF_003859555.1_ASM385955v1_genomic	50
GCF_000288955.1_ASM28895v1_genomic	0
GCF_000419115.2_S_agalactiaeMC626-1.0_genomic	40
GCF_002812445.1_ASM281244v1_genomic	100
GCF_000311105.1_ASM31110v1_genomic	0
GCF_001155905.1_6630_8_3_genomic	33
GCF_003174475.1_ASM317447v1_genomic	0
GCF_001110105.1_6753_5_18_genomic	35
GCF_002861005.1_ASM286100v1_genomic	0
GCF_001016915.1_ASM101691v1_genomic	0
GCF_003859425.1_ASM385942v1_genomic	0
GCF_900074135.1_VSA65_genomic	43
GCF_001103585.1_6630_5_23_genomic	0
GCF_000322605.1_ASM32260v1_genomic	0
GCF_900078265.1_SA111_genomic	94
GCF_000288375.1_ASM28837v1_genomic	0
GCF_000455025.1_Final_Assembly_genomic	51
GCF_004369765.1_ASM436976v1_genomic	36
GCF_000454985.1_Final_Assembly_genomic	0
GCF_001147785.1_6753_5_5_genomic	22
GCF_000288315.1_ASM28831v1_genomic	42
GCF_001398435.1_Mother1_genomic	0
GCF_001016695.1_ASM101669v1_genomic	37
GCF_001275545.2_ASM127554v2_genomic	52
GCF_900073325.1_SA109_genomic	14
GCF_002259785.1_ASM225978v1_genomic	0
GCF_001123205.1_6630_5_24_genomic	0
GCF_001398895.1_Child10_genomic	19
GCF_001693835.1_ASM169383v1_genomic	0
GCF_001163105.1_6630_5_5_genomic	0
GCF_001015965.1_ASM101596v1_genomic	31
GCF_001398755.1_Mother8_genomic	0
GCF_002937055.1_ASM293705v1_genomic	0
GCF_001439905.1_ASM143990v1_genomic	0
GCF_001015685.1_ASM101568v1_genomic	39
GCF_000455005.1_Final_Assembly_genomic	57
GCF_001398575.1_Child4_genomic	0
GCF_001155125.1_6630_6_19_genomic	43
GCF_000419255.1_S_agalactiaeGBS10-1.0_genomic	0
GCF_001694675.1_ASM169467v1_genomic	44
GCF_000454745.1_Final_Assembly_genomic	0
GCF_001017995.1_ASM101799v1_genomic	61
GCF_001348655.1_6753_5_25_genomic	43
GCF_000289255.1_ASM28925v1_genomic	0
GCF_001221465.1_6630_8_23_genomic	72
GCF_001015845.1_ASM101584v1_genomic	40
GCF_900074295.1_VSA83_genomic	0
GCF_000289635.1_ASM28963v1_genomic	0
GCF_900074575.1_mad40_genomic	68
GCF_003174215.1_ASM317421v1_genomic	0
GCF_900073915.1_VSA109_genomic	0
GCF_001018065.1_ASM101806v1_genomic	0
GCF_001016445.1_ASM101644v1_genomic	0
GCF_001149385.1_6753_5_21_genomic	55
GCF_000689235.1_GBCO_p1_genomic	67
GCF_002025005.1_ASM202500v1_genomic	29
GCF_002239175.1_ASM223917v1_genomic	77
GCF_004120405.1_ASM412040v1_genomic	52
GCF_001015755.1_ASM101575v1_genomic	0
GCF_003288015.1_ASM328801v1_genomic	0
GCF_001017085.1_ASM101708v1_genomic	21
GCF_001015895.1_ASM101589v1_genomic	40
GCF_001093745.1_6630_5_12_genomic	75
GCF_000311425.1_ASM31142v1_genomic	32
GCF_001017845.1_ASM101784v1_genomic	0
GCF_002881555.1_ASM288155v1_genomic	0
GCF_003174515.1_ASM317451v1_genomic	0
GCF_002239235.1_ASM223923v1_genomic	0
GCF_001018375.1_ASM101837v1_genomic	37
GCF_003186745.1_ASM318674v1_genomic	0
GCF_002882035.1_ASM288203v1_genomic	0
GCF_002197245.1_ASM219724v1_genomic	52
GCF_000290275.1_ASM29027v1_genomic	56
GCF_900459155.1_42685_D01_genomic	36
GCF_000714695.1_StrAga1.0_genomic	29
GCF_001694315.1_ASM169431v1_genomic	0
GCF_001399155.1_Child15-2_genomic	45
GCF_000289595.1_ASM28959v1_genomic	40
GCF_000290255.1_ASM29025v1_genomic	53
GCF_001399335.1_Mother18_genomic	12
GCF_002135575.1_ASM213557v1_genomic	0
GCF_001087245.1_6630_6_21_genomic	39
GCF_001015495.1_ASM101549v1_genomic	28
GCF_001147165.1_6630_8_7_genomic	53
GCF_001142165.1_6630_7_6_genomic	37
GCF_001015735.1_ASM101573v1_genomic	0
GCF_900074025.1_VSA121_genomic	31
GCF_001015765.1_ASM101576v1_genomic	0
GCF_003859445.1_ASM385944v1_genomic	0
GCF_000288775.1_ASM28877v1_genomic	86
GCF_000289135.1_ASM28913v1_genomic	4
GCF_000322745.1_ASM32274v1_genomic	47
GCF_000288495.1_ASM28849v1_genomic	34
GCF_001015675.1_ASM101567v1_genomic	0
GCF_001018485.1_ASM101848v1_genomic	0
GCF_001398955.1_Child11-2_genomic	13
GCF_001015775.1_ASM101577v1_genomic	0
GCF_002289205.1_ASM228920v1_genomic	47
GCF_001694115.1_ASM169411v1_genomic	42
GCF_001592615.1_ASM159261v1_genomic	11
GCF_003859455.1_ASM385945v1_genomic	47
GCF_001108745.1_6630_5_21_genomic	0
GCF_000310865.1_ASM31086v1_genomic	0
GCF_001100165.1_6630_5_19_genomic	40
GCF_000310445.1_ASM31044v1_genomic	23
GCF_000288055.1_ASM28805v1_genomic	0
GCF_003174395.1_ASM317439v1_genomic	0
GCF_900638415.1_57635_F01_genomic	28
GCF_000289775.1_ASM28977v1_genomic	0
GCF_001151005.1_6753_5_19_genomic	43
GCF_000289755.1_ASM28975v1_genomic	32
GCF_000322485.1_ASM32248v1_genomic	70
GCF_003174745.1_ASM317474v1_genomic	0
GCF_001018325.1_ASM101832v1_genomic	34
GCF_002930685.1_ASM293068v1_genomic	0
GCF_900074435.1_VSA99_genomic	0
GCF_001348935.1_6630_7_14_genomic	0
GCF_002266925.1_ASM226692v1_genomic	12
GCF_000419215.1_S_agalactiaeGBS12-1.0_genomic	0
GCF_001399115.1_Mother15_genomic	46
GCF_900074035.1_VSA17_genomic	35
GCF_000323085.1_ASM32308v1_genomic	50
GCF_002266935.1_ASM226693v1_genomic	22
GCF_000310525.1_ASM31052v1_genomic	39
GCF_900073405.1_SA48_genomic	23
GCF_001016205.1_ASM101620v1_genomic	0
GCF_001484865.1_ASM148486v1_genomic	0
GCF_000311405.1_ASM31140v1_genomic	70
GCF_001218205.1_6630_8_17_genomic	0
GCF_001017075.1_ASM101707v1_genomic	35
GCF_001695185.1_ASM169518v1_genomic	37
GCF_001694355.1_ASM169435v1_genomic	0
GCF_003174425.1_ASM317442v1_genomic	0
GCF_001880525.1_ASM188052v1_genomic	18
GCF_000290455.1_ASM29045v1_genomic	51
GCF_900074505.1_mad24_genomic	48
GCF_004349525.1_ASM434952v1_genomic	0
GCF_001398975.1_Mother12_genomic	0
GCF_002881865.1_ASM288186v1_genomic	0
GCF_001695055.1_ASM169505v1_genomic	51
GCF_002882275.1_ASM288227v1_genomic	0
GCF_001880765.1_ASM188076v1_genomic	0
GCF_900073135.1_SA296_genomic	0
GCF_000322685.1_ASM32268v1_genomic	25
GCF_900074525.1_mad25_genomic	55
GCF_000289895.1_ASM28989v1_genomic	0
GCF_000510405.1_SaBV3L5v1.0_genomic	0
GCF_000372605.1_SA_version_1_genomic	0
GCF_001880605.1_ASM188060v1_genomic	19
GCF_001694775.1_ASM169477v1_genomic	0
GCF_001026925.1_ASM102692v1_genomic	37
GCF_001348635.1_6630_6_2_genomic	54
GCF_000310365.1_ASM31036v1_genomic	25
GCF_000288915.1_ASM28891v1_genomic	23
GCF_001127125.1_6753_5_7_genomic	30
GCF_002197265.1_ASM219726v1_genomic	52
GCF_000454885.1_Final_Assembly_genomic	88
GCF_001153505.1_6630_5_8_genomic	44
GCF_900073165.1_SA118_genomic	0
GCF_001135525.1_6630_5_1_genomic	41
GCF_002882465.1_ASM288246v1_genomic	0
GCF_000289315.1_ASM28931v1_genomic	45
GCF_000290515.1_ASM29051v1_genomic	35
GCF_000310325.1_ASM31032v1_genomic	0
GCF_001856455.1_ASM185645v1_genomic	0
GCF_001398835.1_Child9_genomic	25
GCF_001190845.1_ASM119084v1_genomic	23
GCF_000730255.1_ASM73025v1_genomic	0
GCF_001223485.1_6630_8_19_genomic	27
GCF_001695015.1_ASM169501v1_genomic	57
GCF_003319215.1_ASM331921v1_genomic	58
GCF_001683515.1_ASM168351v1_genomic	56
GCF_900073615.1_SA31_genomic	0
GCF_000310405.1_ASM31040v1_genomic	40
GCF_001856505.1_ASM185650v1_genomic	0
GCF_000454905.1_Final_Assembly_genomic	74
GCF_001015575.1_ASM101557v1_genomic	0
GCF_001348595.1_6630_5_13_genomic	48
GCF_001016295.1_ASM101629v1_genomic	39
GCF_001089905.1_6630_6_16_genomic	26
GCF_001692935.1_ASM169293v1_genomic	0
GCF_001398655.1_Mother6_genomic	0
GCF_001694825.1_ASM169482v1_genomic	0
GCF_001016895.1_ASM101689v1_genomic	0
GCF_000825985.1_Bangui-IP-105_genomic	0
GCF_001221525.1_6630_8_21_genomic	37
GCF_900074545.1_mad33_genomic	51
GCF_900073645.1_SA81_genomic	0
GCF_900074055.1_VSA22_genomic	22
GCF_002239135.1_ASM223913v1_genomic	83
GCF_000289935.1_ASM28993v1_genomic	36
GCF_002135545.1_ASM213554v1_genomic	35
GCF_000454785.1_Final_Assembly_genomic	22
GCF_001348975.1_6630_6_5_genomic	0
GCF_900074165.1_VSA66_genomic	33
GCF_000347435.1_ASM34743v1_genomic	0
GCF_900073145.1_SA2_genomic	15
GCF_003859675.1_ASM385967v1_genomic	0
GCF_001016515.1_ASM101651v1_genomic	17
GCF_001693915.1_ASM169391v1_genomic	0
GCF_000289295.1_ASM28929v1_genomic	22
GCF_000289675.1_ASM28967v1_genomic	29
GCF_000289575.1_ASM28957v1_genomic	0
GCF_002881255.1_ASM288125v1_genomic	0
GCF_001018615.1_ASM101861v1_genomic	32
GCF_000831145.1_ASM83114v1_genomic	67
GCF_001856425.1_ASM185642v1_genomic	0
GCF_900073175.1_9857_genomic	0
GCF_000289975.1_ASM28997v1_genomic	50
GCF_001088005.1_6630_7_24_genomic	28
GCF_000311025.1_ASM31102v1_genomic	33
GCF_001694905.1_ASM169490v1_genomic	63
GCF_001693925.1_ASM169392v1_genomic	0
GCF_900474905.1_42042_A02_genomic	18
GCF_001398795.1_Child8-2_genomic	0
GCF_900073845.1_VSA102_genomic	0
GCF_001018415.1_ASM101841v1_genomic	0
GCF_001399295.1_Mother17_genomic	38
GCF_001015915.1_ASM101591v1_genomic	0
GCF_000288355.1_ASM28835v1_genomic	0

## Sheet: pyogenes
Genome	Gene
GCF_900984345.1_19944_7_15_genomic	group_1062
GCF_900994365.1_19944_8_170_genomic	group_769
GCF_900984175.1_19944_7_130_genomic	group_6162
GCF_900983775.1_19944_6_170_genomic	polC_4
GCF_000630945.1_Stre_pyog_ABC020005887_V1_genomic	group_3297
GCF_000629765.1_Stre_pyog_ABC020047959_V1_genomic	group_7082
GCF_900987855.1_9262_7_74_genomic	group_6658
GCF_900983595.1_19944_6_153_genomic	group_1252
GCF_002250265.1_ASM225026v1_genomic	group_8569
GCF_900985515.1_8898_3_17_genomic	group_1724
GCF_900988955.1_8849_2_28_genomic	group_2761
GCF_900987765.1_9262_7_64_genomic	group_1726
GCF_900986335.1_9262_5_20_genomic	group_5619
GCF_900991565.1_7368_7_12_genomic	group_6159
GCF_002872275.1_ASM287227v1_genomic	group_777
GCF_900984465.1_19944_7_160_genomic	group_4611
GCF_900995155.1_19944_8_83_genomic	group_8084
GCF_000499245.1_SpyogGA40884v1.0_genomic	group_4098
GCF_900983635.1_19944_6_157_genomic	group_3327
GCF_900106445.1_SP_ISR1_genomic	group_8618
GCF_000483625.1_SpyogGA03805v1.0_genomic	group_2607
GCF_900992395.1_7368_8_88_genomic	group_5322
GCF_900984315.1_19944_7_147_genomic	group_897
GCF_002250265.1_ASM225026v1_genomic	group_10061
GCF_900986335.1_9262_5_20_genomic	group_4860
GCF_900984175.1_19944_7_130_genomic	group_7258
GCF_900987855.1_9262_7_74_genomic	group_7883
GCF_900987765.1_9262_7_64_genomic	group_2206
GCF_900994365.1_19944_8_170_genomic	group_6558
GCF_900985515.1_8898_3_17_genomic	group_2206
GCF_900984345.1_19944_7_15_genomic	group_1190
GCF_002872275.1_ASM287227v1_genomic	group_4254
GCF_900983595.1_19944_6_153_genomic	group_4019
GCF_900984315.1_19944_7_147_genomic	group_3335
GCF_900106445.1_SP_ISR1_genomic	group_7765
GCF_900983775.1_19944_6_170_genomic	group_8001
GCF_900995155.1_19944_8_83_genomic	group_11029
GCF_000629765.1_Stre_pyog_ABC020047959_V1_genomic	lexA
GCF_900991565.1_7368_7_12_genomic	group_7257
GCF_900983635.1_19944_6_157_genomic	group_1467
GCF_900984465.1_19944_7_160_genomic	group_8582
GCF_900992395.1_7368_8_88_genomic	group_4793
GCF_000499245.1_SpyogGA40884v1.0_genomic	group_3531
GCF_000483625.1_SpyogGA03805v1.0_genomic	group_1361
GCF_000630945.1_Stre_pyog_ABC020005887_V1_genomic	group_5561
GCF_900988955.1_8849_2_28_genomic	group_830
GCF_002872275.1_ASM287227v1_genomic	group_1215
GCF_900987765.1_9262_7_64_genomic	group_3387
GCF_900987855.1_9262_7_74_genomic	group_8731
GCF_002250265.1_ASM225026v1_genomic	group_9253
GCF_900984345.1_19944_7_15_genomic	group_7319
GCF_900984315.1_19944_7_147_genomic	group_1388
GCF_900985515.1_8898_3_17_genomic	group_3390
GCF_900986335.1_9262_5_20_genomic	group_10413
GCF_900106445.1_SP_ISR1_genomic	group_7766
GCF_900983595.1_19944_6_153_genomic	group_4029
GCF_900984175.1_19944_7_130_genomic	group_7877
GCF_900983775.1_19944_6_170_genomic	group_7404
GCF_900991565.1_7368_7_12_genomic	group_7329
GCF_000629765.1_Stre_pyog_ABC020047959_V1_genomic	group_8605
GCF_900994365.1_19944_8_170_genomic	group_6557
GCF_900983635.1_19944_6_157_genomic	group_5602
GCF_900984465.1_19944_7_160_genomic	group_1813
GCF_000499245.1_SpyogGA40884v1.0_genomic	group_7991
GCF_000483625.1_SpyogGA03805v1.0_genomic	group_6482
GCF_900995155.1_19944_8_83_genomic	group_7920
GCF_000630945.1_Stre_pyog_ABC020005887_V1_genomic	group_4031
GCF_900988955.1_8849_2_28_genomic	group_1727
GCF_900992395.1_7368_8_88_genomic	group_4382
GCF_900987765.1_9262_7_64_genomic	group_3072
GCF_900984345.1_19944_7_15_genomic	group_7395
GCF_900987855.1_9262_7_74_genomic	group_7303
GCF_900984315.1_19944_7_147_genomic	group_7775
GCF_000629765.1_Stre_pyog_ABC020047959_V1_genomic	group_6020
GCF_900986335.1_9262_5_20_genomic	group_7563
GCF_900985515.1_8898_3_17_genomic	group_3075
GCF_900991565.1_7368_7_12_genomic	group_7328
GCF_900106445.1_SP_ISR1_genomic	group_8619
GCF_900983595.1_19944_6_153_genomic	group_6484
GCF_900994365.1_19944_8_170_genomic	group_8663
GCF_002872275.1_ASM287227v1_genomic	group_5507
GCF_900984175.1_19944_7_130_genomic	group_8714
GCF_900983775.1_19944_6_170_genomic	group_9085
GCF_900984465.1_19944_7_160_genomic	group_5949
GCF_002250265.1_ASM225026v1_genomic	group_3878
GCF_900983635.1_19944_6_157_genomic	group_2762
GCF_000499245.1_SpyogGA40884v1.0_genomic	group_4360
GCF_000483625.1_SpyogGA03805v1.0_genomic	group_1251
GCF_900992395.1_7368_8_88_genomic	group_4881
GCF_900988955.1_8849_2_28_genomic	group_2206
GCF_000630945.1_Stre_pyog_ABC020005887_V1_genomic	group_8603
GCF_900995155.1_19944_8_83_genomic	group_6685
GCF_900984345.1_19944_7_15_genomic	group_10142
GCF_900987765.1_9262_7_64_genomic	group_1426
GCF_900984315.1_19944_7_147_genomic	group_6555
GCF_900983595.1_19944_6_153_genomic	group_6486
GCF_000629765.1_Stre_pyog_ABC020047959_V1_genomic	group_4689
GCF_900991565.1_7368_7_12_genomic	group_8813
GCF_900985515.1_8898_3_17_genomic	group_1423
GCF_900986335.1_9262_5_20_genomic	group_8328
GCF_900987855.1_9262_7_74_genomic	group_7301
GCF_900994365.1_19944_8_170_genomic	group_7177
GCF_900984175.1_19944_7_130_genomic	group_7875
GCF_900106445.1_SP_ISR1_genomic	group_7767
GCF_000499245.1_SpyogGA40884v1.0_genomic	group_6126
GCF_900983775.1_19944_6_170_genomic	group_7172
GCF_900984465.1_19944_7_160_genomic	group_3254
GCF_002872275.1_ASM287227v1_genomic	group_7705
GCF_002250265.1_ASM225026v1_genomic	group_8019
GCF_900983635.1_19944_6_157_genomic	group_830
GCF_900995155.1_19944_8_83_genomic	group_6134
GCF_900992395.1_7368_8_88_genomic	group_7568
GCF_900988955.1_8849_2_28_genomic	group_3384
GCF_000483625.1_SpyogGA03805v1.0_genomic	group_4025
GCF_000630945.1_Stre_pyog_ABC020005887_V1_genomic	group_6017
GCF_900984345.1_19944_7_15_genomic	group_3531
GCF_000629765.1_Stre_pyog_ABC020047959_V1_genomic	group_5129
GCF_900983595.1_19944_6_153_genomic	group_3297
GCF_900984315.1_19944_7_147_genomic	group_6244
GCF_900991565.1_7368_7_12_genomic	group_8812
GCF_900987765.1_9262_7_64_genomic	group_6197
GCF_900984175.1_19944_7_130_genomic	group_4829
GCF_900987855.1_9262_7_74_genomic	group_8730
GCF_900985515.1_8898_3_17_genomic	group_6197
GCF_900986335.1_9262_5_20_genomic	group_1434
GCF_900994365.1_19944_8_170_genomic	group_8630
GCF_900983775.1_19944_6_170_genomic	group_8000
GCF_002872275.1_ASM287227v1_genomic	group_7019
GCF_900984465.1_19944_7_160_genomic	group_1160
GCF_900106445.1_SP_ISR1_genomic	group_7171
GCF_000499245.1_SpyogGA40884v1.0_genomic	group_9114
GCF_002250265.1_ASM225026v1_genomic	group_8018
GCF_900984345.1_19944_7_15_genomic	group_6124
GCF_000630945.1_Stre_pyog_ABC020005887_V1_genomic	group_4683
GCF_900995155.1_19944_8_83_genomic	group_3029
GCF_900983635.1_19944_6_157_genomic	group_1727
GCF_900992395.1_7368_8_88_genomic	group_6438
GCF_000483625.1_SpyogGA03805v1.0_genomic	group_4028
GCF_900991565.1_7368_7_12_genomic	group_7925
GCF_000629765.1_Stre_pyog_ABC020047959_V1_genomic	group_5499
GCF_900984315.1_19944_7_147_genomic	group_4339
GCF_900988955.1_8849_2_28_genomic	group_3072
GCF_900987765.1_9262_7_64_genomic	group_8882
GCF_900983595.1_19944_6_153_genomic	group_5561
GCF_900984175.1_19944_7_130_genomic	group_8712
GCF_900986335.1_9262_5_20_genomic	group_3077
GCF_900994365.1_19944_8_170_genomic	group_7176
GCF_900983775.1_19944_6_170_genomic	group_11321
GCF_900106445.1_SP_ISR1_genomic	group_7768
GCF_900987855.1_9262_7_74_genomic	group_6726
GCF_900984465.1_19944_7_160_genomic	group_3111
GCF_900985515.1_8898_3_17_genomic	group_7941
GCF_000499245.1_SpyogGA40884v1.0_genomic	group_2772
GCF_002872275.1_ASM287227v1_genomic	group_2727
GCF_002250265.1_ASM225026v1_genomic	group_10062
GCF_900995155.1_19944_8_83_genomic	group_9689
GCF_900984345.1_19944_7_15_genomic	group_9176
GCF_000630945.1_Stre_pyog_ABC020005887_V1_genomic	group_4034
GCF_900991565.1_7368_7_12_genomic	group_5128
GCF_900983635.1_19944_6_157_genomic	group_2210
GCF_900988955.1_8849_2_28_genomic	group_1427
GCF_000483625.1_SpyogGA03805v1.0_genomic	group_9304
GCF_900984175.1_19944_7_130_genomic	group_7294
GCF_900987765.1_9262_7_64_genomic	group_2357
GCF_900992395.1_7368_8_88_genomic	group_4472
GCF_000629765.1_Stre_pyog_ABC020047959_V1_genomic	group_5040
GCF_900984315.1_19944_7_147_genomic	group_6226
GCF_900984465.1_19944_7_160_genomic	group_1950
GCF_900983775.1_19944_6_170_genomic	group_8034
GCF_900106445.1_SP_ISR1_genomic	group_7769
GCF_900983595.1_19944_6_153_genomic	group_4031
GCF_900994365.1_19944_8_170_genomic	group_8628
GCF_900987855.1_9262_7_74_genomic	group_8729
GCF_000499245.1_SpyogGA40884v1.0_genomic	group_3802
GCF_900985515.1_8898_3_17_genomic	group_3516
GCF_002250265.1_ASM225026v1_genomic	group_9016
GCF_900986335.1_9262_5_20_genomic	group_10177
GCF_900995155.1_19944_8_83_genomic	group_9688
GCF_900983635.1_19944_6_157_genomic	group_3156
GCF_002872275.1_ASM287227v1_genomic	group_2843
GCF_900984345.1_19944_7_15_genomic	group_6126
GCF_900984175.1_19944_7_130_genomic	group_1010
GCF_000483625.1_SpyogGA03805v1.0_genomic	group_8067
GCF_000630945.1_Stre_pyog_ABC020005887_V1_genomic	group_7722
GCF_900991565.1_7368_7_12_genomic	group_5711
GCF_900988955.1_8849_2_28_genomic	group_8736
GCF_900987765.1_9262_7_64_genomic	group_2350
GCF_900106445.1_SP_ISR1_genomic	group_6552
GCF_900992395.1_7368_8_88_genomic	group_9122
GCF_000629765.1_Stre_pyog_ABC020047959_V1_genomic	group_5054
GCF_900984315.1_19944_7_147_genomic	group_4332
GCF_900987855.1_9262_7_74_genomic	group_7294
GCF_900983595.1_19944_6_153_genomic	group_8603
GCF_000499245.1_SpyogGA40884v1.0_genomic	group_7797
GCF_900983775.1_19944_6_170_genomic	group_6689
GCF_900984465.1_19944_7_160_genomic	group_8578
GCF_900985515.1_8898_3_17_genomic	group_4500
GCF_900994365.1_19944_8_170_genomic	group_7175
GCF_002250265.1_ASM225026v1_genomic	group_10063
GCF_900984345.1_19944_7_15_genomic	group_7237
GCF_900983635.1_19944_6_157_genomic	group_1427
GCF_002872275.1_ASM287227v1_genomic	group_3710
GCF_900984175.1_19944_7_130_genomic	group_1015
GCF_000483625.1_SpyogGA03805v1.0_genomic	group_3298
GCF_900995155.1_19944_8_83_genomic	group_4689
GCF_900991565.1_7368_7_12_genomic	group_1019
GCF_900986335.1_9262_5_20_genomic	group_8298
GCF_000630945.1_Stre_pyog_ABC020005887_V1_genomic	group_4294
GCF_900988955.1_8849_2_28_genomic	group_7890
GCF_900987765.1_9262_7_64_genomic	group_3866
GCF_900983595.1_19944_6_153_genomic	group_6017
GCF_900987855.1_9262_7_74_genomic	group_1015
GCF_900106445.1_SP_ISR1_genomic	group_7770
GCF_900992395.1_7368_8_88_genomic	group_4140
GCF_000499245.1_SpyogGA40884v1.0_genomic	group_8638
GCF_900983775.1_19944_6_170_genomic	group_7403
GCF_000629765.1_Stre_pyog_ABC020047959_V1_genomic	group_3692
GCF_900984315.1_19944_7_147_genomic	group_5756
GCF_002250265.1_ASM225026v1_genomic	group_7816
GCF_900985515.1_8898_3_17_genomic	group_7917
GCF_000483625.1_SpyogGA03805v1.0_genomic	group_6129
GCF_002872275.1_ASM287227v1_genomic	group_8597
GCF_900984175.1_19944_7_130_genomic	group_7873
GCF_900994365.1_19944_8_170_genomic	group_7785
GCF_900984465.1_19944_7_160_genomic	group_5946
GCF_900984345.1_19944_7_15_genomic	group_2774
GCF_900983635.1_19944_6_157_genomic	group_2350
GCF_900995155.1_19944_8_83_genomic	group_8162
GCF_900987855.1_9262_7_74_genomic	group_7300
GCF_900983595.1_19944_6_153_genomic	group_4683
GCF_900992395.1_7368_8_88_genomic	group_5319
GCF_900986335.1_9262_5_20_genomic	group_6864
GCF_000630945.1_Stre_pyog_ABC020005887_V1_genomic	group_7063
GCF_900988955.1_8849_2_28_genomic	group_7889
GCF_900991565.1_7368_7_12_genomic	group_1014
GCF_900987765.1_9262_7_64_genomic	group_2128
GCF_900106445.1_SP_ISR1_genomic	group_5633
GCF_000629765.1_Stre_pyog_ABC020047959_V1_genomic	group_2413
GCF_900983775.1_19944_6_170_genomic	group_5633
GCF_002250265.1_ASM225026v1_genomic	group_6590
GCF_000499245.1_SpyogGA40884v1.0_genomic	group_2333
GCF_900994365.1_19944_8_170_genomic	group_7784
GCF_900985515.1_8898_3_17_genomic	group_8800
GCF_002872275.1_ASM287227v1_genomic	group_8596
GCF_900984465.1_19944_7_160_genomic	group_5945
GCF_900984315.1_19944_7_147_genomic	group_7998
GCF_900984175.1_19944_7_130_genomic	group_3373
GCF_900983635.1_19944_6_157_genomic	group_3868
GCF_900995155.1_19944_8_83_genomic	dnaD_2
GCF_000483625.1_SpyogGA03805v1.0_genomic	group_4032
GCF_900984345.1_19944_7_15_genomic	group_3802
GCF_900992395.1_7368_8_88_genomic	group_6754
GCF_900987855.1_9262_7_74_genomic	group_3369
GCF_000630945.1_Stre_pyog_ABC020005887_V1_genomic	group_2183
GCF_900983595.1_19944_6_153_genomic	group_4034
GCF_900986335.1_9262_5_20_genomic	group_5828
GCF_900988955.1_8849_2_28_genomic	group_3852
GCF_900983775.1_19944_6_170_genomic	dnaC_1
GCF_900991565.1_7368_7_12_genomic	group_7873
GCF_900106445.1_SP_ISR1_genomic	dnaC_1
GCF_900987765.1_9262_7_64_genomic	group_4779
GCF_900985515.1_8898_3_17_genomic	group_11809
GCF_900994365.1_19944_8_170_genomic	group_8627
GCF_002872275.1_ASM287227v1_genomic	group_3709
GCF_000629765.1_Stre_pyog_ABC020047959_V1_genomic	group_1765
GCF_002250265.1_ASM225026v1_genomic	group_4826
GCF_000499245.1_SpyogGA40884v1.0_genomic	group_6566
GCF_900984465.1_19944_7_160_genomic	group_2425
GCF_900983635.1_19944_6_157_genomic	group_7356
GCF_900995155.1_19944_8_83_genomic	group_5040
GCF_900984315.1_19944_7_147_genomic	group_7997
GCF_000483625.1_SpyogGA03805v1.0_genomic	group_8603
GCF_900987855.1_9262_7_74_genomic	group_7292
GCF_900984345.1_19944_7_15_genomic	group_10143
GCF_900984175.1_19944_7_130_genomic	group_7291
GCF_900983595.1_19944_6_153_genomic	group_6587
GCF_000630945.1_Stre_pyog_ABC020005887_V1_genomic	group_2188
GCF_900991565.1_7368_7_12_genomic	group_3368
GCF_900986335.1_9262_5_20_genomic	group_1469
GCF_900987765.1_9262_7_64_genomic	group_5190
GCF_900992395.1_7368_8_88_genomic	group_7227
GCF_900983775.1_19944_6_170_genomic	group_8620
GCF_900988955.1_8849_2_28_genomic	xerC
GCF_900985515.1_8898_3_17_genomic	xerC
GCF_002872275.1_ASM287227v1_genomic	group_7702
GCF_900106445.1_SP_ISR1_genomic	group_8620
GCF_000629765.1_Stre_pyog_ABC020047959_V1_genomic	group_7066
GCF_002250265.1_ASM225026v1_genomic	group_2019
GCF_900994365.1_19944_8_170_genomic	clpP_2
GCF_900984465.1_19944_7_160_genomic	group_3706
GCF_000499245.1_SpyogGA40884v1.0_genomic	group_5270
GCF_900983635.1_19944_6_157_genomic	group_5189
GCF_900984315.1_19944_7_147_genomic	group_9075
GCF_000483625.1_SpyogGA03805v1.0_genomic	group_6018
GCF_900995155.1_19944_8_83_genomic	group_5054
GCF_900987855.1_9262_7_74_genomic	group_5695
GCF_900984345.1_19944_7_15_genomic	group_7528
GCF_900987765.1_9262_7_64_genomic	lexA_2
GCF_000630945.1_Stre_pyog_ABC020005887_V1_genomic	group_6286
GCF_900991565.1_7368_7_12_genomic	group_7327
GCF_900983595.1_19944_6_153_genomic	group_1928
GCF_900106445.1_SP_ISR1_genomic	group_6553
GCF_900985515.1_8898_3_17_genomic	mutL
GCF_900984175.1_19944_7_130_genomic	group_5690
GCF_900983775.1_19944_6_170_genomic	group_6553
GCF_900986335.1_9262_5_20_genomic	group_10181
GCF_900988955.1_8849_2_28_genomic	mutL
GCF_000629765.1_Stre_pyog_ABC020047959_V1_genomic	group_1588
GCF_900992395.1_7368_8_88_genomic	noc
GCF_900984465.1_19944_7_160_genomic	group_5054
GCF_900994365.1_19944_8_170_genomic	group_7782
GCF_000499245.1_SpyogGA40884v1.0_genomic	group_8589
GCF_002250265.1_ASM225026v1_genomic	group_8110
GCF_002872275.1_ASM287227v1_genomic	group_6437
GCF_000483625.1_SpyogGA03805v1.0_genomic	group_4683
GCF_900983635.1_19944_6_157_genomic	lexA_1
GCF_900995155.1_19944_8_83_genomic	group_3706
GCF_900987855.1_9262_7_74_genomic	group_3838
GCF_900983595.1_19944_6_153_genomic	group_4294
GCF_000630945.1_Stre_pyog_ABC020005887_V1_genomic	group_6488
GCF_900987765.1_9262_7_64_genomic	xerC
GCF_900106445.1_SP_ISR1_genomic	group_5215
GCF_900984175.1_19944_7_130_genomic	group_3841
GCF_900984345.1_19944_7_15_genomic	group_7829
GCF_900991565.1_7368_7_12_genomic	group_8811
GCF_900988955.1_8849_2_28_genomic	mdtH
GCF_000629765.1_Stre_pyog_ABC020047959_V1_genomic	group_8679
GCF_900983775.1_19944_6_170_genomic	group_5215
GCF_900986335.1_9262_5_20_genomic	group_10182
GCF_000499245.1_SpyogGA40884v1.0_genomic	group_4611
GCF_002250265.1_ASM225026v1_genomic	group_9856
GCF_000483625.1_SpyogGA03805v1.0_genomic	group_4036
GCF_900994365.1_19944_8_170_genomic	group_8626
GCF_900992395.1_7368_8_88_genomic	noc
GCF_900984465.1_19944_7_160_genomic	group_5040
GCF_900995155.1_19944_8_83_genomic	group_2411
GCF_900983635.1_19944_6_157_genomic	proX
GCF_900984175.1_19944_7_130_genomic	group_2798
GCF_900984345.1_19944_7_15_genomic	group_2334
GCF_000630945.1_Stre_pyog_ABC020005887_V1_genomic	group_2152
GCF_900983595.1_19944_6_153_genomic	group_7063
GCF_002872275.1_ASM287227v1_genomic	group_4471
GCF_900987855.1_9262_7_74_genomic	group_2797
GCF_900991565.1_7368_7_12_genomic	group_5689
GCF_900106445.1_SP_ISR1_genomic	group_7820
GCF_900983775.1_19944_6_170_genomic	group_7820
GCF_900988955.1_8849_2_28_genomic	ruvA
GCF_900987765.1_9262_7_64_genomic	mutL
GCF_000629765.1_Stre_pyog_ABC020047959_V1_genomic	group_7249
GCF_002250265.1_ASM225026v1_genomic	group_4992
GCF_900986335.1_9262_5_20_genomic	group_7553
GCF_900994365.1_19944_8_170_genomic	group_6086
GCF_000499245.1_SpyogGA40884v1.0_genomic	group_1806
GCF_900984465.1_19944_7_160_genomic	dnaD_2
GCF_900992395.1_7368_8_88_genomic	group_3793
GCF_000483625.1_SpyogGA03805v1.0_genomic	group_6587
GCF_900983635.1_19944_6_157_genomic	xerC
GCF_900984175.1_19944_7_130_genomic	group_4441
GCF_900984345.1_19944_7_15_genomic	group_6565
GCF_000630945.1_Stre_pyog_ABC020005887_V1_genomic	group_4039
GCF_900995155.1_19944_8_83_genomic	group_5391
GCF_900983595.1_19944_6_153_genomic	group_2183
GCF_002872275.1_ASM287227v1_genomic	group_5276
GCF_900987855.1_9262_7_74_genomic	group_4444
GCF_900106445.1_SP_ISR1_genomic	group_8662
GCF_900991565.1_7368_7_12_genomic	group_3840
GCF_000629765.1_Stre_pyog_ABC020047959_V1_genomic	group_6609
GCF_900983775.1_19944_6_170_genomic	group_8621
GCF_002250265.1_ASM225026v1_genomic	group_4578
GCF_900986335.1_9262_5_20_genomic	group_8299
GCF_900988955.1_8849_2_28_genomic	group_2758
GCF_900994365.1_19944_8_170_genomic	group_8625
GCF_000483625.1_SpyogGA03805v1.0_genomic	group_1928
GCF_900983635.1_19944_6_157_genomic	mutL
GCF_900987765.1_9262_7_64_genomic	mdtH
GCF_900984465.1_19944_7_160_genomic	group_8843
GCF_000499245.1_SpyogGA40884v1.0_genomic	group_2165
GCF_900992395.1_7368_8_88_genomic	group_5952
GCF_900984175.1_19944_7_130_genomic	group_2238
GCF_000630945.1_Stre_pyog_ABC020005887_V1_genomic	group_2535
GCF_900984345.1_19944_7_15_genomic	group_5271
GCF_900995155.1_19944_8_83_genomic	group_6089
GCF_900983595.1_19944_6_153_genomic	group_2185
GCF_900991565.1_7368_7_12_genomic	group_2801
GCF_002250265.1_ASM225026v1_genomic	group_8557
GCF_900106445.1_SP_ISR1_genomic	group_1542
GCF_002872275.1_ASM287227v1_genomic	group_2294
GCF_900983775.1_19944_6_170_genomic	group_8622
GCF_900987855.1_9262_7_74_genomic	group_2239
GCF_900988955.1_8849_2_28_genomic	cinA
GCF_000629765.1_Stre_pyog_ABC020047959_V1_genomic	group_8678
GCF_000483625.1_SpyogGA03805v1.0_genomic	group_4294
GCF_900984465.1_19944_7_160_genomic	group_7018
GCF_900987765.1_9262_7_64_genomic	ruvA
GCF_900994365.1_19944_8_170_genomic	group_7781
GCF_900992395.1_7368_8_88_genomic	group_3262
GCF_000499245.1_SpyogGA40884v1.0_genomic	group_4430
GCF_900983635.1_19944_6_157_genomic	mdtH
GCF_900984175.1_19944_7_130_genomic	group_4135
GCF_900983595.1_19944_6_153_genomic	group_6286
GCF_900984345.1_19944_7_15_genomic	group_3783
GCF_000630945.1_Stre_pyog_ABC020005887_V1_genomic	group_3250
GCF_002250265.1_ASM225026v1_genomic	group_5923
GCF_900995155.1_19944_8_83_genomic	group_2528
GCF_900106445.1_SP_ISR1_genomic	group_4080
GCF_900991565.1_7368_7_12_genomic	group_4443
GCF_900983775.1_19944_6_170_genomic	group_11320
GCF_000483625.1_SpyogGA03805v1.0_genomic	group_7063
GCF_002872275.1_ASM287227v1_genomic	group_3274
GCF_000629765.1_Stre_pyog_ABC020047959_V1_genomic	group_7842
GCF_900987855.1_9262_7_74_genomic	group_4130
GCF_900992395.1_7368_8_88_genomic	group_2109
GCF_900983635.1_19944_6_157_genomic	ruvA
GCF_900984465.1_19944_7_160_genomic	group_4688
GCF_000499245.1_SpyogGA40884v1.0_genomic	group_9403
GCF_900987765.1_9262_7_64_genomic	group_2758
GCF_900994365.1_19944_8_170_genomic	group_7780
GCF_900984175.1_19944_7_130_genomic	group_8711
GCF_900983595.1_19944_6_153_genomic	group_6488
GCF_900995155.1_19944_8_83_genomic	group_8204
GCF_000630945.1_Stre_pyog_ABC020005887_V1_genomic	group_2160
GCF_900984345.1_19944_7_15_genomic	group_10588
GCF_900983775.1_19944_6_170_genomic	group_897
GCF_002250265.1_ASM225026v1_genomic	group_8558
GCF_900991565.1_7368_7_12_genomic	group_2228
GCF_900106445.1_SP_ISR1_genomic	group_6083
GCF_002872275.1_ASM287227v1_genomic	group_3546
GCF_000629765.1_Stre_pyog_ABC020047959_V1_genomic	group_8677
GCF_900987855.1_9262_7_74_genomic	group_7583
GCF_000483625.1_SpyogGA03805v1.0_genomic	group_2183
GCF_900992395.1_7368_8_88_genomic	group_6143
GCF_000499245.1_SpyogGA40884v1.0_genomic	group_1537
GCF_900987765.1_9262_7_64_genomic	cinA
GCF_900984175.1_19944_7_130_genomic	group_5262
GCF_900984465.1_19944_7_160_genomic	group_5489
GCF_900994365.1_19944_8_170_genomic	group_7174
GCF_900983595.1_19944_6_153_genomic	group_2151
GCF_900984345.1_19944_7_15_genomic	group_2106
GCF_900995155.1_19944_8_83_genomic	group_6843
GCF_900983635.1_19944_6_157_genomic	group_2758
GCF_000630945.1_Stre_pyog_ABC020005887_V1_genomic	group_1589
GCF_002250265.1_ASM225026v1_genomic	group_3004
GCF_900983775.1_19944_6_170_genomic	group_4080
GCF_900987855.1_9262_7_74_genomic	hhaIM
GCF_002872275.1_ASM287227v1_genomic	group_7695
GCF_900106445.1_SP_ISR1_genomic	group_5219
GCF_900991565.1_7368_7_12_genomic	group_4129
GCF_000629765.1_Stre_pyog_ABC020047959_V1_genomic	group_8676
GCF_900987765.1_9262_7_64_genomic	recA
GCF_900992395.1_7368_8_88_genomic	group_863
GCF_000483625.1_SpyogGA03805v1.0_genomic	group_2183
GCF_900984175.1_19944_7_130_genomic	group_5682
GCF_000499245.1_SpyogGA40884v1.0_genomic	group_4083
GCF_900983595.1_19944_6_153_genomic	group_6843
GCF_900994365.1_19944_8_170_genomic	group_8624
GCF_900984465.1_19944_7_160_genomic	group_8576
GCF_900984345.1_19944_7_15_genomic	group_2087
GCF_900983775.1_19944_6_170_genomic	group_6083
GCF_900995155.1_19944_8_83_genomic	group_5259
GCF_002250265.1_ASM225026v1_genomic	group_5462
GCF_000630945.1_Stre_pyog_ABC020005887_V1_genomic	group_1764
GCF_900983635.1_19944_6_157_genomic	cinA
GCF_900991565.1_7368_7_12_genomic	group_3962
GCF_900987855.1_9262_7_74_genomic	group_10917
GCF_900987765.1_9262_7_64_genomic	spxA_2
GCF_002872275.1_ASM287227v1_genomic	group_8588
GCF_900106445.1_SP_ISR1_genomic	group_7777
GCF_000629765.1_Stre_pyog_ABC020047959_V1_genomic	group_6588
GCF_000483625.1_SpyogGA03805v1.0_genomic	group_6488
GCF_900992395.1_7368_8_88_genomic	group_3010
GCF_000499245.1_SpyogGA40884v1.0_genomic	group_1994
GCF_900983595.1_19944_6_153_genomic	group_8204
GCF_900994365.1_19944_8_170_genomic	group_7779
GCF_900984175.1_19944_7_130_genomic	group_5681
GCF_900984345.1_19944_7_15_genomic	group_871
GCF_900983775.1_19944_6_170_genomic	group_7774
GCF_900984465.1_19944_7_160_genomic	group_8574
GCF_900995155.1_19944_8_83_genomic	group_5685
GCF_002250265.1_ASM225026v1_genomic	group_3665
GCF_000630945.1_Stre_pyog_ABC020005887_V1_genomic	group_2413
GCF_900983635.1_19944_6_157_genomic	recA
GCF_000629765.1_Stre_pyog_ABC020047959_V1_genomic	group_6488
GCF_900106445.1_SP_ISR1_genomic	group_4340
GCF_900987855.1_9262_7_74_genomic	group_10918
GCF_900991565.1_7368_7_12_genomic	dpnA
GCF_002872275.1_ASM287227v1_genomic	group_5042
GCF_900987765.1_9262_7_64_genomic	group_7760
GCF_000483625.1_SpyogGA03805v1.0_genomic	group_5647
GCF_900994365.1_19944_8_170_genomic	group_7778
GCF_900992395.1_7368_8_88_genomic	group_11683
GCF_000499245.1_SpyogGA40884v1.0_genomic	group_2086
GCF_900983595.1_19944_6_153_genomic	group_2528
GCF_900984175.1_19944_7_130_genomic	group_3546
GCF_900984465.1_19944_7_160_genomic	group_3029
GCF_900984345.1_19944_7_15_genomic	group_4389
GCF_900983775.1_19944_6_170_genomic	group_6555
GCF_900995155.1_19944_8_83_genomic	group_5676
GCF_000630945.1_Stre_pyog_ABC020005887_V1_genomic	group_3693
GCF_900983635.1_19944_6_157_genomic	spxA_2
GCF_900106445.1_SP_ISR1_genomic	group_8623
GCF_000629765.1_Stre_pyog_ABC020047959_V1_genomic	group_6286
GCF_002250265.1_ASM225026v1_genomic	group_10064
GCF_000483625.1_SpyogGA03805v1.0_genomic	group_2528
GCF_002872275.1_ASM287227v1_genomic	dnaD_2
GCF_900991565.1_7368_7_12_genomic	group_8809
GCF_900987765.1_9262_7_64_genomic	yrrK
GCF_900987855.1_9262_7_74_genomic	group_5685
GCF_900994365.1_19944_8_170_genomic	group_8623
GCF_900983595.1_19944_6_153_genomic	group_3249
GCF_900992395.1_7368_8_88_genomic	group_7297
GCF_000499245.1_SpyogGA40884v1.0_genomic	group_858
GCF_900984465.1_19944_7_160_genomic	group_4848
GCF_900984175.1_19944_7_130_genomic	group_4142
GCF_900984345.1_19944_7_15_genomic	group_1778
GCF_900983775.1_19944_6_170_genomic	group_7777
GCF_900106445.1_SP_ISR1_genomic	group_7778
GCF_900983635.1_19944_6_157_genomic	group_7760
GCF_000629765.1_Stre_pyog_ABC020047959_V1_genomic	group_2184
GCF_000630945.1_Stre_pyog_ABC020005887_V1_genomic	group_5057
GCF_900987855.1_9262_7_74_genomic	group_5676
GCF_002250265.1_ASM225026v1_genomic	group_6258
GCF_900987765.1_9262_7_64_genomic	group_7759
GCF_000483625.1_SpyogGA03805v1.0_genomic	group_3251
GCF_900991565.1_7368_7_12_genomic	group_5684
GCF_900995155.1_19944_8_83_genomic	group_4834
GCF_900994365.1_19944_8_170_genomic	group_4340
GCF_900983595.1_19944_6_153_genomic	group_6089
GCF_002872275.1_ASM287227v1_genomic	group_7018
GCF_900992395.1_7368_8_88_genomic	group_2085
GCF_000499245.1_SpyogGA40884v1.0_genomic	group_4387
GCF_900984465.1_19944_7_160_genomic	group_1627
GCF_900984345.1_19944_7_15_genomic	group_1778
GCF_900984175.1_19944_7_130_genomic	group_9122
GCF_900106445.1_SP_ISR1_genomic	group_7779
GCF_900983775.1_19944_6_170_genomic	group_4337
GCF_900983635.1_19944_6_157_genomic	yrrK
GCF_000630945.1_Stre_pyog_ABC020005887_V1_genomic	group_5043
GCF_000629765.1_Stre_pyog_ABC020047959_V1_genomic	group_2183
GCF_900994365.1_19944_8_170_genomic	group_7777
GCF_000483625.1_SpyogGA03805v1.0_genomic	group_5946
GCF_900987855.1_9262_7_74_genomic	group_4834
GCF_900995155.1_19944_8_83_genomic	group_4435
GCF_002250265.1_ASM225026v1_genomic	group_5467
GCF_900991565.1_7368_7_12_genomic	group_5675
GCF_900987765.1_9262_7_64_genomic	group_3509
GCF_900992395.1_7368_8_88_genomic	group_862
GCF_900983595.1_19944_6_153_genomic	group_5391
GCF_002872275.1_ASM287227v1_genomic	group_4688
GCF_900984345.1_19944_7_15_genomic	group_7368
GCF_000499245.1_SpyogGA40884v1.0_genomic	group_5254
GCF_900984465.1_19944_7_160_genomic	group_6181
GCF_900984175.1_19944_7_130_genomic	group_4471
GCF_000629765.1_Stre_pyog_ABC020047959_V1_genomic	group_7063
GCF_000630945.1_Stre_pyog_ABC020005887_V1_genomic	group_7326
GCF_900983635.1_19944_6_157_genomic	group_7759
GCF_900983775.1_19944_6_170_genomic	group_8623
GCF_900106445.1_SP_ISR1_genomic	group_8624
GCF_900994365.1_19944_8_170_genomic	group_5219
GCF_000483625.1_SpyogGA03805v1.0_genomic	group_5945
GCF_900995155.1_19944_8_83_genomic	group_4465
GCF_900987855.1_9262_7_74_genomic	group_4435
GCF_900987765.1_9262_7_64_genomic	group_4067
GCF_002250265.1_ASM225026v1_genomic	group_5813
GCF_900992395.1_7368_8_88_genomic	group_6098
GCF_900991565.1_7368_7_12_genomic	group_4834
GCF_900983595.1_19944_6_153_genomic	group_2411
GCF_000499245.1_SpyogGA40884v1.0_genomic	group_1776
GCF_002872275.1_ASM287227v1_genomic	group_5489
GCF_900984465.1_19944_7_160_genomic	group_4608
GCF_900984175.1_19944_7_130_genomic	group_6437
GCF_900983635.1_19944_6_157_genomic	group_3509
GCF_900983775.1_19944_6_170_genomic	group_7778
GCF_900984345.1_19944_7_15_genomic	group_7238
GCF_000630945.1_Stre_pyog_ABC020005887_V1_genomic	group_8843
GCF_900994365.1_19944_8_170_genomic	group_6083
GCF_000629765.1_Stre_pyog_ABC020047959_V1_genomic	group_4294
GCF_900106445.1_SP_ISR1_genomic	group_7174
GCF_900995155.1_19944_8_83_genomic	group_5672
GCF_900992395.1_7368_8_88_genomic	group_2198
GCF_002250265.1_ASM225026v1_genomic	group_4096
GCF_000483625.1_SpyogGA03805v1.0_genomic	group_5650
GCF_900991565.1_7368_7_12_genomic	group_4435
GCF_900987765.1_9262_7_64_genomic	nrdD_2
GCF_900987855.1_9262_7_74_genomic	group_4469
GCF_900983595.1_19944_6_153_genomic	group_3706
GCF_000499245.1_SpyogGA40884v1.0_genomic	group_7330
GCF_002872275.1_ASM287227v1_genomic	group_8576
GCF_900983775.1_19944_6_170_genomic	group_7779
GCF_900984465.1_19944_7_160_genomic	group_3840
GCF_900106445.1_SP_ISR1_genomic	group_7780
GCF_000630945.1_Stre_pyog_ABC020005887_V1_genomic	group_7018
GCF_900984345.1_19944_7_15_genomic	radD
GCF_000629765.1_Stre_pyog_ABC020047959_V1_genomic	group_1928
GCF_900994365.1_19944_8_170_genomic	group_4080
GCF_900995155.1_19944_8_83_genomic	group_1924
GCF_000483625.1_SpyogGA03805v1.0_genomic	group_3707
GCF_002250265.1_ASM225026v1_genomic	group_10065
GCF_900992395.1_7368_8_88_genomic	group_7977
GCF_900983595.1_19944_6_153_genomic	group_5054
GCF_900991565.1_7368_7_12_genomic	group_4469
GCF_900987855.1_9262_7_74_genomic	group_5672
GCF_000499245.1_SpyogGA40884v1.0_genomic	group_7239
GCF_900983775.1_19944_6_170_genomic	group_8624
GCF_002872275.1_ASM287227v1_genomic	group_8574
GCF_900984465.1_19944_7_160_genomic	group_5691
GCF_000629765.1_Stre_pyog_ABC020047959_V1_genomic	group_6587
GCF_900984345.1_19944_7_15_genomic	group_8668
GCF_000630945.1_Stre_pyog_ABC020005887_V1_genomic	group_4688
GCF_900106445.1_SP_ISR1_genomic	group_7781
GCF_900995155.1_19944_8_83_genomic	group_6154
GCF_002250265.1_ASM225026v1_genomic	group_6227
GCF_900994365.1_19944_8_170_genomic	group_1542
GCF_000483625.1_SpyogGA03805v1.0_genomic	group_5064
GCF_900992395.1_7368_8_88_genomic	group_4811
GCF_000499245.1_SpyogGA40884v1.0_genomic	group_3582
GCF_900983595.1_19944_6_153_genomic	group_5040
GCF_900987855.1_9262_7_74_genomic	group_1924
GCF_900991565.1_7368_7_12_genomic	group_5672
GCF_900983775.1_19944_6_170_genomic	group_7174
GCF_000629765.1_Stre_pyog_ABC020047959_V1_genomic	group_4036
GCF_900984465.1_19944_7_160_genomic	group_8811
GCF_900984345.1_19944_7_15_genomic	group_4810
GCF_002872275.1_ASM287227v1_genomic	group_3029
GCF_000630945.1_Stre_pyog_ABC020005887_V1_genomic	group_7834
GCF_900106445.1_SP_ISR1_genomic	group_8625
GCF_900995155.1_19944_8_83_genomic	group_8704
GCF_900994365.1_19944_8_170_genomic	group_8662
GCF_002250265.1_ASM225026v1_genomic	group_10066
GCF_900992395.1_7368_8_88_genomic	group_4815
GCF_000483625.1_SpyogGA03805v1.0_genomic	group_5043
GCF_900987855.1_9262_7_74_genomic	group_6155
GCF_900983595.1_19944_6_153_genomic	dnaD_2
GCF_000499245.1_SpyogGA40884v1.0_genomic	group_8667
GCF_900991565.1_7368_7_12_genomic	group_8807
GCF_900983775.1_19944_6_170_genomic	group_7780
GCF_900984345.1_19944_7_15_genomic	group_4814
GCF_000629765.1_Stre_pyog_ABC020047959_V1_genomic	group_4683
GCF_000630945.1_Stre_pyog_ABC020005887_V1_genomic	group_5489
GCF_002872275.1_ASM287227v1_genomic	group_4848
GCF_900995155.1_19944_8_83_genomic	group_6646
GCF_900106445.1_SP_ISR1_genomic	group_6086
GCF_900984465.1_19944_7_160_genomic	group_7327
GCF_900994365.1_19944_8_170_genomic	group_7820
GCF_002250265.1_ASM225026v1_genomic	group_898
GCF_900992395.1_7368_8_88_genomic	group_8658
GCF_900983595.1_19944_6_153_genomic	group_5129
GCF_900987855.1_9262_7_74_genomic	group_8704
GCF_000483625.1_SpyogGA03805v1.0_genomic	group_5499
GCF_000499245.1_SpyogGA40884v1.0_genomic	group_7830
GCF_900991565.1_7368_7_12_genomic	group_6155
GCF_900983775.1_19944_6_170_genomic	group_7781
GCF_900984345.1_19944_7_15_genomic	group_8658
GCF_000629765.1_Stre_pyog_ABC020047959_V1_genomic	group_6017
GCF_900995155.1_19944_8_83_genomic	group_7867
GCF_002872275.1_ASM287227v1_genomic	group_1627
GCF_900106445.1_SP_ISR1_genomic	group_8626
GCF_900984465.1_19944_7_160_genomic	group_3368
GCF_900994365.1_19944_8_170_genomic	group_5215
GCF_002250265.1_ASM225026v1_genomic	group_6142
GCF_000630945.1_Stre_pyog_ABC020005887_V1_genomic	group_8576
GCF_000483625.1_SpyogGA03805v1.0_genomic	group_5129
GCF_900983595.1_19944_6_153_genomic	group_4689
GCF_900987855.1_9262_7_74_genomic	group_6647
GCF_900992395.1_7368_8_88_genomic	group_4820
GCF_900991565.1_7368_7_12_genomic	group_8704
GCF_000499245.1_SpyogGA40884v1.0_genomic	group_3571
GCF_000629765.1_Stre_pyog_ABC020047959_V1_genomic	group_8603
GCF_900984345.1_19944_7_15_genomic	group_4817
GCF_900106445.1_SP_ISR1_genomic	group_7782
GCF_900983775.1_19944_6_170_genomic	group_8625
GCF_002872275.1_ASM287227v1_genomic	group_6181
GCF_900994365.1_19944_8_170_genomic	group_6553
GCF_900984465.1_19944_7_160_genomic	group_7873
GCF_900995155.1_19944_8_83_genomic	group_6640
GCF_900987855.1_9262_7_74_genomic	group_7868
GCF_002250265.1_ASM225026v1_genomic	group_2110
GCF_000630945.1_Stre_pyog_ABC020005887_V1_genomic	group_8574
GCF_900983595.1_19944_6_153_genomic	group_6020
GCF_000483625.1_SpyogGA03805v1.0_genomic	group_4689
GCF_000499245.1_SpyogGA40884v1.0_genomic	group_2013
GCF_900991565.1_7368_7_12_genomic	group_6647
GCF_900992395.1_7368_8_88_genomic	group_4454
GCF_000629765.1_Stre_pyog_ABC020047959_V1_genomic	group_4032
GCF_002872275.1_ASM287227v1_genomic	group_4608
GCF_900984345.1_19944_7_15_genomic	group_5250
GCF_900983775.1_19944_6_170_genomic	group_6086
GCF_900984465.1_19944_7_160_genomic	group_1014
GCF_900994365.1_19944_8_170_genomic	group_8620
GCF_900106445.1_SP_ISR1_genomic	clpP_2
GCF_000630945.1_Stre_pyog_ABC020005887_V1_genomic	group_6680
GCF_900987855.1_9262_7_74_genomic	group_6638
GCF_900983595.1_19944_6_153_genomic	group_8605
GCF_900995155.1_19944_8_83_genomic	group_6635
GCF_000483625.1_SpyogGA03805v1.0_genomic	group_6020
GCF_000499245.1_SpyogGA40884v1.0_genomic	group_4692
GCF_900991565.1_7368_7_12_genomic	group_7868
GCF_000629765.1_Stre_pyog_ABC020047959_V1_genomic	group_6129
GCF_900992395.1_7368_8_88_genomic	group_3375
GCF_900984345.1_19944_7_15_genomic	group_2777
GCF_000630945.1_Stre_pyog_ABC020005887_V1_genomic	group_6137
GCF_900987855.1_9262_7_74_genomic	group_6633
GCF_900983775.1_19944_6_170_genomic	group_8626
GCF_900106445.1_SP_ISR1_genomic	group_8627
GCF_900984465.1_19944_7_160_genomic	group_1019
GCF_900994365.1_19944_8_170_genomic	dnaC_1
GCF_002872275.1_ASM287227v1_genomic	group_7082
GCF_900995155.1_19944_8_83_genomic	group_7283
GCF_900983595.1_19944_6_153_genomic	lexA
GCF_000483625.1_SpyogGA03805v1.0_genomic	group_8605
GCF_900991565.1_7368_7_12_genomic	group_6638
GCF_000629765.1_Stre_pyog_ABC020047959_V1_genomic	group_3298
GCF_900984345.1_19944_7_15_genomic	group_3570
GCF_000499245.1_SpyogGA40884v1.0_genomic	group_9404
GCF_900992395.1_7368_8_88_genomic	group_4800
GCF_000630945.1_Stre_pyog_ABC020005887_V1_genomic	group_6682
GCF_900983775.1_19944_6_170_genomic	group_7782
GCF_900106445.1_SP_ISR1_genomic	group_7784
GCF_002872275.1_ASM287227v1_genomic	group_7079
GCF_900984465.1_19944_7_160_genomic	group_5711
GCF_900994365.1_19944_8_170_genomic	group_5633
GCF_900987855.1_9262_7_74_genomic	group_7284
GCF_900983595.1_19944_6_153_genomic	group_7082
GCF_900995155.1_19944_8_83_genomic	group_5667
GCF_000483625.1_SpyogGA03805v1.0_genomic	lexA
GCF_900991565.1_7368_7_12_genomic	group_6633
GCF_900992395.1_7368_8_88_genomic	group_4691
GCF_000499245.1_SpyogGA40884v1.0_genomic	group_9405
GCF_900983775.1_19944_6_170_genomic	clpP_2
GCF_900106445.1_SP_ISR1_genomic	group_7785
GCF_900984345.1_19944_7_15_genomic	group_2012
GCF_000629765.1_Stre_pyog_ABC020047959_V1_genomic	group_6485
GCF_002872275.1_ASM287227v1_genomic	group_8605
GCF_000630945.1_Stre_pyog_ABC020005887_V1_genomic	group_6685
GCF_900994365.1_19944_8_170_genomic	group_7082
GCF_900984465.1_19944_7_160_genomic	group_5128
GCF_900983595.1_19944_6_153_genomic	xerD
GCF_900995155.1_19944_8_83_genomic	group_6624
GCF_900987855.1_9262_7_74_genomic	group_5667
GCF_000483625.1_SpyogGA03805v1.0_genomic	group_7082
GCF_900991565.1_7368_7_12_genomic	group_7284
GCF_900983775.1_19944_6_170_genomic	group_8627
GCF_900106445.1_SP_ISR1_genomic	group_7175
GCF_900992395.1_7368_8_88_genomic	group_11684
GCF_900984345.1_19944_7_15_genomic	group_5249
GCF_000630945.1_Stre_pyog_ABC020005887_V1_genomic	group_7920
GCF_900984465.1_19944_7_160_genomic	group_7925
GCF_000499245.1_SpyogGA40884v1.0_genomic	group_7477
GCF_002872275.1_ASM287227v1_genomic	group_6020
GCF_900994365.1_19944_8_170_genomic	lexA
GCF_900995155.1_19944_8_83_genomic	group_1865
GCF_900987855.1_9262_7_74_genomic	group_6624
GCF_900991565.1_7368_7_12_genomic	group_5667
GCF_000483625.1_SpyogGA03805v1.0_genomic	xerD
GCF_900983775.1_19944_6_170_genomic	group_7784
GCF_900984345.1_19944_7_15_genomic	group_4399
GCF_900992395.1_7368_8_88_genomic	group_11685
GCF_000499245.1_SpyogGA40884v1.0_genomic	group_3028
GCF_000630945.1_Stre_pyog_ABC020005887_V1_genomic	group_6656
GCF_002872275.1_ASM287227v1_genomic	group_8818
GCF_900984465.1_19944_7_160_genomic	group_8812
GCF_900994365.1_19944_8_170_genomic	group_8605
GCF_900987855.1_9262_7_74_genomic	group_1865
GCF_900995155.1_19944_8_83_genomic	group_1873
GCF_900106445.1_SP_ISR1_genomic	group_8628
GCF_900991565.1_7368_7_12_genomic	group_6624
GCF_900983775.1_19944_6_170_genomic	group_9883
GCF_900992395.1_7368_8_88_genomic	group_9405
GCF_002872275.1_ASM287227v1_genomic	group_2020
GCF_000630945.1_Stre_pyog_ABC020005887_V1_genomic	xerD
GCF_000499245.1_SpyogGA40884v1.0_genomic	group_5256
GCF_900984345.1_19944_7_15_genomic	group_5256
GCF_900995155.1_19944_8_83_genomic	group_6147
GCF_900994365.1_19944_8_170_genomic	group_6020
GCF_900987855.1_9262_7_74_genomic	group_6148
GCF_900106445.1_SP_ISR1_genomic	group_7176
GCF_900992395.1_7368_8_88_genomic	group_7477
GCF_900984465.1_19944_7_160_genomic	group_8813
GCF_900983775.1_19944_6_170_genomic	group_7175
GCF_900991565.1_7368_7_12_genomic	group_1865
GCF_002872275.1_ASM287227v1_genomic	group_8820
GCF_000499245.1_SpyogGA40884v1.0_genomic	group_7181
GCF_900987855.1_9262_7_74_genomic	group_1170
GCF_900984345.1_19944_7_15_genomic	group_7244
GCF_900994365.1_19944_8_170_genomic	group_4689
GCF_900995155.1_19944_8_83_genomic	group_1173
GCF_900983775.1_19944_6_170_genomic	group_8628
GCF_002872275.1_ASM287227v1_genomic	group_8822
GCF_900992395.1_7368_8_88_genomic	group_6432
GCF_900991565.1_7368_7_12_genomic	group_6148
GCF_900984465.1_19944_7_160_genomic	group_7328
GCF_900995155.1_19944_8_83_genomic	group_2215
GCF_000499245.1_SpyogGA40884v1.0_genomic	group_3876
GCF_900106445.1_SP_ISR1_genomic	group_8630
GCF_900987855.1_9262_7_74_genomic	group_685
GCF_900994365.1_19944_8_170_genomic	group_5129
GCF_900984345.1_19944_7_15_genomic	group_8806
GCF_900984465.1_19944_7_160_genomic	group_7329
GCF_900992395.1_7368_8_88_genomic	group_4848
GCF_900995155.1_19944_8_83_genomic	group_224
GCF_900983775.1_19944_6_170_genomic	group_7176
GCF_900106445.1_SP_ISR1_genomic	group_7177
GCF_002872275.1_ASM287227v1_genomic	group_8824
GCF_900987855.1_9262_7_74_genomic	group_5215
GCF_000499245.1_SpyogGA40884v1.0_genomic	group_7897
GCF_900991565.1_7368_7_12_genomic	group_1171
GCF_900984345.1_19944_7_15_genomic	group_6677
GCF_900994365.1_19944_8_170_genomic	group_5499
GCF_900106445.1_SP_ISR1_genomic	group_8663
GCF_900992395.1_7368_8_88_genomic	group_1628
GCF_000499245.1_SpyogGA40884v1.0_genomic	group_6749
GCF_900987855.1_9262_7_74_genomic	group_7820
GCF_900983775.1_19944_6_170_genomic	group_8032
GCF_900984465.1_19944_7_160_genomic	group_7257
GCF_900995155.1_19944_8_83_genomic	group_4413
GCF_002872275.1_ASM287227v1_genomic	group_6573
GCF_900987855.1_9262_7_74_genomic	group_8621
GCF_000499245.1_SpyogGA40884v1.0_genomic	group_5641
GCF_900984465.1_19944_7_160_genomic	group_6159
GCF_900995155.1_19944_8_83_genomic	group_510
GCF_900984345.1_19944_7_15_genomic	group_3877
GCF_900994365.1_19944_8_170_genomic	group_5040
GCF_900992395.1_7368_8_88_genomic	group_6188
GCF_900106445.1_SP_ISR1_genomic	group_6557
GCF_900983775.1_19944_6_170_genomic	group_7177
GCF_900987855.1_9262_7_74_genomic	group_3563
GCF_002872275.1_ASM287227v1_genomic	group_8825
GCF_000499245.1_SpyogGA40884v1.0_genomic	group_7840
GCF_900984465.1_19944_7_160_genomic	group_5715
GCF_900984345.1_19944_7_15_genomic	group_5642
GCF_900992395.1_7368_8_88_genomic	xerD
GCF_900106445.1_SP_ISR1_genomic	group_6558
GCF_900994365.1_19944_8_170_genomic	group_5054
GCF_900983775.1_19944_6_170_genomic	group_6557
GCF_002872275.1_ASM287227v1_genomic	group_4351
GCF_900987855.1_9262_7_74_genomic	group_9094
GCF_900106445.1_SP_ISR1_genomic	group_3298
GCF_900984345.1_19944_7_15_genomic	group_7840
GCF_000499245.1_SpyogGA40884v1.0_genomic	group_8636
GCF_900983775.1_19944_6_170_genomic	group_6558
GCF_002872275.1_ASM287227v1_genomic	group_897
GCF_900987855.1_9262_7_74_genomic	group_4351
GCF_900994365.1_19944_8_170_genomic	group_3692
GCF_900106445.1_SP_ISR1_genomic	group_6129
GCF_000499245.1_SpyogGA40884v1.0_genomic	xerD
GCF_900987855.1_9262_7_74_genomic	group_897
GCF_002872275.1_ASM287227v1_genomic	group_3331
GCF_900983775.1_19944_6_170_genomic	group_769
GCF_900984345.1_19944_7_15_genomic	group_8636
GCF_900106445.1_SP_ISR1_genomic	group_4032
GCF_900994365.1_19944_8_170_genomic	group_2413
GCF_900106445.1_SP_ISR1_genomic	group_8603
GCF_900984345.1_19944_7_15_genomic	group_4400
GCF_900987855.1_9262_7_74_genomic	group_4080
GCF_002872275.1_ASM287227v1_genomic	group_1377
GCF_900983775.1_19944_6_170_genomic	group_8454
GCF_900994365.1_19944_8_170_genomic	group_1765
GCF_900106445.1_SP_ISR1_genomic	group_6017
GCF_002872275.1_ASM287227v1_genomic	group_5965
GCF_900987855.1_9262_7_74_genomic	group_6083
GCF_900106445.1_SP_ISR1_genomic	group_4683
GCF_900994365.1_19944_8_170_genomic	group_7066
GCF_900987855.1_9262_7_74_genomic	group_7774
GCF_002872275.1_ASM287227v1_genomic	group_6159
GCF_900987855.1_9262_7_74_genomic	group_6555
GCF_900106445.1_SP_ISR1_genomic	group_4036
GCF_900994365.1_19944_8_170_genomic	group_1588
GCF_002872275.1_ASM287227v1_genomic	group_7257
GCF_900987855.1_9262_7_74_genomic	group_7777
GCF_900994365.1_19944_8_170_genomic	group_8679
GCF_900106445.1_SP_ISR1_genomic	group_6587
GCF_900987855.1_9262_7_74_genomic	group_4337
GCF_002872275.1_ASM287227v1_genomic	group_7873
GCF_900994365.1_19944_8_170_genomic	group_7249
GCF_900106445.1_SP_ISR1_genomic	group_1928
GCF_002872275.1_ASM287227v1_genomic	group_3368
GCF_900987855.1_9262_7_74_genomic	group_8623
GCF_900994365.1_19944_8_170_genomic	group_6609
GCF_900106445.1_SP_ISR1_genomic	group_4294
GCF_002872275.1_ASM287227v1_genomic	group_7327
GCF_900987855.1_9262_7_74_genomic	group_7778
GCF_900994365.1_19944_8_170_genomic	group_8678
GCF_900106445.1_SP_ISR1_genomic	group_7063
GCF_002872275.1_ASM287227v1_genomic	group_8811
GCF_900987855.1_9262_7_74_genomic	group_7779
GCF_900106445.1_SP_ISR1_genomic	group_2183
GCF_900994365.1_19944_8_170_genomic	group_7842
GCF_002872275.1_ASM287227v1_genomic	group_5694
GCF_900987855.1_9262_7_74_genomic	group_8624
GCF_900994365.1_19944_8_170_genomic	group_8677
GCF_900106445.1_SP_ISR1_genomic	group_2184
GCF_002872275.1_ASM287227v1_genomic	group_3840
GCF_002872275.1_ASM287227v1_genomic	group_2801
GCF_900987855.1_9262_7_74_genomic	group_7174
GCF_900994365.1_19944_8_170_genomic	group_8676
GCF_900106445.1_SP_ISR1_genomic	group_6286
GCF_900987855.1_9262_7_74_genomic	group_7780
GCF_002872275.1_ASM287227v1_genomic	group_4443
GCF_900994365.1_19944_8_170_genomic	group_6588
GCF_900106445.1_SP_ISR1_genomic	group_6488
GCF_900994365.1_19944_8_170_genomic	group_6488
GCF_900106445.1_SP_ISR1_genomic	group_6588
GCF_900987855.1_9262_7_74_genomic	group_7781
GCF_002872275.1_ASM287227v1_genomic	group_2228
GCF_900994365.1_19944_8_170_genomic	group_6286
GCF_900987855.1_9262_7_74_genomic	group_8625
GCF_002872275.1_ASM287227v1_genomic	group_4129
GCF_900106445.1_SP_ISR1_genomic	group_8676
GCF_002872275.1_ASM287227v1_genomic	group_3962
GCF_900987855.1_9262_7_74_genomic	group_6086
GCF_900994365.1_19944_8_170_genomic	group_2184
GCF_900106445.1_SP_ISR1_genomic	group_8677
GCF_002872275.1_ASM287227v1_genomic	group_2234
GCF_900106445.1_SP_ISR1_genomic	group_7842
GCF_900994365.1_19944_8_170_genomic	group_2183
GCF_900987855.1_9262_7_74_genomic	group_8626
GCF_002872275.1_ASM287227v1_genomic	group_2235
GCF_900994365.1_19944_8_170_genomic	group_7063
GCF_900987855.1_9262_7_74_genomic	group_7782
GCF_900106445.1_SP_ISR1_genomic	group_8678
GCF_002872275.1_ASM287227v1_genomic	group_5675
GCF_900994365.1_19944_8_170_genomic	group_4294
GCF_002872275.1_ASM287227v1_genomic	group_4834
GCF_900106445.1_SP_ISR1_genomic	group_6609
GCF_900987855.1_9262_7_74_genomic	clpP_2
GCF_002872275.1_ASM287227v1_genomic	group_4435
GCF_900994365.1_19944_8_170_genomic	group_1928
GCF_002872275.1_ASM287227v1_genomic	group_4469
GCF_900106445.1_SP_ISR1_genomic	group_7249
GCF_900987855.1_9262_7_74_genomic	group_8627
GCF_900994365.1_19944_8_170_genomic	group_6587
GCF_900106445.1_SP_ISR1_genomic	group_8679
GCF_002872275.1_ASM287227v1_genomic	group_5672
GCF_900987855.1_9262_7_74_genomic	group_7784
GCF_900994365.1_19944_8_170_genomic	group_4036
GCF_002872275.1_ASM287227v1_genomic	group_8807
GCF_900106445.1_SP_ISR1_genomic	group_1588
GCF_900994365.1_19944_8_170_genomic	group_4683
GCF_002872275.1_ASM287227v1_genomic	group_6155
GCF_900106445.1_SP_ISR1_genomic	group_7066
GCF_900106445.1_SP_ISR1_genomic	group_1765
GCF_900994365.1_19944_8_170_genomic	group_6017
GCF_002872275.1_ASM287227v1_genomic	group_8704
GCF_900106445.1_SP_ISR1_genomic	group_2413
GCF_002872275.1_ASM287227v1_genomic	group_6647
GCF_900994365.1_19944_8_170_genomic	group_8603
GCF_900994365.1_19944_8_170_genomic	group_4032
GCF_002872275.1_ASM287227v1_genomic	group_7868
GCF_900106445.1_SP_ISR1_genomic	group_3692
GCF_002872275.1_ASM287227v1_genomic	group_6638
GCF_900994365.1_19944_8_170_genomic	group_6129
GCF_900106445.1_SP_ISR1_genomic	group_5054
GCF_900994365.1_19944_8_170_genomic	group_3298
GCF_900106445.1_SP_ISR1_genomic	group_5040
GCF_002872275.1_ASM287227v1_genomic	group_6633
GCF_900106445.1_SP_ISR1_genomic	group_5499
GCF_002872275.1_ASM287227v1_genomic	group_7284
GCF_900106445.1_SP_ISR1_genomic	group_5129
GCF_002872275.1_ASM287227v1_genomic	group_5667
GCF_900106445.1_SP_ISR1_genomic	group_4689
GCF_900106445.1_SP_ISR1_genomic	group_6020
GCF_002872275.1_ASM287227v1_genomic	group_6624
GCF_900106445.1_SP_ISR1_genomic	group_8605
GCF_002872275.1_ASM287227v1_genomic	group_1865
GCF_900106445.1_SP_ISR1_genomic	lexA
GCF_002872275.1_ASM287227v1_genomic	group_6148
GCF_900106445.1_SP_ISR1_genomic	group_7082
GCF_900106445.1_SP_ISR1_genomic	xerD
GCF_900993145.1_8113_6_53_genomic	group_6658
GCF_900992355.1_7368_8_84_genomic	group_4550
GCF_900990615.1_8898_2_40_genomic	yrrK
GCF_000631025.1_Stre_pyog_ABC020047076_V1_genomic	group_6129
GCF_900985675.1_8898_3_34_genomic	group_7396
GCF_900995135.1_19944_8_82_genomic	group_6184
GCF_000630565.1_Stre_pyog_ABC020044173_V1_genomic	group_3297
GCF_900993755.1_19944_8_114_genomic	group_7405
GCF_004154345.1_ASM415434v1_genomic	group_7933
GCF_002115505.1_ASM211550v1_genomic	group_7405
GCF_900993145.1_8113_6_53_genomic	group_7883
GCF_900992285.1_7368_8_78_genomic	group_2206
GCF_900989395.1_8849_2_68_genomic	group_8636
GCF_900986585.1_9262_5_45_genomic	group_6107
GCF_002114055.1_ASM211405v1_genomic	group_6553
GCF_900992355.1_7368_8_84_genomic	rluB
GCF_900985145.1_19944_7_68_genomic	group_9090
GCF_900983125.1_11822_8_4_genomic	group_7082
GCF_000631025.1_Stre_pyog_ABC020047076_V1_genomic	group_4032
GCF_900984685.1_19944_7_21_genomic	group_218
GCF_900474825.1_41800_B02_genomic	group_288
GCF_900990615.1_8898_2_40_genomic	group_7760
GCF_900993755.1_19944_8_114_genomic	group_8001
GCF_004154345.1_ASM415434v1_genomic	group_7932
GCF_900985675.1_8898_3_34_genomic	group_7449
GCF_900995135.1_19944_8_82_genomic	group_1627
GCF_000630565.1_Stre_pyog_ABC020044173_V1_genomic	group_5561
GCF_900994675.1_19944_8_40_genomic	group_4550
GCF_900992285.1_7368_8_78_genomic	group_7918
GCF_900993145.1_8113_6_53_genomic	group_8731
GCF_900989395.1_8849_2_68_genomic	group_7840
GCF_002115505.1_ASM211550v1_genomic	group_8001
GCF_900986585.1_9262_5_45_genomic	group_7817
GCF_900995875.1_5731_7_7_genomic	group_9065
GCF_000631365.1_Stre_pyog_ABC020041424_V1_genomic	group_6159
GCF_002114055.1_ASM211405v1_genomic	group_5215
GCF_900992355.1_7368_8_84_genomic	scpB
GCF_000631645.1_Stre_pyog_ABC020056794_V1_genomic	group_6181
GCF_900985145.1_19944_7_68_genomic	group_9091
GCF_000631025.1_Stre_pyog_ABC020047076_V1_genomic	group_8603
GCF_900985425.1_8898_2_75_genomic	group_2216
GCF_900990615.1_8898_2_40_genomic	spxA_2
GCF_900983125.1_11822_8_4_genomic	lexA
GCF_900993755.1_19944_8_114_genomic	group_8273
GCF_900985675.1_8898_3_34_genomic	group_3528
GCF_900995135.1_19944_8_82_genomic	group_5640
GCF_900984685.1_19944_7_21_genomic	group_660
GCF_900474825.1_41800_B02_genomic	group_5235
GCF_000630565.1_Stre_pyog_ABC020044173_V1_genomic	group_4031
GCF_004154345.1_ASM415434v1_genomic	xre
GCF_900993145.1_8113_6_53_genomic	group_7303
GCF_900994675.1_19944_8_40_genomic	rluB
GCF_900989395.1_8849_2_68_genomic	group_5644
GCF_900986585.1_9262_5_45_genomic	group_6102
GCF_002114055.1_ASM211405v1_genomic	group_7820
GCF_900992285.1_7368_8_78_genomic	group_3390
GCF_002115505.1_ASM211550v1_genomic	group_8273
GCF_000631365.1_Stre_pyog_ABC020041424_V1_genomic	group_7257
GCF_900995875.1_5731_7_7_genomic	group_9066
GCF_900992355.1_7368_8_84_genomic	scpA_1
GCF_000631645.1_Stre_pyog_ABC020056794_V1_genomic	group_1627
GCF_900985145.1_19944_7_68_genomic	group_3974
GCF_900990615.1_8898_2_40_genomic	recA
GCF_900983125.1_11822_8_4_genomic	group_8605
GCF_000631025.1_Stre_pyog_ABC020047076_V1_genomic	group_6017
GCF_900985425.1_8898_2_75_genomic	group_1360
GCF_900993755.1_19944_8_114_genomic	group_10035
GCF_900995135.1_19944_8_82_genomic	group_3874
GCF_000630565.1_Stre_pyog_ABC020044173_V1_genomic	group_8603
GCF_900474825.1_41800_B02_genomic	group_288
GCF_900984685.1_19944_7_21_genomic	group_1551
GCF_900993145.1_8113_6_53_genomic	group_7301
GCF_900989395.1_8849_2_68_genomic	group_6749
GCF_900994675.1_19944_8_40_genomic	scpB
GCF_900986585.1_9262_5_45_genomic	group_8659
GCF_004154345.1_ASM415434v1_genomic	group_8872
GCF_900985675.1_8898_3_34_genomic	group_7991
GCF_002114055.1_ASM211405v1_genomic	group_8662
GCF_900992355.1_7368_8_84_genomic	group_5883
GCF_900995875.1_5731_7_7_genomic	group_9067
GCF_002115505.1_ASM211550v1_genomic	group_10035
GCF_000631365.1_Stre_pyog_ABC020041424_V1_genomic	group_7879
GCF_900992285.1_7368_8_78_genomic	group_1423
GCF_000631645.1_Stre_pyog_ABC020056794_V1_genomic	group_4848
GCF_900985145.1_19944_7_68_genomic	group_6404
GCF_000631025.1_Stre_pyog_ABC020047076_V1_genomic	group_4683
GCF_900990615.1_8898_2_40_genomic	cinA
GCF_900985425.1_8898_2_75_genomic	group_7884
GCF_900983125.1_11822_8_4_genomic	group_6020
GCF_900993755.1_19944_8_114_genomic	group_8274
GCF_900995135.1_19944_8_82_genomic	group_6678
GCF_900474825.1_41800_B02_genomic	group_1667
GCF_000630565.1_Stre_pyog_ABC020044173_V1_genomic	group_6017
GCF_900994675.1_19944_8_40_genomic	scpA_1
GCF_900986585.1_9262_5_45_genomic	group_3575
GCF_004154345.1_ASM415434v1_genomic	group_7351
GCF_900984685.1_19944_7_21_genomic	group_9511
GCF_900993145.1_8113_6_53_genomic	group_8730
GCF_002114055.1_ASM211405v1_genomic	group_1542
GCF_900985675.1_8898_3_34_genomic	group_4360
GCF_900989395.1_8849_2_68_genomic	group_7897
GCF_900995875.1_5731_7_7_genomic	group_9068
GCF_900992355.1_7368_8_84_genomic	group_4974
GCF_002115505.1_ASM211550v1_genomic	group_8274
GCF_000631365.1_Stre_pyog_ABC020041424_V1_genomic	group_8714
GCF_900985145.1_19944_7_68_genomic	group_9092
GCF_900990615.1_8898_2_40_genomic	group_2758
GCF_000631645.1_Stre_pyog_ABC020056794_V1_genomic	group_3029
GCF_000631025.1_Stre_pyog_ABC020047076_V1_genomic	group_4036
GCF_900993755.1_19944_8_114_genomic	group_10036
GCF_900985425.1_8898_2_75_genomic	group_1252
GCF_900992285.1_7368_8_78_genomic	group_6197
GCF_900474825.1_41800_B02_genomic	group_2551
GCF_900995135.1_19944_8_82_genomic	group_7392
GCF_004154345.1_ASM415434v1_genomic	group_7349
GCF_900986585.1_9262_5_45_genomic	group_7816
GCF_900994675.1_19944_8_40_genomic	group_5883
GCF_900983125.1_11822_8_4_genomic	group_4689
GCF_002114055.1_ASM211405v1_genomic	group_4080
GCF_000630565.1_Stre_pyog_ABC020044173_V1_genomic	group_4683
GCF_900985675.1_8898_3_34_genomic	group_6126
GCF_900993145.1_8113_6_53_genomic	group_6726
GCF_900984685.1_19944_7_21_genomic	group_3603
GCF_900989395.1_8849_2_68_genomic	group_3876
GCF_900990615.1_8898_2_40_genomic	ruvA
GCF_000631645.1_Stre_pyog_ABC020056794_V1_genomic	group_8574
GCF_900985145.1_19944_7_68_genomic	group_8002
GCF_900995875.1_5731_7_7_genomic	group_9069
GCF_900992355.1_7368_8_84_genomic	group_6959
GCF_002115505.1_ASM211550v1_genomic	group_10036
GCF_000631025.1_Stre_pyog_ABC020047076_V1_genomic	group_6587
GCF_000631365.1_Stre_pyog_ABC020041424_V1_genomic	group_7875
GCF_900993755.1_19944_8_114_genomic	group_10037
GCF_900474825.1_41800_B02_genomic	group_3809
GCF_004154345.1_ASM415434v1_genomic	group_8871
GCF_900992285.1_7368_8_78_genomic	group_8882
GCF_900986585.1_9262_5_45_genomic	group_6590
GCF_900985425.1_8898_2_75_genomic	group_4019
GCF_000630565.1_Stre_pyog_ABC020044173_V1_genomic	group_4034
GCF_900985675.1_8898_3_34_genomic	group_6671
GCF_900993145.1_8113_6_53_genomic	group_8729
GCF_900994675.1_19944_8_40_genomic	group_4974
GCF_900995135.1_19944_8_82_genomic	group_9045
GCF_900983125.1_11822_8_4_genomic	group_5129
GCF_002114055.1_ASM211405v1_genomic	group_6083
GCF_900984685.1_19944_7_21_genomic	group_8122
GCF_900990615.1_8898_2_40_genomic	mdtH
GCF_900985145.1_19944_7_68_genomic	group_8003
GCF_002115505.1_ASM211550v1_genomic	group_10037
GCF_900989395.1_8849_2_68_genomic	group_7181
GCF_900992355.1_7368_8_84_genomic	rdgB
GCF_000631645.1_Stre_pyog_ABC020056794_V1_genomic	group_8576
GCF_900995875.1_5731_7_7_genomic	group_7399
GCF_900474825.1_41800_B02_genomic	group_531
GCF_900993755.1_19944_8_114_genomic	group_7403
GCF_000631025.1_Stre_pyog_ABC020047076_V1_genomic	group_1928
GCF_900992285.1_7368_8_78_genomic	group_3514
GCF_900993145.1_8113_6_53_genomic	group_7294
GCF_900985425.1_8898_2_75_genomic	group_4028
GCF_900985675.1_8898_3_34_genomic	group_2770
GCF_000630565.1_Stre_pyog_ABC020044173_V1_genomic	group_7722
GCF_000631365.1_Stre_pyog_ABC020041424_V1_genomic	group_4447
GCF_004154345.1_ASM415434v1_genomic	group_8870
GCF_900986585.1_9262_5_45_genomic	group_5657
GCF_900983125.1_11822_8_4_genomic	dnaD_2
GCF_900994675.1_19944_8_40_genomic	group_6959
GCF_900995135.1_19944_8_82_genomic	group_8573
GCF_900985145.1_19944_7_68_genomic	group_3447
GCF_002114055.1_ASM211405v1_genomic	group_5219
GCF_900990615.1_8898_2_40_genomic	mutL
GCF_900984685.1_19944_7_21_genomic	group_8121
GCF_900995875.1_5731_7_7_genomic	group_9070
GCF_002115505.1_ASM211550v1_genomic	group_7403
GCF_900989395.1_8849_2_68_genomic	group_5256
GCF_900992285.1_7368_8_78_genomic	group_4330
GCF_000630565.1_Stre_pyog_ABC020044173_V1_genomic	group_4294
GCF_000631365.1_Stre_pyog_ABC020041424_V1_genomic	group_4435
GCF_900993145.1_8113_6_53_genomic	group_1011
GCF_900985675.1_8898_3_34_genomic	group_3802
GCF_900985425.1_8898_2_75_genomic	group_6484
GCF_000631645.1_Stre_pyog_ABC020056794_V1_genomic	group_5489
GCF_900992355.1_7368_8_84_genomic	murI
GCF_900474825.1_41800_B02_genomic	group_4412
GCF_900993755.1_19944_8_114_genomic	group_5633
GCF_004154345.1_ASM415434v1_genomic	group_8869
GCF_900983125.1_11822_8_4_genomic	group_5040
GCF_000631025.1_Stre_pyog_ABC020047076_V1_genomic	group_4294
GCF_900985145.1_19944_7_68_genomic	group_3439
GCF_900994675.1_19944_8_40_genomic	rdgB
GCF_900986585.1_9262_5_45_genomic	group_4800
GCF_900995875.1_5731_7_7_genomic	group_9071
GCF_900995135.1_19944_8_82_genomic	group_4396
GCF_900984685.1_19944_7_21_genomic	group_9510
GCF_002114055.1_ASM211405v1_genomic	group_7777
GCF_900990615.1_8898_2_40_genomic	xerC
GCF_900989395.1_8849_2_68_genomic	group_7216
GCF_900992285.1_7368_8_78_genomic	group_7917
GCF_900993145.1_8113_6_53_genomic	group_1008
GCF_000631365.1_Stre_pyog_ABC020041424_V1_genomic	group_4468
GCF_002115505.1_ASM211550v1_genomic	group_5633
GCF_900992355.1_7368_8_84_genomic	group_7662
GCF_000631645.1_Stre_pyog_ABC020056794_V1_genomic	group_4688
GCF_000630565.1_Stre_pyog_ABC020044173_V1_genomic	group_7063
GCF_900985675.1_8898_3_34_genomic	group_7797
GCF_900985425.1_8898_2_75_genomic	group_6486
GCF_004154345.1_ASM415434v1_genomic	group_8868
GCF_900474825.1_41800_B02_genomic	group_239
GCF_900983125.1_11822_8_4_genomic	group_5054
GCF_000631025.1_Stre_pyog_ABC020047076_V1_genomic	group_7063
GCF_900993755.1_19944_8_114_genomic	dnaC_1
GCF_900985145.1_19944_7_68_genomic	group_1921
GCF_900994675.1_19944_8_40_genomic	murI
GCF_900995135.1_19944_8_82_genomic	group_7211
GCF_900984685.1_19944_7_21_genomic	group_7490
GCF_900995875.1_5731_7_7_genomic	group_9072
GCF_002114055.1_ASM211405v1_genomic	group_4340
GCF_900986585.1_9262_5_45_genomic	group_6165
GCF_900992285.1_7368_8_78_genomic	group_8800
GCF_900993145.1_8113_6_53_genomic	group_1015
GCF_900990615.1_8898_2_40_genomic	group_8990
GCF_000631645.1_Stre_pyog_ABC020056794_V1_genomic	group_7018
GCF_000631365.1_Stre_pyog_ABC020041424_V1_genomic	group_5671
GCF_900989395.1_8849_2_68_genomic	group_9335
GCF_004154345.1_ASM415434v1_genomic	group_7344
GCF_000630565.1_Stre_pyog_ABC020044173_V1_genomic	group_2183
GCF_900985675.1_8898_3_34_genomic	group_8638
GCF_900985425.1_8898_2_75_genomic	group_3297
GCF_900992355.1_7368_8_84_genomic	ybhL
GCF_900474825.1_41800_B02_genomic	group_1568
GCF_002115505.1_ASM211550v1_genomic	dnaC_1
GCF_000631025.1_Stre_pyog_ABC020047076_V1_genomic	group_2183
GCF_900983125.1_11822_8_4_genomic	group_3693
GCF_900993755.1_19944_8_114_genomic	group_8620
GCF_900985145.1_19944_7_68_genomic	group_6977
GCF_900995135.1_19944_8_82_genomic	group_2943
GCF_900986585.1_9262_5_45_genomic	group_3375
GCF_002114055.1_ASM211405v1_genomic	group_8623
GCF_900984685.1_19944_7_21_genomic	group_7429
GCF_000631645.1_Stre_pyog_ABC020056794_V1_genomic	group_8843
GCF_900993145.1_8113_6_53_genomic	group_7300
GCF_900992285.1_7368_8_78_genomic	xerC
GCF_000631365.1_Stre_pyog_ABC020041424_V1_genomic	group_1924
GCF_004154345.1_ASM415434v1_genomic	group_7342
GCF_000630565.1_Stre_pyog_ABC020044173_V1_genomic	group_2188
GCF_900985675.1_8898_3_34_genomic	group_2333
GCF_900995875.1_5731_7_7_genomic	group_7995
GCF_900994675.1_19944_8_40_genomic	group_7662
GCF_900990615.1_8898_2_40_genomic	group_8991
GCF_900989395.1_8849_2_68_genomic	group_9332
GCF_900985425.1_8898_2_75_genomic	group_6129
GCF_000631025.1_Stre_pyog_ABC020047076_V1_genomic	group_2184
GCF_900992355.1_7368_8_84_genomic	group_6380
GCF_900985145.1_19944_7_68_genomic	group_4999
GCF_900983125.1_11822_8_4_genomic	group_2413
GCF_900474825.1_41800_B02_genomic	group_770
GCF_002115505.1_ASM211550v1_genomic	group_6284
GCF_900995135.1_19944_8_82_genomic	group_7487
GCF_900986585.1_9262_5_45_genomic	group_4454
GCF_900993755.1_19944_8_114_genomic	group_6553
GCF_000630565.1_Stre_pyog_ABC020044173_V1_genomic	group_6286
GCF_000631645.1_Stre_pyog_ABC020056794_V1_genomic	dnaD_2
GCF_000631365.1_Stre_pyog_ABC020041424_V1_genomic	group_6154
GCF_002114055.1_ASM211405v1_genomic	group_7778
GCF_900990615.1_8898_2_40_genomic	group_2131
GCF_900984685.1_19944_7_21_genomic	group_5322
GCF_004154345.1_ASM415434v1_genomic	group_7930
GCF_900995875.1_5731_7_7_genomic	group_11219
GCF_900993145.1_8113_6_53_genomic	group_3369
GCF_900985675.1_8898_3_34_genomic	group_6566
GCF_900989395.1_8849_2_68_genomic	group_4692
GCF_900994675.1_19944_8_40_genomic	ybhL
GCF_900985425.1_8898_2_75_genomic	group_4031
GCF_000631025.1_Stre_pyog_ABC020047076_V1_genomic	group_6286
GCF_900985145.1_19944_7_68_genomic	group_3228
GCF_900992355.1_7368_8_84_genomic	rlmB
GCF_900995135.1_19944_8_82_genomic	group_4686
GCF_900474825.1_41800_B02_genomic	group_4254
GCF_900983125.1_11822_8_4_genomic	group_5391
GCF_900986585.1_9262_5_45_genomic	group_4820
GCF_000631365.1_Stre_pyog_ABC020041424_V1_genomic	group_8704
GCF_000631645.1_Stre_pyog_ABC020056794_V1_genomic	group_5040
GCF_000630565.1_Stre_pyog_ABC020044173_V1_genomic	group_6488
GCF_002115505.1_ASM211550v1_genomic	group_3905
GCF_900993755.1_19944_8_114_genomic	group_5215
GCF_900995875.1_5731_7_7_genomic	group_9073
GCF_900990615.1_8898_2_40_genomic	group_3869
GCF_900993145.1_8113_6_53_genomic	group_7292
GCF_002114055.1_ASM211405v1_genomic	group_7779
GCF_004154345.1_ASM415434v1_genomic	group_7341
GCF_000631025.1_Stre_pyog_ABC020047076_V1_genomic	group_6488
GCF_900984685.1_19944_7_21_genomic	group_8120
GCF_900989395.1_8849_2_68_genomic	group_2022
GCF_900994675.1_19944_8_40_genomic	group_6380
GCF_900985425.1_8898_2_75_genomic	group_8603
GCF_900985675.1_8898_3_34_genomic	group_5270
GCF_900992355.1_7368_8_84_genomic	acyP
GCF_900474825.1_41800_B02_genomic	group_1213
GCF_900995135.1_19944_8_82_genomic	group_9329
GCF_900983125.1_11822_8_4_genomic	group_6089
GCF_900985145.1_19944_7_68_genomic	group_2699
GCF_900993755.1_19944_8_114_genomic	group_7820
GCF_900986585.1_9262_5_45_genomic	group_2779
GCF_000631645.1_Stre_pyog_ABC020056794_V1_genomic	group_5054
GCF_000631365.1_Stre_pyog_ABC020041424_V1_genomic	group_6646
GCF_002115505.1_ASM211550v1_genomic	group_5215
GCF_900995875.1_5731_7_7_genomic	group_9074
GCF_900984685.1_19944_7_21_genomic	group_8596
GCF_000631025.1_Stre_pyog_ABC020047076_V1_genomic	group_6588
GCF_900990615.1_8898_2_40_genomic	group_2357
GCF_000630565.1_Stre_pyog_ABC020044173_V1_genomic	group_2152
GCF_002114055.1_ASM211405v1_genomic	group_8624
GCF_004154345.1_ASM415434v1_genomic	group_7340
GCF_900989395.1_8849_2_68_genomic	group_8445
GCF_900994675.1_19944_8_40_genomic	rlmB
GCF_900993145.1_8113_6_53_genomic	group_5695
GCF_900985425.1_8898_2_75_genomic	group_6017
GCF_900992355.1_7368_8_84_genomic	yidC2
GCF_900983125.1_11822_8_4_genomic	group_3250
GCF_900995135.1_19944_8_82_genomic	group_5711
GCF_900985145.1_19944_7_68_genomic	group_8562
GCF_900474825.1_41800_B02_genomic	group_5510
GCF_900985675.1_8898_3_34_genomic	group_3784
GCF_000631645.1_Stre_pyog_ABC020056794_V1_genomic	group_3706
GCF_900993755.1_19944_8_114_genomic	group_8621
GCF_900986585.1_9262_5_45_genomic	group_4816
GCF_900995875.1_5731_7_7_genomic	group_7400
GCF_900990615.1_8898_2_40_genomic	group_1427
GCF_900984685.1_19944_7_21_genomic	group_9509
GCF_002115505.1_ASM211550v1_genomic	group_10038
GCF_000631365.1_Stre_pyog_ABC020041424_V1_genomic	group_7867
GCF_004154345.1_ASM415434v1_genomic	group_6700
GCF_000631025.1_Stre_pyog_ABC020047076_V1_genomic	group_8676
GCF_900989395.1_8849_2_68_genomic	group_7832
GCF_900994675.1_19944_8_40_genomic	acyP
GCF_000630565.1_Stre_pyog_ABC020044173_V1_genomic	group_4039
GCF_002114055.1_ASM211405v1_genomic	group_7174
GCF_900985425.1_8898_2_75_genomic	group_4683
GCF_900995135.1_19944_8_82_genomic	group_1012
GCF_900992355.1_7368_8_84_genomic	greA
GCF_900993145.1_8113_6_53_genomic	group_3838
GCF_000631645.1_Stre_pyog_ABC020056794_V1_genomic	group_2425
GCF_900983125.1_11822_8_4_genomic	group_1952
GCF_900993755.1_19944_8_114_genomic	group_3563
GCF_900985675.1_8898_3_34_genomic	group_2174
GCF_900474825.1_41800_B02_genomic	group_4104
GCF_900985145.1_19944_7_68_genomic	group_3971
GCF_900986585.1_9262_5_45_genomic	group_8347
GCF_900995875.1_5731_7_7_genomic	group_7996
GCF_900984685.1_19944_7_21_genomic	group_7702
GCF_002115505.1_ASM211550v1_genomic	group_10039
GCF_900989395.1_8849_2_68_genomic	group_8668
GCF_000631025.1_Stre_pyog_ABC020047076_V1_genomic	group_8677
GCF_900990615.1_8898_2_40_genomic	group_3072
GCF_900994675.1_19944_8_40_genomic	yidC2
GCF_004154345.1_ASM415434v1_genomic	group_3155
GCF_000630565.1_Stre_pyog_ABC020044173_V1_genomic	group_2535
GCF_002114055.1_ASM211405v1_genomic	group_7780
GCF_000631365.1_Stre_pyog_ABC020041424_V1_genomic	group_6640
GCF_900992355.1_7368_8_84_genomic	mltG
GCF_900985425.1_8898_2_75_genomic	group_4036
GCF_000631645.1_Stre_pyog_ABC020056794_V1_genomic	group_5945
GCF_900995135.1_19944_8_82_genomic	group_8464
GCF_900993755.1_19944_8_114_genomic	group_9094
GCF_900993145.1_8113_6_53_genomic	group_2793
GCF_900986585.1_9262_5_45_genomic	group_1755
GCF_900474825.1_41800_B02_genomic	group_9451
GCF_900995875.1_5731_7_7_genomic	group_9075
GCF_900985145.1_19944_7_68_genomic	group_3785
GCF_900985675.1_8898_3_34_genomic	group_4430
GCF_000631025.1_Stre_pyog_ABC020047076_V1_genomic	group_7842
GCF_002115505.1_ASM211550v1_genomic	group_9838
GCF_900983125.1_11822_8_4_genomic	group_5646
GCF_900994675.1_19944_8_40_genomic	greA
GCF_900984685.1_19944_7_21_genomic	group_6437
GCF_900990615.1_8898_2_40_genomic	group_3384
GCF_900989395.1_8849_2_68_genomic	radD
GCF_002114055.1_ASM211405v1_genomic	group_7781
GCF_000630565.1_Stre_pyog_ABC020044173_V1_genomic	group_3250
GCF_900992355.1_7368_8_84_genomic	group_5876
GCF_004154345.1_ASM415434v1_genomic	group_3152
GCF_900986585.1_9262_5_45_genomic	group_1586
GCF_000631365.1_Stre_pyog_ABC020041424_V1_genomic	group_6635
GCF_900985425.1_8898_2_75_genomic	group_6587
GCF_900474825.1_41800_B02_genomic	group_2731
GCF_900993145.1_8113_6_53_genomic	group_4442
GCF_900995875.1_5731_7_7_genomic	group_7997
GCF_900995135.1_19944_8_82_genomic	group_6790
GCF_900993755.1_19944_8_114_genomic	group_4351
GCF_900985145.1_19944_7_68_genomic	group_6736
GCF_000631645.1_Stre_pyog_ABC020056794_V1_genomic	group_5946
GCF_002115505.1_ASM211550v1_genomic	group_3344
GCF_900985675.1_8898_3_34_genomic	group_9403
GCF_900994675.1_19944_8_40_genomic	mltG
GCF_900983125.1_11822_8_4_genomic	group_8357
GCF_000631025.1_Stre_pyog_ABC020047076_V1_genomic	group_8678
GCF_900990615.1_8898_2_40_genomic	group_2210
GCF_000630565.1_Stre_pyog_ABC020044173_V1_genomic	group_2160
GCF_900984685.1_19944_7_21_genomic	group_4471
GCF_900474825.1_41800_B02_genomic	group_2844
GCF_900993145.1_8113_6_53_genomic	group_2239
GCF_900989395.1_8849_2_68_genomic	group_7238
GCF_002114055.1_ASM211405v1_genomic	group_8625
GCF_000631365.1_Stre_pyog_ABC020041424_V1_genomic	group_7283
GCF_900985425.1_8898_2_75_genomic	group_1928
GCF_900992355.1_7368_8_84_genomic	murC_2
GCF_900985145.1_19944_7_68_genomic	group_2101
GCF_900995135.1_19944_8_82_genomic	group_3372
GCF_900995875.1_5731_7_7_genomic	group_7998
GCF_900986585.1_9262_5_45_genomic	group_2163
GCF_900994675.1_19944_8_40_genomic	group_5876
GCF_900983125.1_11822_8_4_genomic	group_3342
GCF_002115505.1_ASM211550v1_genomic	group_5220
GCF_000631645.1_Stre_pyog_ABC020056794_V1_genomic	group_8578
GCF_900993755.1_19944_8_114_genomic	group_897
GCF_900985675.1_8898_3_34_genomic	group_1533
GCF_000631025.1_Stre_pyog_ABC020047076_V1_genomic	group_6609
GCF_900990615.1_8898_2_40_genomic	group_1727
GCF_000630565.1_Stre_pyog_ABC020044173_V1_genomic	group_1589
GCF_900474825.1_41800_B02_genomic	group_10722
GCF_900995135.1_19944_8_82_genomic	group_7289
GCF_900983125.1_11822_8_4_genomic	group_2103
GCF_900994675.1_19944_8_40_genomic	murC_2
GCF_900984685.1_19944_7_21_genomic	group_9122
GCF_000631645.1_Stre_pyog_ABC020056794_V1_genomic	group_1950
GCF_000631365.1_Stre_pyog_ABC020041424_V1_genomic	group_5664
GCF_900986585.1_9262_5_45_genomic	group_8581
GCF_900995875.1_5731_7_7_genomic	group_5756
GCF_900989395.1_8849_2_68_genomic	group_7368
GCF_900992355.1_7368_8_84_genomic	group_6379
GCF_900993145.1_8113_6_53_genomic	group_4129
GCF_002115505.1_ASM211550v1_genomic	group_6244
GCF_900985425.1_8898_2_75_genomic	group_4294
GCF_900985145.1_19944_7_68_genomic	group_3339
GCF_900985675.1_8898_3_34_genomic	group_9094
GCF_002114055.1_ASM211405v1_genomic	group_6086
GCF_000631025.1_Stre_pyog_ABC020047076_V1_genomic	group_7249
GCF_900993755.1_19944_8_114_genomic	group_4080
GCF_000630565.1_Stre_pyog_ABC020044173_V1_genomic	group_1764
GCF_900990615.1_8898_2_40_genomic	group_830
GCF_900992355.1_7368_8_84_genomic	rapA
GCF_900984685.1_19944_7_21_genomic	group_4142
GCF_900983125.1_11822_8_4_genomic	group_6736
GCF_900989395.1_8849_2_68_genomic	group_1778
GCF_002115505.1_ASM211550v1_genomic	group_4339
GCF_900993145.1_8113_6_53_genomic	group_8708
GCF_900474825.1_41800_B02_genomic	group_8120
GCF_900986585.1_9262_5_45_genomic	group_1955
GCF_900995135.1_19944_8_82_genomic	group_5689
GCF_000631365.1_Stre_pyog_ABC020041424_V1_genomic	group_6629
GCF_000631645.1_Stre_pyog_ABC020056794_V1_genomic	group_3111
GCF_900985675.1_8898_3_34_genomic	group_3563
GCF_000631025.1_Stre_pyog_ABC020047076_V1_genomic	group_8679
GCF_900985145.1_19944_7_68_genomic	group_878
GCF_900994675.1_19944_8_40_genomic	group_6379
GCF_900995875.1_5731_7_7_genomic	group_6226
GCF_002114055.1_ASM211405v1_genomic	group_8626
GCF_900985425.1_8898_2_75_genomic	group_7063
GCF_900993755.1_19944_8_114_genomic	group_6083
GCF_000630565.1_Stre_pyog_ABC020044173_V1_genomic	group_2413
GCF_900990615.1_8898_2_40_genomic	group_2761
GCF_900992355.1_7368_8_84_genomic	der
GCF_900984685.1_19944_7_21_genomic	group_3546
GCF_900986585.1_9262_5_45_genomic	group_5646
GCF_900983125.1_11822_8_4_genomic	group_6488
GCF_900993145.1_8113_6_53_genomic	group_5260
GCF_000631365.1_Stre_pyog_ABC020041424_V1_genomic	group_1873
GCF_900995135.1_19944_8_82_genomic	group_3838
GCF_900989395.1_8849_2_68_genomic	group_4389
GCF_000631645.1_Stre_pyog_ABC020056794_V1_genomic	group_1160
GCF_900985145.1_19944_7_68_genomic	group_4038
GCF_000631025.1_Stre_pyog_ABC020047076_V1_genomic	group_1588
GCF_900985675.1_8898_3_34_genomic	group_1143
GCF_002114055.1_ASM211405v1_genomic	group_7782
GCF_002115505.1_ASM211550v1_genomic	group_6226
GCF_900985425.1_8898_2_75_genomic	group_2183
GCF_900994675.1_19944_8_40_genomic	rapA
GCF_900474825.1_41800_B02_genomic	group_4385
GCF_000630565.1_Stre_pyog_ABC020044173_V1_genomic	group_3693
GCF_900995875.1_5731_7_7_genomic	group_4332
GCF_900993755.1_19944_8_114_genomic	group_7774
GCF_900990615.1_8898_2_40_genomic	group_8998
GCF_900992355.1_7368_8_84_genomic	dnaI
GCF_900986585.1_9262_5_45_genomic	group_5367
GCF_900993145.1_8113_6_53_genomic	group_5685
GCF_000631025.1_Stre_pyog_ABC020047076_V1_genomic	group_7066
GCF_000631645.1_Stre_pyog_ABC020056794_V1_genomic	group_3254
GCF_900985145.1_19944_7_68_genomic	group_5646
GCF_900985675.1_8898_3_34_genomic	group_4089
GCF_900989395.1_8849_2_68_genomic	group_856
GCF_000631365.1_Stre_pyog_ABC020041424_V1_genomic	group_6152
GCF_900995135.1_19944_8_82_genomic	group_2797
GCF_900983125.1_11822_8_4_genomic	group_6286
GCF_900984685.1_19944_7_21_genomic	group_5681
GCF_002114055.1_ASM211405v1_genomic	clpP_2
GCF_000630565.1_Stre_pyog_ABC020044173_V1_genomic	group_5057
GCF_900985425.1_8898_2_75_genomic	group_2185
GCF_900994675.1_19944_8_40_genomic	der
GCF_900474825.1_41800_B02_genomic	group_3709
GCF_900995875.1_5731_7_7_genomic	group_11218
GCF_900993755.1_19944_8_114_genomic	group_6555
GCF_002115505.1_ASM211550v1_genomic	group_4332
GCF_900990615.1_8898_2_40_genomic	group_1467
GCF_900992355.1_7368_8_84_genomic	group_5730
GCF_900993145.1_8113_6_53_genomic	group_5677
GCF_900995135.1_19944_8_82_genomic	group_4444
GCF_900983125.1_11822_8_4_genomic	group_2190
GCF_900986585.1_9262_5_45_genomic	group_3335
GCF_000631365.1_Stre_pyog_ABC020041424_V1_genomic	group_1167
GCF_900989395.1_8849_2_68_genomic	group_2088
GCF_000631025.1_Stre_pyog_ABC020047076_V1_genomic	group_1765
GCF_900985145.1_19944_7_68_genomic	group_8076
GCF_000631645.1_Stre_pyog_ABC020056794_V1_genomic	group_5949
GCF_002114055.1_ASM211405v1_genomic	group_8627
GCF_900985425.1_8898_2_75_genomic	group_6286
GCF_900985675.1_8898_3_34_genomic	group_1994
GCF_900994675.1_19944_8_40_genomic	dnaI
GCF_900984685.1_19944_7_21_genomic	group_5682
GCF_900993755.1_19944_8_114_genomic	group_7777
GCF_900474825.1_41800_B02_genomic	group_7702
GCF_900995875.1_5731_7_7_genomic	group_3344
GCF_002115505.1_ASM211550v1_genomic	group_5756
GCF_900990615.1_8898_2_40_genomic	group_3327
GCF_000630565.1_Stre_pyog_ABC020044173_V1_genomic	group_5043
GCF_900992355.1_7368_8_84_genomic	nrdR
GCF_900995135.1_19944_8_82_genomic	group_2239
GCF_900983125.1_11822_8_4_genomic	group_2183
GCF_000631645.1_Stre_pyog_ABC020056794_V1_genomic	group_1813
GCF_900993145.1_8113_6_53_genomic	group_4835
GCF_900989395.1_8849_2_68_genomic	group_1532
GCF_900986585.1_9262_5_45_genomic	group_2101
GCF_000631365.1_Stre_pyog_ABC020041424_V1_genomic	group_2477
GCF_000631025.1_Stre_pyog_ABC020047076_V1_genomic	group_2413
GCF_002114055.1_ASM211405v1_genomic	group_7784
GCF_900985145.1_19944_7_68_genomic	group_2162
GCF_900985425.1_8898_2_75_genomic	group_6488
GCF_900993755.1_19944_8_114_genomic	group_4337
GCF_900474825.1_41800_B02_genomic	group_6437
GCF_900994675.1_19944_8_40_genomic	group_5730
GCF_900984685.1_19944_7_21_genomic	group_5262
GCF_900985675.1_8898_3_34_genomic	group_8077
GCF_002115505.1_ASM211550v1_genomic	group_7998
GCF_900990615.1_8898_2_40_genomic	group_6664
GCF_900995875.1_5731_7_7_genomic	group_11217
GCF_000630565.1_Stre_pyog_ABC020044173_V1_genomic	group_7326
GCF_900992355.1_7368_8_84_genomic	sasA_3
GCF_900995135.1_19944_8_82_genomic	group_4132
GCF_900993145.1_8113_6_53_genomic	group_4435
GCF_900986585.1_9262_5_45_genomic	group_6880
GCF_900989395.1_8849_2_68_genomic	group_3011
GCF_000631025.1_Stre_pyog_ABC020047076_V1_genomic	group_3692
GCF_000631645.1_Stre_pyog_ABC020056794_V1_genomic	group_4613
GCF_002114055.1_ASM211405v1_genomic	group_7785
GCF_900983125.1_11822_8_4_genomic	group_7063
GCF_000631365.1_Stre_pyog_ABC020041424_V1_genomic	group_218
GCF_900985425.1_8898_2_75_genomic	group_2151
GCF_900985145.1_19944_7_68_genomic	group_1588
GCF_900993755.1_19944_8_114_genomic	group_8623
GCF_900474825.1_41800_B02_genomic	group_4471
GCF_900984685.1_19944_7_21_genomic	group_8711
GCF_900985675.1_8898_3_34_genomic	group_2162
GCF_900994675.1_19944_8_40_genomic	nrdR
GCF_000630565.1_Stre_pyog_ABC020044173_V1_genomic	group_7018
GCF_900995875.1_5731_7_7_genomic	group_3009
GCF_002115505.1_ASM211550v1_genomic	group_7997
GCF_900986585.1_9262_5_45_genomic	group_3792
GCF_900993145.1_8113_6_53_genomic	group_4465
GCF_900995135.1_19944_8_82_genomic	group_9450
GCF_000631645.1_Stre_pyog_ABC020056794_V1_genomic	group_8588
GCF_000631025.1_Stre_pyog_ABC020047076_V1_genomic	group_5054
GCF_900989395.1_8849_2_68_genomic	group_871
GCF_002114055.1_ASM211405v1_genomic	group_7175
GCF_900985425.1_8898_2_75_genomic	group_6843
GCF_900985145.1_19944_7_68_genomic	group_7066
GCF_900993755.1_19944_8_114_genomic	group_7778
GCF_900983125.1_11822_8_4_genomic	group_4294
GCF_900474825.1_41800_B02_genomic	group_5276
GCF_000631365.1_Stre_pyog_ABC020041424_V1_genomic	group_218
GCF_900985675.1_8898_3_34_genomic	group_1584
GCF_900984685.1_19944_7_21_genomic	group_4135
GCF_002115505.1_ASM211550v1_genomic	group_9075
GCF_000630565.1_Stre_pyog_ABC020044173_V1_genomic	group_4688
GCF_900993145.1_8113_6_53_genomic	group_5672
GCF_900995875.1_5731_7_7_genomic	group_11216
GCF_900986585.1_9262_5_45_genomic	group_3971
GCF_002114055.1_ASM211405v1_genomic	group_8628
GCF_900995135.1_19944_8_82_genomic	group_6806
GCF_000631025.1_Stre_pyog_ABC020047076_V1_genomic	group_5040
GCF_000631645.1_Stre_pyog_ABC020056794_V1_genomic	group_7695
GCF_900993755.1_19944_8_114_genomic	group_7779
GCF_900983125.1_11822_8_4_genomic	group_1928
GCF_900989395.1_8849_2_68_genomic	group_7447
GCF_900985145.1_19944_7_68_genomic	group_1756
GCF_900985425.1_8898_2_75_genomic	group_8204
GCF_900984685.1_19944_7_21_genomic	group_2238
GCF_900985675.1_8898_3_34_genomic	group_1751
GCF_900474825.1_41800_B02_genomic	group_2294
GCF_900993145.1_8113_6_53_genomic	group_1924
GCF_900995875.1_5731_7_7_genomic	group_6227
GCF_002115505.1_ASM211550v1_genomic	group_7996
GCF_900995135.1_19944_8_82_genomic	group_6784
GCF_000631025.1_Stre_pyog_ABC020047076_V1_genomic	group_5499
GCF_900985145.1_19944_7_68_genomic	group_2421
GCF_900983125.1_11822_8_4_genomic	group_6587
GCF_900989395.1_8849_2_68_genomic	group_4427
GCF_900985425.1_8898_2_75_genomic	group_2535
GCF_000630565.1_Stre_pyog_ABC020044173_V1_genomic	group_7834
GCF_002114055.1_ASM211405v1_genomic	group_7176
GCF_000631645.1_Stre_pyog_ABC020056794_V1_genomic	group_3546
GCF_900984685.1_19944_7_21_genomic	group_4441
GCF_900474825.1_41800_B02_genomic	group_3274
GCF_900993755.1_19944_8_114_genomic	group_8624
GCF_900985675.1_8898_3_34_genomic	group_2421
GCF_002115505.1_ASM211550v1_genomic	group_7400
GCF_900995875.1_5731_7_7_genomic	group_11215
GCF_000631025.1_Stre_pyog_ABC020047076_V1_genomic	group_5129
GCF_900983125.1_11822_8_4_genomic	group_4036
GCF_002114055.1_ASM211405v1_genomic	group_8630
GCF_000630565.1_Stre_pyog_ABC020044173_V1_genomic	group_5489
GCF_000631645.1_Stre_pyog_ABC020056794_V1_genomic	group_3274
GCF_900985145.1_19944_7_68_genomic	group_3704
GCF_900984685.1_19944_7_21_genomic	group_2798
GCF_900993145.1_8113_6_53_genomic	group_6154
GCF_900985425.1_8898_2_75_genomic	group_3249
GCF_900989395.1_8849_2_68_genomic	group_2165
GCF_900995135.1_19944_8_82_genomic	group_5683
GCF_900993755.1_19944_8_114_genomic	group_7174
GCF_900474825.1_41800_B02_genomic	group_3546
GCF_900985675.1_8898_3_34_genomic	group_8206
GCF_000631025.1_Stre_pyog_ABC020047076_V1_genomic	group_4689
GCF_002115505.1_ASM211550v1_genomic	group_9074
GCF_900983125.1_11822_8_4_genomic	group_4683
GCF_900993145.1_8113_6_53_genomic	group_8704
GCF_900985145.1_19944_7_68_genomic	group_5062
GCF_900995875.1_5731_7_7_genomic	group_3905
GCF_900984685.1_19944_7_21_genomic	group_3841
GCF_900989395.1_8849_2_68_genomic	group_1806
GCF_002114055.1_ASM211405v1_genomic	group_7177
GCF_900995135.1_19944_8_82_genomic	group_5679
GCF_900993755.1_19944_8_114_genomic	group_7780
GCF_000630565.1_Stre_pyog_ABC020044173_V1_genomic	group_8576
GCF_000631645.1_Stre_pyog_ABC020056794_V1_genomic	group_2290
GCF_900474825.1_41800_B02_genomic	group_5679
GCF_900985675.1_8898_3_34_genomic	group_2777
GCF_900985425.1_8898_2_75_genomic	group_6089
GCF_000631025.1_Stre_pyog_ABC020047076_V1_genomic	group_6020
GCF_900985145.1_19944_7_68_genomic	group_5038
GCF_002115505.1_ASM211550v1_genomic	group_9073
GCF_900993145.1_8113_6_53_genomic	group_6648
GCF_900984685.1_19944_7_21_genomic	group_5690
GCF_900983125.1_11822_8_4_genomic	group_8182
GCF_900995135.1_19944_8_82_genomic	group_3548
GCF_900989395.1_8849_2_68_genomic	group_4611
GCF_002114055.1_ASM211405v1_genomic	group_8663
GCF_900993755.1_19944_8_114_genomic	group_7781
GCF_000631645.1_Stre_pyog_ABC020056794_V1_genomic	group_5276
GCF_000630565.1_Stre_pyog_ABC020044173_V1_genomic	group_8574
GCF_900985675.1_8898_3_34_genomic	group_4817
GCF_000631025.1_Stre_pyog_ABC020047076_V1_genomic	group_8605
GCF_900985425.1_8898_2_75_genomic	group_5392
GCF_900985145.1_19944_7_68_genomic	group_5658
GCF_900474825.1_41800_B02_genomic	group_5683
GCF_900983125.1_11822_8_4_genomic	group_7512
GCF_900993145.1_8113_6_53_genomic	group_7868
GCF_900984685.1_19944_7_21_genomic	group_7291
GCF_900995135.1_19944_8_82_genomic	group_3271
GCF_002115505.1_ASM211550v1_genomic	group_7995
GCF_000631645.1_Stre_pyog_ABC020056794_V1_genomic	group_4471
GCF_002114055.1_ASM211405v1_genomic	group_6557
GCF_900989395.1_8849_2_68_genomic	group_8589
GCF_000630565.1_Stre_pyog_ABC020044173_V1_genomic	group_6680
GCF_900993755.1_19944_8_114_genomic	group_8625
GCF_000631025.1_Stre_pyog_ABC020047076_V1_genomic	lexA
GCF_900985675.1_8898_3_34_genomic	group_5250
GCF_900985145.1_19944_7_68_genomic	group_9097
GCF_900985425.1_8898_2_75_genomic	group_5391
GCF_900993145.1_8113_6_53_genomic	group_6638
GCF_900474825.1_41800_B02_genomic	group_6784
GCF_900983125.1_11822_8_4_genomic	group_4032
GCF_900995135.1_19944_8_82_genomic	group_2277
GCF_900984685.1_19944_7_21_genomic	group_3373
GCF_002114055.1_ASM211405v1_genomic	group_6558
GCF_002115505.1_ASM211550v1_genomic	group_9072
GCF_900989395.1_8849_2_68_genomic	group_7203
GCF_000631645.1_Stre_pyog_ABC020056794_V1_genomic	group_6437
GCF_000630565.1_Stre_pyog_ABC020044173_V1_genomic	group_6137
GCF_900993755.1_19944_8_114_genomic	group_6086
GCF_000631025.1_Stre_pyog_ABC020047076_V1_genomic	group_7082
GCF_900985675.1_8898_3_34_genomic	group_2781
GCF_900985425.1_8898_2_75_genomic	group_2420
GCF_900985145.1_19944_7_68_genomic	group_7845
GCF_900474825.1_41800_B02_genomic	group_6806
GCF_900995135.1_19944_8_82_genomic	group_5278
GCF_900993145.1_8113_6_53_genomic	group_6633
GCF_900984685.1_19944_7_21_genomic	group_6791
GCF_900989395.1_8849_2_68_genomic	group_7206
GCF_900993755.1_19944_8_114_genomic	group_8626
GCF_002115505.1_ASM211550v1_genomic	group_9071
GCF_000631645.1_Stre_pyog_ABC020056794_V1_genomic	group_7702
GCF_000631025.1_Stre_pyog_ABC020047076_V1_genomic	xerD
GCF_000630565.1_Stre_pyog_ABC020044173_V1_genomic	group_6682
GCF_900985425.1_8898_2_75_genomic	group_3706
GCF_900985145.1_19944_7_68_genomic	group_4826
GCF_900985675.1_8898_3_34_genomic	group_3570
GCF_900474825.1_41800_B02_genomic	group_9450
GCF_900995135.1_19944_8_82_genomic	group_7976
GCF_900993145.1_8113_6_53_genomic	group_7284
GCF_002115505.1_ASM211550v1_genomic	group_9070
GCF_900984685.1_19944_7_21_genomic	group_8464
GCF_900993755.1_19944_8_114_genomic	group_7782
GCF_000631645.1_Stre_pyog_ABC020056794_V1_genomic	group_3709
GCF_900989395.1_8849_2_68_genomic	group_8637
GCF_000631025.1_Stre_pyog_ABC020047076_V1_genomic	group_6619
GCF_000630565.1_Stre_pyog_ABC020044173_V1_genomic	group_6685
GCF_900985425.1_8898_2_75_genomic	group_5054
GCF_900985145.1_19944_7_68_genomic	group_9334
GCF_900474825.1_41800_B02_genomic	group_4132
GCF_900985675.1_8898_3_34_genomic	group_2012
GCF_900995135.1_19944_8_82_genomic	group_4472
GCF_000631645.1_Stre_pyog_ABC020056794_V1_genomic	group_8596
GCF_900993755.1_19944_8_114_genomic	clpP_2
GCF_002115505.1_ASM211550v1_genomic	group_7399
GCF_900993145.1_8113_6_53_genomic	group_5667
GCF_900989395.1_8849_2_68_genomic	group_5268
GCF_900984685.1_19944_7_21_genomic	group_1013
GCF_000631025.1_Stre_pyog_ABC020047076_V1_genomic	group_7852
GCF_900985425.1_8898_2_75_genomic	group_5040
GCF_900985145.1_19944_7_68_genomic	group_9337
GCF_000630565.1_Stre_pyog_ABC020044173_V1_genomic	group_7920
GCF_900474825.1_41800_B02_genomic	group_2239
GCF_002115505.1_ASM211550v1_genomic	group_9069
GCF_900995135.1_19944_8_82_genomic	group_6438
GCF_900993145.1_8113_6_53_genomic	group_6624
GCF_900985675.1_8898_3_34_genomic	group_4692
GCF_900993755.1_19944_8_114_genomic	group_8627
GCF_000631645.1_Stre_pyog_ABC020056794_V1_genomic	group_8597
GCF_900984685.1_19944_7_21_genomic	group_5714
GCF_000631025.1_Stre_pyog_ABC020047076_V1_genomic	group_7855
GCF_900989395.1_8849_2_68_genomic	group_6565
GCF_900985145.1_19944_7_68_genomic	group_8683
GCF_900985425.1_8898_2_75_genomic	dnaD_2
GCF_000630565.1_Stre_pyog_ABC020044173_V1_genomic	group_6656
GCF_900474825.1_41800_B02_genomic	group_4444
GCF_900995135.1_19944_8_82_genomic	group_8007
GCF_002115505.1_ASM211550v1_genomic	group_9068
GCF_900985675.1_8898_3_34_genomic	group_7216
GCF_900993145.1_8113_6_53_genomic	group_1865
GCF_000631645.1_Stre_pyog_ABC020056794_V1_genomic	group_3710
GCF_900993755.1_19944_8_114_genomic	group_7784
GCF_900984685.1_19944_7_21_genomic	group_9331
GCF_900989395.1_8849_2_68_genomic	group_2336
GCF_000631025.1_Stre_pyog_ABC020047076_V1_genomic	group_8697
GCF_900985425.1_8898_2_75_genomic	group_8723
GCF_002115505.1_ASM211550v1_genomic	group_9067
GCF_900985145.1_19944_7_68_genomic	group_6138
GCF_900474825.1_41800_B02_genomic	group_2797
GCF_000630565.1_Stre_pyog_ABC020044173_V1_genomic	xerD
GCF_900995135.1_19944_8_82_genomic	group_4883
GCF_900993145.1_8113_6_53_genomic	group_6148
GCF_900985675.1_8898_3_34_genomic	group_10145
GCF_000631645.1_Stre_pyog_ABC020056794_V1_genomic	group_2843
GCF_900993755.1_19944_8_114_genomic	group_7785
GCF_900984685.1_19944_7_21_genomic	group_4686
GCF_900989395.1_8849_2_68_genomic	group_8639
GCF_000631025.1_Stre_pyog_ABC020047076_V1_genomic	group_7857
GCF_900474825.1_41800_B02_genomic	group_3838
GCF_900985145.1_19944_7_68_genomic	group_6683
GCF_900995135.1_19944_8_82_genomic	group_4380
GCF_900993145.1_8113_6_53_genomic	group_1170
GCF_900985425.1_8898_2_75_genomic	group_4689
GCF_900985675.1_8898_3_34_genomic	group_5256
GCF_000631645.1_Stre_pyog_ABC020056794_V1_genomic	group_2727
GCF_900984685.1_19944_7_21_genomic	group_7834
GCF_900993755.1_19944_8_114_genomic	group_7175
GCF_900989395.1_8849_2_68_genomic	group_7796
GCF_000631025.1_Stre_pyog_ABC020047076_V1_genomic	group_7271
GCF_900985425.1_8898_2_75_genomic	group_9688
GCF_900985675.1_8898_3_34_genomic	group_7246
GCF_900985145.1_19944_7_68_genomic	group_7847
GCF_000631645.1_Stre_pyog_ABC020056794_V1_genomic	group_7019
GCF_900984685.1_19944_7_21_genomic	group_5489
GCF_900995135.1_19944_8_82_genomic	group_4795
GCF_900993755.1_19944_8_114_genomic	group_8628
GCF_900474825.1_41800_B02_genomic	group_5689
GCF_900993145.1_8113_6_53_genomic	group_663
GCF_900989395.1_8849_2_68_genomic	group_3803
GCF_000631025.1_Stre_pyog_ABC020047076_V1_genomic	group_6621
GCF_900985675.1_8898_3_34_genomic	group_6596
GCF_900985425.1_8898_2_75_genomic	group_9689
GCF_900985145.1_19944_7_68_genomic	group_7254
GCF_900993755.1_19944_8_114_genomic	group_7176
GCF_900995135.1_19944_8_82_genomic	group_3710
GCF_900993145.1_8113_6_53_genomic	group_245
GCF_900989395.1_8849_2_68_genomic	clpP_1
GCF_000631645.1_Stre_pyog_ABC020056794_V1_genomic	group_7705
GCF_900474825.1_41800_B02_genomic	group_7289
GCF_900985145.1_19944_7_68_genomic	group_7260
GCF_900985675.1_8898_3_34_genomic	group_3875
GCF_900984685.1_19944_7_21_genomic	group_7211
GCF_900985425.1_8898_2_75_genomic	group_3029
GCF_000631645.1_Stre_pyog_ABC020056794_V1_genomic	group_5507
GCF_900995135.1_19944_8_82_genomic	group_2846
GCF_900993145.1_8113_6_53_genomic	group_3357
GCF_900989395.1_8849_2_68_genomic	group_6671
GCF_000631025.1_Stre_pyog_ABC020047076_V1_genomic	group_7272
GCF_900993755.1_19944_8_114_genomic	group_8032
GCF_900474825.1_41800_B02_genomic	group_3369
GCF_900985145.1_19944_7_68_genomic	group_3364
GCF_900984685.1_19944_7_21_genomic	group_4396
GCF_900985675.1_8898_3_34_genomic	group_7897
GCF_900985425.1_8898_2_75_genomic	group_6134
GCF_000631025.1_Stre_pyog_ABC020047076_V1_genomic	group_6141
GCF_900989395.1_8849_2_68_genomic	group_6126
GCF_900995135.1_19944_8_82_genomic	group_2732
GCF_900474825.1_41800_B02_genomic	group_6790
GCF_900993145.1_8113_6_53_genomic	group_501
GCF_900985675.1_8898_3_34_genomic	group_6748
GCF_900984685.1_19944_7_21_genomic	group_8573
GCF_900985425.1_8898_2_75_genomic	group_6682
GCF_900989395.1_8849_2_68_genomic	group_9176
GCF_000631025.1_Stre_pyog_ABC020047076_V1_genomic	group_7273
GCF_900474825.1_41800_B02_genomic	group_10580
GCF_900995135.1_19944_8_82_genomic	group_8006
GCF_900985675.1_8898_3_34_genomic	group_5641
GCF_900989395.1_8849_2_68_genomic	group_6125
GCF_900984685.1_19944_7_21_genomic	group_9045
GCF_000631025.1_Stre_pyog_ABC020047076_V1_genomic	group_7277
GCF_900985425.1_8898_2_75_genomic	group_6685
GCF_900474825.1_41800_B02_genomic	group_1009
GCF_900985675.1_8898_3_34_genomic	group_7840
GCF_000631025.1_Stre_pyog_ABC020047076_V1_genomic	group_8698
GCF_900984685.1_19944_7_21_genomic	group_7392
GCF_900989395.1_8849_2_68_genomic	group_3528
GCF_900985425.1_8898_2_75_genomic	group_7920
GCF_900474825.1_41800_B02_genomic	group_5711
GCF_900995135.1_19944_8_82_genomic	group_7705
GCF_900985675.1_8898_3_34_genomic	group_8636
GCF_900984685.1_19944_7_21_genomic	group_6678
GCF_900985425.1_8898_2_75_genomic	group_11029
GCF_000631025.1_Stre_pyog_ABC020047076_V1_genomic	group_1803
GCF_900985675.1_8898_3_34_genomic	xerD
GCF_900989395.1_8849_2_68_genomic	group_4099
GCF_900474825.1_41800_B02_genomic	group_9329
GCF_900995135.1_19944_8_82_genomic	group_5510
GCF_900984685.1_19944_7_21_genomic	group_3874
GCF_900985425.1_8898_2_75_genomic	group_8412
GCF_900989395.1_8849_2_68_genomic	group_5233
GCF_000631025.1_Stre_pyog_ABC020047076_V1_genomic	group_5949
GCF_900984685.1_19944_7_21_genomic	group_5640
GCF_900995135.1_19944_8_82_genomic	group_1215
GCF_900474825.1_41800_B02_genomic	group_4686
GCF_900989395.1_8849_2_68_genomic	group_7405
GCF_000631025.1_Stre_pyog_ABC020047076_V1_genomic	group_3254
GCF_900984685.1_19944_7_21_genomic	group_1627
GCF_900985425.1_8898_2_75_genomic	group_4608
GCF_900995135.1_19944_8_82_genomic	group_4254
GCF_900474825.1_41800_B02_genomic	group_7487
GCF_900989395.1_8849_2_68_genomic	group_8001
GCF_000631025.1_Stre_pyog_ABC020047076_V1_genomic	group_6142
GCF_900984685.1_19944_7_21_genomic	group_6184
GCF_900995135.1_19944_8_82_genomic	group_770
GCF_900989395.1_8849_2_68_genomic	group_8273
GCF_000631025.1_Stre_pyog_ABC020047076_V1_genomic	group_3011
GCF_900474825.1_41800_B02_genomic	group_2943
GCF_900984685.1_19944_7_21_genomic	xerD
GCF_000631025.1_Stre_pyog_ABC020047076_V1_genomic	group_1538
GCF_900989395.1_8849_2_68_genomic	group_10035
GCF_900474825.1_41800_B02_genomic	group_7211
GCF_900989395.1_8849_2_68_genomic	group_8274
GCF_900474825.1_41800_B02_genomic	group_4396
GCF_000631025.1_Stre_pyog_ABC020047076_V1_genomic	group_3560
GCF_900989395.1_8849_2_68_genomic	group_10036
GCF_900474825.1_41800_B02_genomic	group_8573
GCF_000631025.1_Stre_pyog_ABC020047076_V1_genomic	group_1156
GCF_900989395.1_8849_2_68_genomic	group_10037
GCF_900474825.1_41800_B02_genomic	group_9045
GCF_000631025.1_Stre_pyog_ABC020047076_V1_genomic	group_1984
GCF_900989395.1_8849_2_68_genomic	group_7403
GCF_900474825.1_41800_B02_genomic	group_7392
GCF_000631025.1_Stre_pyog_ABC020047076_V1_genomic	group_2088
GCF_900989395.1_8849_2_68_genomic	group_5633
GCF_900474825.1_41800_B02_genomic	group_6678
GCF_000631025.1_Stre_pyog_ABC020047076_V1_genomic	group_861
GCF_900989395.1_8849_2_68_genomic	group_3088
GCF_900474825.1_41800_B02_genomic	group_3874
GCF_000631025.1_Stre_pyog_ABC020047076_V1_genomic	group_4392
GCF_900474825.1_41800_B02_genomic	group_5640
GCF_900989395.1_8849_2_68_genomic	group_6284
GCF_000631025.1_Stre_pyog_ABC020047076_V1_genomic	group_1778
GCF_000631025.1_Stre_pyog_ABC020047076_V1_genomic	group_7368
GCF_900989395.1_8849_2_68_genomic	group_3905
GCF_900474825.1_41800_B02_genomic	group_1627
GCF_900989395.1_8849_2_68_genomic	group_5216
GCF_000631025.1_Stre_pyog_ABC020047076_V1_genomic	group_7238
GCF_900989395.1_8849_2_68_genomic	group_3569
GCF_900474825.1_41800_B02_genomic	group_6184
GCF_900989395.1_8849_2_68_genomic	group_5366
GCF_000631025.1_Stre_pyog_ABC020047076_V1_genomic	radD
GCF_900474825.1_41800_B02_genomic	xerD
GCF_900989395.1_8849_2_68_genomic	group_3334
GCF_000631025.1_Stre_pyog_ABC020047076_V1_genomic	group_8668
GCF_900474825.1_41800_B02_genomic	proX
GCF_900989395.1_8849_2_68_genomic	group_1381
GCF_000631025.1_Stre_pyog_ABC020047076_V1_genomic	group_7831
GCF_900474825.1_41800_B02_genomic	group_10723
GCF_900989395.1_8849_2_68_genomic	group_7775
GCF_000631025.1_Stre_pyog_ABC020047076_V1_genomic	group_3573
GCF_900474825.1_41800_B02_genomic	group_8359
GCF_900989395.1_8849_2_68_genomic	group_5220
GCF_000631025.1_Stre_pyog_ABC020047076_V1_genomic	group_2014
GCF_900474825.1_41800_B02_genomic	group_4499
GCF_000631025.1_Stre_pyog_ABC020047076_V1_genomic	group_5657
GCF_900989395.1_8849_2_68_genomic	group_8195
GCF_000631025.1_Stre_pyog_ABC020047076_V1_genomic	group_5662
GCF_900474825.1_41800_B02_genomic	group_3514
GCF_900989395.1_8849_2_68_genomic	group_9836
GCF_900474825.1_41800_B02_genomic	group_1423
GCF_000631025.1_Stre_pyog_ABC020047076_V1_genomic	group_7858
GCF_900989395.1_8849_2_68_genomic	xerC_3
GCF_900474825.1_41800_B02_genomic	group_3073
GCF_000631025.1_Stre_pyog_ABC020047076_V1_genomic	group_8699
GCF_900989395.1_8849_2_68_genomic	group_7514
GCF_000631025.1_Stre_pyog_ABC020047076_V1_genomic	group_7860
GCF_900474825.1_41800_B02_genomic	group_3156
GCF_900989395.1_8849_2_68_genomic	group_9832
GCF_000631025.1_Stre_pyog_ABC020047076_V1_genomic	group_9452
GCF_900989395.1_8849_2_68_genomic	group_8193
GCF_900474825.1_41800_B02_genomic	group_7919
GCF_000631025.1_Stre_pyog_ABC020047076_V1_genomic	group_6622
GCF_900989395.1_8849_2_68_genomic	group_6296
GCF_900474825.1_41800_B02_genomic	group_2210
GCF_000631025.1_Stre_pyog_ABC020047076_V1_genomic	group_6112
GCF_900989395.1_8849_2_68_genomic	group_8191
GCF_900989395.1_8849_2_68_genomic	group_7503
GCF_900989395.1_8849_2_68_genomic	group_9715
GCF_900989395.1_8849_2_68_genomic	group_8156
GCF_900989395.1_8849_2_68_genomic	group_9713
GCF_900989395.1_8849_2_68_genomic	group_9830
GCF_900986805.1_9262_5_65_genomic	group_8636
GCF_900986175.1_8898_3_90_genomic	group_8636
GCF_000630445.1_Stre_pyog_ABC020048395_V1_genomic	group_6623
GCF_900984485.1_19944_7_164_genomic	group_5667
GCF_900985255.1_19944_7_79_genomic	group_6658
GCF_000628085.1_Stre_pyog_ABC020052309_V1_genomic	group_3297
GCF_000630645.1_Stre_pyog_ABC020033193_V1_genomic	group_6181
GCF_900989035.1_8849_2_34_genomic	group_6658
GCF_900983675.1_19944_6_161_genomic	group_4608
GCF_000007285.1_ASM728v1_genomic	group_5215
GCF_900989125.1_8849_2_42_genomic	group_8615
GCF_900993955.1_19944_8_133_genomic	group_4413
GCF_900986805.1_9262_5_65_genomic	group_7792
GCF_900986365.1_9262_5_22_genomic	group_5619
GCF_900994035.1_19944_8_141_genomic	group_7082
GCF_900984055.1_19944_7_122_genomic	group_6188
GCF_000630445.1_Stre_pyog_ABC020048395_V1_genomic	group_7860
GCF_000629985.1_Stre_pyog_ABC020015294_V1_genomic	group_3297
GCF_900983945.1_19944_7_11_genomic	xerD_2
GCF_900986175.1_8898_3_90_genomic	group_7840
GCF_900984305.1_19944_7_146_genomic	group_6188
GCF_900985255.1_19944_7_79_genomic	group_7883
GCF_000628085.1_Stre_pyog_ABC020052309_V1_genomic	group_5561
GCF_000630645.1_Stre_pyog_ABC020033193_V1_genomic	group_1627
GCF_900989035.1_8849_2_34_genomic	group_7883
GCF_900993955.1_19944_8_133_genomic	group_224
GCF_900983675.1_19944_6_161_genomic	group_7082
GCF_000007285.1_ASM728v1_genomic	group_7173
GCF_000631585.1_Stre_pyog_ABC020062601_V1_genomic	group_6181
GCF_900986905.1_9262_5_74_genomic	group_6658
GCF_900982825.1_11791_7_79_genomic	group_6148
GCF_000630445.1_Stre_pyog_ABC020048395_V1_genomic	group_8699
GCF_900989125.1_8849_2_42_genomic	group_5617
GCF_900986805.1_9262_5_65_genomic	group_5641
GCF_900984485.1_19944_7_164_genomic	group_7284
GCF_900986365.1_9262_5_22_genomic	group_4860
GCF_900986475.1_9262_5_33_genomic	group_8204
GCF_900994035.1_19944_8_141_genomic	lexA
GCF_900984055.1_19944_7_122_genomic	group_1628
GCF_900986175.1_8898_3_90_genomic	group_5644
GCF_000629985.1_Stre_pyog_ABC020015294_V1_genomic	group_5561
GCF_900984305.1_19944_7_146_genomic	group_1628
GCF_900983945.1_19944_7_11_genomic	xerC_2
GCF_900993955.1_19944_8_133_genomic	group_2215
GCF_000007285.1_ASM728v1_genomic	group_8621
GCF_900982825.1_11791_7_79_genomic	group_1865
GCF_900985255.1_19944_7_79_genomic	group_8731
GCF_900983675.1_19944_6_161_genomic	lexA
GCF_000630645.1_Stre_pyog_ABC020033193_V1_genomic	group_4848
GCF_000631585.1_Stre_pyog_ABC020062601_V1_genomic	group_1627
GCF_000628085.1_Stre_pyog_ABC020052309_V1_genomic	group_4031
GCF_900989035.1_8849_2_34_genomic	group_8731
GCF_900989125.1_8849_2_42_genomic	group_4859
GCF_900994035.1_19944_8_141_genomic	group_8605
GCF_900986365.1_9262_5_22_genomic	group_10413
GCF_900984055.1_19944_7_122_genomic	group_4848
GCF_900984485.1_19944_7_164_genomic	group_6633
GCF_900986805.1_9262_5_65_genomic	group_6749
GCF_900986905.1_9262_5_74_genomic	group_7883
GCF_900986475.1_9262_5_33_genomic	group_2528
GCF_000629985.1_Stre_pyog_ABC020015294_V1_genomic	group_4031
GCF_000630445.1_Stre_pyog_ABC020048395_V1_genomic	group_7858
GCF_900986175.1_8898_3_90_genomic	group_6749
GCF_900984305.1_19944_7_146_genomic	group_4848
GCF_000628085.1_Stre_pyog_ABC020052309_V1_genomic	group_8603
GCF_900983945.1_19944_7_11_genomic	group_1701
GCF_900993955.1_19944_8_133_genomic	group_1173
GCF_000630645.1_Stre_pyog_ABC020033193_V1_genomic	group_3029
GCF_000631585.1_Stre_pyog_ABC020062601_V1_genomic	group_4848
GCF_900989035.1_8849_2_34_genomic	group_7303
GCF_900985255.1_19944_7_79_genomic	group_7303
GCF_000007285.1_ASM728v1_genomic	group_8622
GCF_900989125.1_8849_2_42_genomic	group_10413
GCF_900986365.1_9262_5_22_genomic	group_7563
GCF_900994035.1_19944_8_141_genomic	group_6020
GCF_900982825.1_11791_7_79_genomic	group_6624
GCF_900983675.1_19944_6_161_genomic	group_8605
GCF_900984055.1_19944_7_122_genomic	group_3577
GCF_900984485.1_19944_7_164_genomic	group_6638
GCF_900986905.1_9262_5_74_genomic	group_8731
GCF_900986805.1_9262_5_65_genomic	group_7899
GCF_900986475.1_9262_5_33_genomic	group_3249
GCF_000629985.1_Stre_pyog_ABC020015294_V1_genomic	group_8603
GCF_900986175.1_8898_3_90_genomic	group_7897
GCF_900983945.1_19944_7_11_genomic	group_1695
GCF_000630445.1_Stre_pyog_ABC020048395_V1_genomic	group_5662
GCF_000631585.1_Stre_pyog_ABC020062601_V1_genomic	group_3029
GCF_900984305.1_19944_7_146_genomic	group_3577
GCF_900989125.1_8849_2_42_genomic	group_7563
GCF_000630645.1_Stre_pyog_ABC020033193_V1_genomic	group_8574
GCF_900982825.1_11791_7_79_genomic	group_5667
GCF_000628085.1_Stre_pyog_ABC020052309_V1_genomic	group_6017
GCF_900993955.1_19944_8_133_genomic	group_6147
GCF_900989035.1_8849_2_34_genomic	group_7301
GCF_900985255.1_19944_7_79_genomic	group_7301
[truncated: 50,348 more rows]

## Sheet: pyogenes counts
Genome	Gene
GCF_900989555.1_8849_2_93_genomic	0
GCF_900984315.1_19944_7_147_genomic	13
GCF_900988555.1_8113_7_53_genomic	0
GCF_900991705.1_7368_7_25_genomic	0
GCF_000629765.1_Stre_pyog_ABC020047959_V1_genomic	38
GCF_900984545.1_19944_7_163_genomic	0
GCF_002250265.1_ASM225026v1_genomic	34
GCF_900991565.1_7368_7_12_genomic	43
GCF_900984465.1_19944_7_160_genomic	45
GCF_900988955.1_8849_2_28_genomic	17
GCF_900475795.1_46514_A02_genomic	0
GCF_900993505.1_19944_7_90_genomic	0
GCF_000630945.1_Stre_pyog_ABC020005887_V1_genomic	40
GCF_900995155.1_19944_8_83_genomic	45
GCF_900989965.1_8898_1_51_genomic	0
GCF_900994365.1_19944_8_170_genomic	74
GCF_900983635.1_19944_6_157_genomic	27
GCF_900993185.1_8113_6_56_genomic	0
GCF_000483625.1_SpyogGA03805v1.0_genomic	39
GCF_000499245.1_SpyogGA40884v1.0_genomic	48
GCF_900983595.1_19944_6_153_genomic	39
GCF_900106445.1_SP_ISR1_genomic	84
GCF_900986335.1_9262_5_20_genomic	16
GCF_900984175.1_19944_7_130_genomic	28
GCF_900987115.1_9262_5_93_genomic	0
GCF_001638575.1_ASM163857v1_genomic	0
GCF_900987855.1_9262_7_74_genomic	70
GCF_900987765.1_9262_7_64_genomic	28
GCF_900983775.1_19944_6_170_genomic	50
GCF_900993205.1_8113_6_6_genomic	0
GCF_002872275.1_ASM287227v1_genomic	81
GCF_900986705.1_9262_5_56_genomic	0
GCF_004122715.1_ASM412271v1_genomic	0
GCF_900985665.1_8898_3_32_genomic	0
GCF_900984345.1_19944_7_15_genomic	49
GCF_000631885.1_Stre_pyog_ABC020056884_V1_genomic	0
GCF_900986635.1_9262_5_50_genomic	0
GCF_000630625.1_Stre_pyog_ABC020033799_V1_genomic	0
GCF_900992395.1_7368_8_88_genomic	45
GCF_900985515.1_8898_3_17_genomic	14
GCF_900995215.1_19944_8_85_genomic	0
GCF_900995485.1_5364_8_8_genomic	0
GCF_900990615.1_8898_2_40_genomic	26
GCF_900993145.1_8113_6_53_genomic	46
GCF_002238295.1_ASM223829v1_genomic	0
GCF_900992355.1_7368_8_84_genomic	26
GCF_000631025.1_Stre_pyog_ABC020047076_V1_genomic	77
GCF_900987935.1_9262_7_82_genomic	0
GCF_900985675.1_8898_3_34_genomic	49
GCF_900992635.1_7622_7_80_genomic	0
GCF_002115505.1_ASM211550v1_genomic	38
GCF_900995135.1_19944_8_82_genomic	51
GCF_900993755.1_19944_8_114_genomic	44
GCF_000630565.1_Stre_pyog_ABC020044173_V1_genomic	39
GCF_004154345.1_ASM415434v1_genomic	18
GCF_900989395.1_8849_2_68_genomic	81
GCF_900986585.1_9262_5_45_genomic	28
GCF_900992285.1_7368_8_78_genomic	11
GCF_002114055.1_ASM211405v1_genomic	33
GCF_900985145.1_19944_7_68_genomic	45
GCF_900983125.1_11822_8_4_genomic	33
GCF_900474825.1_41800_B02_genomic	71
GCF_900988995.1_8849_2_31_genomic	0
GCF_900984685.1_19944_7_21_genomic	51
GCF_900474935.1_41851_F01_genomic	0
GCF_900992105.1_7368_8_59_genomic	0
GCF_900995785.1_5731_7_10_genomic	0
GCF_900994675.1_19944_8_40_genomic	25
GCF_900993445.1_8113_6_92_genomic	0
GCF_900984595.1_19944_7_175_genomic	0
GCF_900991845.1_7368_7_38_genomic	0
GCF_900986085.1_8898_3_8_genomic	0
GCF_900994965.1_19944_8_62_genomic	0
GCF_900995875.1_5731_7_7_genomic	29
GCF_900986105.1_8898_3_83_genomic	0
GCF_000631645.1_Stre_pyog_ABC020056794_V1_genomic	43
GCF_900985425.1_8898_2_75_genomic	48
GCF_000631365.1_Stre_pyog_ABC020041424_V1_genomic	25
GCF_900994935.1_19944_8_63_genomic	0
GCF_900991815.1_7368_7_35_genomic	0
GCF_900986805.1_9262_5_65_genomic	53
GCF_900988685.1_8113_7_66_genomic	0
GCF_000630445.1_Stre_pyog_ABC020048395_V1_genomic	81
GCF_900987255.1_9262_7_12_genomic	0
GCF_900986175.1_8898_3_90_genomic	52
GCF_900989125.1_8849_2_42_genomic	29
GCF_900984485.1_19944_7_164_genomic	65
GCF_900986385.1_9262_5_21_genomic	0
GCF_000628085.1_Stre_pyog_ABC020052309_V1_genomic	39
GCF_900989275.1_8849_2_59_genomic	0
GCF_900984055.1_19944_7_122_genomic	45
GCF_900989035.1_8849_2_34_genomic	57
GCF_900983675.1_19944_6_161_genomic	65
GCF_900985255.1_19944_7_79_genomic	42
GCF_000630645.1_Stre_pyog_ABC020033193_V1_genomic	43
GCF_000007285.1_ASM728v1_genomic	66
GCF_900993955.1_19944_8_133_genomic	45
GCF_900994035.1_19944_8_141_genomic	86
GCF_001638505.1_ASM163850v1_genomic	0
GCF_900990525.1_8898_2_31_genomic	0
GCF_000629985.1_Stre_pyog_ABC020015294_V1_genomic	40
GCF_900988675.1_8113_7_62_genomic	0
GCF_900986365.1_9262_5_22_genomic	18
GCF_900983945.1_19944_7_11_genomic	32
GCF_900106425.1_SP_ISR5_genomic	0
GCF_900984305.1_19944_7_146_genomic	68
GCF_000630065.1_Stre_pyog_ABC020014690_V1_genomic	0
GCF_900985775.1_8898_3_46_genomic	0
GCF_900982825.1_11791_7_79_genomic	47
GCF_000631585.1_Stre_pyog_ABC020062601_V1_genomic	43
GCF_001369275.1_M18GASBO665_genomic	0
GCF_900986475.1_9262_5_33_genomic	17
GCF_900986905.1_9262_5_74_genomic	40
GCF_001039695.1_emm89-1_genomic	0
GCF_900989825.1_8898_1_38_genomic	32
GCF_900994485.1_19944_8_2_genomic	64
GCF_900985655.1_8898_3_33_genomic	0
GCF_900991325.1_7368_6_75_genomic	0
GCF_900994245.1_19944_8_16_genomic	54
GCF_900985415.1_8898_2_74_genomic	0
GCF_900987845.1_9262_7_73_genomic	45
GCF_900985815.1_8898_3_50_genomic	41
GCF_900993275.1_8113_6_7_genomic	46
GCF_900106435.1_SP_ISR3_genomic	0
GCF_900984825.1_19944_7_33_genomic	9
GCF_900989095.1_8849_2_4_genomic	0
GCF_900994065.1_19944_8_142_genomic	0
GCF_900988335.1_8113_7_28_genomic	20
GCF_900984045.1_19944_7_121_genomic	86
GCF_900991605.1_7368_7_14_genomic	41
GCF_900993935.1_19944_8_130_genomic	79
GCF_001021955.1_ASM102195v1_genomic	40
GCF_900995315.1_19944_8_96_genomic	0
GCF_900988395.1_8113_7_34_genomic	0
GCF_000630585.1_Stre_pyog_ABC020039391_V1_genomic	0
GCF_900992555.1_7622_7_71_genomic	0
GCF_900983715.1_19944_6_165_genomic	53
GCF_900988465.1_8113_7_41_genomic	44
GCF_900990555.1_8898_2_35_genomic	0
GCF_900982875.1_11791_7_89_genomic	40
GCF_900987665.1_9262_7_56_genomic	22
GCF_900991825.1_7368_7_36_genomic	42
GCF_001638385.1_ASM163838v1_genomic	0
GCF_000628185.1_Stre_pyog_ABC020047977_V1_genomic	39
GCF_000630345.1_Stre_pyog_ABC020052216_V1_genomic	42
GCF_900459785.1_43908_C01_genomic	0
GCF_000631905.1_Stre_pyog_ABC020047635_V1_genomic	0
GCF_900459865.1_41686_A01_genomic	61
GCF_900991355.1_7368_6_79_genomic	39
GCF_900990125.1_8898_1_64_genomic	37
GCF_900989955.1_8898_1_50_genomic	0
GCF_900988855.1_8849_2_14_genomic	0
GCF_000630285.1_Stre_pyog_ABC020054955_V1_genomic	79
GCF_900993625.1_19944_8_105_genomic	51
GCF_900984405.1_19944_7_156_genomic	65
GCF_900986545.1_9262_5_40_genomic	0
GCF_900986205.1_8898_3_91_genomic	12
GCF_900984205.1_19944_7_135_genomic	0
GCF_900984425.1_19944_7_157_genomic	0
GCF_900986915.1_9262_5_75_genomic	38
GCF_900996165.1_5749_5_4_genomic	56
GCF_900994125.1_19944_8_151_genomic	44
GCF_900994105.1_19944_8_147_genomic	0
GCF_900990355.1_8898_1_92_genomic	33
GCF_004028355.1_ASM402835v1_genomic	66
GCF_900983055.1_11822_8_20_genomic	0
GCF_900989685.1_8898_1_22_genomic	0
GCF_900985715.1_8898_3_38_genomic	47
GCF_900992885.1_8113_6_26_genomic	0
GCF_000250905.1_ASM25090v1_genomic	44
GCF_900987625.1_9262_7_49_genomic	24
GCF_900987905.1_9262_7_77_genomic	0
GCF_900988735.1_8113_7_7_genomic	0
GCF_001638845.2_ASM163884v2_genomic	73
GCF_900992215.1_7368_8_70_genomic	40
GCF_900985805.1_8898_3_5_genomic	41
GCF_900984495.1_19944_7_165_genomic	32
GCF_900992675.1_7622_7_91_genomic	51
GCF_900474775.1_41800_G02_genomic	15
GCF_900991585.1_7368_7_15_genomic	37
GCF_000648875.1_Draft_SP7-LAU_Genome_genomic	46
GCF_900993595.1_19944_8_10_genomic	42
GCF_900990705.1_8898_2_54_genomic	0
GCF_900994045.1_19944_8_139_genomic	39
GCF_000630385.1_Stre_pyog_ABC020050731_V1_genomic	87
GCF_900985925.1_8898_3_61_genomic	68
GCF_003591645.1_ASM359164v1_genomic	46
GCF_900988205.1_8113_7_18_genomic	0
GCF_900475765.1_46931_G01_genomic	0
GCF_000631605.1_Stre_pyog_ABC020062474_V1_genomic	0
GCF_900994095.1_19944_8_145_genomic	0
GCF_900989045.1_8849_2_35_genomic	42
GCF_900989465.1_8849_2_79_genomic	85
GCF_900996095.1_5749_3_6_genomic	0
GCF_900984915.1_19944_7_40_genomic	41
GCF_900989525.1_8849_2_89_genomic	0
GCF_001369255.1_M18GASBO9_genomic	0
GCF_000018125.1_ASM1812v1_genomic	36
GCF_000732425.1_ASM73242v1_genomic	66
GCF_900992665.1_7622_7_89_genomic	71
GCF_000631745.1_Stre_pyog_ABC020064181_V1_genomic	90
GCF_000629665.1_Stre_pyog_ABC020052558_V1_genomic	71
GCF_900985405.1_8898_2_73_genomic	0
GCF_900989855.1_8898_1_41_genomic	0
GCF_900992615.1_7622_7_77_genomic	65
GCF_900993985.1_19944_8_135_genomic	44
GCF_900990365.1_8898_1_93_genomic	0
GCF_900991035.1_6817_4_27_genomic	0
GCF_900984865.1_19944_7_38_genomic	83
GCF_900983625.1_19944_6_155_genomic	0
GCF_900987965.1_9262_7_85_genomic	0
GCF_004118185.1_ASM411818v1_genomic	0
GCF_900106395.1_SP_ISR8_genomic	0
GCF_900474955.1_41800_H01_genomic	33
GCF_900993885.1_19944_8_125_genomic	33
GCF_900986895.1_9262_5_73_genomic	37
GCF_000631405.1_Stre_pyog_ABC020051161_V1_genomic	39
GCF_900990225.1_8898_1_79_genomic	0
GCF_900986885.1_9262_5_72_genomic	0
GCF_900994085.1_19944_8_146_genomic	0
GCF_900983445.1_19944_6_137_genomic	0
GCF_900994325.1_19944_8_166_genomic	45
GCF_900983915.1_19944_7_107_genomic	74
GCF_900991245.1_7368_6_67_genomic	0
GCF_900989445.1_8849_2_75_genomic	18
GCF_900994995.1_19944_8_61_genomic	48
GCF_900983685.1_19944_6_163_genomic	45
GCF_900990915.1_5817_5_5_genomic	0
GCF_900994315.1_19944_8_167_genomic	49
GCF_900984935.1_19944_7_45_genomic	31
GCF_900993765.1_19944_8_115_genomic	39
GCF_001547835.1_ASM154783v1_genomic	34
GCF_900993615.1_19944_8_102_genomic	0
GCF_900983315.1_11826_4_77_genomic	65
GCF_000631945.1_Stre_pyog_ABC020047086_V1_genomic	45
GCF_000631185.1_Stre_pyog_ABC020043540_V1_genomic	76
GCF_900993525.1_19944_7_93_genomic	0
GCF_900984325.1_19944_7_148_genomic	44
GCF_900987105.1_9262_5_92_genomic	6
GCF_900989595.1_8898_1_14_genomic	0
GCF_900987015.1_9262_5_84_genomic	47
GCF_900987435.1_9262_7_30_genomic	25
GCF_900990475.1_8898_2_23_genomic	37
GCF_900986415.1_9262_5_28_genomic	0
GCF_900991185.1_7368_6_63_genomic	24
GCF_900986225.1_8898_3_95_genomic	0
GCF_900990405.1_8898_2_10_genomic	35
GCF_000629645.1_Stre_pyog_ABC020054973_V1_genomic	0
GCF_900988315.1_8113_7_3_genomic	0
GCF_000628865.1_Stre_pyog_ABC020051269_V1_genomic	41
GCF_900988925.1_8849_2_2_genomic	0
GCF_900994975.1_19944_8_64_genomic	90
GCF_900988635.1_8113_7_6_genomic	45
GCF_900986565.1_9262_5_41_genomic	0
GCF_900992935.1_8113_6_33_genomic	37
GCF_900988965.1_8849_2_25_genomic	0
GCF_900986325.1_9262_5_17_genomic	0
GCF_900993035.1_8113_6_42_genomic	0
GCF_900993055.1_8113_6_45_genomic	0
GCF_900988595.1_8113_7_55_genomic	0
GCF_900993835.1_19944_8_121_genomic	42
GCF_900987045.1_9262_5_87_genomic	0
GCF_900987475.1_9262_7_37_genomic	46
GCF_900994725.1_19944_8_42_genomic	0
GCF_900991045.1_6817_4_3_genomic	44
GCF_900474865.1_41906_D02_genomic	86
GCF_900983305.1_11826_4_78_genomic	68
GCF_900984675.1_19944_7_20_genomic	0
GCF_003814385.1_ASM381438v1_genomic	23
GCF_900989195.1_8849_2_48_genomic	0
GCF_900460005.1_42197_G01_genomic	94
GCF_900986035.1_8898_3_72_genomic	43
GCF_900986145.1_8898_3_87_genomic	22
GCF_900985755.1_8898_3_42_genomic	45
GCF_000630785.1_Stre_pyog_ABC020026799_V1_genomic	103
GCF_900983525.1_19944_6_146_genomic	55
GCF_900982705.1_11791_7_77_genomic	0
GCF_000629685.1_Stre_pyog_ABC020052543_V1_genomic	39
GCF_900992525.1_7622_7_61_genomic	0
GCF_900992785.1_8113_6_18_genomic	53
GCF_900988985.1_8849_2_26_genomic	76
GCF_000499265.1_SpyogGA19702v1.0_genomic	0
GCF_900991085.1_7368_6_51_genomic	37
GCF_900989085.1_8849_2_41_genomic	0
GCF_900994405.1_19944_8_174_genomic	0
GCF_000307535.1_ASM30753v1_genomic	40
GCF_900995295.1_19944_8_94_genomic	0
GCF_900984655.1_19944_7_18_genomic	34
GCF_900994945.1_19944_8_65_genomic	44
GCF_004122895.1_ASM412289v1_genomic	43
GCF_900992195.1_7368_8_66_genomic	32
GCF_900985975.1_8898_3_66_genomic	0
GCF_004154065.1_ASM415406v1_genomic	53
GCF_001369235.1_M18GASBO8_genomic	6
GCF_900983585.1_19944_6_151_genomic	62
GCF_900986825.1_9262_5_68_genomic	0
GCF_900986285.1_9262_5_16_genomic	0
GCF_900984775.1_19944_7_31_genomic	0
GCF_900993945.1_19944_8_131_genomic	44
GCF_900984615.1_19944_7_172_genomic	0
GCF_900983845.1_19944_7_100_genomic	36
GCF_900989115.1_8849_2_39_genomic	31
GCF_900982695.1_11791_7_73_genomic	33
GCF_900991255.1_7368_6_68_genomic	0
GCF_900987385.1_9262_7_24_genomic	0
GCF_900995605.1_5731_5_4_genomic	14
GCF_900991395.1_7368_6_81_genomic	48
GCF_900984335.1_19944_7_149_genomic	0
GCF_900990165.1_8898_1_70_genomic	0
GCF_900993065.1_8113_6_44_genomic	38
GCF_900984455.1_19944_7_16_genomic	44
GCF_900994525.1_19944_8_22_genomic	45
GCF_900995265.1_19944_8_92_genomic	44
GCF_900984965.1_19944_7_47_genomic	55
GCF_000628605.1_Stre_pyog_ABC020052877_V1_genomic	42
GCF_900990335.1_8898_1_90_genomic	18
GCF_900983255.1_11826_4_67_genomic	34
GCF_003591865.1_ASM359186v1_genomic	44
GCF_002872315.1_ASM287231v1_genomic	0
GCF_900991655.1_7368_7_20_genomic	33
GCF_900985345.1_19944_7_85_genomic	31
GCF_900989475.1_8849_2_78_genomic	23
GCF_900990635.1_8898_2_46_genomic	49
GCF_001369135.1_M18GASBO3_genomic	0
GCF_900475645.1_44927_B01_genomic	0
GCF_001369175.1_M18GASBO5_genomic	43
GCF_900987165.1_9262_5_95_genomic	48
GCF_000631165.1_Stre_pyog_ABC020052378_V1_genomic	79
GCF_900983655.1_19944_6_158_genomic	15
GCF_900985645.1_8898_3_31_genomic	26
GCF_004154025.1_ASM415402v1_genomic	0
GCF_900995585.1_5731_5_11_genomic	47
GCF_000011765.3_ASM1176v2_genomic	39
GCF_900988625.1_8113_7_59_genomic	24
GCF_900475475.1_44503_G02_genomic	47
GCF_900990725.1_8898_2_55_genomic	0
GCF_900991515.1_7368_6_96_genomic	82
GCF_900987295.1_9262_7_17_genomic	42
GCF_900984265.1_19944_7_142_genomic	37
GCF_000421785.1_ASM42178v1_genomic	33
GCF_900995275.1_19944_8_91_genomic	27
GCF_900985135.1_19944_7_62_genomic	60
GCF_900992425.1_7368_8_91_genomic	43
GCF_000628665.1_Stre_pyog_ABC020013256_V1_genomic	39
GCF_900992925.1_8113_6_31_genomic	0
GCF_900995475.1_5386_1_4_genomic	0
GCF_001638345.1_ASM163834v1_genomic	41
GCF_900983795.1_19944_6_175_genomic	18
GCF_900984515.1_19944_7_167_genomic	49
GCF_000631465.1_Stre_pyog_ABC020037542_V1_genomic	91
GCF_900995725.1_5731_6_3_genomic	0
GCF_900993605.1_19944_8_101_genomic	0
GCF_900990455.1_8898_2_21_genomic	29
GCF_900990805.1_8898_2_67_genomic	0
GCF_900984695.1_19944_7_23_genomic	0
GCF_900994605.1_19944_8_31_genomic	87
GCF_001638585.1_ASM163858v1_genomic	74
GCF_900995735.1_5731_6_6_genomic	44
GCF_900990055.1_8898_1_59_genomic	38
GCF_900985625.1_8898_3_3_genomic	0
GCF_900988765.1_8113_7_77_genomic	35
GCF_900992085.1_7368_8_58_genomic	54
GCF_003698205.1_ASM369820v1_genomic	71
GCF_900993435.1_8113_6_91_genomic	45
GCF_900982835.1_11791_7_86_genomic	0
GCF_001982765.1_ASM198276v1_genomic	31
GCF_900992625.1_7622_7_85_genomic	0
GCF_900995835.1_5731_7_12_genomic	53
GCF_001642165.1_ASM164216v1_genomic	0
GCF_900988815.1_8113_7_8_genomic	0
GCF_900983725.1_19944_6_166_genomic	46
GCF_900991115.1_7368_6_55_genomic	43
GCF_900474855.1_41825_E01_genomic	84
GCF_900990075.1_8898_1_63_genomic	49
GCF_900983465.1_19944_6_138_genomic	44
GCF_900992775.1_8113_6_15_genomic	0
GCF_900984355.1_19944_7_150_genomic	0
GCF_900986375.1_9262_5_24_genomic	34
GCF_900987055.1_9262_5_88_genomic	43
GCF_900985465.1_8898_2_79_genomic	17
GCF_900992415.1_7368_8_90_genomic	0
GCF_900988655.1_8113_7_60_genomic	82
GCF_900459805.1_43024_C01_genomic	0
GCF_001023495.1_ASM102349v1_genomic	54
GCF_000629965.1_Stre_pyog_ABC020016937_V1_genomic	0
GCF_900989335.1_8849_2_60_genomic	0
GCF_900983225.1_11826_4_72_genomic	23
GCF_003591635.1_ASM359163v1_genomic	21
GCF_900994745.1_19944_8_44_genomic	31
GCF_900990445.1_8898_2_19_genomic	0
GCF_900993455.1_8113_6_93_genomic	48
GCF_900990545.1_8898_2_34_genomic	17
GCF_900989495.1_8849_2_85_genomic	48
GCF_000631565.1_Stre_pyog_ABC020029706_V1_genomic	54
GCF_900994855.1_19944_8_54_genomic	20
GCF_900994775.1_19944_8_47_genomic	0
GCF_900990795.1_8898_2_7_genomic	65
GCF_900989415.1_8849_2_73_genomic	66
GCF_900990095.1_8898_1_61_genomic	55
GCF_900983995.1_19944_7_115_genomic	44
GCF_900992075.1_7368_8_56_genomic	7
GCF_900983355.1_11826_4_87_genomic	50
GCF_900106485.1_SP_ISR4_genomic	36
GCF_900993235.1_8113_6_61_genomic	16
GCF_900983885.1_19944_7_105_genomic	43
GCF_900475525.1_44738_D02_genomic	47
GCF_000631705.1_Stre_pyog_ABC020046559_V1_genomic	0
GCF_900995805.1_5731_7_11_genomic	0
GCF_900992865.1_8113_6_27_genomic	28
GCF_900984725.1_19944_7_24_genomic	43
GCF_900985965.1_8898_3_65_genomic	0
GCF_003171615.1_ASM317161v1_genomic	24
GCF_900990715.1_8898_2_56_genomic	53
GCF_900990905.1_5817_5_2_genomic	55
GCF_900983935.1_19944_7_112_genomic	42
GCF_000013525.1_ASM1352v1_genomic	0
GCF_000630305.1_Stre_pyog_ABC020054871_V1_genomic	43
GCF_900988165.1_8113_7_14_genomic	44
GCF_900991165.1_7368_6_60_genomic	0
GCF_900983825.1_19944_7_10_genomic	55
GCF_900994815.1_19944_8_51_genomic	68
GCF_000628345.1_Stre_pyog_ABC020005773_V1_genomic	40
GCF_900474845.1_41906_C02_genomic	0
GCF_900991415.1_7368_6_87_genomic	0
GCF_900993385.1_8113_6_87_genomic	49
GCF_900985015.1_19944_7_51_genomic	43
GCF_900994625.1_19944_8_32_genomic	10
GCF_900987135.1_9262_6_21_genomic	19
GCF_900986065.1_8898_3_75_genomic	18
GCF_900986465.1_9262_5_30_genomic	34
GCF_900993635.1_19944_8_104_genomic	0
GCF_000630005.1_Stre_pyog_ABC020015292_V1_genomic	70
GCF_000630405.1_Stre_pyog_ABC020049250_V1_genomic	40
GCF_900985225.1_19944_7_76_genomic	45
GCF_900459775.1_41851_C01_genomic	114
GCF_900982865.1_11791_7_88_genomic	0
GCF_900986435.1_9262_5_3_genomic	0
GCF_000631785.1_Stre_pyog_ABC020053060_V1_genomic	41
GCF_900987715.1_9262_7_58_genomic	45
GCF_900460085.1_41906_E02_genomic	57
GCF_900475705.1_44858_B01_genomic	0
GCF_900992145.1_7368_8_64_genomic	0
GCF_900993975.1_19944_8_134_genomic	0
GCF_900988485.1_8113_7_45_genomic	0
GCF_900985095.1_19944_7_60_genomic	0
GCF_000629805.1_Stre_pyog_ABC020047395_V1_genomic	78
GCF_900985005.1_19944_7_49_genomic	0
GCF_900995665.1_5731_5_8_genomic	43
GCF_900989635.1_8898_1_2_genomic	21
GCF_900987425.1_9262_7_28_genomic	65
GCF_900991855.1_7368_7_39_genomic	0
GCF_900994805.1_19944_8_5_genomic	0
GCF_900996015.1_5749_3_12_genomic	47
GCF_900991175.1_7368_6_59_genomic	81
GCF_900990515.1_8898_2_30_genomic	54
GCF_900993495.1_19944_7_91_genomic	45
GCF_900992315.1_7368_8_81_genomic	0
GCF_900989995.1_8898_1_53_genomic	0
GCF_900987095.1_9262_5_91_genomic	0
GCF_900983695.1_19944_6_162_genomic	43
GCF_900989775.1_8898_1_33_genomic	0
GCF_900987575.1_9262_7_46_genomic	0
GCF_900989265.1_8849_2_56_genomic	0
GCF_900983605.1_19944_6_150_genomic	0
GCF_000483645.1_SpyogGA41208v1.0_genomic	37
GCF_900983975.1_19944_7_113_genomic	86
GCF_900990775.1_8898_2_65_genomic	0
GCF_000630045.1_Stre_pyog_ABC020015277_V1_genomic	42
GCF_900989765.1_8898_1_32_genomic	50
GCF_900989565.1_8849_2_91_genomic	0
GCF_900994445.1_19944_8_176_genomic	43
GCF_900993115.1_8113_6_49_genomic	39
GCF_004154385.1_ASM415438v1_genomic	0
GCF_900985335.1_19944_7_86_genomic	0
GCF_000631505.1_Stre_pyog_ABC020033919_V1_genomic	43
GCF_003814365.1_ASM381436v1_genomic	23
GCF_000263315.1_SPNS88.2_genomic	0
GCF_900995525.1_19944_8_99_genomic	0
GCF_000628585.1_Stre_pyog_ABC020052553_V1_genomic	39
GCF_900994755.1_19944_8_45_genomic	49
GCF_900987925.1_9262_7_81_genomic	0
GCF_900984705.1_19944_7_2_genomic	0
GCF_900984215.1_19944_7_136_genomic	0
GCF_900990205.1_8898_1_76_genomic	0
GCF_900990285.1_8898_1_83_genomic	0
GCF_900985295.1_19944_7_81_genomic	44
GCF_900992345.1_7368_8_82_genomic	15
GCF_900986275.1_9262_5_12_genomic	35
GCF_000628725.1_Stre_pyog_ABC020021452_V1_genomic	40
GCF_900983645.1_19944_6_159_genomic	0
GCF_001267845.1_ASM126784v1_genomic	0
GCF_900985055.1_19944_7_54_genomic	0
GCF_900994985.1_19944_8_68_genomic	47
GCF_900987795.1_9262_7_68_genomic	0
GCF_000499145.1_SpyogGA03747v1.0_genomic	0
GCF_900993365.1_8113_6_82_genomic	40
GCF_900991975.1_7368_7_9_genomic	0
GCF_900985035.1_19944_7_52_genomic	64
GCF_900990255.1_8898_1_81_genomic	0
GCF_900992325.1_7368_8_80_genomic	48
GCF_900994585.1_19944_8_3_genomic	0
GCF_900988355.1_8113_7_31_genomic	26
GCF_900995055.1_19944_8_75_genomic	46
GCF_003640605.1_ASM364060v1_genomic	23
GCF_900986935.1_9262_5_77_genomic	37
GCF_900983735.1_19944_6_167_genomic	23
GCF_900986595.1_9262_5_46_genomic	35
GCF_900984945.1_19944_7_48_genomic	47
GCF_900983115.1_11822_8_6_genomic	0
GCF_900984195.1_19944_7_138_genomic	14
GCF_900986305.1_9262_5_15_genomic	0
GCF_900993905.1_19944_8_13_genomic	44
GCF_900986125.1_8898_3_84_genomic	0
GCF_900992795.1_8113_6_2_genomic	45
GCF_900992385.1_7368_8_86_genomic	40
GCF_900995285.1_19944_8_90_genomic	0
GCF_004124115.1_ASM412411v1_genomic	0
GCF_900475565.1_42912_A01_genomic	68
GCF_900995365.1_5364_8_6_genomic	52
GCF_900986925.1_9262_5_76_genomic	37
GCF_900991335.1_7368_6_72_genomic	29
GCF_900989005.1_8849_2_3_genomic	71
GCF_000630845.1_Stre_pyog_ABC020014925_V1_genomic	76
GCF_900995095.1_19944_8_77_genomic	0
GCF_900459995.1_51184_D01_genomic	0
GCF_000290575.1_ASM29057v1_genomic	18
GCF_900995425.1_5364_8_9_genomic	0
GCF_900984845.1_19944_7_35_genomic	0
GCF_900982735.1_11791_7_74_genomic	0
GCF_900989715.1_8898_1_28_genomic	0
GCF_900993795.1_19944_8_118_genomic	0
GCF_900989625.1_8898_1_19_genomic	30
GCF_000630745.1_Stre_pyog_ABC020029793_V1_genomic	43
GCF_000758075.1_ASM75807v1_genomic	0
GCF_900990735.1_8898_2_59_genomic	35
GCF_900986855.1_9262_5_7_genomic	34
GCF_900990965.1_5817_5_9_genomic	0
GCF_900995565.1_5386_1_9_genomic	23
GCF_001678885.1_ASM167888v1_genomic	0
GCF_900994225.1_19944_8_158_genomic	0
GCF_900995495.1_5386_1_10_genomic	43
GCF_900987745.1_9262_7_63_genomic	0
GCF_000685485.1_SP1_contigs.fa_genomic	24
GCF_900987345.1_9262_7_22_genomic	0
GCF_900991685.1_7368_7_22_genomic	16
GCF_000390225.1_GAS1.0_genomic	42
GCF_900993535.1_19944_7_96_genomic	0
GCF_001937265.1_ASM193726v1_genomic	0
GCF_900990425.1_8898_2_13_genomic	0
GCF_000631245.1_Stre_pyog_ABC020056064_V1_genomic	74
GCF_900993465.1_8113_6_95_genomic	0
GCF_900988215.1_8113_7_19_genomic	63
GCF_900988885.1_8849_2_18_genomic	0
GCF_001638525.1_ASM163852v1_genomic	73
GCF_900992955.1_8113_6_34_genomic	19
GCF_900995745.1_5731_6_5_genomic	32
GCF_000685525.1_SP5_contigs_genomic	53
GCF_900994195.1_19944_8_155_genomic	73
GCF_900991735.1_7368_7_28_genomic	71
GCF_900990395.1_8898_1_96_genomic	0
GCF_000630225.1_Stre_pyog_ABC020004984_V1_genomic	36
GCF_900991955.1_7368_7_5_genomic	0
GCF_900989075.1_8849_2_38_genomic	0
GCF_900993785.1_19944_8_117_genomic	0
GCF_900459855.1_43024_A01_genomic	38
GCF_900993855.1_19944_8_122_genomic	0
GCF_900984285.1_19944_7_143_genomic	67
GCF_900996145.1_5749_5_2_genomic	33
GCF_900986535.1_9262_5_42_genomic	0
GCF_900106465.1_SP_ISR9_genomic	0
GCF_900991775.1_7368_7_3_genomic	43
GCF_003176945.1_ASM317694v1_genomic	0
GCF_900987605.1_9262_7_50_genomic	0
GCF_900984895.1_19944_7_4_genomic	25
GCF_900986135.1_8898_3_85_genomic	60
GCF_900989645.1_8898_1_20_genomic	49
GCF_900990155.1_8898_1_7_genomic	17
GCF_900982675.1_11791_7_71_genomic	44
GCF_900995025.1_19944_8_7_genomic	0
GCF_900475135.1_41906_H02_genomic	53
GCF_900995345.1_5364_8_7_genomic	0
GCF_900992455.1_7368_8_95_genomic	0
GCF_900995945.1_5749_2_2_genomic	48
GCF_900993685.1_19944_8_108_genomic	0
GCF_000007425.1_ASM742v1_genomic	70
GCF_900989605.1_8898_1_17_genomic	43
GCF_900989485.1_8849_2_8_genomic	25
GCF_900988135.1_8113_7_10_genomic	28
GCF_001638865.1_ASM163886v1_genomic	0
GCF_000275625.1_ASM27562v1_genomic	0
GCF_900995405.1_5386_1_5_genomic	54
GCF_004154045.1_ASM415404v1_genomic	24
GCF_900995935.1_5749_2_12_genomic	55
GCF_900984985.1_19944_7_46_genomic	0
GCF_900991095.1_7368_6_53_genomic	0
GCF_900992445.1_7368_8_93_genomic	0
GCF_900989865.1_8898_1_4_genomic	20
GCF_900106475.1_SP_ISR7_genomic	47
GCF_001638625.1_ASM163862v1_genomic	0
GCF_900994575.1_19944_8_29_genomic	45
GCF_900987415.1_9262_7_3_genomic	75
GCF_900986645.1_9262_5_49_genomic	0
GCF_900459725.1_44738_G01_genomic	21
GCF_900991905.1_7368_7_43_genomic	51
GCF_900986485.1_9262_5_34_genomic	0
GCF_900993015.1_8113_6_40_genomic	0
GCF_900993305.1_8113_6_76_genomic	68
GCF_900992715.1_8113_6_11_genomic	31
GCF_900990385.1_8898_1_95_genomic	20
GCF_900984365.1_19944_7_151_genomic	0
GCF_900474765.1_41800_G01_genomic	39
GCF_900989545.1_8849_2_92_genomic	0
GCF_900995505.1_5386_1_6_genomic	0
GCF_001620285.1_ASM162028v1_genomic	66
GCF_900983325.1_11826_4_79_genomic	77
GCF_000685565.1_SP3_contigs.fa_genomic	0
GCF_900988705.1_8113_7_67_genomic	0
GCF_900986155.1_8898_3_89_genomic	30
GCF_900989705.1_8898_1_25_genomic	44
GCF_001635895.1_ASM163589v1_genomic	43
GCF_900987875.1_9262_7_78_genomic	32
GCF_900986875.1_9262_5_71_genomic	28
GCF_900996075.1_5749_3_3_genomic	28
GCF_900459745.1_41800_D02_genomic	50
GCF_900982855.1_11791_7_85_genomic	49
GCF_900992725.1_8113_6_13_genomic	29
GCF_900989365.1_8849_2_64_genomic	49
GCF_900988145.1_8113_7_11_genomic	30
GCF_900983765.1_19944_6_169_genomic	0
GCF_900993695.1_19944_8_109_genomic	0
GCF_900994275.1_19944_8_163_genomic	73
GCF_000628005.1_Stre_pyog_ABC020052211_V1_genomic	54
GCF_900987585.1_9262_7_47_genomic	19
GCF_900984585.1_19944_7_171_genomic	0
GCF_900990435.1_8898_2_2_genomic	23
GCF_900990175.1_8898_1_71_genomic	59
GCF_900985525.1_8898_3_21_genomic	0
GCF_900989455.1_8849_2_77_genomic	9
GCF_000767505.1_ASM76750v1_genomic	45
GCF_900984955.1_19944_7_5_genomic	0
GCF_900992985.1_8113_6_37_genomic	35
GCF_001638265.1_ASM163826v1_genomic	72
GCF_900985595.1_8898_3_26_genomic	20
GCF_900996105.1_5749_3_7_genomic	0
GCF_900996125.1_5749_3_9_genomic	45
GCF_900994865.1_19944_8_58_genomic	50
GCF_900988345.1_8113_7_30_genomic	21
GCF_900986345.1_9262_5_19_genomic	53
GCF_900993515.1_19944_7_92_genomic	69
GCF_900988115.1_9475_2_58_genomic	0
GCF_900985605.1_8898_3_24_genomic	38
GCF_900990845.1_5749_5_8_genomic	40
GCF_900990745.1_8898_2_60_genomic	0
GCF_900990865.1_5817_5_10_genomic	0
GCF_900992905.1_8113_6_30_genomic	0
GCF_900995975.1_5749_3_2_genomic	53
GCF_900985885.1_8898_3_57_genomic	50
GCF_000758085.1_ASM75808v1_genomic	0
GCF_900619625.1_PS006_genomic	0
GCF_900985275.1_19944_7_8_genomic	88
GCF_900995395.1_5364_8_2_genomic	0
GCF_900988585.1_8113_7_56_genomic	0
GCF_900106495.1_SP_ISR2_genomic	71
GCF_900992505.1_7622_7_50_genomic	74
GCF_900984245.1_19944_7_140_genomic	31
GCF_900986215.1_8898_3_94_genomic	71
GCF_000628805.1_Stre_pyog_ABC020046986_V1_genomic	39
GCF_000628845.1_Stre_pyog_ABC020050193_V1_genomic	39
GCF_900474795.1_41767_B01_genomic	33
GCF_900986755.1_9262_5_61_genomic	48
GCF_900986255.1_9262_5_11_genomic	36
GCF_900983805.1_19944_6_174_genomic	0
GCF_000772245.1_ASM77224v1_genomic	0
GCF_900987185.1_9262_6_31_genomic	0
GCF_900983275.1_11826_4_74_genomic	56
GCF_000483585.1_SpyogGA41394v1.0_genomic	48
GCF_900995515.1_19944_8_97_genomic	50
GCF_900996055.1_5749_2_9_genomic	0
GCF_900995655.1_5731_5_9_genomic	117
GCF_900984815.1_19944_7_32_genomic	0
GCF_900986975.1_9262_5_80_genomic	0
GCF_000630125.1_Stre_pyog_ABC020009156_V1_genomic	43
GCF_900990565.1_8898_2_36_genomic	0
GCF_900985735.1_8898_3_4_genomic	0
GCF_900994215.1_19944_8_157_genomic	0
GCF_900988295.1_8113_7_27_genomic	69
GCF_900984565.1_19944_7_17_genomic	41
GCF_900995185.1_19944_8_86_genomic	45
GCF_900987975.1_9262_7_86_genomic	0
GCF_900988875.1_8849_2_17_genomic	0
GCF_900993405.1_8113_6_89_genomic	0
GCF_000628745.1_Stre_pyog_ABC020041397_V1_genomic	39
GCF_900985085.1_19944_7_6_genomic	44
GCF_000630465.1_Stre_pyog_ABC020047993_V1_genomic	20
GCF_900991435.1_7368_6_86_genomic	0
GCF_900985585.1_8898_3_25_genomic	0
GCF_900983395.1_11826_4_85_genomic	65
GCF_900995575.1_5731_5_1_genomic	36
GCF_900995635.1_5731_5_6_genomic	37
GCF_900986355.1_9262_5_2_genomic	72
GCF_900474915.1_41851_G01_genomic	48
GCF_900984165.1_19944_7_131_genomic	61
GCF_900989615.1_8898_1_18_genomic	47
GCF_004010875.1_ASM401087v1_genomic	0
GCF_900993245.1_8113_6_63_genomic	28
GCF_900989375.1_8849_2_67_genomic	38
GCF_001547715.1_ASM154771v1_genomic	36
GCF_000628825.1_Stre_pyog_ABC020047328_V1_genomic	104
GCF_900992485.1_7622_6_32_genomic	40
GCF_900987395.1_9262_7_26_genomic	50
GCF_000630365.1_Stre_pyog_ABC020052203_V1_genomic	0
GCF_900995245.1_19944_8_9_genomic	0
GCF_900995325.1_5364_8_4_genomic	46
GCF_000499165.1_SpyogGA16797v1.0_genomic	41
GCF_900988305.1_8113_7_29_genomic	0
GCF_900986445.1_9262_5_31_genomic	76
GCF_900983025.1_11822_8_17_genomic	26
GCF_900636425.1_41800_F02_genomic	11
GCF_900986235.1_8898_3_96_genomic	0
GCF_900986845.1_9262_5_69_genomic	34
GCF_900474815.1_41800_F01_genomic	0
GCF_000009385.1_ASM938v1_genomic	42
GCF_900990685.1_8898_2_52_genomic	48
GCF_900996085.1_5749_3_4_genomic	8
GCF_001638645.1_ASM163864v1_genomic	57
GCF_000630025.1_Stre_pyog_ABC020015285_V1_genomic	0
GCF_900988235.1_8113_7_2_genomic	0
GCF_900991445.1_7368_6_85_genomic	47
GCF_900460015.1_42057_E01_genomic	0
GCF_900994015.1_19944_8_140_genomic	0
GCF_900987335.1_9262_7_21_genomic	0
GCF_900994765.1_19944_8_46_genomic	0
GCF_000631685.1_Stre_pyog_ABC020046534_V1_genomic	0
GCF_900989055.1_8849_2_36_genomic	0
GCF_900995535.1_5731_5_10_genomic	56
GCF_900987245.1_9262_7_1_genomic	0
GCF_900990945.1_5817_5_7_genomic	0
GCF_004135875.1_ASM413587v1_genomic	0
GCF_900984115.1_19944_7_129_genomic	49
GCF_900989105.1_8849_2_40_genomic	0
GCF_900992005.1_7368_8_49_genomic	53
GCF_900983475.1_19944_6_140_genomic	0
GCF_000648715.1_Draft_SP8-LAU_Genome_genomic	0
GCF_001369295.1_M18GASBO1065_genomic	46
GCF_900995195.1_19944_8_87_genomic	0
GCF_900983895.1_19944_7_106_genomic	46
GCF_900983875.1_19944_7_104_genomic	45
GCF_900989655.1_8898_1_24_genomic	64
GCF_900995445.1_5386_1_2_genomic	65
GCF_900991765.1_7368_7_31_genomic	19
GCF_900475485.1_42969_E01_genomic	39
GCF_900992055.1_7368_8_54_genomic	0
GCF_900984145.1_19944_7_132_genomic	43
GCF_900992065.1_7368_8_55_genomic	0
GCF_001638335.1_ASM163833v1_genomic	55
GCF_900988175.1_8113_7_13_genomic	0
GCF_900989305.1_8849_2_6_genomic	0
GCF_900995305.1_19944_8_95_genomic	0
GCF_900460055.1_42206_B01_genomic	37
GCF_900994115.1_19944_8_148_genomic	45
GCF_003025365.1_ASM302536v1_genomic	47
GCF_900984395.1_19944_7_154_genomic	0
GCF_900988545.1_8113_7_50_genomic	68
GCF_900983105.1_11822_8_29_genomic	43
GCF_900990295.1_8898_1_85_genomic	29
GCF_900992255.1_7368_8_75_genomic	0
GCF_900986675.1_9262_5_53_genomic	39
GCF_900474965.1_41825_D01_genomic	69
GCF_002268475.1_ASM226847v1_genomic	0
GCF_000628305.1_Stre_pyog_ABC020061424_V1_genomic	39
GCF_900985705.1_8898_3_37_genomic	0
GCF_900984905.1_19944_7_41_genomic	64
GCF_900994515.1_19944_8_24_genomic	36
GCF_000628545.1_Stre_pyog_ABC020052218_V1_genomic	36
GCF_900993575.1_19944_7_99_genomic	32
GCF_900985045.1_19944_7_53_genomic	63
GCF_003591155.1_ASM359115v1_genomic	48
GCF_900986195.1_8898_3_93_genomic	30
GCF_900995555.1_5386_1_7_genomic	78
GCF_900986405.1_9262_5_26_genomic	36
GCF_900995925.1_5749_2_11_genomic	57
GCF_900994145.1_19944_8_149_genomic	45
GCF_004154105.1_ASM415410v1_genomic	56
GCF_900986605.1_9262_5_47_genomic	21
GCF_004154145.1_ASM415414v1_genomic	0
GCF_900985125.1_19944_7_66_genomic	0
GCF_900987325.1_9262_7_20_genomic	39
GCF_900988615.1_8113_7_58_genomic	28
GCF_900993585.1_19944_8_1_genomic	79
GCF_900989895.1_8898_1_44_genomic	0
GCF_900992605.1_7622_7_75_genomic	0
GCF_900991425.1_7368_6_88_genomic	0
GCF_900991915.1_7368_7_44_genomic	30
GCF_001267805.1_ASM126780v1_genomic	36
GCF_002355815.1_ASM235581v1_genomic	0
GCF_900985865.1_8898_3_54_genomic	0
GCF_900993325.1_8113_6_8_genomic	47
GCF_900985435.1_8898_2_76_genomic	27
GCF_900992815.1_8113_6_20_genomic	28
GCF_000631665.1_Stre_pyog_ABC020048262_V1_genomic	44
GCF_900987645.1_9262_7_52_genomic	0
GCF_900990625.1_8898_2_45_genomic	0
GCF_900984075.1_19944_7_123_genomic	48
GCF_900994535.1_19944_8_25_genomic	38
GCF_900987495.1_9262_7_38_genomic	0
GCF_900993215.1_8113_6_59_genomic	0
GCF_001638895.1_ASM163889v1_genomic	0
GCF_900989575.1_8849_2_94_genomic	0
GCF_900989515.1_8849_2_88_genomic	42
GCF_900995355.1_19944_8_98_genomic	0
GCF_900993135.1_8113_6_52_genomic	0
GCF_900987755.1_9262_7_66_genomic	26
GCF_900989215.1_8849_2_51_genomic	0
GCF_900993295.1_8113_6_74_genomic	42
GCF_900475615.1_44451_E01_genomic	0
GCF_900459935.1_42969_B01_genomic	41
GCF_900986865.1_9262_5_70_genomic	35
GCF_900989385.1_8849_2_66_genomic	0
GCF_900990235.1_8898_1_8_genomic	32
GCF_900994345.1_19944_8_17_genomic	0
GCF_900983755.1_19944_6_171_genomic	113
GCF_004154165.1_ASM415416v1_genomic	54
GCF_900988325.1_8113_7_26_genomic	69
GCF_900983185.1_11826_4_65_genomic	44
GCF_900991805.1_7368_7_33_genomic	55
GCF_900995845.1_5731_7_4_genomic	0
GCF_900987085.1_9262_5_9_genomic	90
GCF_900992845.1_8113_6_23_genomic	0
GCF_900992135.1_7368_8_62_genomic	16
GCF_900990045.1_8898_1_6_genomic	78
GCF_900987455.1_9262_7_33_genomic	0
GCF_000629845.1_Stre_pyog_ABC020044010_V1_genomic	74
GCF_000630965.1_Stre_pyog_ABC020057192_V1_genomic	68
GCF_900995955.1_5749_2_3_genomic	0
GCF_900986455.1_9262_5_32_genomic	0
GCF_900988605.1_8113_7_57_genomic	0
GCF_900993715.1_19944_8_110_genomic	0
GCF_900990955.1_5817_5_8_genomic	41
GCF_900991795.1_7368_7_34_genomic	68
GCF_004010855.1_ASM401085v1_genomic	0
GCF_900475455.1_44451_G01_genomic	80
GCF_900983815.1_19944_6_173_genomic	51
GCF_900987215.1_9262_6_71_genomic	0
GCF_004154005.1_ASM415400v1_genomic	54
GCF_900984235.1_19944_7_139_genomic	46
GCF_900993335.1_8113_6_80_genomic	45
GCF_900986685.1_9262_5_54_genomic	39
GCF_900990585.1_8898_2_38_genomic	24
GCF_900984415.1_19944_7_155_genomic	0
GCF_004193935.1_ASM419393v1_genomic	46
GCF_900990785.1_8898_2_66_genomic	45
GCF_900987035.1_9262_5_86_genomic	47
GCF_900987315.1_9262_7_16_genomic	26
GCF_000483525.1_SpyogGA19700v1.0_genomic	12
GCF_000631145.1_Stre_pyog_ABC020057168_V1_genomic	38
GCF_900990065.1_8898_1_60_genomic	0
GCF_900984625.1_19944_7_174_genomic	32
GCF_900991885.1_7368_7_41_genomic	0
GCF_002014815.1_ASM201481v1_genomic	8
GCF_900985115.1_19944_7_67_genomic	79
GCF_900996135.1_5749_5_10_genomic	0
GCF_900991205.1_7368_6_62_genomic	0
GCF_900985265.1_19944_7_78_genomic	50
GCF_900990085.1_8898_1_62_genomic	41
GCF_900983075.1_11822_8_26_genomic	0
GCF_900986995.1_9262_5_81_genomic	35
GCF_000011665.1_ASM1166v1_genomic	73
GCF_900994895.1_19944_8_60_genomic	44
GCF_001369115.1_M18GASBO2_genomic	7
GCF_900995865.1_5731_7_5_genomic	0
GCF_900986785.1_9262_5_62_genomic	0
GCF_900994695.1_19944_8_37_genomic	45
GCF_900995225.1_19944_8_89_genomic	29
GCF_900983965.1_19944_7_116_genomic	31
GCF_900988845.1_8113_7_9_genomic	45
GCF_900989975.1_8898_1_52_genomic	41
GCF_900989405.1_8849_2_71_genomic	80
GCF_900989245.1_8849_2_54_genomic	0
GCF_900991155.1_7368_6_58_genomic	0
GCF_900985445.1_8898_2_77_genomic	0
GCF_900996065.1_5749_3_5_genomic	0
GCF_900987365.1_9262_7_23_genomic	40
GCF_900987285.1_9262_7_15_genomic	34
GCF_000630765.1_Stre_pyog_ABC020029711_V1_genomic	40
GCF_900989205.1_8849_2_47_genomic	38
GCF_900983235.1_11826_4_71_genomic	40
GCF_900992045.1_7368_8_53_genomic	0
GCF_000628065.1_Stre_pyog_ABC020049545_V1_genomic	39
GCF_900988825.1_8113_7_80_genomic	45
GCF_900987065.1_9262_5_89_genomic	0
GCF_000630525.1_Stre_pyog_ABC020044193_V1_genomic	78
GCF_900984155.1_19944_7_134_genomic	37
GCF_900988475.1_8113_7_42_genomic	44
GCF_003177315.1_ASM317731v1_genomic	0
GCF_900987205.1_9262_6_51_genomic	48
GCF_900991015.1_6817_3_95_genomic	68
GCF_900990935.1_5817_5_6_genomic	12
GCF_900987515.1_9262_7_40_genomic	32
GCF_900988725.1_8113_7_70_genomic	0
GCF_900982655.1_11791_7_72_genomic	0
GCF_000629925.1_Stre_pyog_ABC020026946_V1_genomic	43
GCF_900994385.1_19944_8_173_genomic	0
GCF_900991935.1_7368_7_47_genomic	0
GCF_000628265.1_Stre_pyog_ABC020056068_V1_genomic	40
GCF_900985165.1_19944_7_70_genomic	0
GCF_900988515.1_8113_7_47_genomic	34
GCF_004154365.1_ASM415436v1_genomic	0
GCF_900087555.1_UK-M3.1_genomic	54
GCF_000629885.1_Stre_pyog_ABC020032183_V1_genomic	42
GCF_900985825.1_8898_3_52_genomic	44
GCF_900985285.1_19944_7_80_genomic	0
GCF_900992295.1_7368_8_77_genomic	44
GCF_002016575.1_ASM201657v1_genomic	42
GCF_900982975.1_11822_8_14_genomic	13
GCF_900989835.1_8898_1_39_genomic	0
GCF_000146715.1_ASM14671v1_genomic	28
GCF_900987355.1_9262_7_19_genomic	42
GCF_900983855.1_19944_7_101_genomic	0
GCF_900987815.1_9262_7_70_genomic	66
GCF_900991405.1_7368_6_83_genomic	43
GCF_900987305.1_9262_7_18_genomic	0
GCF_900991615.1_7368_7_16_genomic	40
GCF_900991225.1_7368_6_64_genomic	48
GCF_000630105.1_Stre_pyog_ABC020010041_V1_genomic	43
GCF_000631425.1_Stre_pyog_ABC020056020_V1_genomic	40
GCF_900993475.1_8113_6_94_genomic	26
GCF_900989945.1_8898_1_5_genomic	0
GCF_000250925.1_ASM25092v1_genomic	54
GCF_900991665.1_7368_7_23_genomic	53
GCF_900985235.1_19944_7_75_genomic	0
GCF_900987505.1_9262_7_39_genomic	0
GCF_900994955.1_19944_8_66_genomic	0
GCF_900992515.1_7622_7_52_genomic	0
GCF_900993865.1_19944_8_124_genomic	0
GCF_900990305.1_8898_1_89_genomic	0
GCF_900982925.1_11822_8_19_genomic	35
GCF_900995705.1_5731_6_2_genomic	0
GCF_900983095.1_11822_8_28_genomic	30
GCF_900994205.1_19944_8_156_genomic	0
GCF_900985185.1_19944_7_71_genomic	42
GCF_900991635.1_7368_7_18_genomic	59
GCF_004122745.1_ASM412274v1_genomic	47
GCF_900986245.1_9262_5_1_genomic	0
GCF_900989255.1_8849_2_55_genomic	77
GCF_001182065.1_Streptococcus_pyogenes_genomic	45
GCF_900991305.1_7368_6_77_genomic	0
GCF_900986055.1_8898_3_74_genomic	0
GCF_900992375.1_7368_8_89_genomic	0
GCF_004114635.1_ASM411463v1_genomic	19
GCF_001638545.1_ASM163854v1_genomic	0
GCF_000630905.1_Stre_pyog_ABC020013952_V1_genomic	0
GCF_900986525.1_9262_5_39_genomic	17
GCF_900996005.1_5749_2_6_genomic	44
GCF_900636485.1_42290_G02_genomic	28
GCF_900986075.1_8898_3_77_genomic	0
GCF_001014285.1_ASM101428v1_genomic	36
GCF_900992995.1_8113_6_4_genomic	27
GCF_900108785.1_PEI-B-P-20_genomic	0
GCF_900990465.1_8898_2_28_genomic	0
GCF_900992165.1_7368_8_65_genomic	29
GCF_900992265.1_7368_8_74_genomic	80
GCF_900989755.1_8898_1_31_genomic	0
GCF_900995545.1_5386_1_8_genomic	59
GCF_900991475.1_7368_6_92_genomic	0
GCF_900987595.1_9262_7_45_genomic	19
GCF_000648795.1_Draft_SP3-LAU_Genome_genomic	0
GCF_900985905.1_8898_3_58_genomic	0
GCF_900474835.1_41800_H02_genomic	0
GCF_900988895.1_8849_2_19_genomic	70
GCF_900983295.1_11826_4_76_genomic	51
GCF_900994135.1_19944_8_150_genomic	0
GCF_900990505.1_8898_2_3_genomic	42
GCF_900987895.1_9262_7_79_genomic	45
GCF_900461655.1_42969_F01_genomic	46
GCF_900990115.1_8898_1_67_genomic	29
GCF_000630085.1_Stre_pyog_ABC020013551_V1_genomic	68
GCF_000631805.1_Stre_pyog_ABC020040643_V1_genomic	90
GCF_900991875.1_7368_7_42_genomic	42
GCF_900989725.1_8898_1_30_genomic	0
GCF_900988745.1_8113_7_75_genomic	0
GCF_000631125.1_Stre_pyog_ABC020057449_V1_genomic	38
GCF_900994005.1_19944_8_138_genomic	0
GCF_900994795.1_19944_8_49_genomic	47
GCF_900989505.1_8849_2_86_genomic	0
GCF_000628325.1_Stre_pyog_ABC020005716_V1_genomic	40
GCF_900990015.1_8898_1_56_genomic	52
GCF_900983005.1_11822_8_18_genomic	29
GCF_900994845.1_19944_8_53_genomic	0
GCF_900995065.1_19944_8_73_genomic	64
GCF_900995765.1_5731_6_7_genomic	0
GCF_900989015.1_8849_2_32_genomic	0
GCF_900993345.1_8113_6_81_genomic	42
GCF_000013545.1_ASM1354v1_genomic	79
GCF_001638755.1_ASM163875v1_genomic	41
GCF_900993925.1_19944_8_129_genomic	35
GCF_000631525.1_Stre_pyog_ABC020032186_V1_genomic	0
GCF_900988435.1_8113_7_4_genomic	0
GCF_001638465.1_ASM163846v1_genomic	38
GCF_900992035.1_7368_8_52_genomic	0
GCF_900990035.1_8898_1_58_genomic	64
GCF_900991465.1_7368_6_90_genomic	41
GCF_900990595.1_8898_2_39_genomic	0
GCF_004154285.1_ASM415428v1_genomic	0
GCF_003176935.1_ASM317693v1_genomic	59
GCF_900474885.1_41851_E01_genomic	67
GCF_900984645.1_19944_7_177_genomic	48
GCF_900992975.1_8113_6_36_genomic	42
GCF_900987705.1_9262_7_57_genomic	0
GCF_000631305.1_Stre_pyog_ABC020052519_V1_genomic	81
GCF_900992275.1_7368_8_76_genomic	72
GCF_900995965.1_5749_2_5_genomic	0
GCF_001559175.2_ASM155917v2_genomic	40
GCF_004153965.1_ASM415396v1_genomic	53
GCF_900991315.1_7368_6_76_genomic	13
GCF_000631105.1_Stre_pyog_ABC020044203_V1_genomic	39
GCF_900993165.1_8113_6_58_genomic	0
GCF_900983835.1_19944_7_1_genomic	18
GCF_000630425.1_Stre_pyog_ABC020048543_V1_genomic	0
GCF_900991455.1_7368_6_89_genomic	0
GCF_900993965.1_19944_8_132_genomic	84
GCF_900990925.1_5817_5_4_genomic	0
GCF_000631005.1_Stre_pyog_ABC020047619_V1_genomic	76
GCF_900988025.1_9262_7_9_genomic	0
GCF_900990575.1_8898_2_37_genomic	0
GCF_000628025.1_Stre_pyog_ABC020047955_V1_genomic	39
GCF_000631285.1_Stre_pyog_ABC020053240_V1_genomic	79
GCF_900983195.1_11822_8_7_genomic	33
GCF_900985245.1_19944_7_77_genomic	43
GCF_900983205.1_11822_8_9_genomic	21
GCF_900995625.1_5731_5_3_genomic	40
GCF_000630505.1_Stre_pyog_ABC020046264_V1_genomic	0
GCF_900990495.1_8898_2_29_genomic	54
GCF_900985365.1_19944_7_84_genomic	51
GCF_900994665.1_19944_8_38_genomic	48
GCF_900988755.1_8113_7_72_genomic	59
GCF_900984575.1_19944_7_170_genomic	0
GCF_900984995.1_19944_7_43_genomic	0
GCF_900989935.1_8898_1_49_genomic	19
GCF_900991835.1_7368_7_37_genomic	39
GCF_900994505.1_19944_8_23_genomic	52
GCF_900990835.1_5749_5_9_genomic	18
GCF_900992015.1_7368_8_50_genomic	79
GCF_900990755.1_8898_2_61_genomic	0
GCF_002055535.1_NCTC8198_genomic	66
GCF_900991025.1_6817_4_22_genomic	42
GCF_900987955.1_9262_7_84_genomic	0
GCF_900990325.1_8898_1_9_genomic	74
GCF_900995145.1_19944_8_8_genomic	37
GCF_900988035.1_9262_7_92_genomic	0
GCF_900994305.1_19944_8_165_genomic	0
GCF_900988865.1_8849_2_10_genomic	0
GCF_900987775.1_9262_7_67_genomic	16
GCF_900985785.1_8898_3_45_genomic	0
GCF_900983615.1_19944_6_154_genomic	0
GCF_900995075.1_19944_8_76_genomic	0
GCF_900988775.1_8113_7_74_genomic	0
GCF_900459715.1_44626_D01_genomic	0
GCF_000630985.1_Stre_pyog_ABC020052497_V1_genomic	36
GCF_900990855.1_5817_5_1_genomic	56
GCF_900993005.1_8113_6_38_genomic	52
GCF_900990415.1_8898_2_15_genomic	0
GCF_900989845.1_8898_1_40_genomic	42
GCF_900475075.1_42290_F02_genomic	21
GCF_000685545.1_SP4_contigs.fa_genomic	23
GCF_900475465.1_42969_C01_genomic	39
GCF_900995595.1_5731_5_2_genomic	50
GCF_900984375.1_19944_7_152_genomic	0
GCF_900982955.1_11791_7_94_genomic	0
GCF_900992155.1_7368_8_63_genomic	48
GCF_900990215.1_8898_1_78_genomic	86
GCF_900991675.1_7368_7_21_genomic	0
GCF_001638275.1_ASM163827v1_genomic	12
GCF_001638885.1_ASM163888v1_genomic	36
GCF_001051095.1_ASM105109v1_genomic	39
GCF_002115465.1_ASM211546v1_genomic	51
GCF_900992595.1_7622_7_74_genomic	0
GCF_900992695.1_8113_6_1_genomic	0
GCF_900983955.1_19944_7_110_genomic	36
GCF_900995015.1_19944_8_67_genomic	30
GCF_900987155.1_9262_6_1_genomic	17
GCF_900994545.1_19944_8_26_genomic	0
GCF_900985215.1_19944_7_73_genomic	57
GCF_900988155.1_8113_7_12_genomic	0
GCF_002268555.1_ASM226855v1_genomic	22
GCF_000630205.1_Stre_pyog_ABC020005405_V1_genomic	41
GCF_000628165.1_Stre_pyog_ABC020057442_V1_genomic	40
GCF_004124135.1_ASM412413v1_genomic	65
GCF_900989315.1_8849_2_61_genomic	82
GCF_003597545.1_ASM359754v1_genomic	0
GCF_002236875.1_ASM223687v1_genomic	65
GCF_900995775.1_5731_6_9_genomic	0
GCF_004153945.1_ASM415394v1_genomic	52
GCF_900983155.1_11826_4_62_genomic	0
GCF_900994495.1_19944_8_21_genomic	40
GCF_900992225.1_7368_8_71_genomic	0
GCF_900995125.1_19944_8_79_genomic	20
GCF_900987375.1_9262_7_25_genomic	35
GCF_900989795.1_8898_1_37_genomic	0
GCF_900989585.1_8898_1_12_genomic	46
GCF_900988425.1_8113_7_38_genomic	79
GCF_900994055.1_19944_8_144_genomic	46
GCF_900995695.1_5731_6_11_genomic	48
GCF_900993845.1_19944_8_123_genomic	39
GCF_900989785.1_8898_1_34_genomic	0
GCF_900994565.1_19944_8_28_genomic	44
GCF_000631765.1_Stre_pyog_ABC020054184_V1_genomic	0
GCF_900985695.1_8898_3_36_genomic	0
GCF_900984295.1_19944_7_145_genomic	48
GCF_900995105.1_19944_8_72_genomic	44
GCF_900985725.1_8898_3_39_genomic	47
GCF_900992115.1_7368_8_60_genomic	40
GCF_900993125.1_8113_6_51_genomic	48
GCF_000629625.1_Stre_pyog_ABC020060793_V1_genomic	37
GCF_003171595.1_ASM317159v1_genomic	67
GCF_900475955.1_45889_E01_genomic	0
GCF_900985395.1_8898_2_71_genomic	56
GCF_900985105.1_19944_7_61_genomic	0
GCF_000011285.1_ASM1128v1_genomic	68
GCF_900991575.1_7368_7_13_genomic	0
GCF_000630145.1_Stre_pyog_ABC020007794_V1_genomic	43
GCF_900992835.1_8113_6_22_genomic	5
GCF_900987675.1_9262_7_55_genomic	0
GCF_900985545.1_8898_3_20_genomic	53
GCF_000685505.1_SP2_contigs.fa_genomic	0
GCF_900986765.1_9262_5_6_genomic	35
GCF_900992585.1_7622_7_72_genomic	47
GCF_002115485.1_ASM211548v1_genomic	19
GCF_900987555.1_9262_7_43_genomic	0
GCF_000631265.1_Stre_pyog_ABC020055897_V1_genomic	78
GCF_900988385.1_8113_7_35_genomic	77
GCF_000631545.1_Stre_pyog_ABC020033233_V1_genomic	46
GCF_900985955.1_8898_3_64_genomic	24
GCF_000454085.1_SpyogUTSW-2v1.0_genomic	0
GCF_900476015.1_50279_C02_genomic	39
GCF_900986815.1_9262_5_67_genomic	41
GCF_900990105.1_8898_1_66_genomic	40
GCF_900988715.1_8113_7_68_genomic	17
GCF_900994235.1_19944_8_159_genomic	48
GCF_900992335.1_7368_8_83_genomic	15
GCF_900986025.1_8898_3_70_genomic	0
GCF_000732345.1_ASM73234v1_genomic	44
GCF_900985485.1_8898_2_82_genomic	12
GCF_900985505.1_8898_2_83_genomic	0
GCF_900988935.1_8849_2_23_genomic	47
GCF_900995085.1_19944_8_74_genomic	0
GCF_900984135.1_19944_7_133_genomic	45
GCF_001638775.1_ASM163877v1_genomic	0
GCF_001019695.1_ASM101969v1_genomic	42
GCF_900989665.1_8898_1_21_genomic	16
GCF_900990605.1_8898_2_4_genomic	0
GCF_900987075.1_9262_5_90_genomic	25
GCF_000628225.1_Stre_pyog_ABC020052898_V1_genomic	39
GCF_000630705.1_Stre_pyog_ABC020031290_V1_genomic	43
GCF_900985075.1_19944_7_58_genomic	60
GCF_900988805.1_8113_7_79_genomic	0
GCF_000758125.1_ASM75812v1_genomic	32
GCF_900988565.1_8113_7_54_genomic	77
GCF_900985875.1_8898_3_56_genomic	0
GCF_900985375.1_19944_7_9_genomic	49
GCF_000631065.1_Stre_pyog_ABC020056891_V1_genomic	67
GCF_900993645.1_19944_8_103_genomic	56
GCF_900993775.1_19944_8_116_genomic	0
GCF_900989985.1_8898_1_54_genomic	0
GCF_900992245.1_7368_8_73_genomic	0
GCF_000629705.1_Stre_pyog_ABC020052291_V1_genomic	39
GCF_001369155.1_M18GASBO4_genomic	58
GCF_900995675.1_5731_5_7_genomic	0
GCF_900474645.1_41767_A01_genomic	34
GCF_900984525.1_19944_7_162_genomic	0
GCF_900995915.1_5749_2_10_genomic	28
GCF_000630685.1_Stre_pyog_ABC020032182_V1_genomic	105
GCF_000628625.1_Stre_pyog_ABC020056181_V1_genomic	39
GCF_900988695.1_8113_7_63_genomic	0
GCF_900988495.1_8113_7_46_genomic	25
GCF_900984635.1_19944_7_176_genomic	0
GCF_900992545.1_7622_7_67_genomic	48
GCF_001642145.1_ASM164214v1_genomic	0
GCF_900984035.1_19944_7_120_genomic	49
GCF_900984765.1_19944_7_29_genomic	47
GCF_900982985.1_11822_8_11_genomic	41
GCF_900994425.1_19944_8_178_genomic	0
GCF_900986045.1_8898_3_73_genomic	0
GCF_900985685.1_8898_3_35_genomic	41
GCF_900987405.1_9262_7_31_genomic	0
GCF_900983785.1_19944_6_172_genomic	39
GCF_900989535.1_8849_2_9_genomic	0
GCF_900989695.1_8898_1_26_genomic	40
GCF_900989325.1_8849_2_62_genomic	0
GCF_000628645.1_Stre_pyog_ABC020056883_V1_genomic	41
GCF_900993285.1_8113_6_71_genomic	65
GCF_900990005.1_8898_1_55_genomic	33
GCF_900990895.1_5817_5_3_genomic	0
GCF_000648855.1_Draft_SP6-LAU_Genome_genomic	0
GCF_900475865.1_46338_A02_genomic	41
GCF_900475785.1_46514_A03_genomic	0
GCF_000756485.1_ASM75648v1_genomic	43
GCF_900989735.1_8898_1_29_genomic	46
GCF_900988535.1_8113_7_5_genomic	45
GCF_900990695.1_8898_2_53_genomic	41
GCF_000993765.1_ASM99376v1_genomic	67
GCF_900985535.1_8898_3_19_genomic	0
GCF_900983495.1_19944_6_143_genomic	44
GCF_900992365.1_7368_8_87_genomic	32
GCF_900994875.1_19944_8_59_genomic	45
GCF_900995115.1_19944_8_78_genomic	38
GCF_900982775.1_11791_7_83_genomic	0
GCF_900994655.1_19944_8_36_genomic	40
GCF_900995615.1_5731_5_12_genomic	44
GCF_000628285.1_Stre_pyog_ABC020059502_V1_genomic	39
GCF_900983405.1_11826_4_89_genomic	41
GCF_900989355.1_8849_2_65_genomic	38
GCF_900983905.1_19944_7_108_genomic	46
GCF_900986395.1_9262_5_25_genomic	54
GCF_900989135.1_8849_2_43_genomic	0
GCF_900983415.1_11826_4_90_genomic	44
GCF_900985305.1_19944_7_82_genomic	39
GCF_900983015.1_11791_7_95_genomic	0
GCF_900995905.1_5731_7_8_genomic	0
GCF_900991595.1_7368_7_17_genomic	48
GCF_900984715.1_19944_7_22_genomic	38
GCF_900989425.1_8849_2_72_genomic	48
GCF_900988915.1_8849_2_21_genomic	0
GCF_001638405.1_ASM163840v1_genomic	34
GCF_001638745.1_ASM163874v1_genomic	36
GCF_900993355.1_8113_6_84_genomic	42
GCF_900986265.1_9262_5_10_genomic	0
GCF_900986185.1_8898_3_92_genomic	0
GCF_002236855.1_ASM223685v1_genomic	65
GCF_900993555.1_19944_7_98_genomic	43
GCF_900993745.1_19944_8_113_genomic	0
GCF_900989285.1_8849_2_57_genomic	0
GCF_000628125.1_Stre_pyog_ABC020052980_V1_genomic	39
GCF_900989435.1_8849_2_74_genomic	0
GCF_900636725.1_43908_B01_genomic	36
GCF_900984445.1_19944_7_159_genomic	20
GCF_900985385.1_8898_2_70_genomic	0
GCF_900988255.1_8113_7_21_genomic	0
GCF_900985455.1_8898_2_78_genomic	9
GCF_900985175.1_19944_7_7_genomic	22
GCF_900987865.1_9262_7_75_genomic	79
GCF_001638415.1_ASM163841v1_genomic	48
GCF_000631865.1_Stre_pyog_ABC020056894_V1_genomic	0
GCF_001020185.2_ASM102018v2_genomic	54
GCF_900988375.1_8113_7_33_genomic	48
GCF_900475495.1_44626_H01_genomic	0
GCF_900995645.1_5731_5_5_genomic	46
GCF_900984795.1_19944_7_3_genomic	0
GCF_900992205.1_7368_8_68_genomic	75
GCF_900983425.1_11826_4_91_genomic	0
GCF_900990345.1_8898_1_91_genomic	0
GCF_900986115.1_8898_3_82_genomic	34
GCF_900983455.1_19944_6_139_genomic	31
GCF_000629865.1_Stre_pyog_ABC020035427_V1_genomic	0
GCF_003812645.1_ASM381264v1_genomic	0
GCF_900994635.1_19944_8_34_genomic	48
GCF_900988455.1_8113_7_39_genomic	44
GCF_900991625.1_7368_7_19_genomic	43
GCF_900106405.1_SP_ISR11_genomic	0
GCF_900983035.1_11822_8_23_genomic	14
GCF_900995895.1_5731_7_9_genomic	57
GCF_900475175.1_42912_A02_genomic	75
GCF_900982785.1_11791_7_78_genomic	0
GCF_900982745.1_11791_7_75_genomic	0
GCF_900995035.1_19944_8_70_genomic	0
GCF_000631225.1_Stre_pyog_ABC020030063_V1_genomic	75
GCF_900474925.1_41885_G01_genomic	0
GCF_900996045.1_5749_2_8_genomic	0
GCF_900991865.1_7368_7_4_genomic	33
GCF_900608505.1_Chr_1_genomic	38
GCF_900990245.1_8898_1_80_genomic	0
GCF_004124015.1_ASM412401v1_genomic	38
GCF_900983175.1_11826_4_60_genomic	45
GCF_000628365.1_Stre_pyog_ABC020006345_V1_genomic	40
GCF_900983435.1_11826_4_92_genomic	27
GCF_900982995.1_11822_8_13_genomic	30
GCF_900983985.1_19944_7_114_genomic	14
GCF_900991195.1_7368_6_61_genomic	54
GCF_000630165.1_Stre_pyog_ABC020006309_V1_genomic	43
GCF_900986795.1_9262_5_64_genomic	49
GCF_900994735.1_19944_8_43_genomic	50
GCF_900994645.1_19944_8_35_genomic	40
GCF_000628385.1_Stre_pyog_ABC020006715_V1_genomic	39
GCF_900983575.1_19944_6_152_genomic	44
GCF_900990375.1_8898_1_94_genomic	9
GCF_900474455.1_42017_D01_genomic	27
GCF_900983375.1_11826_4_83_genomic	0
GCF_900984095.1_19944_7_125_genomic	0
GCF_900983365.1_11826_4_80_genomic	0
GCF_900995715.1_5731_6_12_genomic	0
GCF_900995205.1_19944_8_80_genomic	0
GCF_900992915.1_8113_6_3_genomic	45
GCF_000631845.1_Stre_pyog_ABC020060777_V1_genomic	88
GCF_900990315.1_8898_1_87_genomic	83
GCF_900987685.1_9262_7_6_genomic	0
GCF_001638805.1_ASM163880v1_genomic	78
GCF_900995165.1_19944_8_81_genomic	44
GCF_900991485.1_7368_6_91_genomic	0
GCF_900991385.1_7368_6_84_genomic	46
GCF_900992095.1_7368_8_57_genomic	82
GCF_900987445.1_9262_7_32_genomic	79
GCF_900986515.1_9262_5_37_genomic	0
GCF_900984835.1_19944_7_34_genomic	91
GCF_900990975.1_6753_5_30_genomic	42
GCF_900984605.1_19944_7_173_genomic	66
GCF_900994705.1_19944_8_39_genomic	88
GCF_000628465.1_Stre_pyog_ABC020032535_V1_genomic	39
GCF_000631345.1_Stre_pyog_ABC020048885_V1_genomic	33
GCF_900988945.1_8849_2_20_genomic	44
GCF_900990025.1_8898_1_57_genomic	0
GCF_900988415.1_8113_7_36_genomic	66
GCF_000630265.1_Stre_pyog_ABC020056885_V1_genomic	39
GCF_000230295.1_ASM23029v1_genomic	23
GCF_900995755.1_5731_6_8_genomic	0
GCF_900995985.1_5749_2_7_genomic	0
GCF_900991055.1_6817_4_36_genomic	67
GCF_900989025.1_8849_2_33_genomic	0
GCF_900992895.1_8113_6_29_genomic	19
GCF_001642135.1_ASM164213v1_genomic	16
GCF_900992745.1_8113_6_14_genomic	0
GCF_001640945.2_ASM164094v2_genomic	0
GCF_900231885.1_ASM90023188v1_genomic	38
GCF_900989905.1_8898_1_45_genomic	38
GCF_900993315.1_8113_6_78_genomic	40
GCF_900987885.1_9262_7_76_genomic	89
GCF_900985835.1_8898_3_51_genomic	40
GCF_900995465.1_5386_1_3_genomic	0
GCF_900996155.1_5749_5_3_genomic	50
GCF_000013485.1_ASM1348v1_genomic	0
GCF_900992735.1_8113_6_12_genomic	23
GCF_900994155.1_19944_8_15_genomic	0
GCF_900993675.1_19944_8_106_genomic	41
GCF_000631205.1_Stre_pyog_ABC020033020_V1_genomic	38
GCF_900993375.1_8113_6_85_genomic	45
GCF_900982845.1_11791_7_87_genomic	42
GCF_001638675.1_ASM163867v1_genomic	41
GCF_900986725.1_9262_5_59_genomic	45
GCF_900987915.1_9262_7_80_genomic	29
GCF_900993875.1_19944_8_126_genomic	33
GCF_001642125.1_ASM164212v1_genomic	21
GCF_900106415.1_SP_ISR10_genomic	0
GCF_900989345.1_8849_2_63_genomic	0
GCF_000628685.1_Stre_pyog_ABC020017280_V1_genomic	46
GCF_900994465.1_19944_8_18_genomic	46
GCF_000628045.1_Stre_pyog_ABC020048503_V1_genomic	39
GCF_900990535.1_8898_2_32_genomic	37
GCF_900996035.1_5749_3_1_genomic	0
GCF_900989875.1_8898_1_42_genomic	50
GCF_900984735.1_19944_7_25_genomic	0
GCF_900991215.1_7368_6_65_genomic	0
GCF_000629725.1_Stre_pyog_ABC020048541_V1_genomic	44
GCF_900987235.1_9262_6_91_genomic	0
GCF_900993105.1_8113_6_5_genomic	0
GCF_900990815.1_5749_5_5_genomic	0
GCF_900988275.1_8113_7_25_genomic	0
GCF_000631325.1_Stre_pyog_ABC020049540_V1_genomic	70
GCF_900994175.1_19944_8_153_genomic	44
GCF_001642205.1_ASM164220v1_genomic	45
GCF_900988665.1_8113_7_61_genomic	32
GCF_900990135.1_8898_1_68_genomic	0
GCF_900991785.1_7368_7_32_genomic	0
GCF_001076015.1_ASM107601v1_genomic	40
GCF_900992965.1_8113_6_35_genomic	11
GCF_900991945.1_7368_7_48_genomic	48
GCF_002083085.2_ASM208308v2_genomic	0
GCF_000743015.1_ASM74301v1_genomic	31
GCF_900994355.1_19944_8_168_genomic	84
GCF_900993485.1_8113_6_96_genomic	0
GCF_900987225.1_9262_6_81_genomic	0
GCF_900988785.1_8113_7_71_genomic	0
GCF_900986665.1_9262_5_52_genomic	39
GCF_900474895.1_42042_C02_genomic	28
GCF_002268575.1_ASM226857v1_genomic	0
GCF_900995815.1_5731_7_2_genomic	46
GCF_900985945.1_8898_3_63_genomic	0
GCF_000630325.1_Stre_pyog_ABC020052420_V1_genomic	82
GCF_900992945.1_8113_6_32_genomic	41
GCF_900992435.1_7368_8_92_genomic	82
GCF_900984255.1_19944_7_141_genomic	15
GCF_900983215.1_11826_4_64_genomic	59
GCF_900994185.1_19944_8_154_genomic	39
GCF_900989175.1_8849_2_50_genomic	0
GCF_900992025.1_7368_8_51_genomic	29
GCF_000628765.1_Stre_pyog_ABC020046589_V1_genomic	114
GCF_900983515.1_19944_6_147_genomic	49
GCF_001638485.1_ASM163848v1_genomic	0
GCF_000630725.1_Stre_pyog_ABC020030925_V1_genomic	0
GCF_900988835.1_8113_7_81_genomic	0
GCF_900986735.1_9262_5_57_genomic	18
GCF_900994255.1_19944_8_160_genomic	50
GCF_900995435.1_5386_1_12_genomic	57
GCF_900987635.1_9262_7_53_genomic	69
GCF_900985495.1_8898_3_12_genomic	0
GCF_000290595.1_ASM29059v1_genomic	65
GCF_002163545.1_ASM216354v1_genomic	39
GCF_900994475.1_19944_8_20_genomic	64
GCF_900984785.1_19944_7_28_genomic	74
GCF_900983705.1_19944_6_164_genomic	0
GCF_900993915.1_19944_8_128_genomic	50
GCF_900990885.1_5817_5_12_genomic	56
GCF_900988365.1_8113_7_32_genomic	0
GCF_900988445.1_8113_7_40_genomic	0
GCF_900459795.1_42969_D01_genomic	24
GCF_900988105.1_9475_2_68_genomic	0
GCF_900995385.1_5364_8_3_genomic	40
GCF_900994685.1_19944_8_4_genomic	33
GCF_900995885.1_5749_2_1_genomic	0
GCF_000630185.1_Stre_pyog_ABC020006298_V1_genomic	99
GCF_000628485.1_Stre_pyog_ABC020038545_V1_genomic	39
GCF_000629745.1_Stre_pyog_ABC020048184_V1_genomic	0
GCF_000630245.1_Stre_pyog_ABC020058759_V1_genomic	0
GCF_000628505.1_Stre_pyog_ABC020048606_V1_genomic	43
GCF_900989915.1_8898_1_46_genomic	0
GCF_900993665.1_19944_8_107_genomic	0
GCF_900991065.1_7368_6_50_genomic	41
GCF_900992535.1_7622_7_64_genomic	0
GCF_900987485.1_9262_7_35_genomic	0
GCF_900989805.1_8898_1_36_genomic	35
GCF_000629785.1_Stre_pyog_ABC020047925_V1_genomic	39
GCF_900991965.1_7368_7_6_genomic	65
GCF_900983385.1_11826_4_86_genomic	0
GCF_900990665.1_8898_2_51_genomic	0
GCF_900992805.1_8113_6_19_genomic	0
GCF_900986575.1_9262_5_43_genomic	96
GCF_900991295.1_7368_6_74_genomic	0
GCF_900994915.1_19944_8_57_genomic	44
GCF_900991755.1_7368_7_30_genomic	0
GCF_900619615.1_PS003_genomic	41
GCF_900988905.1_8849_2_24_genomic	47
GCF_900995685.1_5731_6_10_genomic	0
GCF_900984885.1_19944_7_39_genomic	44
GCF_900994075.1_19944_8_143_genomic	99
GCF_900991005.1_6817_3_70_genomic	42
GCF_900982815.1_11791_7_80_genomic	0
GCF_900995235.1_19944_8_88_genomic	55
GCF_900984805.1_19944_7_26_genomic	53
GCF_900986615.1_9262_5_5_genomic	40
GCF_001982785.1_ASM198278v1_genomic	38
GCF_004154205.1_ASM415420v1_genomic	75
GCF_900990985.1_6817_3_6_genomic	42
GCF_900986555.1_9262_5_4_genomic	44
GCF_001369095.1_M18GASBO1_genomic	0
GCF_900984925.1_19944_7_42_genomic	0
GCF_900987275.1_9262_7_14_genomic	0
GCF_000628565.1_Stre_pyog_ABC020052375_V1_genomic	39
GCF_900983135.1_11822_8_5_genomic	0
GCF_900993395.1_8113_6_88_genomic	83
GCF_900982935.1_11822_8_16_genomic	0
GCF_002115435.1_ASM211543v1_genomic	0
GCF_004154125.1_ASM415412v1_genomic	72
GCF_900983925.1_19944_7_109_genomic	0
GCF_900988505.1_8113_7_44_genomic	43
GCF_001638435.1_ASM163843v1_genomic	41
GCF_900989295.1_8849_2_58_genomic	55
GCF_900989815.1_8898_1_35_genomic	20
GCF_000629945.1_Stre_pyog_ABC020025676_V1_genomic	69
GCF_900991535.1_7368_7_1_genomic	45
GCF_900983245.1_11826_4_66_genomic	0
GCF_900988975.1_8849_2_29_genomic	46
GCF_900992575.1_7622_7_68_genomic	86
GCF_003171625.1_ASM317162v1_genomic	37
GCF_900475155.1_41975_A01_genomic	0
GCF_900984975.1_19944_7_44_genomic	0
GCF_000483605.1_SpyogGA40377v1.0_genomic	40
GCF_900996115.1_5749_3_8_genomic	0
GCF_900990875.1_5817_5_11_genomic	14
GCF_900993895.1_19944_8_127_genomic	46
GCF_900993825.1_19944_8_12_genomic	37
GCF_900987265.1_9262_7_13_genomic	74
GCF_900992175.1_7368_8_67_genomic	0
GCF_900984005.1_19944_7_117_genomic	54
GCF_900994785.1_19944_8_48_genomic	0
GCF_900984125.1_19944_7_128_genomic	25
GCF_000628885.1_Stre_pyog_ABC020052023_V1_genomic	68
GCF_900989145.1_8849_2_44_genomic	0
GCF_900459875.1_41885_F01_genomic	31
GCF_900986955.1_9262_5_79_genomic	29
GCF_900106455.1_SP_ISR6_genomic	0
GCF_900983865.1_19944_7_102_genomic	37
GCF_900983555.1_19944_6_149_genomic	0
GCF_900459815.1_43024_B01_genomic	57
GCF_900995455.1_5386_1_1_genomic	44
GCF_900983745.1_19944_6_168_genomic	112
GCF_900988245.1_8113_7_20_genomic	0
GCF_900986495.1_9262_5_35_genomic	34
GCF_900991285.1_7368_6_73_genomic	0
GCF_900991105.1_7368_6_52_genomic	52
GCF_900994835.1_19944_8_52_genomic	46
GCF_900991645.1_7368_7_2_genomic	33
GCF_900984435.1_19944_7_158_genomic	71
GCF_900986745.1_9262_5_60_genomic	63
GCF_900475005.1_41906_F02_genomic	43
GCF_000628205.1_Stre_pyog_ABC020048387_V1_genomic	39
GCF_900982905.1_11791_7_93_genomic	45
GCF_000630885.1_Stre_pyog_ABC020014529_V1_genomic	43
GCF_000631445.1_Stre_pyog_ABC020039031_V1_genomic	45
GCF_000631625.1_Stre_pyog_ABC020060220_V1_genomic	0
GCF_900988285.1_8113_7_24_genomic	46
GCF_900984665.1_19944_7_19_genomic	0
GCF_900992855.1_8113_6_24_genomic	22
GCF_900992465.1_7368_8_94_genomic	40
GCF_000628145.1_Stre_pyog_ABC020056765_V1_genomic	40
GCF_900459925.1_44503_H02_genomic	0
GCF_004154265.1_ASM415426v1_genomic	42
GCF_001642265.1_ASM164226v1_genomic	44
GCF_900984025.1_19944_7_12_genomic	43
GCF_900995415.1_5386_1_11_genomic	29
GCF_900990145.1_8898_1_69_genomic	48
GCF_900990275.1_8898_1_84_genomic	0
GCF_900982895.1_11791_7_92_genomic	0
GCF_900474745.1_41800_E02_genomic	42
GCF_900988225.1_8113_7_17_genomic	27
GCF_900991725.1_7368_7_27_genomic	43
GCF_000006785.2_ASM678v2_genomic	35
GCF_900987195.1_9262_6_61_genomic	89
GCF_900474945.1_42017_E01_genomic	0
GCF_900990825.1_5749_5_7_genomic	0
GCF_900994555.1_19944_8_27_genomic	0
GCF_000630865.1_Stre_pyog_ABC020014897_V1_genomic	75
GCF_000631485.1_Stre_pyog_ABC020035446_V1_genomic	48
GCF_900992645.1_7622_7_87_genomic	0
GCF_900991345.1_7368_6_78_genomic	113
GCF_900987125.1_9262_5_94_genomic	0
GCF_004154085.1_ASM415408v1_genomic	28
GCF_900989885.1_8898_1_43_genomic	0
GCF_900983535.1_19944_6_148_genomic	23
GCF_900991125.1_7368_6_54_genomic	46
GCF_900990995.1_6817_3_62_genomic	45
GCF_900459825.1_41800_C02_genomic	84
GCF_900985845.1_8898_3_53_genomic	0
GCF_900995375.1_5364_8_5_genomic	22
GCF_900983265.1_11826_4_73_genomic	0
GCF_900475085.1_42206_C01_genomic	0
GCF_900987565.1_9262_7_44_genomic	58
GCF_004154185.1_ASM415418v1_genomic	42
GCF_002844355.1_ASM284435v1_genomic	0
GCF_900985025.1_19944_7_50_genomic	81
GCF_900987175.1_9262_6_41_genomic	0
GCF_900994395.1_19944_8_175_genomic	50
GCF_900987525.1_9262_7_4_genomic	84
GCF_900991265.1_7368_6_70_genomic	0
GCF_900984385.1_19944_7_153_genomic	63
GCF_900987945.1_9262_7_83_genomic	56
GCF_900985555.1_8898_3_2_genomic	0
GCF_001635935.1_ASM163593v1_genomic	0
GCF_900992305.1_7368_8_79_genomic	0
GCF_900987025.1_9262_5_85_genomic	0
GCF_900989155.1_8849_2_45_genomic	0
GCF_900992685.1_7622_7_92_genomic	32
GCF_900983565.1_19944_6_145_genomic	0
GCF_001638325.1_ASM163832v1_genomic	40
GCF_900983345.1_11826_4_88_genomic	50
GCF_900990655.1_8898_2_48_genomic	46
GCF_900988405.1_8113_7_37_genomic	26
GCF_900984105.1_19944_7_13_genomic	47
GCF_900985355.1_19944_7_89_genomic	0
GCF_900984855.1_19944_7_36_genomic	35
GCF_900983285.1_11826_4_75_genomic	93
GCF_900982885.1_11791_7_90_genomic	20
GCF_900994925.1_19944_8_6_genomic	49
GCF_900993175.1_8113_6_55_genomic	0
GCF_000628445.1_Stre_pyog_ABC020032057_V1_genomic	42
GCF_900475165.1_42731_D01_genomic	63
GCF_002250335.1_ASM225033v1_genomic	33
GCF_900984185.1_19944_7_137_genomic	0
GCF_900991895.1_7368_7_40_genomic	0
GCF_000498895.2_SP1-LAU_genomic	63
GCF_900991365.1_7368_6_80_genomic	24
GCF_900991375.1_7368_6_82_genomic	0
GCF_900994455.1_19944_8_19_genomic	0
GCF_001369215.1_M18GASBO7_genomic	0
GCF_900987695.1_9262_7_59_genomic	0
GCF_900994265.1_19944_8_161_genomic	0
GCF_900985615.1_8898_3_29_genomic	67
GCF_900993195.1_8113_6_60_genomic	31
GCF_000630825.1_Stre_pyog_ABC020017526_V1_genomic	115
GCF_900992405.1_7368_8_85_genomic	0
GCF_900992655.1_7622_7_90_genomic	0
GCF_900986015.1_8898_3_71_genomic	46
GCF_900474995.1_41906_H01_genomic	0
GCF_900988265.1_8113_7_22_genomic	0
GCF_000772185.1_ASM77218v1_genomic	47
GCF_900987985.1_9262_7_87_genomic	65
GCF_900985765.1_8898_3_48_genomic	89
GCF_900994715.1_19944_8_41_genomic	45
GCF_900994615.1_19944_8_33_genomic	44
GCF_900988795.1_8113_7_78_genomic	73
GCF_900986835.1_9262_5_66_genomic	52
GCF_000631045.1_Stre_pyog_ABC020056898_V1_genomic	69
GCF_900475115.1_42197_A01_genomic	81
GCF_001642215.1_ASM164221v1_genomic	0
GCF_900991505.1_7368_6_93_genomic	34
GCF_900989165.1_8849_2_46_genomic	16
GCF_900982795.1_11791_7_82_genomic	48
GCF_900475875.1_47297_B01_genomic	27
GCF_900983065.1_11822_8_25_genomic	38
GCF_900993545.1_19944_7_94_genomic	42
GCF_900990765.1_8898_2_62_genomic	0
GCF_900460035.1_42650_G02_genomic	74
GCF_000629825.1_Stre_pyog_ABC020044412_V1_genomic	68
GCF_900460075.1_41906_G02_genomic	0
GCF_900988015.1_9262_7_91_genomic	0
GCF_900987535.1_9262_7_41_genomic	26
GCF_900995045.1_19944_8_71_genomic	45
GCF_900994595.1_19944_8_30_genomic	0
GCF_900995855.1_5731_7_6_genomic	0
GCF_900984745.1_19944_7_27_genomic	28
GCF_900985205.1_19944_7_74_genomic	0
GCF_900993425.1_8113_6_90_genomic	48
GCF_900985065.1_19944_7_59_genomic	0
GCF_900987825.1_9262_7_72_genomic	0
GCF_900993565.1_19944_7_97_genomic	0
GCF_900992825.1_8113_6_21_genomic	0
GCF_001642225.1_ASM164222v1_genomic	0
GCF_000648815.1_Draft_SP4-LAU_Genome_genomic	39
GCF_900991985.1_7368_7_8_genomic	0
GCF_000628245.1_Stre_pyog_ABC020053250_V1_genomic	39
GCF_001014305.1_ASM101430v1_genomic	36
GCF_900987785.1_9262_7_62_genomic	0
GCF_900989235.1_8849_2_53_genomic	0
GCF_000628405.1_Stre_pyog_ABC020014764_V1_genomic	40
GCF_900988525.1_8113_7_49_genomic	40
GCF_000630925.1_Stre_pyog_ABC020006103_V1_genomic	76
GCF_900475035.1_41965_F01_genomic	50
GCF_900984085.1_19944_7_126_genomic	37
GCF_000631085.1_Stre_pyog_ABC020056060_V1_genomic	38
GCF_900993025.1_8113_6_41_genomic	0
GCF_900990485.1_8898_2_24_genomic	19
GCF_900985745.1_8898_3_41_genomic	54
GCF_000631925.1_Stre_pyog_ABC020047506_V1_genomic	54
GCF_000648775.1_Draft_SP2-LAU_Genome_genomic	0
GCF_900990265.1_8898_1_82_genomic	0
GCF_900994335.1_19944_8_169_genomic	42
GCF_000468875.1_SpyogGA41046v1.0_genomic	36
GCF_900989185.1_8849_2_49_genomic	53
GCF_900993805.1_19944_8_120_genomic	83
GCF_900993415.1_8113_6_9_genomic	69
GCF_900985315.1_19944_7_88_genomic	0
GCF_900982765.1_11791_7_81_genomic	38
GCF_900987735.1_9262_7_61_genomic	62
GCF_000629905.1_Stre_pyog_ABC020031898_V1_genomic	45
GCF_001535565.1_ASM153556v1_genomic	0
GCF_000628785.1_Stre_pyog_ABC020046688_V1_genomic	40
GCF_900993155.1_8113_6_54_genomic	0
GCF_900985935.1_8898_3_62_genomic	0
GCF_000630545.1_Stre_pyog_ABC020044188_V1_genomic	77
GCF_900983545.1_19944_6_144_genomic	44
GCF_000648895.1_Draft_SP10-LAU_Genome_genomic	30
GCF_900986985.1_9262_5_83_genomic	53
GCF_900993095.1_8113_6_48_genomic	101
GCF_900993255.1_8113_6_64_genomic	0
GCF_004154305.1_ASM415430v1_genomic	0
GCF_900993265.1_8113_6_65_genomic	0
GCF_000628105.1_Stre_pyog_ABC020052313_V1_genomic	39
GCF_004153985.1_ASM415398v1_genomic	49
GCF_900983085.1_11822_8_27_genomic	0
GCF_900992565.1_7622_7_73_genomic	36
GCF_900986715.1_9262_5_58_genomic	45
GCF_900989925.1_8898_1_48_genomic	0
GCF_900985635.1_8898_3_30_genomic	0
GCF_900986625.1_9262_5_48_genomic	18
GCF_000628705.1_Stre_pyog_ABC020017774_V1_genomic	40
GCF_900992125.1_7368_8_61_genomic	0
GCF_900475925.1_46514_A01_genomic	58
GCF_900994825.1_19944_8_50_genomic	63
GCF_900993655.1_19944_8_100_genomic	34
GCF_900988575.1_8113_7_51_genomic	0
GCF_900986315.1_9262_5_18_genomic	54
GCF_000630805.1_Stre_pyog_ABC020026287_V1_genomic	71
GCF_900983505.1_19944_6_142_genomic	43
GCF_900985325.1_19944_7_83_genomic	67
GCF_004118175.1_ASM411817v1_genomic	16
GCF_900993085.1_8113_6_46_genomic	39
GCF_900984015.1_19944_7_118_genomic	35
GCF_001635975.1_ASM163597v1_genomic	0
GCF_002250425.1_ASM225042v1_genomic	0
GCF_900475985.1_47297_C01_genomic	0
GCF_900991745.1_7368_7_29_genomic	0
GCF_900990195.1_8898_1_74_genomic	0
GCF_900991135.1_7368_6_56_genomic	0
GCF_900994165.1_19944_8_152_genomic	85
GCF_900991995.1_7368_7_7_genomic	82
GCF_001019635.1_ASM101963v1_genomic	35
GCF_900995175.1_19944_8_84_genomic	0
GCF_900988125.1_8113_7_1_genomic	73
GCF_000349925.2_ASM34992v2_genomic	39
GCF_900993815.1_19944_8_119_genomic	0
GCF_900991275.1_7368_6_71_genomic	0
GCF_000628425.1_Stre_pyog_ABC020030020_V1_genomic	39
GCF_900985855.1_8898_3_55_genomic	17
GCF_000628525.1_Stre_pyog_ABC020050818_V1_genomic	71
GCF_900993705.1_19944_8_11_genomic	39
GCF_900984555.1_19944_7_169_genomic	0
GCF_900985565.1_8898_3_14_genomic	59
GCF_900994025.1_19944_8_14_genomic	30
GCF_900987655.1_9262_7_54_genomic	27
GCF_900984535.1_19944_7_166_genomic	47
GCF_900992875.1_8113_6_25_genomic	0
GCF_000630665.1_Stre_pyog_ABC020032523_V1_genomic	44
GCF_000454105.1_SpyogUTMEM-1v1.0_genomic	0
GCF_004154325.1_ASM415432v1_genomic	0
GCF_004154225.1_ASM415422v1_genomic	44
GCF_001638695.1_ASM163869v1_genomic	41
GCF_900986005.1_8898_3_68_genomic	67
GCF_000631385.1_Stre_pyog_ABC020057288_V1_genomic	42
GCF_900984505.1_19944_7_168_genomic	56
GCF_002238315.1_ASM223831v1_genomic	0
GCF_900992185.1_7368_8_69_genomic	0
GCF_900994905.1_19944_8_55_genomic	58
GCF_900995005.1_19944_8_69_genomic	45
GCF_001369195.1_M18GASBO6_genomic	0
GCF_900988195.1_8113_7_16_genomic	0
GCF_900982945.1_11822_8_15_genomic	33
GCF_900991545.1_7368_7_10_genomic	43
GCF_900983045.1_11822_8_21_genomic	51
GCF_900992495.1_7622_6_33_genomic	46
GCF_003171575.1_ASM317157v1_genomic	0
GCF_003594825.1_ASM359482v1_genomic	9
GCF_900988185.1_8113_7_15_genomic	0
GCF_900986695.1_9262_5_55_genomic	0
GCF_000630605.1_Stre_pyog_ABC020038558_V1_genomic	71
GCF_900991715.1_7368_7_26_genomic	50
GCF_000013505.1_ASM1350v1_genomic	95
GCF_900990675.1_8898_2_49_genomic	48
GCF_002268485.1_ASM226848v1_genomic	0
GCF_900991235.1_7368_6_66_genomic	44
GCF_900474975.1_41906_B02_genomic	71
GCF_900985895.1_8898_3_59_genomic	0
GCF_900989745.1_8898_1_27_genomic	0
GCF_900983665.1_19944_6_160_genomic	29
GCF_900986295.1_9262_5_13_genomic	0
GCF_900986165.1_8898_3_9_genomic	0
GCF_900984065.1_19944_7_124_genomic	64
GCF_900990645.1_8898_2_47_genomic	41
GCF_000631825.1_Stre_pyog_ABC020038544_V1_genomic	0
GCF_000630485.1_Stre_pyog_ABC020046470_V1_genomic	39
GCF_900995795.1_5731_7_1_genomic	22
GCF_900983335.1_11826_4_84_genomic	41
GCF_900994285.1_19944_8_164_genomic	0
GCF_900991925.1_7368_7_45_genomic	0
GCF_900984275.1_19944_7_144_genomic	65
GCF_900984225.1_19944_7_14_genomic	47
GCF_900987465.1_9262_7_34_genomic	66
GCF_000648835.2_Draft_SP5-LAU_Genome_genomic	0
GCF_900994885.1_19944_8_56_genomic	0
GCF_900994415.1_19944_8_172_genomic	0
GCF_900988005.1_9262_7_89_genomic	50
GCF_900991525.1_7368_6_95_genomic	0
GCF_900993995.1_19944_8_137_genomic	0
GCF_900986945.1_9262_5_78_genomic	18
GCF_900987545.1_9262_7_42_genomic	12
GCF_900987725.1_9262_7_60_genomic	0
GCF_900992475.1_7622_6_31_genomic	41
GCF_000631725.1_Stre_pyog_ABC020046158_V1_genomic	0
GCF_900991695.1_7368_7_24_genomic	56
GCF_002355175.1_ASM235517v1_genomic	68
GCF_900991555.1_7368_7_11_genomic	89
GCF_900983485.1_19944_6_141_genomic	30
GCF_900995255.1_19944_8_93_genomic	46
GCF_900993075.1_8113_6_47_genomic	0
GCF_900475105.1_41975_C01_genomic	40
GCF_900983165.1_11826_4_61_genomic	42
GCF_001019675.1_ASM101967v1_genomic	67
GCF_002872295.1_ASM287229v1_genomic	28
GCF_000422045.1_ASM42204v1_genomic	41
GCF_900986425.1_9262_5_29_genomic	59
GCF_900985915.1_8898_3_6_genomic	0
GCF_003609955.1_ASM360995v1_genomic	108
GCF_900982915.1_11791_7_91_genomic	23
GCF_900990185.1_8898_1_72_genomic	61
GCF_900986965.1_9262_5_8_genomic	58
GCF_001638655.1_ASM163865v1_genomic	37
GCF_900982965.1_11822_8_12_genomic	48
GCF_900989675.1_8898_1_23_genomic	0
GCF_004154405.1_ASM415440v1_genomic	29
GCF_900987145.1_9262_6_11_genomic	17
GCF_900986505.1_9262_5_36_genomic	36
GCF_900984875.1_19944_7_37_genomic	42
GCF_900984475.1_19944_7_161_genomic	40
GCF_900986095.1_8898_3_78_genomic	52
GCF_900991495.1_7368_6_94_genomic	40
GCF_900985195.1_19944_7_72_genomic	0
GCF_900475335.1_42912_D01_genomic	46
GCF_900991075.1_7368_6_49_genomic	0
GCF_900992235.1_7368_8_72_genomic	41
GCF_004124075.1_ASM412407v1_genomic	0
GCF_900983145.1_11826_4_63_genomic	77
GCF_900992705.1_8113_6_10_genomic	23
GCF_900985475.1_8898_2_8_genomic	44
GCF_900993735.1_19944_8_112_genomic	0
GCF_900985155.1_19944_7_69_genomic	26
GCF_900985795.1_8898_3_49_genomic	0
GCF_900982805.1_11791_7_84_genomic	0
GCF_900986775.1_9262_5_63_genomic	45
GCF_900995335.1_5364_8_1_genomic	0
GCF_900989065.1_8849_2_37_genomic	0
GCF_900985575.1_8898_3_23_genomic	73
GCF_900989225.1_8849_2_52_genomic	0
GCF_900995995.1_5749_3_11_genomic	25
GCF_003203475.1_ASM320347v1_genomic	74
GCF_001638725.1_ASM163872v1_genomic	37
GCF_900994295.1_19944_8_162_genomic	57
GCF_900992765.1_8113_6_17_genomic	27
GCF_900992755.1_8113_6_16_genomic	33
GCF_900993725.1_19944_8_111_genomic	0
GCF_900987835.1_9262_7_71_genomic	0
GCF_002557755.1_ASM255775v1_genomic	19
GCF_900986655.1_9262_5_51_genomic	0
GCF_900475425.1_43908_F01_genomic	84
GCF_900994435.1_19944_8_177_genomic	46
GCF_900995825.1_5731_7_3_genomic	0
GCF_900991145.1_7368_6_57_genomic	47
GCF_900993045.1_8113_6_43_genomic	73
GCF_900987005.1_9262_5_82_genomic	51

## Sheet: suis
Genome	Gene
GCF_002961795.1_ASM296179v1_genomic	bepA
GCF_002962665.1_ASM296266v1_genomic	group_15152
GCF_900063635.1_8337_6_38_genomic	group_11169
GCF_900057485.1_5749_1_5_genomic	group_15460
GCF_000941235.1_Velvet_assembly_genomic	group_16634
GCF_900059525.1_8525_5_32_genomic	group_21495
GCF_000936045.1_Velvet_assembly_genomic	group_11169
GCF_900063285.1_8337_6_55_genomic	serB
GCF_900049165.1_8525_5_67_genomic	serB
GCF_000936305.1_Velvet_assembly_genomic	group_11169
GCF_002960105.1_ASM296010v1_genomic	group_9617
GCF_900057525.1_8525_5_45_genomic	yhcR
GCF_900058695.1_7114_5_58_genomic	group_12938
GCF_900057045.1_7114_5_80_genomic	group_6127
GCF_001293255.1_Ssuis25-14_v1.0_genomic	group_16571
GCF_900050805.1_7114_5_64_genomic	group_23176
GCF_900011475.1_assembly_GD-0088_genomic	glmU
GCF_900049655.1_8337_6_9_genomic	serB
GCF_900053635.1_8525_5_38_genomic	rpsN2
GCF_900053125.1_7114_5_54_genomic	group_18162
GCF_003144175.1_ASM314417v1_genomic	group_12691
GCF_900049955.1_7114_5_75_genomic	group_8482
GCF_002960555.1_ASM296055v1_genomic	group_12593
GCF_900057485.1_5749_1_5_genomic	group_3425
GCF_000941235.1_Velvet_assembly_genomic	group_8508
GCF_900063635.1_8337_6_38_genomic	group_11168
GCF_000936305.1_Velvet_assembly_genomic	group_11168
GCF_900063285.1_8337_6_55_genomic	ezrA
GCF_900011475.1_assembly_GD-0088_genomic	group_1155
GCF_003144175.1_ASM314417v1_genomic	group_28569
GCF_002962665.1_ASM296266v1_genomic	group_13224
GCF_900057045.1_7114_5_80_genomic	aspS
GCF_900050805.1_7114_5_64_genomic	group_23177
GCF_900053635.1_8525_5_38_genomic	mioC
GCF_001293255.1_Ssuis25-14_v1.0_genomic	group_8508
GCF_002961795.1_ASM296179v1_genomic	group_7892
GCF_900049165.1_8525_5_67_genomic	ezrA
GCF_002960555.1_ASM296055v1_genomic	group_17259
GCF_000936045.1_Velvet_assembly_genomic	group_11168
GCF_002960105.1_ASM296010v1_genomic	group_7150
GCF_900049655.1_8337_6_9_genomic	ezrA
GCF_900058695.1_7114_5_58_genomic	group_8508
GCF_900057525.1_8525_5_45_genomic
GCF_900059525.1_8525_5_32_genomic	group_11709
GCF_900049955.1_7114_5_75_genomic	group_2023
GCF_900053125.1_7114_5_54_genomic	group_23216
GCF_900063285.1_8337_6_55_genomic	gyrB
GCF_900050805.1_7114_5_64_genomic	group_23178
GCF_900063635.1_8337_6_38_genomic	group_13734
GCF_000936305.1_Velvet_assembly_genomic	group_13734
GCF_003144175.1_ASM314417v1_genomic	group_1850
GCF_900011475.1_assembly_GD-0088_genomic	group_2203
GCF_000941235.1_Velvet_assembly_genomic	group_10453
GCF_900057485.1_5749_1_5_genomic	group_5059
GCF_001293255.1_Ssuis25-14_v1.0_genomic	group_10453
GCF_002961795.1_ASM296179v1_genomic	pgl
GCF_900053635.1_8525_5_38_genomic	nrnA
GCF_002962665.1_ASM296266v1_genomic	group_9407
GCF_002960105.1_ASM296010v1_genomic	group_10487
GCF_900049165.1_8525_5_67_genomic	gyrB
GCF_002960555.1_ASM296055v1_genomic	group_8653
GCF_900057525.1_8525_5_45_genomic	eriC
GCF_900058695.1_7114_5_58_genomic	group_15701
GCF_900049655.1_8337_6_9_genomic	gyrB
GCF_000936045.1_Velvet_assembly_genomic	group_13734
GCF_900057045.1_7114_5_80_genomic	group_6644
GCF_900049955.1_7114_5_75_genomic	group_5896
GCF_900059525.1_8525_5_32_genomic	group_21524
GCF_900053125.1_7114_5_54_genomic	group_4840
GCF_900063285.1_8337_6_55_genomic	yajL
GCF_000936305.1_Velvet_assembly_genomic	group_7455
GCF_900063635.1_8337_6_38_genomic	group_7455
GCF_000941235.1_Velvet_assembly_genomic	group_16570
GCF_900057485.1_5749_1_5_genomic	group_21437
GCF_900050805.1_7114_5_64_genomic	group_9406
GCF_003144175.1_ASM314417v1_genomic	group_6643
GCF_900011475.1_assembly_GD-0088_genomic	cpnA
GCF_900053635.1_8525_5_38_genomic	apbE_2
GCF_002962665.1_ASM296266v1_genomic	group_26829
GCF_900049165.1_8525_5_67_genomic	yajL
GCF_002960105.1_ASM296010v1_genomic	group_7002
GCF_900057525.1_8525_5_45_genomic	clcB
GCF_002961795.1_ASM296179v1_genomic	group_9550
GCF_001293255.1_Ssuis25-14_v1.0_genomic	group_16570
GCF_002960555.1_ASM296055v1_genomic	group_17257
GCF_900058695.1_7114_5_58_genomic	group_17734
GCF_900049655.1_8337_6_9_genomic	yajL
GCF_900049955.1_7114_5_75_genomic	group_18642
GCF_000936045.1_Velvet_assembly_genomic	group_7455
GCF_900057045.1_7114_5_80_genomic	group_1464
GCF_900059525.1_8525_5_32_genomic	group_21525
GCF_900053125.1_7114_5_54_genomic	group_10233
GCF_003144175.1_ASM314417v1_genomic	group_10784
GCF_900050805.1_7114_5_64_genomic	group_4617
GCF_900053635.1_8525_5_38_genomic	rpmE2
GCF_000936305.1_Velvet_assembly_genomic	group_7454
GCF_900063635.1_8337_6_38_genomic	group_7454
GCF_900063285.1_8337_6_55_genomic	rodA
GCF_900057485.1_5749_1_5_genomic	group_15461
GCF_002962665.1_ASM296266v1_genomic	group_9406
GCF_900011475.1_assembly_GD-0088_genomic	group_10359
GCF_900057525.1_8525_5_45_genomic	rpsN2
GCF_900049165.1_8525_5_67_genomic	rodA
GCF_000941235.1_Velvet_assembly_genomic	group_13863
GCF_002961795.1_ASM296179v1_genomic	yjjG
GCF_002960105.1_ASM296010v1_genomic	group_5991
GCF_002960555.1_ASM296055v1_genomic	group_9178
GCF_001293255.1_Ssuis25-14_v1.0_genomic	group_16569
GCF_900049955.1_7114_5_75_genomic	group_14689
GCF_000936045.1_Velvet_assembly_genomic	group_7454
GCF_900049655.1_8337_6_9_genomic	rodA
GCF_900059525.1_8525_5_32_genomic	group_13389
GCF_900058695.1_7114_5_58_genomic	group_22699
GCF_003144175.1_ASM314417v1_genomic	group_10653
GCF_900063285.1_8337_6_55_genomic	group_11164
GCF_900057485.1_5749_1_5_genomic	group_9033
GCF_000936305.1_Velvet_assembly_genomic	group_13733
GCF_900050805.1_7114_5_64_genomic	group_23179
GCF_900053125.1_7114_5_54_genomic	group_13543
GCF_900053635.1_8525_5_38_genomic	xerC_4
GCF_900057045.1_7114_5_80_genomic	epsJ
GCF_900011475.1_assembly_GD-0088_genomic	group_7333
GCF_002962665.1_ASM296266v1_genomic	group_4616
GCF_900063635.1_8337_6_38_genomic	group_13733
GCF_900057525.1_8525_5_45_genomic	mioC
GCF_002961795.1_ASM296179v1_genomic	group_17142
GCF_900049165.1_8525_5_67_genomic	group_11164
GCF_000941235.1_Velvet_assembly_genomic	group_16568
GCF_002960555.1_ASM296055v1_genomic	group_17255
GCF_001293255.1_Ssuis25-14_v1.0_genomic	group_12356
GCF_000936045.1_Velvet_assembly_genomic	group_13733
GCF_002960105.1_ASM296010v1_genomic	group_25604
GCF_900049655.1_8337_6_9_genomic	group_11164
GCF_900049955.1_7114_5_75_genomic	group_14688
GCF_900059525.1_8525_5_32_genomic	group_21526
GCF_900058695.1_7114_5_58_genomic	group_22698
GCF_900053125.1_7114_5_54_genomic	group_7533
GCF_003144175.1_ASM314417v1_genomic	group_6283
GCF_000936305.1_Velvet_assembly_genomic	group_5018
GCF_900057485.1_5749_1_5_genomic	group_6516
GCF_900063285.1_8337_6_55_genomic	group_6759
GCF_900053635.1_8525_5_38_genomic	group_11169
GCF_900063635.1_8337_6_38_genomic	group_5018
GCF_900057045.1_7114_5_80_genomic	group_3235
GCF_900050805.1_7114_5_64_genomic	group_9760
GCF_002962665.1_ASM296266v1_genomic	group_7753
GCF_900011475.1_assembly_GD-0088_genomic	group_15458
GCF_900057525.1_8525_5_45_genomic	nrnA
GCF_002961795.1_ASM296179v1_genomic	group_17143
GCF_002960105.1_ASM296010v1_genomic	group_2276
GCF_000936045.1_Velvet_assembly_genomic	group_5018
GCF_001293255.1_Ssuis25-14_v1.0_genomic	group_12355
GCF_000941235.1_Velvet_assembly_genomic	group_16635
GCF_900049165.1_8525_5_67_genomic	group_6759
GCF_900049655.1_8337_6_9_genomic	group_6759
GCF_002960555.1_ASM296055v1_genomic	group_5705
GCF_900059525.1_8525_5_32_genomic	group_7779
GCF_900058695.1_7114_5_58_genomic	group_5172
GCF_900053125.1_7114_5_54_genomic	group_9335
GCF_000936305.1_Velvet_assembly_genomic	group_11167
GCF_900049955.1_7114_5_75_genomic	group_22315
GCF_900057485.1_5749_1_5_genomic	group_9037
GCF_900053635.1_8525_5_38_genomic	group_11168
GCF_003144175.1_ASM314417v1_genomic	group_7723
GCF_900057045.1_7114_5_80_genomic	group_8482
GCF_002962665.1_ASM296266v1_genomic	group_9760
GCF_900063285.1_8337_6_55_genomic	group_7453
GCF_900063635.1_8337_6_38_genomic	group_11167
GCF_900050805.1_7114_5_64_genomic	group_15784
GCF_900011475.1_assembly_GD-0088_genomic	group_21068
GCF_900057525.1_8525_5_45_genomic	apbE_2
GCF_002960105.1_ASM296010v1_genomic	group_25606
GCF_001293255.1_Ssuis25-14_v1.0_genomic	group_16568
GCF_000936045.1_Velvet_assembly_genomic	group_11167
GCF_000941235.1_Velvet_assembly_genomic	group_6542
GCF_002961795.1_ASM296179v1_genomic	group_9708
GCF_900049655.1_8337_6_9_genomic	group_7453
GCF_900049165.1_8525_5_67_genomic	group_7453
GCF_900058695.1_7114_5_58_genomic	group_9967
GCF_900059525.1_8525_5_32_genomic	group_3911
GCF_900049955.1_7114_5_75_genomic	group_7002
GCF_900057045.1_7114_5_80_genomic	group_2023
GCF_900053125.1_7114_5_54_genomic	group_10558
GCF_900053635.1_8525_5_38_genomic	group_13734
GCF_003144175.1_ASM314417v1_genomic	group_8148
GCF_000936305.1_Velvet_assembly_genomic	group_9553
GCF_900057485.1_5749_1_5_genomic	group_12337
GCF_002962665.1_ASM296266v1_genomic	group_26828
GCF_900063635.1_8337_6_38_genomic	group_9553
GCF_900050805.1_7114_5_64_genomic	group_23180
GCF_900063285.1_8337_6_55_genomic	group_16463
GCF_001293255.1_Ssuis25-14_v1.0_genomic	group_13828
GCF_000936045.1_Velvet_assembly_genomic	group_9553
GCF_900011475.1_assembly_GD-0088_genomic	group_15459
GCF_000941235.1_Velvet_assembly_genomic	group_12381
GCF_002960105.1_ASM296010v1_genomic	group_25584
GCF_900057525.1_8525_5_45_genomic	rpmE2
GCF_002961795.1_ASM296179v1_genomic	group_17144
GCF_900049655.1_8337_6_9_genomic	group_16463
GCF_900049955.1_7114_5_75_genomic	group_5991
GCF_900057045.1_7114_5_80_genomic	group_5896
GCF_900058695.1_7114_5_58_genomic	group_6156
GCF_900049165.1_8525_5_67_genomic	group_16463
GCF_900059525.1_8525_5_32_genomic	group_22965
GCF_900053125.1_7114_5_54_genomic	group_6150
GCF_000936305.1_Velvet_assembly_genomic	group_8392
GCF_003144175.1_ASM314417v1_genomic	group_10652
GCF_900053635.1_8525_5_38_genomic	group_7455
GCF_900063635.1_8337_6_38_genomic	group_8392
GCF_900057485.1_5749_1_5_genomic	group_13797
GCF_900050805.1_7114_5_64_genomic	group_23181
GCF_002960105.1_ASM296010v1_genomic	group_10089
GCF_900063285.1_8337_6_55_genomic	group_8946
GCF_900011475.1_assembly_GD-0088_genomic	group_19998
GCF_002962665.1_ASM296266v1_genomic	group_20314
GCF_000941235.1_Velvet_assembly_genomic	group_7189
GCF_001293255.1_Ssuis25-14_v1.0_genomic	group_13827
GCF_000936045.1_Velvet_assembly_genomic	group_8392
GCF_900057525.1_8525_5_45_genomic	xerC_4
GCF_900049655.1_8337_6_9_genomic	group_8946
GCF_002961795.1_ASM296179v1_genomic	group_12540
GCF_900049955.1_7114_5_75_genomic	group_7773
GCF_900057045.1_7114_5_80_genomic	group_18642
GCF_900058695.1_7114_5_58_genomic	group_6661
GCF_900049165.1_8525_5_67_genomic	group_8946
GCF_900059525.1_8525_5_32_genomic	group_12038
GCF_900053125.1_7114_5_54_genomic	group_23983
GCF_900053635.1_8525_5_38_genomic	group_7454
GCF_000936305.1_Velvet_assembly_genomic	group_7894
GCF_900057485.1_5749_1_5_genomic	group_11259
GCF_900050805.1_7114_5_64_genomic	group_10791
GCF_900063635.1_8337_6_38_genomic	group_7894
GCF_003144175.1_ASM314417v1_genomic	group_9362
GCF_002960105.1_ASM296010v1_genomic	group_2634
GCF_900011475.1_assembly_GD-0088_genomic	group_10844
GCF_002962665.1_ASM296266v1_genomic	group_8212
GCF_000941235.1_Velvet_assembly_genomic	group_12382
GCF_900063285.1_8337_6_55_genomic	group_7894
GCF_000936045.1_Velvet_assembly_genomic	group_16463
GCF_001293255.1_Ssuis25-14_v1.0_genomic	group_9661
GCF_900057525.1_8525_5_45_genomic	group_11169
GCF_900049655.1_8337_6_9_genomic	group_7894
GCF_002961795.1_ASM296179v1_genomic	group_12541
GCF_900057045.1_7114_5_80_genomic	group_14689
GCF_900049955.1_7114_5_75_genomic	group_2282
GCF_900058695.1_7114_5_58_genomic	group_15413
GCF_900049165.1_8525_5_67_genomic	group_7894
GCF_900059525.1_8525_5_32_genomic	dnaC_2
GCF_900053125.1_7114_5_54_genomic	group_9257
GCF_900053635.1_8525_5_38_genomic	group_13733
GCF_000936305.1_Velvet_assembly_genomic	group_8946
GCF_900057485.1_5749_1_5_genomic	group_21438
GCF_900050805.1_7114_5_64_genomic	group_23182
GCF_900011475.1_assembly_GD-0088_genomic	group_21434
GCF_002960105.1_ASM296010v1_genomic	group_12137
GCF_002962665.1_ASM296266v1_genomic	group_11751
GCF_900063635.1_8337_6_38_genomic	group_8946
GCF_000941235.1_Velvet_assembly_genomic	group_9012
GCF_003144175.1_ASM314417v1_genomic	group_10114
GCF_900063285.1_8337_6_55_genomic	group_8392
GCF_001293255.1_Ssuis25-14_v1.0_genomic	group_16567
GCF_900057525.1_8525_5_45_genomic	group_11168
GCF_000936045.1_Velvet_assembly_genomic	group_7453
GCF_002961795.1_ASM296179v1_genomic	group_11492
GCF_900058695.1_7114_5_58_genomic	group_12682
GCF_900057045.1_7114_5_80_genomic	group_14688
GCF_900049955.1_7114_5_75_genomic	group_10991
GCF_900049165.1_8525_5_67_genomic	group_8392
GCF_900049655.1_8337_6_9_genomic	group_8392
GCF_900053635.1_8525_5_38_genomic	group_5018
GCF_900050805.1_7114_5_64_genomic	group_11751
GCF_000936305.1_Velvet_assembly_genomic	group_16463
GCF_900059525.1_8525_5_32_genomic	group_21528
GCF_900063635.1_8337_6_38_genomic	group_16463
GCF_900053125.1_7114_5_54_genomic	group_4587
GCF_900057485.1_5749_1_5_genomic	group_9648
GCF_003144175.1_ASM314417v1_genomic	group_14710
GCF_002962665.1_ASM296266v1_genomic	group_20315
GCF_900011475.1_assembly_GD-0088_genomic	group_15043
GCF_000941235.1_Velvet_assembly_genomic	group_8522
GCF_002960105.1_ASM296010v1_genomic	group_25608
GCF_001293255.1_Ssuis25-14_v1.0_genomic	group_16566
GCF_900063285.1_8337_6_55_genomic	group_9553
GCF_900057525.1_8525_5_45_genomic	group_13734
GCF_900057045.1_7114_5_80_genomic	group_22315
GCF_900049955.1_7114_5_75_genomic	group_22316
GCF_000936045.1_Velvet_assembly_genomic	group_6759
GCF_002961795.1_ASM296179v1_genomic	group_17145
GCF_900058695.1_7114_5_58_genomic	group_11578
GCF_900049165.1_8525_5_67_genomic	group_9553
GCF_900050805.1_7114_5_64_genomic	group_15785
GCF_000936305.1_Velvet_assembly_genomic	group_7453
GCF_900053635.1_8525_5_38_genomic	group_11167
GCF_900049655.1_8337_6_9_genomic	group_9553
GCF_900063635.1_8337_6_38_genomic	group_7453
GCF_900057485.1_5749_1_5_genomic	group_8753
GCF_003144175.1_ASM314417v1_genomic	clpP_1
GCF_900059525.1_8525_5_32_genomic	group_15480
GCF_900011475.1_assembly_GD-0088_genomic	group_10161
GCF_002962665.1_ASM296266v1_genomic	polC_3
GCF_002960105.1_ASM296010v1_genomic	group_10912
GCF_000941235.1_Velvet_assembly_genomic	group_16636
GCF_900053125.1_7114_5_54_genomic	group_3894
GCF_900057525.1_8525_5_45_genomic	group_7455
GCF_900063285.1_8337_6_55_genomic	group_11167
GCF_001293255.1_Ssuis25-14_v1.0_genomic	group_12354
GCF_900049955.1_7114_5_75_genomic	group_8211
GCF_002961795.1_ASM296179v1_genomic	group_17146
GCF_000936045.1_Velvet_assembly_genomic	group_11164
GCF_900057045.1_7114_5_80_genomic	group_7002
GCF_900058695.1_7114_5_58_genomic	group_9181
GCF_900049165.1_8525_5_67_genomic	group_11167
GCF_000936305.1_Velvet_assembly_genomic	group_6759
GCF_900049655.1_8337_6_9_genomic	group_11167
GCF_900050805.1_7114_5_64_genomic	group_9357
GCF_900057485.1_5749_1_5_genomic	group_21439
GCF_900063635.1_8337_6_38_genomic	group_6759
GCF_900053635.1_8525_5_38_genomic	group_9553
GCF_003144175.1_ASM314417v1_genomic	group_7275
GCF_900059525.1_8525_5_32_genomic	group_7339
GCF_900011475.1_assembly_GD-0088_genomic	group_9370
GCF_002962665.1_ASM296266v1_genomic	group_20316
GCF_900053125.1_7114_5_54_genomic	group_9379
GCF_900057525.1_8525_5_45_genomic	group_7454
GCF_002960105.1_ASM296010v1_genomic	group_2830
GCF_900063285.1_8337_6_55_genomic	group_5018
GCF_000941235.1_Velvet_assembly_genomic	group_5349
GCF_900049955.1_7114_5_75_genomic	group_10791
GCF_002961795.1_ASM296179v1_genomic	group_12390
GCF_000936045.1_Velvet_assembly_genomic	rodA
GCF_001293255.1_Ssuis25-14_v1.0_genomic	radD
GCF_900049165.1_8525_5_67_genomic	group_5018
GCF_900057045.1_7114_5_80_genomic	group_5991
GCF_900063635.1_8337_6_38_genomic	group_11164
GCF_900049655.1_8337_6_9_genomic	group_5018
GCF_900057485.1_5749_1_5_genomic	group_16638
GCF_900053635.1_8525_5_38_genomic	group_8392
GCF_000936305.1_Velvet_assembly_genomic	group_11164
GCF_900058695.1_7114_5_58_genomic	group_5712
GCF_900050805.1_7114_5_64_genomic	polC_3
GCF_900011475.1_assembly_GD-0088_genomic	group_10846
GCF_003144175.1_ASM314417v1_genomic	group_4621
GCF_002962665.1_ASM296266v1_genomic	group_11482
GCF_900059525.1_8525_5_32_genomic	group_8658
GCF_900053125.1_7114_5_54_genomic	group_10694
GCF_900057525.1_8525_5_45_genomic	group_13733
GCF_001293255.1_Ssuis25-14_v1.0_genomic	group_13826
GCF_002961795.1_ASM296179v1_genomic	group_16644
GCF_000941235.1_Velvet_assembly_genomic	group_9013
GCF_900063285.1_8337_6_55_genomic	group_13733
GCF_000936045.1_Velvet_assembly_genomic	yajL
GCF_002960105.1_ASM296010v1_genomic	group_7151
GCF_900049955.1_7114_5_75_genomic	group_22317
GCF_900049165.1_8525_5_67_genomic	group_13733
GCF_900053635.1_8525_5_38_genomic	group_7894
GCF_900057045.1_7114_5_80_genomic	group_7773
GCF_900063635.1_8337_6_38_genomic	rodA
GCF_000936305.1_Velvet_assembly_genomic	rodA
GCF_900057485.1_5749_1_5_genomic	group_5912
GCF_900049655.1_8337_6_9_genomic	group_13733
GCF_900011475.1_assembly_GD-0088_genomic	group_6664
GCF_003144175.1_ASM314417v1_genomic	group_16359
GCF_900058695.1_7114_5_58_genomic	group_23755
GCF_900059525.1_8525_5_32_genomic	group_22966
GCF_002962665.1_ASM296266v1_genomic	group_8636
GCF_900050805.1_7114_5_64_genomic	group_20316
GCF_900053125.1_7114_5_54_genomic	group_11644
GCF_900057525.1_8525_5_45_genomic	group_5018
GCF_002961795.1_ASM296179v1_genomic	group_16643
GCF_001293255.1_Ssuis25-14_v1.0_genomic	group_12353
GCF_000941235.1_Velvet_assembly_genomic	group_16637
GCF_000936045.1_Velvet_assembly_genomic	gyrB
GCF_002960105.1_ASM296010v1_genomic	group_10488
GCF_900063285.1_8337_6_55_genomic	group_7454
GCF_900049955.1_7114_5_75_genomic	group_22318
GCF_900049165.1_8525_5_67_genomic	group_7454
GCF_900053635.1_8525_5_38_genomic	group_8946
GCF_000936305.1_Velvet_assembly_genomic	yajL
GCF_900049655.1_8337_6_9_genomic	group_7454
GCF_900057485.1_5749_1_5_genomic	group_7547
GCF_900057045.1_7114_5_80_genomic	group_2282
GCF_900058695.1_7114_5_58_genomic	group_706
GCF_900063635.1_8337_6_38_genomic	yajL
GCF_003144175.1_ASM314417v1_genomic	group_12642
GCF_900059525.1_8525_5_32_genomic	group_22967
GCF_002962665.1_ASM296266v1_genomic	group_5194
GCF_900011475.1_assembly_GD-0088_genomic	group_11306
GCF_900050805.1_7114_5_64_genomic	group_10790
GCF_900053125.1_7114_5_54_genomic	group_15961
GCF_001293255.1_Ssuis25-14_v1.0_genomic	group_14302
GCF_000941235.1_Velvet_assembly_genomic	ssb_3
GCF_000936045.1_Velvet_assembly_genomic	ezrA
GCF_002961795.1_ASM296179v1_genomic	group_11305
GCF_900057525.1_8525_5_45_genomic	group_11167
GCF_002960105.1_ASM296010v1_genomic	group_7003
GCF_900049955.1_7114_5_75_genomic	group_9731
GCF_900063285.1_8337_6_55_genomic	group_7455
GCF_900049655.1_8337_6_9_genomic	group_7455
GCF_900057045.1_7114_5_80_genomic	group_10991
GCF_900049165.1_8525_5_67_genomic	group_7455
GCF_900053635.1_8525_5_38_genomic	group_16463
GCF_900058695.1_7114_5_58_genomic	group_12801
GCF_900057485.1_5749_1_5_genomic	group_10477
GCF_000936305.1_Velvet_assembly_genomic	gyrB
GCF_003144175.1_ASM314417v1_genomic	group_17336
GCF_900059525.1_8525_5_32_genomic	group_8262
GCF_900063635.1_8337_6_38_genomic	gyrB
GCF_900011475.1_assembly_GD-0088_genomic	group_13013
GCF_001293255.1_Ssuis25-14_v1.0_genomic	group_16565
GCF_900053125.1_7114_5_54_genomic	group_700
GCF_002962665.1_ASM296266v1_genomic	group_259
GCF_000936045.1_Velvet_assembly_genomic	serB
GCF_000941235.1_Velvet_assembly_genomic	group_11304
GCF_002960105.1_ASM296010v1_genomic	group_5992
GCF_900057525.1_8525_5_45_genomic	group_9553
GCF_002961795.1_ASM296179v1_genomic	group_17147
GCF_900049955.1_7114_5_75_genomic	group_22319
GCF_900057045.1_7114_5_80_genomic	group_22316
GCF_900063285.1_8337_6_55_genomic	group_13734
GCF_900049655.1_8337_6_9_genomic	group_13734
GCF_900049165.1_8525_5_67_genomic	group_13734
GCF_900058695.1_7114_5_58_genomic	group_21092
GCF_900053635.1_8525_5_38_genomic	group_7453
GCF_900059525.1_8525_5_32_genomic	group_10195
GCF_900057485.1_5749_1_5_genomic	group_15462
GCF_003144175.1_ASM314417v1_genomic	group_8664
GCF_000936305.1_Velvet_assembly_genomic	ezrA
GCF_900063635.1_8337_6_38_genomic	ezrA
GCF_900011475.1_assembly_GD-0088_genomic	group_9705
GCF_001293255.1_Ssuis25-14_v1.0_genomic	group_5603
GCF_900053125.1_7114_5_54_genomic	group_9950
GCF_000941235.1_Velvet_assembly_genomic	group_3819
GCF_002960105.1_ASM296010v1_genomic	group_25605
GCF_900049955.1_7114_5_75_genomic	group_13836
GCF_002961795.1_ASM296179v1_genomic	group_10595
GCF_900057525.1_8525_5_45_genomic	group_8392
GCF_900063285.1_8337_6_55_genomic	group_11168
GCF_900049655.1_8337_6_9_genomic	group_11168
GCF_900049165.1_8525_5_67_genomic	group_11168
GCF_900057045.1_7114_5_80_genomic	group_8211
GCF_900058695.1_7114_5_58_genomic	group_23756
GCF_900053635.1_8525_5_38_genomic	group_6759
GCF_900057485.1_5749_1_5_genomic	group_12619
GCF_900059525.1_8525_5_32_genomic	group_10915
GCF_900063635.1_8337_6_38_genomic	serB
GCF_000936305.1_Velvet_assembly_genomic	serB
GCF_001293255.1_Ssuis25-14_v1.0_genomic	group_16564
GCF_900011475.1_assembly_GD-0088_genomic	group_9706
GCF_900053125.1_7114_5_54_genomic	group_3711
GCF_003144175.1_ASM314417v1_genomic	group_10209
GCF_000941235.1_Velvet_assembly_genomic	group_9014
GCF_002960105.1_ASM296010v1_genomic	group_2277
GCF_900049955.1_7114_5_75_genomic	group_7153
GCF_900057525.1_8525_5_45_genomic	group_7894
GCF_002961795.1_ASM296179v1_genomic	group_17148
GCF_900063285.1_8337_6_55_genomic	group_11169
GCF_900057045.1_7114_5_80_genomic	group_10791
GCF_900049165.1_8525_5_67_genomic	group_11169
GCF_900049655.1_8337_6_9_genomic	group_11169
GCF_900058695.1_7114_5_58_genomic	group_23757
GCF_900063635.1_8337_6_38_genomic	group_3816
GCF_900059525.1_8525_5_32_genomic	group_9403
GCF_900053635.1_8525_5_38_genomic	group_11164
GCF_900057485.1_5749_1_5_genomic	group_9383
GCF_900011475.1_assembly_GD-0088_genomic	group_9018
GCF_900053125.1_7114_5_54_genomic	group_9410
GCF_003144175.1_ASM314417v1_genomic	group_11556
GCF_001293255.1_Ssuis25-14_v1.0_genomic	group_16563
GCF_000941235.1_Velvet_assembly_genomic	group_10474
GCF_002960105.1_ASM296010v1_genomic	group_25607
GCF_900057045.1_7114_5_80_genomic	group_22317
GCF_900049955.1_7114_5_75_genomic	rpsD
GCF_900063285.1_8337_6_55_genomic	xerC_4
GCF_900057525.1_8525_5_45_genomic	group_8946
GCF_900049165.1_8525_5_67_genomic	xerC_4
GCF_002961795.1_ASM296179v1_genomic	group_17149
GCF_900058695.1_7114_5_58_genomic	group_12753
GCF_900049655.1_8337_6_9_genomic	xerC_4
GCF_900053635.1_8525_5_38_genomic	rodA
GCF_900057485.1_5749_1_5_genomic	group_15463
GCF_900059525.1_8525_5_32_genomic	group_22968
GCF_001293255.1_Ssuis25-14_v1.0_genomic	group_13824
GCF_900011475.1_assembly_GD-0088_genomic	group_13868
GCF_003144175.1_ASM314417v1_genomic	group_10651
GCF_000941235.1_Velvet_assembly_genomic	group_13864
GCF_002960105.1_ASM296010v1_genomic	group_25585
GCF_900053125.1_7114_5_54_genomic	group_10974
GCF_900049165.1_8525_5_67_genomic	rpmE2
GCF_900057045.1_7114_5_80_genomic	group_22318
GCF_900049955.1_7114_5_75_genomic	group_9614
GCF_900057525.1_8525_5_45_genomic	group_16463
GCF_002961795.1_ASM296179v1_genomic	group_6876
GCF_900063285.1_8337_6_55_genomic	rpmE2
GCF_900058695.1_7114_5_58_genomic	group_15647
GCF_900053635.1_8525_5_38_genomic	yajL
GCF_900057485.1_5749_1_5_genomic	group_21440
GCF_003144175.1_ASM314417v1_genomic	group_13337
GCF_900011475.1_assembly_GD-0088_genomic	group_1509
GCF_000941235.1_Velvet_assembly_genomic	group_12383
GCF_001293255.1_Ssuis25-14_v1.0_genomic	group_7984
GCF_900059525.1_8525_5_32_genomic	group_13484
GCF_002960105.1_ASM296010v1_genomic	group_10090
GCF_900049955.1_7114_5_75_genomic	dnaC
GCF_900053125.1_7114_5_54_genomic	group_8653
GCF_002961795.1_ASM296179v1_genomic	eno
GCF_900057525.1_8525_5_45_genomic	group_7453
GCF_900063285.1_8337_6_55_genomic	apbE_2
GCF_900049165.1_8525_5_67_genomic	apbE_2
GCF_900057045.1_7114_5_80_genomic	group_9731
GCF_900053635.1_8525_5_38_genomic	gyrB
GCF_900058695.1_7114_5_58_genomic	group_1928
GCF_900057485.1_5749_1_5_genomic	group_21441
GCF_900011475.1_assembly_GD-0088_genomic	group_667
GCF_003144175.1_ASM314417v1_genomic	group_9410
GCF_900059525.1_8525_5_32_genomic	group_15744
GCF_000941235.1_Velvet_assembly_genomic	group_12385
GCF_001293255.1_Ssuis25-14_v1.0_genomic	group_11279
GCF_900063285.1_8337_6_55_genomic	nrnA
GCF_900049955.1_7114_5_75_genomic	rplI
GCF_900057525.1_8525_5_45_genomic	group_6759
GCF_900053125.1_7114_5_54_genomic	group_17257
GCF_002961795.1_ASM296179v1_genomic	group_4189
GCF_900049165.1_8525_5_67_genomic	nrnA
GCF_002960105.1_ASM296010v1_genomic	group_2636
GCF_900053635.1_8525_5_38_genomic	ezrA
GCF_900057045.1_7114_5_80_genomic	group_22319
GCF_900057485.1_5749_1_5_genomic	group_21442
GCF_900058695.1_7114_5_58_genomic	group_2151
GCF_003144175.1_ASM314417v1_genomic	group_9383
GCF_900011475.1_assembly_GD-0088_genomic	group_13014
GCF_900059525.1_8525_5_32_genomic	group_22969
GCF_900057525.1_8525_5_45_genomic	group_11164
GCF_002961795.1_ASM296179v1_genomic	group_3291
GCF_900053125.1_7114_5_54_genomic	group_9178
GCF_001293255.1_Ssuis25-14_v1.0_genomic	group_16560
GCF_900063285.1_8337_6_55_genomic	mioC
GCF_900049955.1_7114_5_75_genomic	gdpP
GCF_900049165.1_8525_5_67_genomic	mioC
GCF_000941235.1_Velvet_assembly_genomic	group_10446
GCF_002960105.1_ASM296010v1_genomic	group_12138
GCF_900053635.1_8525_5_38_genomic	serB
GCF_900057045.1_7114_5_80_genomic	group_13836
GCF_900058695.1_7114_5_58_genomic	group_21779
GCF_900057485.1_5749_1_5_genomic	group_14759
GCF_003144175.1_ASM314417v1_genomic	group_3760
GCF_900011475.1_assembly_GD-0088_genomic	group_20455
GCF_900059525.1_8525_5_32_genomic	group_22970
GCF_001293255.1_Ssuis25-14_v1.0_genomic	group_11278
GCF_002961795.1_ASM296179v1_genomic	group_3640
GCF_900057525.1_8525_5_45_genomic	rodA
GCF_900053125.1_7114_5_54_genomic	group_17255
GCF_900049165.1_8525_5_67_genomic	group_7713
GCF_000941235.1_Velvet_assembly_genomic	group_10440
GCF_002960105.1_ASM296010v1_genomic	group_25609
GCF_900053635.1_8525_5_38_genomic	group_3816
GCF_900057045.1_7114_5_80_genomic	group_7153
GCF_900058695.1_7114_5_58_genomic	group_6032
GCF_900057485.1_5749_1_5_genomic	group_8823
GCF_003144175.1_ASM314417v1_genomic	group_12011
GCF_900011475.1_assembly_GD-0088_genomic	group_783
GCF_900059525.1_8525_5_32_genomic	group_6036
GCF_900053125.1_7114_5_54_genomic	group_5705
GCF_001293255.1_Ssuis25-14_v1.0_genomic	group_5890
GCF_000941235.1_Velvet_assembly_genomic	group_10476
GCF_900049165.1_8525_5_67_genomic	group_8991
GCF_900057525.1_8525_5_45_genomic	yajL
GCF_002961795.1_ASM296179v1_genomic	group_4372
GCF_002960105.1_ASM296010v1_genomic	group_10913
GCF_900057045.1_7114_5_80_genomic	group_21775
GCF_900053635.1_8525_5_38_genomic	group_76
GCF_003144175.1_ASM314417v1_genomic	group_9404
GCF_900058695.1_7114_5_58_genomic	group_9243
GCF_900057485.1_5749_1_5_genomic	group_8784
GCF_900053125.1_7114_5_54_genomic	group_5910
GCF_900011475.1_assembly_GD-0088_genomic	yxdL_2
GCF_900059525.1_8525_5_32_genomic	group_4141
GCF_001293255.1_Ssuis25-14_v1.0_genomic	group_5885
GCF_900049165.1_8525_5_67_genomic	group_3000
GCF_000941235.1_Velvet_assembly_genomic	group_7547
GCF_002961795.1_ASM296179v1_genomic	serB
GCF_900057525.1_8525_5_45_genomic	gyrB
GCF_002960105.1_ASM296010v1_genomic	xerD_1
GCF_900057045.1_7114_5_80_genomic	group_21776
GCF_900053635.1_8525_5_38_genomic	group_76
GCF_003144175.1_ASM314417v1_genomic	group_5441
GCF_900058695.1_7114_5_58_genomic	group_10672
GCF_900057485.1_5749_1_5_genomic	group_21444
GCF_001293255.1_Ssuis25-14_v1.0_genomic
GCF_900059525.1_8525_5_32_genomic	group_10150
GCF_900011475.1_assembly_GD-0088_genomic	group_1133
GCF_900053125.1_7114_5_54_genomic	group_11530
GCF_900049165.1_8525_5_67_genomic	group_3323
GCF_000941235.1_Velvet_assembly_genomic	group_5912
GCF_900057525.1_8525_5_45_genomic	ezrA
GCF_900057045.1_7114_5_80_genomic	group_21777
GCF_002961795.1_ASM296179v1_genomic	ezrA
GCF_900011475.1_assembly_GD-0088_genomic	group_4511
GCF_003144175.1_ASM314417v1_genomic	group_28570
GCF_900053125.1_7114_5_54_genomic	group_17253
GCF_900058695.1_7114_5_58_genomic	group_1851
GCF_900059525.1_8525_5_32_genomic	group_14755
GCF_001293255.1_Ssuis25-14_v1.0_genomic	group_16557
GCF_000941235.1_Velvet_assembly_genomic	group_16638
GCF_900057045.1_7114_5_80_genomic	group_8759
GCF_900057485.1_5749_1_5_genomic	group_21445
GCF_900049165.1_8525_5_67_genomic	group_10011
GCF_900057525.1_8525_5_45_genomic	serB
GCF_003144175.1_ASM314417v1_genomic	group_9973
GCF_900058695.1_7114_5_58_genomic	group_8759
GCF_900057045.1_7114_5_80_genomic	group_1851
GCF_900059525.1_8525_5_32_genomic	group_22971
GCF_900057485.1_5749_1_5_genomic	group_11831
GCF_900049165.1_8525_5_67_genomic	group_20732
GCF_003144175.1_ASM314417v1_genomic	group_2152
GCF_900057525.1_8525_5_45_genomic	group_3816
GCF_900057045.1_7114_5_80_genomic	group_10672
GCF_900049165.1_8525_5_67_genomic	group_5885
GCF_900059525.1_8525_5_32_genomic	group_7765
GCF_900058695.1_7114_5_58_genomic	group_22375
GCF_003144175.1_ASM314417v1_genomic	group_28571
GCF_900057485.1_5749_1_5_genomic	group_10153
GCF_900057525.1_8525_5_45_genomic	group_76
GCF_900057045.1_7114_5_80_genomic	group_3760
GCF_900058695.1_7114_5_58_genomic	group_10125
GCF_003144175.1_ASM314417v1_genomic	group_28572
GCF_900059525.1_8525_5_32_genomic	group_10151
GCF_900049165.1_8525_5_67_genomic	group_1926
GCF_900057485.1_5749_1_5_genomic	group_9369
GCF_900057045.1_7114_5_80_genomic	group_12011
GCF_900058695.1_7114_5_58_genomic	group_15547
GCF_900057525.1_8525_5_45_genomic	group_76
GCF_003144175.1_ASM314417v1_genomic	group_28573
GCF_900059525.1_8525_5_32_genomic	group_20329
GCF_900049165.1_8525_5_67_genomic	group_5890
GCF_900057485.1_5749_1_5_genomic	group_10854
GCF_900059525.1_8525_5_32_genomic	group_12991
GCF_900057525.1_8525_5_45_genomic	dppC
GCF_900057045.1_7114_5_80_genomic	group_9404
GCF_900058695.1_7114_5_58_genomic	group_10669
GCF_003144175.1_ASM314417v1_genomic	group_14573
GCF_900057485.1_5749_1_5_genomic	group_7190
GCF_900049165.1_8525_5_67_genomic	group_21472
GCF_900058695.1_7114_5_58_genomic	group_11554
GCF_900057045.1_7114_5_80_genomic	group_22916
GCF_900059525.1_8525_5_32_genomic	group_10841
GCF_900057525.1_8525_5_45_genomic	gsiC
GCF_003144175.1_ASM314417v1_genomic	group_28574
GCF_900057485.1_5749_1_5_genomic	group_12034
GCF_900049165.1_8525_5_67_genomic	group_21473
GCF_900059525.1_8525_5_32_genomic	group_12992
GCF_900058695.1_7114_5_58_genomic	group_14202
GCF_900057045.1_7114_5_80_genomic	group_2152
GCF_003144175.1_ASM314417v1_genomic	group_28575
GCF_900049165.1_8525_5_67_genomic	group_7022
GCF_900059525.1_8525_5_32_genomic	group_22972
GCF_900057485.1_5749_1_5_genomic	group_10152
GCF_900049165.1_8525_5_67_genomic	group_21474
GCF_900057045.1_7114_5_80_genomic	group_1928
GCF_900058695.1_7114_5_58_genomic	group_10650
GCF_003144175.1_ASM314417v1_genomic	group_9181
GCF_900059525.1_8525_5_32_genomic	group_7778
GCF_900057045.1_7114_5_80_genomic	group_15647
GCF_900057485.1_5749_1_5_genomic	group_21446
GCF_900049165.1_8525_5_67_genomic	group_21475
GCF_900058695.1_7114_5_58_genomic
GCF_900059525.1_8525_5_32_genomic	group_6030
GCF_900057045.1_7114_5_80_genomic	group_15702
GCF_900057485.1_5749_1_5_genomic	group_21447
GCF_900049165.1_8525_5_67_genomic	group_15468
GCF_003144175.1_ASM314417v1_genomic	group_12666
GCF_900057045.1_7114_5_80_genomic	group_7022
GCF_900058695.1_7114_5_58_genomic	group_12692
GCF_003144175.1_ASM314417v1_genomic	group_4310
GCF_900057485.1_5749_1_5_genomic	group_21448
GCF_900059525.1_8525_5_32_genomic	group_14993
GCF_900049165.1_8525_5_67_genomic	group_3894
GCF_900057045.1_7114_5_80_genomic	group_8264
GCF_900057485.1_5749_1_5_genomic	group_12355
GCF_003144175.1_ASM314417v1_genomic	group_5716
GCF_900058695.1_7114_5_58_genomic	group_10663
GCF_900049165.1_8525_5_67_genomic	group_4587
GCF_900059525.1_8525_5_32_genomic	group_9368
GCF_900057045.1_7114_5_80_genomic	group_6037
GCF_003144175.1_ASM314417v1_genomic	group_3372
GCF_900058695.1_7114_5_58_genomic	group_11588
GCF_900057485.1_5749_1_5_genomic	group_21449
GCF_900049165.1_8525_5_67_genomic	group_9257
GCF_900059525.1_8525_5_32_genomic	group_10196
GCF_003144175.1_ASM314417v1_genomic	group_3906
GCF_900057045.1_7114_5_80_genomic	group_11994
GCF_900057485.1_5749_1_5_genomic	group_15105
GCF_900058695.1_7114_5_58_genomic	group_11585
GCF_900059525.1_8525_5_32_genomic	group_9398
GCF_003144175.1_ASM314417v1_genomic	group_9965
GCF_900057045.1_7114_5_80_genomic	group_704
GCF_900049165.1_8525_5_67_genomic	group_21476
GCF_900057485.1_5749_1_5_genomic	group_19084
GCF_900057045.1_7114_5_80_genomic	group_7750
GCF_900058695.1_7114_5_58_genomic	group_14227
GCF_900049165.1_8525_5_67_genomic	group_21477
GCF_003144175.1_ASM314417v1_genomic	group_5170
GCF_900059525.1_8525_5_32_genomic	group_22973
GCF_900057045.1_7114_5_80_genomic	group_10788
GCF_900057485.1_5749_1_5_genomic	lexA_1
GCF_900058695.1_7114_5_58_genomic	group_12661
GCF_900049165.1_8525_5_67_genomic	group_12035
GCF_003144175.1_ASM314417v1_genomic	group_23280
GCF_900059525.1_8525_5_32_genomic	group_11931
GCF_900058695.1_7114_5_58_genomic	group_9205
GCF_900057045.1_7114_5_80_genomic	group_5714
GCF_900057485.1_5749_1_5_genomic	group_15464
GCF_900049165.1_8525_5_67_genomic	group_21478
GCF_900057045.1_7114_5_80_genomic	group_8176
GCF_900057485.1_5749_1_5_genomic	group_13380
GCF_900059525.1_8525_5_32_genomic	group_7453
GCF_003144175.1_ASM314417v1_genomic	group_23281
GCF_900049165.1_8525_5_67_genomic	group_9428
GCF_900059525.1_8525_5_32_genomic	group_6759
GCF_900057045.1_7114_5_80_genomic	group_6655
GCF_003144175.1_ASM314417v1_genomic	group_12876
GCF_900057485.1_5749_1_5_genomic	group_4875
GCF_900049165.1_8525_5_67_genomic	group_12987
GCF_900057045.1_7114_5_80_genomic	group_12682
GCF_900059525.1_8525_5_32_genomic	group_11164
GCF_900057485.1_5749_1_5_genomic	group_12814
GCF_900057045.1_7114_5_80_genomic	group_17409
GCF_003144175.1_ASM314417v1_genomic	group_9363
GCF_900049165.1_8525_5_67_genomic	group_6661
GCF_900059525.1_8525_5_32_genomic	rodA
GCF_900057045.1_7114_5_80_genomic	group_13471
GCF_900057485.1_5749_1_5_genomic	group_11707
GCF_900049165.1_8525_5_67_genomic	group_6156
GCF_900059525.1_8525_5_32_genomic	yajL
GCF_003144175.1_ASM314417v1_genomic	group_12802
GCF_900049165.1_8525_5_67_genomic	group_6007
GCF_900057045.1_7114_5_80_genomic	group_17408
GCF_003144175.1_ASM314417v1_genomic	group_12803
GCF_900059525.1_8525_5_32_genomic	gyrB
GCF_900057485.1_5749_1_5_genomic	group_12813
GCF_900049165.1_8525_5_67_genomic	group_18555
GCF_900057045.1_7114_5_80_genomic	group_15414
GCF_900059525.1_8525_5_32_genomic	ezrA
GCF_900057485.1_5749_1_5_genomic	group_18070
GCF_900057045.1_7114_5_80_genomic	group_15095
GCF_900049165.1_8525_5_67_genomic	group_18556
GCF_900057045.1_7114_5_80_genomic	group_13350
GCF_900059525.1_8525_5_32_genomic	serB
GCF_900057485.1_5749_1_5_genomic	group_12812
GCF_900049165.1_8525_5_67_genomic	group_18557
GCF_900057045.1_7114_5_80_genomic	group_16570
GCF_900059525.1_8525_5_32_genomic	group_3816
GCF_900057485.1_5749_1_5_genomic	group_12811
GCF_900049165.1_8525_5_67_genomic	group_18558
GCF_900057045.1_7114_5_80_genomic	group_10453
GCF_900057485.1_5749_1_5_genomic	group_18069
GCF_900049165.1_8525_5_67_genomic	group_5602
GCF_900057045.1_7114_5_80_genomic	group_8508
GCF_900057045.1_7114_5_80_genomic	group_21702
GCF_900057045.1_7114_5_80_genomic	xerD_4
GCF_900057045.1_7114_5_80_genomic	group_2223
GCF_000939315.1_Velvet_assembly_genomic	group_11169
GCF_000944715.1_Velvet_assembly_genomic	gdpP
GCF_900009875.1_assembly_6388_genomic	group_11169
GCF_900057065.1_8337_6_29_genomic	nrnA
GCF_000344765.1_ASM34476v1_genomic	gyrB
GCF_900050855.1_7054_7_70_genomic	group_5912
GCF_002960015.1_ASM296001v1_genomic	group_10014
GCF_002962545.1_ASM296254v1_genomic	group_16058
GCF_002961685.1_ASM296168v1_genomic	group_14646
GCF_900063585.1_7114_5_34_genomic	group_13380
GCF_900054815.1_7054_7_24_genomic	group_16463
GCF_000939315.1_Velvet_assembly_genomic	group_11168
GCF_900065055.1_8337_6_2_genomic	group_21495
GCF_900064025.1_7054_7_78_genomic	rhaB_1
GCF_000944415.1_Velvet_assembly_genomic	group_11169
GCF_000440955.1_version1_genomic	group_15187
GCF_000877095.1_Velvet_assembly_genomic	ezrA
GCF_000939095.1_Velvet_assembly_genomic	glpE_2
GCF_900059175.1_8337_6_32_genomic	group_10196
GCF_000946575.1_Velvet_assembly_genomic	ezrA
GCF_900009875.1_assembly_6388_genomic	group_11168
GCF_000944715.1_Velvet_assembly_genomic	rplI
GCF_000732355.1_ASM73235v1_genomic	group_11276
GCF_900007995.1_assembly_GD-0077_genomic	group_11169
GCF_002960015.1_ASM296001v1_genomic	group_9262
GCF_900050855.1_7054_7_70_genomic	group_7547
GCF_000168355.3_ASM16835v3_genomic	cysK
GCF_000344765.1_ASM34476v1_genomic	yajL
GCF_900057065.1_8337_6_29_genomic	apbE_2
GCF_900056525.1_7114_5_82_genomic	group_7154
GCF_002962545.1_ASM296254v1_genomic	group_13545
GCF_900054815.1_7054_7_24_genomic	group_7453
GCF_002961685.1_ASM296168v1_genomic	group_13505
GCF_000944415.1_Velvet_assembly_genomic	group_11168
GCF_900064025.1_7054_7_78_genomic	xerD_3
GCF_000440955.1_version1_genomic	group_20402
GCF_900065055.1_8337_6_2_genomic	group_11709
GCF_000939315.1_Velvet_assembly_genomic	group_13734
GCF_900063585.1_7114_5_34_genomic	group_15464
GCF_000877095.1_Velvet_assembly_genomic	gyrB
GCF_900009875.1_assembly_6388_genomic	group_13734
GCF_000732355.1_ASM73235v1_genomic	group_13819
GCF_000939095.1_Velvet_assembly_genomic	yqgQ
GCF_000946575.1_Velvet_assembly_genomic	gyrB
GCF_900059175.1_8337_6_32_genomic	group_9368
GCF_900007995.1_assembly_GD-0077_genomic	group_11168
GCF_002960015.1_ASM296001v1_genomic	group_1928
GCF_000944715.1_Velvet_assembly_genomic	dnaC
GCF_000168355.3_ASM16835v3_genomic	xerD_3
GCF_900050855.1_7054_7_70_genomic	group_10476
GCF_900057065.1_8337_6_29_genomic	rpmE2
GCF_900056525.1_7114_5_82_genomic	group_21794
GCF_000344765.1_ASM34476v1_genomic	rodA
GCF_002962545.1_ASM296254v1_genomic	group_16059
GCF_900054815.1_7054_7_24_genomic	group_6759
GCF_002961685.1_ASM296168v1_genomic	group_13504
GCF_000944415.1_Velvet_assembly_genomic	group_13734
GCF_900064025.1_7054_7_78_genomic	group_9665
GCF_000877095.1_Velvet_assembly_genomic	yajL
GCF_000440955.1_version1_genomic	group_11967
GCF_900065055.1_8337_6_2_genomic	group_21496
GCF_900063585.1_7114_5_34_genomic	lexA_1
GCF_000939315.1_Velvet_assembly_genomic	group_7455
GCF_000732355.1_ASM73235v1_genomic	group_8190
GCF_900009875.1_assembly_6388_genomic	group_7455
GCF_000946575.1_Velvet_assembly_genomic	yajL
GCF_900007995.1_assembly_GD-0077_genomic	group_13734
GCF_000939095.1_Velvet_assembly_genomic	group_2766
GCF_000944715.1_Velvet_assembly_genomic	group_9614
GCF_000168355.3_ASM16835v3_genomic	group_16634
GCF_900059175.1_8337_6_32_genomic	group_11822
GCF_002960015.1_ASM296001v1_genomic	group_2150
GCF_900050855.1_7054_7_70_genomic	group_10440
GCF_900057065.1_8337_6_29_genomic	xerC_4
GCF_900056525.1_7114_5_82_genomic	group_15552
GCF_000344765.1_ASM34476v1_genomic	group_11164
GCF_002962545.1_ASM296254v1_genomic	group_16060
GCF_002961685.1_ASM296168v1_genomic	group_13503
GCF_000440955.1_version1_genomic	group_8173
GCF_900054815.1_7054_7_24_genomic	group_11164
GCF_000944415.1_Velvet_assembly_genomic	group_7455
GCF_900065055.1_8337_6_2_genomic	group_21497
GCF_000877095.1_Velvet_assembly_genomic	rodA
GCF_900064025.1_7054_7_78_genomic	group_16571
GCF_900063585.1_7114_5_34_genomic	group_19084
GCF_900007995.1_assembly_GD-0077_genomic	group_7455
GCF_000732355.1_ASM73235v1_genomic	group_6170
GCF_000939095.1_Velvet_assembly_genomic	desK
GCF_000939315.1_Velvet_assembly_genomic	group_7454
GCF_000946575.1_Velvet_assembly_genomic	rodA
GCF_900009875.1_assembly_6388_genomic	group_7454
GCF_000944715.1_Velvet_assembly_genomic	rpsD
GCF_000168355.3_ASM16835v3_genomic	group_8508
GCF_002960015.1_ASM296001v1_genomic	group_5420
GCF_900059175.1_8337_6_32_genomic	group_6030
GCF_900050855.1_7054_7_70_genomic	group_10446
GCF_900057065.1_8337_6_29_genomic	group_11169
GCF_900056525.1_7114_5_82_genomic	group_10744
GCF_000344765.1_ASM34476v1_genomic	group_6759
GCF_002961685.1_ASM296168v1_genomic	group_9938
GCF_002962545.1_ASM296254v1_genomic	group_26474
GCF_000877095.1_Velvet_assembly_genomic	group_11164
GCF_900065055.1_8337_6_2_genomic	group_7779
GCF_900064025.1_7054_7_78_genomic	group_8508
GCF_000440955.1_version1_genomic	group_9221
GCF_900054815.1_7054_7_24_genomic	rodA
GCF_000944415.1_Velvet_assembly_genomic	group_7454
GCF_000732355.1_ASM73235v1_genomic	group_7171
GCF_900063585.1_7114_5_34_genomic	group_15105
GCF_000939095.1_Velvet_assembly_genomic	group_1902
GCF_000939315.1_Velvet_assembly_genomic	group_13733
GCF_900007995.1_assembly_GD-0077_genomic	group_7454
GCF_900009875.1_assembly_6388_genomic	group_13733
GCF_000946575.1_Velvet_assembly_genomic	group_11164
GCF_000168355.3_ASM16835v3_genomic	group_10453
GCF_002960015.1_ASM296001v1_genomic	group_6260
GCF_900059175.1_8337_6_32_genomic	group_7778
GCF_000944715.1_Velvet_assembly_genomic	group_7641
GCF_000344765.1_ASM34476v1_genomic	group_7453
GCF_900057065.1_8337_6_29_genomic	group_11168
GCF_900050855.1_7054_7_70_genomic	group_12385
GCF_900056525.1_7114_5_82_genomic	group_7562
GCF_002961685.1_ASM296168v1_genomic	group_25502
GCF_000877095.1_Velvet_assembly_genomic	group_6759
GCF_900065055.1_8337_6_2_genomic	group_3911
GCF_002962545.1_ASM296254v1_genomic	group_15917
GCF_900064025.1_7054_7_78_genomic	group_10453
GCF_000440955.1_version1_genomic	group_3372
GCF_900054815.1_7054_7_24_genomic	yajL
GCF_000944415.1_Velvet_assembly_genomic	group_13733
GCF_000732355.1_ASM73235v1_genomic	group_9793
GCF_900063585.1_7114_5_34_genomic	group_22880
GCF_000939095.1_Velvet_assembly_genomic	btuD_3
GCF_000939315.1_Velvet_assembly_genomic	group_5018
GCF_900007995.1_assembly_GD-0077_genomic	group_13733
GCF_000946575.1_Velvet_assembly_genomic	group_6759
GCF_900057065.1_8337_6_29_genomic	group_13734
GCF_002960015.1_ASM296001v1_genomic	group_4134
GCF_900009875.1_assembly_6388_genomic	group_5018
GCF_900059175.1_8337_6_32_genomic	group_12093
GCF_000168355.3_ASM16835v3_genomic	group_16570
GCF_900050855.1_7054_7_70_genomic	group_12383
GCF_000344765.1_ASM34476v1_genomic	group_16463
GCF_000944715.1_Velvet_assembly_genomic	group_18574
GCF_002961685.1_ASM296168v1_genomic	group_25500
GCF_000877095.1_Velvet_assembly_genomic	group_7453
GCF_900056525.1_7114_5_82_genomic	group_2632
GCF_900065055.1_8337_6_2_genomic	group_12600
GCF_900064025.1_7054_7_78_genomic	group_16570
GCF_002962545.1_ASM296254v1_genomic	group_23994
GCF_900054815.1_7054_7_24_genomic	gyrB
GCF_000944415.1_Velvet_assembly_genomic	group_5018
GCF_900063585.1_7114_5_34_genomic	group_12355
GCF_000440955.1_version1_genomic	group_5716
GCF_000939315.1_Velvet_assembly_genomic	group_11167
GCF_000732355.1_ASM73235v1_genomic	group_16789
GCF_000939095.1_Velvet_assembly_genomic	dps
GCF_900007995.1_assembly_GD-0077_genomic	group_5018
GCF_000946575.1_Velvet_assembly_genomic	group_7453
GCF_900057065.1_8337_6_29_genomic	group_7455
GCF_900050855.1_7054_7_70_genomic	group_13864
GCF_900059175.1_8337_6_32_genomic	group_12992
GCF_000344765.1_ASM34476v1_genomic	group_8946
GCF_002960015.1_ASM296001v1_genomic	group_12593
GCF_002961685.1_ASM296168v1_genomic	group_21349
GCF_000168355.3_ASM16835v3_genomic	group_13863
GCF_900009875.1_assembly_6388_genomic	group_11167
GCF_000877095.1_Velvet_assembly_genomic	group_16463
GCF_900056525.1_7114_5_82_genomic	group_8211
GCF_900065055.1_8337_6_2_genomic	group_12038
GCF_000944715.1_Velvet_assembly_genomic	group_14652
GCF_900064025.1_7054_7_78_genomic	group_16569
GCF_002962545.1_ASM296254v1_genomic	group_15916
GCF_900054815.1_7054_7_24_genomic	ezrA
GCF_900063585.1_7114_5_34_genomic	group_21448
GCF_000944415.1_Velvet_assembly_genomic	group_11167
GCF_000939315.1_Velvet_assembly_genomic	group_9553
GCF_000440955.1_version1_genomic	group_4305
GCF_900007995.1_assembly_GD-0077_genomic	group_11167
GCF_000939095.1_Velvet_assembly_genomic	group_8408
GCF_000732355.1_ASM73235v1_genomic	group_6524
GCF_000946575.1_Velvet_assembly_genomic	group_16463
GCF_900057065.1_8337_6_29_genomic	group_7454
GCF_000344765.1_ASM34476v1_genomic	group_7894
GCF_900050855.1_7054_7_70_genomic	group_10474
GCF_002961685.1_ASM296168v1_genomic	group_12027
GCF_900009875.1_assembly_6388_genomic	group_9553
GCF_002960015.1_ASM296001v1_genomic	group_17259
GCF_900059175.1_8337_6_32_genomic	group_10841
GCF_000877095.1_Velvet_assembly_genomic	group_8946
GCF_000168355.3_ASM16835v3_genomic	group_16568
GCF_900056525.1_7114_5_82_genomic	group_8236
GCF_000944715.1_Velvet_assembly_genomic	group_11750
GCF_002962545.1_ASM296254v1_genomic	group_26473
GCF_900065055.1_8337_6_2_genomic	group_13178
GCF_000944415.1_Velvet_assembly_genomic	group_9553
GCF_900054815.1_7054_7_24_genomic	serB
GCF_900063585.1_7114_5_34_genomic	group_21447
GCF_900064025.1_7054_7_78_genomic	group_12356
GCF_000939315.1_Velvet_assembly_genomic	group_8392
GCF_000440955.1_version1_genomic	group_12666
GCF_900007995.1_assembly_GD-0077_genomic	group_9553
GCF_900009875.1_assembly_6388_genomic	group_8392
GCF_900057065.1_8337_6_29_genomic	group_13733
GCF_900059175.1_8337_6_32_genomic	group_12991
GCF_000344765.1_ASM34476v1_genomic	group_8392
GCF_000732355.1_ASM73235v1_genomic	group_16555
GCF_900050855.1_7054_7_70_genomic	group_9014
GCF_002960015.1_ASM296001v1_genomic	group_8653
GCF_000946575.1_Velvet_assembly_genomic	group_8946
GCF_000939095.1_Velvet_assembly_genomic	yfkJ
GCF_002961685.1_ASM296168v1_genomic	group_5705
GCF_000168355.3_ASM16835v3_genomic	group_16635
GCF_000877095.1_Velvet_assembly_genomic	group_7894
GCF_900056525.1_7114_5_82_genomic	group_10991
GCF_000944715.1_Velvet_assembly_genomic	group_22820
GCF_002962545.1_ASM296254v1_genomic	group_15915
GCF_900063585.1_7114_5_34_genomic	group_21446
GCF_000944415.1_Velvet_assembly_genomic	group_8392
GCF_900065055.1_8337_6_2_genomic	dnaC_2
GCF_900054815.1_7054_7_24_genomic	group_3816
GCF_000939315.1_Velvet_assembly_genomic	group_7894
GCF_000440955.1_version1_genomic	group_8169
GCF_900064025.1_7054_7_78_genomic	group_12355
GCF_002960015.1_ASM296001v1_genomic	group_17257
GCF_900009875.1_assembly_6388_genomic	group_7894
GCF_000946575.1_Velvet_assembly_genomic	group_7894
GCF_000939095.1_Velvet_assembly_genomic	group_6472
GCF_000344765.1_ASM34476v1_genomic	group_9553
GCF_900059175.1_8337_6_32_genomic	group_20329
GCF_900007995.1_assembly_GD-0077_genomic	group_8392
GCF_000732355.1_ASM73235v1_genomic	group_16556
GCF_900050855.1_7054_7_70_genomic	group_3819
GCF_900057065.1_8337_6_29_genomic	group_5018
GCF_000877095.1_Velvet_assembly_genomic	group_8392
GCF_002962545.1_ASM296254v1_genomic	group_13544
GCF_000168355.3_ASM16835v3_genomic	group_6542
GCF_900056525.1_7114_5_82_genomic	group_2273
GCF_002961685.1_ASM296168v1_genomic	group_9178
GCF_000944715.1_Velvet_assembly_genomic	group_22821
GCF_900063585.1_7114_5_34_genomic	group_10152
GCF_900065055.1_8337_6_2_genomic	group_11916
GCF_000944415.1_Velvet_assembly_genomic	group_7894
GCF_000939315.1_Velvet_assembly_genomic	group_8946
GCF_002960015.1_ASM296001v1_genomic	group_9178
GCF_900009875.1_assembly_6388_genomic	group_8946
GCF_000946575.1_Velvet_assembly_genomic	group_8392
GCF_900059175.1_8337_6_32_genomic	group_10151
GCF_000440955.1_version1_genomic	group_5708
GCF_900007995.1_assembly_GD-0077_genomic	group_7894
GCF_000939095.1_Velvet_assembly_genomic	oatA
GCF_900064025.1_7054_7_78_genomic	group_16568
GCF_000732355.1_ASM73235v1_genomic	group_8991
GCF_000344765.1_ASM34476v1_genomic	group_11167
GCF_900050855.1_7054_7_70_genomic	group_11304
GCF_000877095.1_Velvet_assembly_genomic	group_9553
GCF_000168355.3_ASM16835v3_genomic	group_12381
GCF_900056525.1_7114_5_82_genomic	group_21795
GCF_000944715.1_Velvet_assembly_genomic	group_22822
GCF_002962545.1_ASM296254v1_genomic	group_15914
GCF_002961685.1_ASM296168v1_genomic	group_17257
GCF_900057065.1_8337_6_29_genomic	group_11167
GCF_000944415.1_Velvet_assembly_genomic	group_8946
GCF_900065055.1_8337_6_2_genomic	group_7339
GCF_000939315.1_Velvet_assembly_genomic	group_16463
GCF_900063585.1_7114_5_34_genomic	group_12034
GCF_002960015.1_ASM296001v1_genomic	group_17255
GCF_900007995.1_assembly_GD-0077_genomic	group_8946
GCF_900064025.1_7054_7_78_genomic	group_13828
GCF_000946575.1_Velvet_assembly_genomic	group_9553
GCF_000939095.1_Velvet_assembly_genomic	group_4193
GCF_900009875.1_assembly_6388_genomic	group_16463
GCF_900059175.1_8337_6_32_genomic	group_7765
GCF_000440955.1_version1_genomic	group_12968
GCF_000732355.1_ASM73235v1_genomic	group_3004
GCF_000344765.1_ASM34476v1_genomic	group_5018
GCF_000168355.3_ASM16835v3_genomic	group_7189
GCF_000877095.1_Velvet_assembly_genomic	group_11167
GCF_900050855.1_7054_7_70_genomic	ssb_3
GCF_900056525.1_7114_5_82_genomic	group_24039
GCF_000944715.1_Velvet_assembly_genomic	group_22823
GCF_900057065.1_8337_6_29_genomic	group_9553
GCF_900065055.1_8337_6_2_genomic	group_8658
GCF_002962545.1_ASM296254v1_genomic	group_11550
GCF_002961685.1_ASM296168v1_genomic	group_10272
GCF_000944415.1_Velvet_assembly_genomic	group_16463
GCF_000946575.1_Velvet_assembly_genomic	group_11167
GCF_900009875.1_assembly_6388_genomic	group_7453
GCF_900007995.1_assembly_GD-0077_genomic	group_16463
GCF_000939315.1_Velvet_assembly_genomic	group_7453
GCF_900064025.1_7054_7_78_genomic	group_13827
GCF_900063585.1_7114_5_34_genomic	group_7190
GCF_000939095.1_Velvet_assembly_genomic	ribU
GCF_000440955.1_version1_genomic	group_6322
GCF_900059175.1_8337_6_32_genomic	group_12990
GCF_000732355.1_ASM73235v1_genomic	group_3327
GCF_000877095.1_Velvet_assembly_genomic	group_5018
GCF_000168355.3_ASM16835v3_genomic	group_12382
GCF_000344765.1_ASM34476v1_genomic	group_13733
GCF_000944715.1_Velvet_assembly_genomic	group_14816
GCF_900050855.1_7054_7_70_genomic	group_16637
GCF_900056525.1_7114_5_82_genomic	group_7532
GCF_900057065.1_8337_6_29_genomic	group_8392
GCF_900065055.1_8337_6_2_genomic	group_13398
GCF_002962545.1_ASM296254v1_genomic	group_18952
GCF_002961685.1_ASM296168v1_genomic	group_26427
GCF_900064025.1_7054_7_78_genomic	group_9661
GCF_000939315.1_Velvet_assembly_genomic	group_6759
GCF_900009875.1_assembly_6388_genomic	group_6759
GCF_900007995.1_assembly_GD-0077_genomic	group_7453
GCF_000944415.1_Velvet_assembly_genomic	group_7453
GCF_000946575.1_Velvet_assembly_genomic	group_5018
GCF_000939095.1_Velvet_assembly_genomic	trmL
GCF_900063585.1_7114_5_34_genomic	group_10854
GCF_000440955.1_version1_genomic	group_5751
GCF_900059175.1_8337_6_32_genomic	group_14755
GCF_000732355.1_ASM73235v1_genomic	group_13821
GCF_000877095.1_Velvet_assembly_genomic	group_13733
GCF_000168355.3_ASM16835v3_genomic	group_9012
GCF_000944715.1_Velvet_assembly_genomic	group_8237
GCF_000344765.1_ASM34476v1_genomic	group_7454
GCF_900056525.1_7114_5_82_genomic	group_15553
GCF_900050855.1_7054_7_70_genomic	group_9013
GCF_900065055.1_8337_6_2_genomic	group_10219
GCF_900057065.1_8337_6_29_genomic	group_7894
GCF_002962545.1_ASM296254v1_genomic	group_14800
GCF_002961685.1_ASM296168v1_genomic	group_4138
GCF_900064025.1_7054_7_78_genomic	group_14184
GCF_900009875.1_assembly_6388_genomic	group_11164
GCF_000939315.1_Velvet_assembly_genomic	group_11164
GCF_000939095.1_Velvet_assembly_genomic	group_4402
GCF_000944415.1_Velvet_assembly_genomic	group_6759
GCF_900007995.1_assembly_GD-0077_genomic	group_6759
GCF_900063585.1_7114_5_34_genomic	group_9369
GCF_000946575.1_Velvet_assembly_genomic	group_13733
GCF_900059175.1_8337_6_32_genomic	group_10150
GCF_000440955.1_version1_genomic	group_7750
GCF_000877095.1_Velvet_assembly_genomic	group_7454
GCF_000168355.3_ASM16835v3_genomic	group_8522
GCF_000732355.1_ASM73235v1_genomic	group_16557
GCF_000344765.1_ASM34476v1_genomic	group_7455
GCF_900057065.1_8337_6_29_genomic	group_8946
GCF_000944715.1_Velvet_assembly_genomic	group_10991
GCF_900065055.1_8337_6_2_genomic	group_8262
GCF_900056525.1_7114_5_82_genomic	group_21796
GCF_002962545.1_ASM296254v1_genomic	group_26472
GCF_900050855.1_7054_7_70_genomic	group_5349
GCF_002961685.1_ASM296168v1_genomic	group_9383
GCF_900064025.1_7054_7_78_genomic	group_16566
GCF_000939095.1_Velvet_assembly_genomic	rluB_2
GCF_000939315.1_Velvet_assembly_genomic	rodA
GCF_000440955.1_version1_genomic	group_704
GCF_900009875.1_assembly_6388_genomic	rodA
GCF_000946575.1_Velvet_assembly_genomic	group_7454
GCF_000944415.1_Velvet_assembly_genomic	group_11164
GCF_900063585.1_7114_5_34_genomic	group_10153
GCF_900059175.1_8337_6_32_genomic	group_10950
GCF_900007995.1_assembly_GD-0077_genomic	group_11164
GCF_000732355.1_ASM73235v1_genomic
GCF_000877095.1_Velvet_assembly_genomic	group_7455
GCF_000344765.1_ASM34476v1_genomic	group_13734
GCF_000168355.3_ASM16835v3_genomic	group_16636
GCF_900065055.1_8337_6_2_genomic	group_10195
GCF_900057065.1_8337_6_29_genomic	group_16463
GCF_000944715.1_Velvet_assembly_genomic	group_22824
GCF_002962545.1_ASM296254v1_genomic	group_1933
GCF_900050855.1_7054_7_70_genomic	group_16636
GCF_002961685.1_ASM296168v1_genomic	group_3757
GCF_900064025.1_7054_7_78_genomic	group_12354
GCF_000939095.1_Velvet_assembly_genomic	scpB
GCF_000939315.1_Velvet_assembly_genomic	yajL
GCF_000944415.1_Velvet_assembly_genomic	rodA
GCF_000946575.1_Velvet_assembly_genomic	group_7455
GCF_900009875.1_assembly_6388_genomic	yajL
GCF_900063585.1_7114_5_34_genomic	group_11831
GCF_900059175.1_8337_6_32_genomic	group_9383
GCF_000877095.1_Velvet_assembly_genomic	group_13734
GCF_000440955.1_version1_genomic	group_15189
GCF_900007995.1_assembly_GD-0077_genomic	rodA
GCF_000732355.1_ASM73235v1_genomic	group_5885
GCF_000344765.1_ASM34476v1_genomic	group_11168
GCF_000168355.3_ASM16835v3_genomic	group_5349
GCF_900065055.1_8337_6_2_genomic	group_10915
GCF_900057065.1_8337_6_29_genomic	group_7453
GCF_002962545.1_ASM296254v1_genomic	group_13432
GCF_000944715.1_Velvet_assembly_genomic	group_6354
GCF_002961685.1_ASM296168v1_genomic	group_4134
GCF_900050855.1_7054_7_70_genomic	group_8522
GCF_900064025.1_7054_7_78_genomic	radD
GCF_000939095.1_Velvet_assembly_genomic	scpA
GCF_900063585.1_7114_5_34_genomic	group_21445
GCF_900009875.1_assembly_6388_genomic	gyrB
GCF_000946575.1_Velvet_assembly_genomic	group_13734
GCF_000939315.1_Velvet_assembly_genomic	gyrB
GCF_900059175.1_8337_6_32_genomic	group_3761
GCF_000944415.1_Velvet_assembly_genomic	yajL
GCF_000877095.1_Velvet_assembly_genomic	group_11168
GCF_000440955.1_version1_genomic	group_6037
GCF_900007995.1_assembly_GD-0077_genomic	yajL
GCF_000344765.1_ASM34476v1_genomic	group_11169
GCF_000732355.1_ASM73235v1_genomic	group_1926
GCF_900057065.1_8337_6_29_genomic	group_6759
GCF_002962545.1_ASM296254v1_genomic	group_10197
GCF_000168355.3_ASM16835v3_genomic	group_9013
GCF_000944715.1_Velvet_assembly_genomic	group_6336
GCF_900065055.1_8337_6_2_genomic	group_9403
GCF_900050855.1_7054_7_70_genomic	group_9012
GCF_002961685.1_ASM296168v1_genomic	group_5441
GCF_900063585.1_7114_5_34_genomic	group_21444
GCF_000946575.1_Velvet_assembly_genomic	group_11168
GCF_000939315.1_Velvet_assembly_genomic	ezrA
GCF_900009875.1_assembly_6388_genomic	ezrA
GCF_900064025.1_7054_7_78_genomic	group_13826
GCF_000944415.1_Velvet_assembly_genomic	gyrB
GCF_000939095.1_Velvet_assembly_genomic	group_3150
GCF_900059175.1_8337_6_32_genomic	group_9448
GCF_000344765.1_ASM34476v1_genomic	xerC_4
GCF_900007995.1_assembly_GD-0077_genomic	gyrB
GCF_000440955.1_version1_genomic	group_20405
GCF_000877095.1_Velvet_assembly_genomic	group_11169
GCF_900057065.1_8337_6_29_genomic	group_11164
GCF_000732355.1_ASM73235v1_genomic	group_18834
GCF_002962545.1_ASM296254v1_genomic	group_7022
GCF_000168355.3_ASM16835v3_genomic	group_16637
GCF_000944715.1_Velvet_assembly_genomic	group_18639
GCF_900050855.1_7054_7_70_genomic	group_12382
GCF_900065055.1_8337_6_2_genomic	group_21676
GCF_002961685.1_ASM296168v1_genomic	group_26426
GCF_000946575.1_Velvet_assembly_genomic	group_11169
GCF_900063585.1_7114_5_34_genomic	group_8784
GCF_900064025.1_7054_7_78_genomic	group_12353
GCF_900009875.1_assembly_6388_genomic	serB
GCF_000939315.1_Velvet_assembly_genomic	serB
GCF_000944415.1_Velvet_assembly_genomic	ezrA
GCF_900059175.1_8337_6_32_genomic	group_23884
GCF_900007995.1_assembly_GD-0077_genomic	ezrA
GCF_000440955.1_version1_genomic	group_2147
GCF_000877095.1_Velvet_assembly_genomic	xerC_4
GCF_000732355.1_ASM73235v1_genomic	group_11826
GCF_002962545.1_ASM296254v1_genomic	group_10193
GCF_000168355.3_ASM16835v3_genomic	ssb_3
GCF_900057065.1_8337_6_29_genomic	rodA
GCF_000944715.1_Velvet_assembly_genomic	group_14683
GCF_900050855.1_7054_7_70_genomic	group_7189
GCF_900065055.1_8337_6_2_genomic	group_13336
GCF_000946575.1_Velvet_assembly_genomic	xerC_4
GCF_900063585.1_7114_5_34_genomic	group_8823
GCF_900064025.1_7054_7_78_genomic	group_14302
GCF_002961685.1_ASM296168v1_genomic	group_2151
GCF_900009875.1_assembly_6388_genomic	group_3816
GCF_000944415.1_Velvet_assembly_genomic	serB
GCF_900059175.1_8337_6_32_genomic	group_7780
GCF_900007995.1_assembly_GD-0077_genomic	serB
GCF_000440955.1_version1_genomic	group_5420
GCF_000732355.1_ASM73235v1_genomic	group_18833
GCF_000168355.3_ASM16835v3_genomic	group_11304
GCF_000944715.1_Velvet_assembly_genomic	group_18640
GCF_002962545.1_ASM296254v1_genomic	group_10786
GCF_900057065.1_8337_6_29_genomic	yajL
GCF_900050855.1_7054_7_70_genomic	group_12381
GCF_900065055.1_8337_6_2_genomic	group_6264
GCF_900064025.1_7054_7_78_genomic	group_16565
GCF_002961685.1_ASM296168v1_genomic	group_1928
GCF_900063585.1_7114_5_34_genomic	group_14759
GCF_000440955.1_version1_genomic	group_20407
GCF_000732355.1_ASM73235v1_genomic	group_7022
GCF_000168355.3_ASM16835v3_genomic	group_3819
GCF_900059175.1_8337_6_32_genomic	group_23885
GCF_900057065.1_8337_6_29_genomic	gyrB
GCF_002962545.1_ASM296254v1_genomic	group_7986
GCF_900050855.1_7054_7_70_genomic	group_6542
GCF_900065055.1_8337_6_2_genomic	group_9404
GCF_002961685.1_ASM296168v1_genomic	group_8657
GCF_900064025.1_7054_7_78_genomic	group_23990
GCF_900063585.1_7114_5_34_genomic	group_21442
GCF_000732355.1_ASM73235v1_genomic	group_18832
GCF_000168355.3_ASM16835v3_genomic	group_9014
GCF_900057065.1_8337_6_29_genomic	ezrA
GCF_900059175.1_8337_6_32_genomic	group_9403
GCF_002962545.1_ASM296254v1_genomic	group_26471
GCF_900065055.1_8337_6_2_genomic	group_12052
GCF_000440955.1_version1_genomic	group_24037
GCF_900064025.1_7054_7_78_genomic	group_9016
GCF_900050855.1_7054_7_70_genomic	group_16635
GCF_000732355.1_ASM73235v1_genomic	group_14760
GCF_900057065.1_8337_6_29_genomic	serB
GCF_900063585.1_7114_5_34_genomic	group_21441
GCF_000168355.3_ASM16835v3_genomic	group_10474
GCF_002962545.1_ASM296254v1_genomic	group_11742
GCF_000440955.1_version1_genomic	group_6034
GCF_900065055.1_8337_6_2_genomic	group_9410
GCF_900064025.1_7054_7_78_genomic	group_10474
GCF_900059175.1_8337_6_32_genomic	group_10915
GCF_900050855.1_7054_7_70_genomic	group_16568
GCF_000168355.3_ASM16835v3_genomic	group_13864
GCF_000732355.1_ASM73235v1_genomic	group_9254
GCF_900065055.1_8337_6_2_genomic	group_10150
GCF_000440955.1_version1_genomic	group_9243
GCF_900064025.1_7054_7_78_genomic	group_13864
GCF_900063585.1_7114_5_34_genomic	group_21440
GCF_002962545.1_ASM296254v1_genomic	group_18289
GCF_900057065.1_8337_6_29_genomic	group_3816
GCF_900059175.1_8337_6_32_genomic	group_10195
GCF_900050855.1_7054_7_70_genomic	group_13863
GCF_000440955.1_version1_genomic	group_14611
GCF_000168355.3_ASM16835v3_genomic	group_12383
GCF_900064025.1_7054_7_78_genomic	group_12383
GCF_002962545.1_ASM296254v1_genomic	group_26470
GCF_900065055.1_8337_6_2_genomic	group_14755
GCF_000732355.1_ASM73235v1_genomic	group_3713
GCF_900059175.1_8337_6_32_genomic	group_8262
GCF_900063585.1_7114_5_34_genomic	group_15463
GCF_900050855.1_7054_7_70_genomic	group_16570
GCF_000168355.3_ASM16835v3_genomic	group_12385
GCF_900064025.1_7054_7_78_genomic	group_12385
GCF_002962545.1_ASM296254v1_genomic	group_26469
GCF_900065055.1_8337_6_2_genomic	group_12990
GCF_900063585.1_7114_5_34_genomic	group_9383
GCF_900059175.1_8337_6_32_genomic	group_10219
GCF_000440955.1_version1_genomic	group_20408
GCF_000732355.1_ASM73235v1_genomic	group_10154
GCF_900050855.1_7054_7_70_genomic	group_10453
GCF_002962545.1_ASM296254v1_genomic	group_12934
GCF_900065055.1_8337_6_2_genomic	group_7765
GCF_900059175.1_8337_6_32_genomic	group_9402
GCF_000168355.3_ASM16835v3_genomic	group_10446
GCF_000440955.1_version1_genomic	group_20409
GCF_900064025.1_7054_7_78_genomic	group_10449
GCF_900063585.1_7114_5_34_genomic	group_12619
GCF_900050855.1_7054_7_70_genomic	group_8508
GCF_002962545.1_ASM296254v1_genomic	group_10818
GCF_000732355.1_ASM73235v1_genomic	group_8785
GCF_900059175.1_8337_6_32_genomic	group_9430
GCF_900065055.1_8337_6_2_genomic	group_10151
GCF_000440955.1_version1_genomic	group_13242
GCF_000168355.3_ASM16835v3_genomic	group_10440
GCF_900063585.1_7114_5_34_genomic	group_15462
GCF_002962545.1_ASM296254v1_genomic	group_4938
GCF_900050855.1_7054_7_70_genomic	group_16634
GCF_900064025.1_7054_7_78_genomic	group_16924
GCF_900059175.1_8337_6_32_genomic	group_7339
GCF_900065055.1_8337_6_2_genomic	group_20329
GCF_000732355.1_ASM73235v1_genomic	group_14759
GCF_900063585.1_7114_5_34_genomic	group_10477
GCF_000440955.1_version1_genomic	group_20410
GCF_000168355.3_ASM16835v3_genomic	group_10476
GCF_900064025.1_7054_7_78_genomic	group_23991
GCF_900059175.1_8337_6_32_genomic	group_11916
GCF_900050855.1_7054_7_70_genomic	xerD_3
GCF_002962545.1_ASM296254v1_genomic	group_10130
GCF_900063585.1_7114_5_34_genomic	group_7547
GCF_900065055.1_8337_6_2_genomic	group_12991
GCF_000440955.1_version1_genomic	group_20411
GCF_000168355.3_ASM16835v3_genomic	group_7547
GCF_000732355.1_ASM73235v1_genomic	group_8824
GCF_900064025.1_7054_7_78_genomic	group_23992
GCF_002962545.1_ASM296254v1_genomic	group_5764
GCF_900059175.1_8337_6_32_genomic	group_13482
GCF_900064025.1_7054_7_78_genomic	group_15914
GCF_900065055.1_8337_6_2_genomic	group_10841
GCF_900063585.1_7114_5_34_genomic	group_5912
GCF_000732355.1_ASM73235v1_genomic	group_8784
GCF_000440955.1_version1_genomic	group_20412
GCF_000168355.3_ASM16835v3_genomic	group_16640
GCF_900059175.1_8337_6_32_genomic	dnaC_2
GCF_002962545.1_ASM296254v1_genomic	group_26468
GCF_900064025.1_7054_7_78_genomic	group_13544
GCF_900063585.1_7114_5_34_genomic	group_16638
GCF_000440955.1_version1_genomic	group_7293
GCF_000732355.1_ASM73235v1_genomic	group_16046
GCF_900065055.1_8337_6_2_genomic	group_12992
GCF_000168355.3_ASM16835v3_genomic	group_16641
GCF_002962545.1_ASM296254v1_genomic	group_11921
GCF_900059175.1_8337_6_32_genomic	group_13178
GCF_900064025.1_7054_7_78_genomic	group_15915
GCF_900065055.1_8337_6_2_genomic	group_21677
GCF_000732355.1_ASM73235v1_genomic	group_10153
GCF_900063585.1_7114_5_34_genomic	group_21439
GCF_900064025.1_7054_7_78_genomic	group_23993
GCF_900059175.1_8337_6_32_genomic	group_12038
GCF_000168355.3_ASM16835v3_genomic	group_12388
GCF_900065055.1_8337_6_2_genomic	group_7778
GCF_000732355.1_ASM73235v1_genomic	group_9369
GCF_002962545.1_ASM296254v1_genomic	group_6542
GCF_900063585.1_7114_5_34_genomic	group_8753
GCF_900064025.1_7054_7_78_genomic	group_15916
GCF_000732355.1_ASM73235v1_genomic	group_12382
GCF_000168355.3_ASM16835v3_genomic	group_16642
GCF_900059175.1_8337_6_32_genomic	group_3371
GCF_900065055.1_8337_6_2_genomic	group_6030
GCF_002962545.1_ASM296254v1_genomic	group_26467
GCF_900064025.1_7054_7_78_genomic	group_23994
GCF_900063585.1_7114_5_34_genomic	group_9648
GCF_900065055.1_8337_6_2_genomic	group_14993
GCF_000168355.3_ASM16835v3_genomic	group_13867
GCF_000732355.1_ASM73235v1_genomic	group_7189
GCF_002962545.1_ASM296254v1_genomic	group_10233
GCF_900059175.1_8337_6_32_genomic	group_3906
GCF_900063585.1_7114_5_34_genomic	group_21438
GCF_900064025.1_7054_7_78_genomic	group_15917
GCF_000168355.3_ASM16835v3_genomic	group_11305
GCF_000732355.1_ASM73235v1_genomic	group_12993
GCF_002962545.1_ASM296254v1_genomic	group_26466
GCF_900059175.1_8337_6_32_genomic	group_7779
GCF_900064025.1_7054_7_78_genomic	group_23995
GCF_002962545.1_ASM296254v1_genomic	group_21621
GCF_900063585.1_7114_5_34_genomic	group_11259
GCF_000168355.3_ASM16835v3_genomic	group_12389
GCF_000732355.1_ASM73235v1_genomic	group_10152
GCF_900059175.1_8337_6_32_genomic	group_21526
GCF_002962545.1_ASM296254v1_genomic	group_16570
GCF_900064025.1_7054_7_78_genomic	group_16060
GCF_000168355.3_ASM16835v3_genomic	group_16643
GCF_000732355.1_ASM73235v1_genomic	group_12381
GCF_900063585.1_7114_5_34_genomic	group_13797
GCF_900059175.1_8337_6_32_genomic	group_13389
GCF_900064025.1_7054_7_78_genomic	group_23996
GCF_000168355.3_ASM16835v3_genomic	group_16644
GCF_002962545.1_ASM296254v1_genomic	group_10453
GCF_900063585.1_7114_5_34_genomic	group_12337
GCF_000732355.1_ASM73235v1_genomic	group_13252
GCF_000168355.3_ASM16835v3_genomic	group_12390
GCF_900059175.1_8337_6_32_genomic	group_21525
GCF_900064025.1_7054_7_78_genomic	group_13545
GCF_002962545.1_ASM296254v1_genomic	group_8508
GCF_000168355.3_ASM16835v3_genomic	group_11306
GCF_900063585.1_7114_5_34_genomic	group_9037
GCF_000732355.1_ASM73235v1_genomic	group_6542
GCF_900064025.1_7054_7_78_genomic	group_23997
GCF_900059175.1_8337_6_32_genomic	group_11823
GCF_002962545.1_ASM296254v1_genomic	lexA_2
GCF_000168355.3_ASM16835v3_genomic	group_11307
GCF_900064025.1_7054_7_78_genomic	group_13546
GCF_900059175.1_8337_6_32_genomic	group_11709
GCF_000732355.1_ASM73235v1_genomic	group_6663
GCF_900063585.1_7114_5_34_genomic	group_6516
GCF_000168355.3_ASM16835v3_genomic	group_9705
GCF_002962545.1_ASM296254v1_genomic	group_26465
GCF_900059175.1_8337_6_32_genomic	group_21495
GCF_000168355.3_ASM16835v3_genomic	group_9706
GCF_900064025.1_7054_7_78_genomic	group_20264
GCF_000732355.1_ASM73235v1_genomic	group_14756
GCF_900063585.1_7114_5_34_genomic	group_9033
GCF_002962545.1_ASM296254v1_genomic	group_12049
GCF_900064025.1_7054_7_78_genomic	group_23998
GCF_000168355.3_ASM16835v3_genomic	group_9017
GCF_900059175.1_8337_6_32_genomic	group_11710
GCF_000732355.1_ASM73235v1_genomic	group_4840
GCF_900063585.1_7114_5_34_genomic	group_15461
GCF_000732355.1_ASM73235v1_genomic	group_18555
GCF_900064025.1_7054_7_78_genomic	group_23999
GCF_000168355.3_ASM16835v3_genomic	group_13868
GCF_000732355.1_ASM73235v1_genomic	group_18556
GCF_900064025.1_7054_7_78_genomic	group_12939
GCF_000168355.3_ASM16835v3_genomic	group_16461
GCF_000732355.1_ASM73235v1_genomic	group_18557
GCF_900064025.1_7054_7_78_genomic	group_10136
GCF_900064025.1_7054_7_78_genomic	group_18616
GCF_000732355.1_ASM73235v1_genomic	group_18558
GCF_900064025.1_7054_7_78_genomic	group_10588
GCF_000732355.1_ASM73235v1_genomic	group_18826
GCF_000732355.1_ASM73235v1_genomic	group_18827
GCF_900064025.1_7054_7_78_genomic	group_15410
GCF_000732355.1_ASM73235v1_genomic	group_10024
GCF_900064025.1_7054_7_78_genomic	group_4840
GCF_900064025.1_7054_7_78_genomic	group_8194
GCF_900064025.1_7054_7_78_genomic	group_22948
GCF_900064025.1_7054_7_78_genomic	group_15523
GCF_900064025.1_7054_7_78_genomic	group_9335
GCF_900064025.1_7054_7_78_genomic	group_21695
GCF_900064025.1_7054_7_78_genomic	group_8592
GCF_900064025.1_7054_7_78_genomic	group_6150
GCF_900064025.1_7054_7_78_genomic	group_11246
GCF_900064025.1_7054_7_78_genomic	group_9257
GCF_900064025.1_7054_7_78_genomic	group_4587
GCF_900064025.1_7054_7_78_genomic	group_3894
GCF_900064025.1_7054_7_78_genomic	group_23880
GCF_900064025.1_7054_7_78_genomic	group_19042
GCF_900064025.1_7054_7_78_genomic	group_19043
GCF_900064025.1_7054_7_78_genomic	group_19044
GCF_900064025.1_7054_7_78_genomic	group_19045
GCF_900064025.1_7054_7_78_genomic	group_13034
GCF_900064025.1_7054_7_78_genomic	group_24007
GCF_900064025.1_7054_7_78_genomic	group_23307
GCF_900064025.1_7054_7_78_genomic	group_12065
GCF_900064025.1_7054_7_78_genomic	group_10243
GCF_900064025.1_7054_7_78_genomic	group_13962
GCF_900064025.1_7054_7_78_genomic	group_10054
GCF_900064025.1_7054_7_78_genomic	group_10725
GCF_900064025.1_7054_7_78_genomic	group_9272
GCF_900064025.1_7054_7_78_genomic	group_7300
GCF_900064025.1_7054_7_78_genomic	group_22267
GCF_900064025.1_7054_7_78_genomic	group_13438
GCF_900064025.1_7054_7_78_genomic	group_22268
GCF_900064025.1_7054_7_78_genomic	group_8755
GCF_900064025.1_7054_7_78_genomic	group_9268
GCF_900064025.1_7054_7_78_genomic	group_10718
GCF_900064025.1_7054_7_78_genomic	group_10051
GCF_900064025.1_7054_7_78_genomic	group_10048
GCF_900064025.1_7054_7_78_genomic	group_10715
GCF_900064025.1_7054_7_78_genomic	group_10044
GCF_900064025.1_7054_7_78_genomic	group_10711
GCF_900064025.1_7054_7_78_genomic	group_8715
GCF_900064025.1_7054_7_78_genomic	group_10707
GCF_900064025.1_7054_7_78_genomic	group_11668
GCF_900064025.1_7054_7_78_genomic	group_10039
GCF_900064025.1_7054_7_78_genomic	group_10704
GCF_900064025.1_7054_7_78_genomic	group_1751
GCF_900064025.1_7054_7_78_genomic	group_10248
GCF_900064025.1_7054_7_78_genomic	group_13441
GCF_900009775.1_assembly_GD-0036_genomic	group_8946
GCF_002962005.1_ASM296200v1_genomic	group_12802
GCF_002962715.1_ASM296271v1_genomic	group_5246
GCF_900065745.1_7114_5_41_genomic	group_21542
GCF_900050845.1_7054_7_69_genomic	group_11169
GCF_900055145.1_8525_5_76_genomic	group_8838
GCF_000937215.1_Velvet_assembly_genomic	group_6759
GCF_900053605.1_8337_6_33_genomic	group_3521
GCF_000945975.1_Velvet_assembly_genomic	rpsN2
GCF_900049145.1_8337_6_24_genomic	group_16408
GCF_900053165.1_7054_7_77_genomic	group_4331
GCF_900012665.1_assembly_GD-0107_genomic	group_11169
GCF_900009775.1_assembly_GD-0036_genomic	group_16463
GCF_900061035.1_8337_6_40_genomic	serB
GCF_002963185.1_ASM296318v1_genomic	group_7781
GCF_900051955.1_7054_7_53_genomic	group_15734
GCF_002962715.1_ASM296271v1_genomic	group_8409
GCF_002964085.1_ASM296408v1_genomic	group_11810
GCF_900009315.1_assembly_GD-0007_genomic	group_16380
GCF_000947555.1_Velvet_assembly_genomic	group_11169
GCF_900058325.1_8525_5_16_genomic	serB
GCF_900055885.1_8525_5_79_genomic	group_18558
GCF_002962005.1_ASM296200v1_genomic	group_9363
GCF_000945875.1_Velvet_assembly_genomic	group_16634
GCF_002961525.1_ASM296152v1_genomic	group_27351
GCF_000945295.1_Velvet_assembly_genomic	ezrA
GCF_900055145.1_8525_5_76_genomic	group_13660
GCF_900050845.1_7054_7_69_genomic	group_11168
GCF_900007845.1_assembly_C187_genomic	group_12310
GCF_900053605.1_8337_6_33_genomic	group_3517
GCF_900065745.1_7114_5_41_genomic	group_21543
GCF_000937215.1_Velvet_assembly_genomic	group_11164
GCF_000945975.1_Velvet_assembly_genomic	mioC
GCF_900049145.1_8337_6_24_genomic	group_16407
GCF_900012665.1_assembly_GD-0107_genomic	group_11168
GCF_900061035.1_8337_6_40_genomic	ezrA
GCF_002963185.1_ASM296318v1_genomic	group_13794
GCF_900009775.1_assembly_GD-0036_genomic	group_7453
GCF_900053165.1_7054_7_77_genomic	copY
GCF_900058325.1_8525_5_16_genomic	ezrA
GCF_002962715.1_ASM296271v1_genomic	group_3150
GCF_900051955.1_7054_7_53_genomic	group_22856
GCF_000947555.1_Velvet_assembly_genomic	group_11168
GCF_002964085.1_ASM296408v1_genomic	group_5715
GCF_000945875.1_Velvet_assembly_genomic	group_8508
GCF_002962005.1_ASM296200v1_genomic	group_12876
GCF_900009315.1_assembly_GD-0007_genomic	group_23598
GCF_900055145.1_8525_5_76_genomic	group_7801
GCF_900055885.1_8525_5_79_genomic	group_18557
GCF_900050845.1_7054_7_69_genomic	group_13734
GCF_000945295.1_Velvet_assembly_genomic	gyrB
GCF_900053605.1_8337_6_33_genomic	ydfK
GCF_002961525.1_ASM296152v1_genomic	group_14419
GCF_000937215.1_Velvet_assembly_genomic	rodA
GCF_900065745.1_7114_5_41_genomic	group_21544
GCF_900007845.1_assembly_C187_genomic	group_16611
GCF_000945975.1_Velvet_assembly_genomic	nrnA
GCF_900049145.1_8337_6_24_genomic	group_12178
GCF_002963185.1_ASM296318v1_genomic	group_11255
GCF_900061035.1_8337_6_40_genomic	gyrB
GCF_900012665.1_assembly_GD-0107_genomic	group_13734
GCF_002964085.1_ASM296408v1_genomic	group_10788
GCF_900009775.1_assembly_GD-0036_genomic	group_6759
GCF_900051955.1_7054_7_53_genomic	group_22857
GCF_900058325.1_8525_5_16_genomic	gyrB
GCF_002962715.1_ASM296271v1_genomic	scpA
GCF_900053165.1_7054_7_77_genomic	zinT
GCF_000945875.1_Velvet_assembly_genomic	group_10453
GCF_900009315.1_assembly_GD-0007_genomic	group_10848
GCF_000945295.1_Velvet_assembly_genomic	yajL
GCF_900053605.1_8337_6_33_genomic	group_960
GCF_900055145.1_8525_5_76_genomic	group_7804
GCF_000947555.1_Velvet_assembly_genomic	group_13734
GCF_002962005.1_ASM296200v1_genomic	group_14574
GCF_900055885.1_8525_5_79_genomic	group_18556
GCF_002961525.1_ASM296152v1_genomic	group_10651
GCF_900050845.1_7054_7_69_genomic	group_7455
GCF_000937215.1_Velvet_assembly_genomic	yajL
GCF_900007845.1_assembly_C187_genomic	group_13851
GCF_000945975.1_Velvet_assembly_genomic	apbE_2
GCF_900065745.1_7114_5_41_genomic	group_21545
GCF_900049145.1_8337_6_24_genomic	group_13661
GCF_002963185.1_ASM296318v1_genomic	group_11914
GCF_002964085.1_ASM296408v1_genomic	group_6324
GCF_900058325.1_8525_5_16_genomic	yajL
GCF_900061035.1_8337_6_40_genomic	yajL
GCF_900012665.1_assembly_GD-0107_genomic	group_7455
GCF_900053165.1_7054_7_77_genomic	znuB_2
GCF_900051955.1_7054_7_53_genomic	group_9936
GCF_000945875.1_Velvet_assembly_genomic	group_16570
GCF_900009315.1_assembly_GD-0007_genomic	group_27622
GCF_900009775.1_assembly_GD-0036_genomic	group_11164
GCF_000945295.1_Velvet_assembly_genomic	rodA
GCF_002962715.1_ASM296271v1_genomic	scpB
GCF_900055145.1_8525_5_76_genomic	group_13661
GCF_900053605.1_8337_6_33_genomic	prmA
GCF_002962005.1_ASM296200v1_genomic	group_12820
GCF_000947555.1_Velvet_assembly_genomic	group_7455
GCF_900050845.1_7054_7_69_genomic	group_7454
GCF_002961525.1_ASM296152v1_genomic	group_27352
GCF_000937215.1_Velvet_assembly_genomic	gyrB
GCF_900007845.1_assembly_C187_genomic	group_13852
GCF_900055885.1_8525_5_79_genomic	group_18555
GCF_000945975.1_Velvet_assembly_genomic	rpmE2
GCF_900049145.1_8337_6_24_genomic	group_7804
GCF_002963185.1_ASM296318v1_genomic	group_2639
GCF_900065745.1_7114_5_41_genomic	group_15482
GCF_900058325.1_8525_5_16_genomic	rodA
GCF_002964085.1_ASM296408v1_genomic	group_28345
GCF_900051955.1_7054_7_53_genomic	group_10964
GCF_900053165.1_7054_7_77_genomic	znuC_2
GCF_900061035.1_8337_6_40_genomic	rodA
GCF_900012665.1_assembly_GD-0107_genomic	group_7454
GCF_000945875.1_Velvet_assembly_genomic	group_13863
GCF_900009315.1_assembly_GD-0007_genomic	group_16570
GCF_900009775.1_assembly_GD-0036_genomic	rodA
GCF_900053605.1_8337_6_33_genomic	group_4835
GCF_000945295.1_Velvet_assembly_genomic	group_11164
GCF_900055145.1_8525_5_76_genomic	serB
GCF_002962005.1_ASM296200v1_genomic	group_10789
GCF_000947555.1_Velvet_assembly_genomic	group_7454
GCF_002962715.1_ASM296271v1_genomic	rluB_2
GCF_000945975.1_Velvet_assembly_genomic	xerC_4
GCF_900049145.1_8337_6_24_genomic	group_7801
GCF_900055885.1_8525_5_79_genomic	group_6007
GCF_002961525.1_ASM296152v1_genomic	group_9410
GCF_900050845.1_7054_7_69_genomic	group_13733
GCF_000937215.1_Velvet_assembly_genomic	ezrA
GCF_002963185.1_ASM296318v1_genomic	group_16959
GCF_900007845.1_assembly_C187_genomic	group_16073
GCF_900065745.1_7114_5_41_genomic	group_21546
GCF_900051955.1_7054_7_53_genomic	group_5969
GCF_900053165.1_7054_7_77_genomic	adcR
GCF_900061035.1_8337_6_40_genomic	group_11164
GCF_900012665.1_assembly_GD-0107_genomic	group_13733
GCF_002964085.1_ASM296408v1_genomic	group_28346
GCF_000945875.1_Velvet_assembly_genomic	group_16568
GCF_900058325.1_8525_5_16_genomic	group_11164
GCF_900009315.1_assembly_GD-0007_genomic	group_22080
GCF_900055145.1_8525_5_76_genomic	ezrA
GCF_900053605.1_8337_6_33_genomic	group_1962
GCF_002962005.1_ASM296200v1_genomic	group_9213
GCF_000945295.1_Velvet_assembly_genomic	group_6759
GCF_900009775.1_assembly_GD-0036_genomic	yajL
GCF_002962715.1_ASM296271v1_genomic	group_4402
GCF_000945975.1_Velvet_assembly_genomic	group_11789
GCF_000947555.1_Velvet_assembly_genomic	group_13733
GCF_000937215.1_Velvet_assembly_genomic	serB
GCF_900055885.1_8525_5_79_genomic	group_6156
GCF_900049145.1_8337_6_24_genomic	group_13660
GCF_002961525.1_ASM296152v1_genomic	group_3760
GCF_900050845.1_7054_7_69_genomic	group_5018
GCF_900007845.1_assembly_C187_genomic	group_9005
GCF_900051955.1_7054_7_53_genomic	group_11530
GCF_002963185.1_ASM296318v1_genomic	group_5090
GCF_900061035.1_8337_6_40_genomic	group_6759
GCF_900065745.1_7114_5_41_genomic	group_21547
GCF_900053165.1_7054_7_77_genomic	group_7342
GCF_900012665.1_assembly_GD-0107_genomic	group_5018
GCF_002964085.1_ASM296408v1_genomic	group_28347
GCF_000945875.1_Velvet_assembly_genomic	group_16635
GCF_900058325.1_8525_5_16_genomic	group_6759
GCF_900055145.1_8525_5_76_genomic	gyrB
GCF_900009315.1_assembly_GD-0007_genomic	group_15604
GCF_900053605.1_8337_6_33_genomic	group_13197
GCF_002962005.1_ASM296200v1_genomic	group_27535
GCF_900009775.1_assembly_GD-0036_genomic	gyrB
GCF_000945295.1_Velvet_assembly_genomic	group_7453
GCF_900055885.1_8525_5_79_genomic	group_6661
GCF_000945975.1_Velvet_assembly_genomic	group_13734
GCF_000947555.1_Velvet_assembly_genomic	group_5018
GCF_002962715.1_ASM296271v1_genomic	group_6915
GCF_900049145.1_8337_6_24_genomic	group_8838
GCF_002961525.1_ASM296152v1_genomic	group_4134
GCF_900050845.1_7054_7_69_genomic	group_11167
GCF_900061035.1_8337_6_40_genomic	group_7453
GCF_900065745.1_7114_5_41_genomic	group_15483
GCF_002963185.1_ASM296318v1_genomic	group_14013
GCF_900007845.1_assembly_C187_genomic	group_9201
GCF_900012665.1_assembly_GD-0107_genomic	group_11167
GCF_002964085.1_ASM296408v1_genomic	group_14242
GCF_900051955.1_7054_7_53_genomic	group_5910
GCF_900053165.1_7054_7_77_genomic	group_7009
GCF_900058325.1_8525_5_16_genomic	group_7453
GCF_900055145.1_8525_5_76_genomic	yajL
GCF_000945875.1_Velvet_assembly_genomic	group_6542
GCF_900009315.1_assembly_GD-0007_genomic	group_9329
GCF_002962005.1_ASM296200v1_genomic	group_15159
GCF_900055885.1_8525_5_79_genomic	group_12987
GCF_000945975.1_Velvet_assembly_genomic	group_18563
GCF_900049145.1_8337_6_24_genomic	xerC_2
GCF_900009775.1_assembly_GD-0036_genomic	ezrA
GCF_900053605.1_8337_6_33_genomic	group_23236
GCF_000947555.1_Velvet_assembly_genomic	group_11167
GCF_000945295.1_Velvet_assembly_genomic	group_16463
GCF_002961525.1_ASM296152v1_genomic	group_6263
GCF_900050845.1_7054_7_69_genomic	group_9553
GCF_900061035.1_8337_6_40_genomic	group_16463
GCF_900065745.1_7114_5_41_genomic	group_21548
GCF_900007845.1_assembly_C187_genomic	group_17376
GCF_002963185.1_ASM296318v1_genomic	group_5084
GCF_900012665.1_assembly_GD-0107_genomic	group_9553
GCF_002964085.1_ASM296408v1_genomic	group_28348
GCF_900051955.1_7054_7_53_genomic	group_5705
GCF_900053165.1_7054_7_77_genomic	group_7008
GCF_900058325.1_8525_5_16_genomic	group_16463
GCF_000945875.1_Velvet_assembly_genomic	group_12381
GCF_900009315.1_assembly_GD-0007_genomic	group_27623
GCF_900055145.1_8525_5_76_genomic	rodA
GCF_002962005.1_ASM296200v1_genomic	group_13635
GCF_000945975.1_Velvet_assembly_genomic	group_7454
GCF_900055885.1_8525_5_79_genomic	group_9428
GCF_900053605.1_8337_6_33_genomic	group_14783
GCF_900049145.1_8337_6_24_genomic	group_76
GCF_000947555.1_Velvet_assembly_genomic	group_9553
GCF_000945295.1_Velvet_assembly_genomic	group_8946
GCF_900050845.1_7054_7_69_genomic	group_8392
GCF_002961525.1_ASM296152v1_genomic	group_5420
GCF_900009775.1_assembly_GD-0036_genomic	serB
GCF_900065745.1_7114_5_41_genomic	group_14686
GCF_900007845.1_assembly_C187_genomic	scnA_1
GCF_900061035.1_8337_6_40_genomic	group_8946
GCF_002963185.1_ASM296318v1_genomic	group_5608
GCF_900012665.1_assembly_GD-0107_genomic	group_8392
GCF_900058325.1_8525_5_16_genomic	group_8946
GCF_900053165.1_7054_7_77_genomic	group_1674
GCF_002964085.1_ASM296408v1_genomic	group_28349
GCF_900051955.1_7054_7_53_genomic	group_9178
GCF_000945875.1_Velvet_assembly_genomic	group_7189
GCF_900009315.1_assembly_GD-0007_genomic	group_7336
GCF_900055145.1_8525_5_76_genomic	group_11164
GCF_900055885.1_8525_5_79_genomic	group_21478
GCF_000945975.1_Velvet_assembly_genomic	group_5018
GCF_002962005.1_ASM296200v1_genomic	group_14881
GCF_000945295.1_Velvet_assembly_genomic	group_7894
GCF_900050845.1_7054_7_69_genomic	group_7894
GCF_002961525.1_ASM296152v1_genomic	group_2147
GCF_900053605.1_8337_6_33_genomic	group_14784
GCF_900049145.1_8337_6_24_genomic	group_3816
GCF_000947555.1_Velvet_assembly_genomic	group_8392
GCF_900065745.1_7114_5_41_genomic	group_15484
GCF_900061035.1_8337_6_40_genomic	group_7894
GCF_900012665.1_assembly_GD-0107_genomic	group_7894
GCF_900007845.1_assembly_C187_genomic	scnA_2
GCF_900053165.1_7054_7_77_genomic	group_22985
GCF_900058325.1_8525_5_16_genomic	group_7894
GCF_002964085.1_ASM296408v1_genomic	group_15897
GCF_900051955.1_7054_7_53_genomic	group_15302
GCF_002963185.1_ASM296318v1_genomic	group_21470
GCF_900055145.1_8525_5_76_genomic	group_6759
GCF_000945875.1_Velvet_assembly_genomic	group_12382
GCF_900055885.1_8525_5_79_genomic	group_12035
GCF_002962005.1_ASM296200v1_genomic	group_6006
GCF_900009315.1_assembly_GD-0007_genomic	group_12061
GCF_000945975.1_Velvet_assembly_genomic	group_18562
GCF_900050845.1_7054_7_69_genomic	group_8946
GCF_000945295.1_Velvet_assembly_genomic	group_8392
GCF_900053605.1_8337_6_33_genomic	group_8089
GCF_002961525.1_ASM296152v1_genomic	group_17375
GCF_000947555.1_Velvet_assembly_genomic	group_7894
GCF_900049145.1_8337_6_24_genomic	serB
GCF_900065745.1_7114_5_41_genomic	group_21549
GCF_900012665.1_assembly_GD-0107_genomic	group_8946
GCF_900061035.1_8337_6_40_genomic	group_8392
GCF_900053165.1_7054_7_77_genomic	group_22986
GCF_002964085.1_ASM296408v1_genomic	group_9265
GCF_900007845.1_assembly_C187_genomic	group_13853
GCF_000945875.1_Velvet_assembly_genomic	group_9012
GCF_900051955.1_7054_7_53_genomic	group_15345
GCF_002963185.1_ASM296318v1_genomic	group_21471
GCF_900055145.1_8525_5_76_genomic	group_7453
GCF_900055885.1_8525_5_79_genomic	group_21477
GCF_002962005.1_ASM296200v1_genomic	group_6005
GCF_000945295.1_Velvet_assembly_genomic	group_9553
GCF_900009315.1_assembly_GD-0007_genomic	group_13447
GCF_900050845.1_7054_7_69_genomic	group_16463
GCF_900053605.1_8337_6_33_genomic	group_11481
GCF_000945975.1_Velvet_assembly_genomic	group_9553
GCF_900049145.1_8337_6_24_genomic	ezrA
GCF_000947555.1_Velvet_assembly_genomic	group_8946
GCF_002961525.1_ASM296152v1_genomic	group_9198
GCF_900065745.1_7114_5_41_genomic	group_21550
GCF_900061035.1_8337_6_40_genomic	group_9553
GCF_002964085.1_ASM296408v1_genomic	group_16019
GCF_900053165.1_7054_7_77_genomic	group_22987
GCF_000945875.1_Velvet_assembly_genomic	group_8522
GCF_900051955.1_7054_7_53_genomic	group_20966
GCF_900055145.1_8525_5_76_genomic	group_16463
GCF_900007845.1_assembly_C187_genomic	group_11295
GCF_002963185.1_ASM296318v1_genomic	group_6350
GCF_900012665.1_assembly_GD-0107_genomic	group_16463
GCF_900050845.1_7054_7_69_genomic	group_7453
GCF_000945295.1_Velvet_assembly_genomic	group_11167
GCF_900009315.1_assembly_GD-0007_genomic	group_7189
GCF_002962005.1_ASM296200v1_genomic	group_3907
GCF_900053605.1_8337_6_33_genomic	group_11480
GCF_900055885.1_8525_5_79_genomic	group_21476
GCF_000945975.1_Velvet_assembly_genomic	group_8392
GCF_900049145.1_8337_6_24_genomic	gyrB
GCF_000947555.1_Velvet_assembly_genomic	group_16463
GCF_002961525.1_ASM296152v1_genomic	group_14217
GCF_900061035.1_8337_6_40_genomic	group_11167
GCF_002964085.1_ASM296408v1_genomic	group_5423
GCF_000945875.1_Velvet_assembly_genomic	group_16636
GCF_900007845.1_assembly_C187_genomic	group_3980
GCF_900051955.1_7054_7_53_genomic	group_22858
GCF_900053165.1_7054_7_77_genomic	group_12440
GCF_002963185.1_ASM296318v1_genomic	group_6334
GCF_900055145.1_8525_5_76_genomic	group_8946
GCF_900012665.1_assembly_GD-0107_genomic	group_7453
GCF_000945295.1_Velvet_assembly_genomic	group_5018
GCF_900009315.1_assembly_GD-0007_genomic	group_10854
GCF_002962005.1_ASM296200v1_genomic	group_27536
GCF_900053605.1_8337_6_33_genomic	group_10591
GCF_000945975.1_Velvet_assembly_genomic	group_7894
GCF_900055885.1_8525_5_79_genomic	group_9257
GCF_900049145.1_8337_6_24_genomic	yajL
GCF_900061035.1_8337_6_40_genomic	group_5018
GCF_002961525.1_ASM296152v1_genomic	group_11561
GCF_000947555.1_Velvet_assembly_genomic	group_7453
GCF_900051955.1_7054_7_53_genomic	group_22859
GCF_002964085.1_ASM296408v1_genomic	group_28350
GCF_900007845.1_assembly_C187_genomic	group_6499
GCF_002963185.1_ASM296318v1_genomic	group_13027
GCF_000945875.1_Velvet_assembly_genomic	group_5349
GCF_900053165.1_7054_7_77_genomic	group_11400
GCF_900012665.1_assembly_GD-0107_genomic	group_6759
GCF_900055145.1_8525_5_76_genomic	group_7894
GCF_900050845.1_7054_7_69_genomic	group_6759
GCF_002962005.1_ASM296200v1_genomic	group_4310
GCF_900009315.1_assembly_GD-0007_genomic	group_9012
GCF_000945975.1_Velvet_assembly_genomic	group_18561
GCF_900055885.1_8525_5_79_genomic	group_4587
GCF_900061035.1_8337_6_40_genomic	group_13733
GCF_000945295.1_Velvet_assembly_genomic	group_13733
GCF_900053605.1_8337_6_33_genomic	group_7753
GCF_002961525.1_ASM296152v1_genomic	group_11563
GCF_900051955.1_7054_7_53_genomic	group_22860
GCF_002964085.1_ASM296408v1_genomic	group_22952
GCF_000945875.1_Velvet_assembly_genomic	group_9013
GCF_002963185.1_ASM296318v1_genomic	group_3350
GCF_900007845.1_assembly_C187_genomic	group_8486
GCF_900049145.1_8337_6_24_genomic	rodA
GCF_900012665.1_assembly_GD-0107_genomic	group_11164
GCF_000947555.1_Velvet_assembly_genomic	group_6759
GCF_900053165.1_7054_7_77_genomic	group_12439
GCF_900055145.1_8525_5_76_genomic	group_8392
GCF_900050845.1_7054_7_69_genomic	group_11164
GCF_000945975.1_Velvet_assembly_genomic	group_14649
GCF_900009315.1_assembly_GD-0007_genomic	group_8522
GCF_002962005.1_ASM296200v1_genomic	group_11811
GCF_900061035.1_8337_6_40_genomic	group_7454
GCF_900055885.1_8525_5_79_genomic	group_3894
GCF_000945295.1_Velvet_assembly_genomic	group_7454
GCF_900053605.1_8337_6_33_genomic	group_23235
GCF_002964085.1_ASM296408v1_genomic	group_13480
GCF_900051955.1_7054_7_53_genomic	group_22861
GCF_000945875.1_Velvet_assembly_genomic	group_16637
GCF_002961525.1_ASM296152v1_genomic	group_708
GCF_002963185.1_ASM296318v1_genomic	group_6182
GCF_900007845.1_assembly_C187_genomic	topA_2
GCF_900049145.1_8337_6_24_genomic	group_11164
GCF_900012665.1_assembly_GD-0107_genomic	rodA
GCF_000947555.1_Velvet_assembly_genomic	group_11164
GCF_900053165.1_7054_7_77_genomic	group_10532
GCF_900055145.1_8525_5_76_genomic	group_9553
GCF_900050845.1_7054_7_69_genomic	rodA
GCF_900009315.1_assembly_GD-0007_genomic	group_8523
GCF_900061035.1_8337_6_40_genomic	group_7455
GCF_000945975.1_Velvet_assembly_genomic	group_18560
GCF_002962005.1_ASM296200v1_genomic	group_5712
GCF_900053605.1_8337_6_33_genomic	group_8088
GCF_000945295.1_Velvet_assembly_genomic	group_7455
GCF_900055885.1_8525_5_79_genomic	group_15468
GCF_002964085.1_ASM296408v1_genomic	group_12052
GCF_002961525.1_ASM296152v1_genomic	group_5605
GCF_002963185.1_ASM296318v1_genomic	group_10850
GCF_000945875.1_Velvet_assembly_genomic	ssb_3
GCF_900049145.1_8337_6_24_genomic	group_6759
GCF_900051955.1_7054_7_53_genomic	group_22862
GCF_900007845.1_assembly_C187_genomic	group_1264
GCF_900012665.1_assembly_GD-0107_genomic	yajL
GCF_000947555.1_Velvet_assembly_genomic	rodA
GCF_900055145.1_8525_5_76_genomic	group_11167
GCF_900053165.1_7054_7_77_genomic	apaH
GCF_900009315.1_assembly_GD-0007_genomic	group_5349
GCF_900050845.1_7054_7_69_genomic	yajL
GCF_000945975.1_Velvet_assembly_genomic	group_14648
GCF_900061035.1_8337_6_40_genomic	group_13734
GCF_002962005.1_ASM296200v1_genomic	group_5605
GCF_900055885.1_8525_5_79_genomic	group_21475
GCF_002961525.1_ASM296152v1_genomic	group_5708
GCF_000945295.1_Velvet_assembly_genomic	group_13734
GCF_002963185.1_ASM296318v1_genomic	group_12509
GCF_900053605.1_8337_6_33_genomic	group_23234
GCF_002964085.1_ASM296408v1_genomic	group_28351
GCF_900007845.1_assembly_C187_genomic	pezA
GCF_900049145.1_8337_6_24_genomic	group_7453
GCF_000945875.1_Velvet_assembly_genomic	group_11304
GCF_900051955.1_7054_7_53_genomic	group_22863
GCF_900012665.1_assembly_GD-0107_genomic	gyrB
GCF_000947555.1_Velvet_assembly_genomic	yajL
GCF_900055145.1_8525_5_76_genomic	group_5018
GCF_000945975.1_Velvet_assembly_genomic	group_6759
GCF_900050845.1_7054_7_69_genomic	gyrB
GCF_900009315.1_assembly_GD-0007_genomic	group_9013
GCF_900053165.1_7054_7_77_genomic	group_12438
GCF_900061035.1_8337_6_40_genomic	group_11168
GCF_002962005.1_ASM296200v1_genomic	group_708
GCF_900055885.1_8525_5_79_genomic	group_21474
GCF_002961525.1_ASM296152v1_genomic	group_8169
GCF_000945295.1_Velvet_assembly_genomic	group_11168
GCF_900053605.1_8337_6_33_genomic	group_7263
GCF_002963185.1_ASM296318v1_genomic	group_14815
GCF_002964085.1_ASM296408v1_genomic	group_28352
GCF_000945875.1_Velvet_assembly_genomic	group_3819
GCF_900007845.1_assembly_C187_genomic	group_4079
GCF_900049145.1_8337_6_24_genomic	group_16463
GCF_900051955.1_7054_7_53_genomic	group_22864
GCF_000947555.1_Velvet_assembly_genomic	gyrB
GCF_900055145.1_8525_5_76_genomic	group_13733
GCF_900012665.1_assembly_GD-0107_genomic	ezrA
GCF_900053165.1_7054_7_77_genomic	group_8839
GCF_900050845.1_7054_7_69_genomic	ezrA
GCF_000945975.1_Velvet_assembly_genomic	group_11164
GCF_900009315.1_assembly_GD-0007_genomic	group_27624
GCF_002962005.1_ASM296200v1_genomic	group_27537
GCF_900055885.1_8525_5_79_genomic	group_7022
GCF_900061035.1_8337_6_40_genomic	group_11169
GCF_000945295.1_Velvet_assembly_genomic	group_11169
GCF_002961525.1_ASM296152v1_genomic	group_6655
GCF_900053605.1_8337_6_33_genomic	group_13196
GCF_002964085.1_ASM296408v1_genomic	group_10150
GCF_000945875.1_Velvet_assembly_genomic	group_9014
GCF_002963185.1_ASM296318v1_genomic	group_5572
GCF_900049145.1_8337_6_24_genomic	group_8946
GCF_900051955.1_7054_7_53_genomic	group_10786
GCF_000947555.1_Velvet_assembly_genomic	ezrA
GCF_900012665.1_assembly_GD-0107_genomic	serB
GCF_900055145.1_8525_5_76_genomic	group_7454
GCF_900007845.1_assembly_C187_genomic	group_2397
GCF_900050845.1_7054_7_69_genomic	serB
GCF_900053165.1_7054_7_77_genomic	group_11399
GCF_000945975.1_Velvet_assembly_genomic	rodA
GCF_900009315.1_assembly_GD-0007_genomic	group_4705
GCF_900055885.1_8525_5_79_genomic	group_21473
GCF_002962005.1_ASM296200v1_genomic	group_10817
GCF_900061035.1_8337_6_40_genomic	xerC_4
GCF_002961525.1_ASM296152v1_genomic	group_4305
GCF_000945295.1_Velvet_assembly_genomic	xerC_4
GCF_900053605.1_8337_6_33_genomic	group_15803
GCF_000945875.1_Velvet_assembly_genomic	group_10474
GCF_900049145.1_8337_6_24_genomic	group_7894
GCF_002964085.1_ASM296408v1_genomic	group_28353
GCF_002963185.1_ASM296318v1_genomic	group_5155
GCF_900051955.1_7054_7_53_genomic	group_10197
GCF_000947555.1_Velvet_assembly_genomic	serB
GCF_900055145.1_8525_5_76_genomic	group_7455
GCF_900050845.1_7054_7_69_genomic	group_3816
GCF_900053165.1_7054_7_77_genomic	group_11005
GCF_900007845.1_assembly_C187_genomic	group_3651
GCF_000945975.1_Velvet_assembly_genomic	yajL
GCF_002962005.1_ASM296200v1_genomic	group_16297
GCF_900055885.1_8525_5_79_genomic	group_21472
GCF_900061035.1_8337_6_40_genomic	rpmE2
GCF_900009315.1_assembly_GD-0007_genomic	group_11304
GCF_002964085.1_ASM296408v1_genomic	group_28354
GCF_002963185.1_ASM296318v1_genomic	group_1256
GCF_900053605.1_8337_6_33_genomic	group_10925
GCF_900049145.1_8337_6_24_genomic	group_8392
GCF_900051955.1_7054_7_53_genomic	group_6323
GCF_002961525.1_ASM296152v1_genomic	group_5718
GCF_000945875.1_Velvet_assembly_genomic	group_13864
GCF_900055145.1_8525_5_76_genomic	group_13734
GCF_900007845.1_assembly_C187_genomic	group_454
GCF_000945975.1_Velvet_assembly_genomic	gyrB
GCF_900055885.1_8525_5_79_genomic	group_5890
GCF_900009315.1_assembly_GD-0007_genomic	group_3819
GCF_002962005.1_ASM296200v1_genomic	group_27538
GCF_900051955.1_7054_7_53_genomic	group_12968
GCF_900061035.1_8337_6_40_genomic	apbE_2
GCF_900049145.1_8337_6_24_genomic	group_9553
GCF_900053605.1_8337_6_33_genomic	group_20035
GCF_002963185.1_ASM296318v1_genomic	gpsA
GCF_000945875.1_Velvet_assembly_genomic	group_12383
GCF_002964085.1_ASM296408v1_genomic	group_28355
GCF_900055145.1_8525_5_76_genomic	group_11168
GCF_900007845.1_assembly_C187_genomic	group_1180
GCF_000945975.1_Velvet_assembly_genomic	ezrA
GCF_900009315.1_assembly_GD-0007_genomic	group_8787
GCF_002961525.1_ASM296152v1_genomic	group_3375
GCF_002962005.1_ASM296200v1_genomic	group_16298
GCF_002963185.1_ASM296318v1_genomic	gtaB
GCF_900049145.1_8337_6_24_genomic	group_11167
GCF_900053605.1_8337_6_33_genomic	group_2020
GCF_900061035.1_8337_6_40_genomic	nrnA
GCF_002964085.1_ASM296408v1_genomic	group_28356
GCF_900055885.1_8525_5_79_genomic	group_1926
GCF_900007845.1_assembly_C187_genomic	group_2140
GCF_900051955.1_7054_7_53_genomic	group_5713
GCF_900055145.1_8525_5_76_genomic	group_11169
GCF_000945875.1_Velvet_assembly_genomic	group_12385
GCF_000945975.1_Velvet_assembly_genomic	serB
GCF_002962005.1_ASM296200v1_genomic	group_27539
GCF_002961525.1_ASM296152v1_genomic	group_3908
GCF_900009315.1_assembly_GD-0007_genomic	group_10474
GCF_900053605.1_8337_6_33_genomic	group_2984
GCF_900061035.1_8337_6_40_genomic	mioC
GCF_002963185.1_ASM296318v1_genomic	group_7293
GCF_900049145.1_8337_6_24_genomic	group_5018
GCF_002964085.1_ASM296408v1_genomic	group_28357
GCF_900051955.1_7054_7_53_genomic	group_8169
GCF_900055145.1_8525_5_76_genomic	xerC_4
GCF_900007845.1_assembly_C187_genomic	group_6176
GCF_900055885.1_8525_5_79_genomic	group_5885
GCF_000945975.1_Velvet_assembly_genomic	group_4372
GCF_002962005.1_ASM296200v1_genomic	group_27540
GCF_900009315.1_assembly_GD-0007_genomic	group_15206
GCF_002961525.1_ASM296152v1_genomic	group_9965
GCF_002963185.1_ASM296318v1_genomic	group_22273
GCF_000945875.1_Velvet_assembly_genomic	group_10446
GCF_900049145.1_8337_6_24_genomic	group_13733
GCF_900053605.1_8337_6_33_genomic	group_11169
GCF_002964085.1_ASM296408v1_genomic	group_28358
GCF_900007845.1_assembly_C187_genomic	group_22
GCF_900051955.1_7054_7_53_genomic	group_12666
GCF_900055145.1_8525_5_76_genomic	rpmE2
GCF_000945975.1_Velvet_assembly_genomic	glxK
GCF_002962005.1_ASM296200v1_genomic	group_2153
[truncated: 27,118 more rows]

## Sheet: suis counts
Genome	Gene
GCF_900059135.1_7054_7_22_genomic	0
GCF_000938135.1_Velvet_assembly_genomic	0
GCF_002960555.1_ASM296055v1_genomic	7
GCF_900011475.1_assembly_GD-0088_genomic	31
GCF_900063285.1_8337_6_55_genomic	26
GCF_003934375.1_ASM393437v1_genomic	0
GCF_900049955.1_7114_5_75_genomic	26
GCF_900059525.1_8525_5_32_genomic	55
GCF_900065765.1_7054_7_31_genomic	0
GCF_900057525.1_8525_5_45_genomic	36
GCF_900063635.1_8337_6_38_genomic	22
GCF_900057485.1_5749_1_5_genomic	56
GCF_900011045.1_assembly_GD-0067_genomic	0
GCF_002961795.1_ASM296179v1_genomic	30
GCF_900058695.1_7114_5_58_genomic	46
GCF_900053125.1_7114_5_54_genomic	30
GCF_000941235.1_Velvet_assembly_genomic	31
GCF_900049655.1_8337_6_9_genomic	22
GCF_003144175.1_ASM314417v1_genomic	53
GCF_000936045.1_Velvet_assembly_genomic	19
GCF_002960105.1_ASM296010v1_genomic	29
GCF_900050805.1_7114_5_64_genomic	18
GCF_900049165.1_8525_5_67_genomic	58
GCF_900057045.1_7114_5_80_genomic	64
GCF_000936305.1_Velvet_assembly_genomic	21
GCF_001293255.1_Ssuis25-14_v1.0_genomic	31
GCF_900053635.1_8525_5_38_genomic	30
GCF_900007875.1_assembly_901131_genomic	0
GCF_002962665.1_ASM296266v1_genomic	19
GCF_900009875.1_assembly_6388_genomic	22
GCF_000939315.1_Velvet_assembly_genomic	21
GCF_900057065.1_8337_6_29_genomic	26
GCF_000944715.1_Velvet_assembly_genomic	22
GCF_002960015.1_ASM296001v1_genomic	13
GCF_000344765.1_ASM34476v1_genomic	20
GCF_002961685.1_ASM296168v1_genomic	23
GCF_900050855.1_7054_7_70_genomic	31
GCF_002962545.1_ASM296254v1_genomic	46
GCF_900064025.1_7054_7_78_genomic	99
GCF_000441035.1_version1_genomic	0
GCF_900063585.1_7114_5_34_genomic	44
GCF_900062275.1_7114_5_90_genomic	0
GCF_900054815.1_7054_7_24_genomic	10
GCF_000440955.1_version1_genomic	33
GCF_000877095.1_Velvet_assembly_genomic	21
GCF_900065055.1_8337_6_2_genomic	38
GCF_900056525.1_7114_5_82_genomic	15
GCF_000944415.1_Velvet_assembly_genomic	21
GCF_000939095.1_Velvet_assembly_genomic	19
GCF_000946575.1_Velvet_assembly_genomic	21
GCF_900007965.1_assembly_GD-0054_genomic	0
GCF_000732355.1_ASM73235v1_genomic	51
GCF_900059175.1_8337_6_32_genomic	45
GCF_900053145.1_7054_7_61_genomic	0
GCF_000168355.3_ASM16835v3_genomic	48
GCF_900007995.1_assembly_GD-0077_genomic	21
GCF_000440595.1_version1_genomic	0
GCF_002962715.1_ASM296271v1_genomic	8
GCF_002962005.1_ASM296200v1_genomic	42
GCF_900009775.1_assembly_GD-0036_genomic	10
GCF_900065745.1_7114_5_41_genomic	13
GCF_900050845.1_7054_7_69_genomic	22
GCF_900055145.1_8525_5_76_genomic	30
GCF_900065235.1_7054_7_14_genomic	0
GCF_000945975.1_Velvet_assembly_genomic	54
GCF_900049145.1_8337_6_24_genomic	40
GCF_002963565.1_ASM296356v1_genomic	0
GCF_000937215.1_Velvet_assembly_genomic	7
GCF_900053605.1_8337_6_33_genomic	48
GCF_900052245.1_8337_6_70_genomic	0
GCF_003933285.1_ASM393328v1_genomic	0
GCF_002963185.1_ASM296318v1_genomic	46
GCF_900012665.1_assembly_GD-0107_genomic	21
GCF_900061035.1_8337_6_40_genomic	26
GCF_900009315.1_assembly_GD-0007_genomic	48
GCF_900053165.1_7054_7_77_genomic	22
GCF_002963405.1_ASM296340v1_genomic	0
GCF_000947555.1_Velvet_assembly_genomic	21
GCF_900051955.1_7054_7_53_genomic	30
GCF_900058325.1_8525_5_16_genomic	11
GCF_002964085.1_ASM296408v1_genomic	45
GCF_000945875.1_Velvet_assembly_genomic	45
GCF_002961525.1_ASM296152v1_genomic	25
GCF_000946215.1_Velvet_assembly_genomic	0
GCF_900055885.1_8525_5_79_genomic	58
GCF_900060345.1_8337_6_56_genomic	0
GCF_000945295.1_Velvet_assembly_genomic	21
GCF_900007845.1_assembly_C187_genomic	38
GCF_000441315.1_version1_genomic	19
GCF_002963825.1_ASM296382v1_genomic	75
GCF_000441055.1_version1_genomic	31
GCF_000945435.1_Velvet_assembly_genomic	21
GCF_900058275.1_8337_6_26_genomic	39
GCF_900056545.1_7054_7_8_genomic	0
GCF_003028635.1_ASM302863v1_genomic	22
GCF_900054605.1_8337_6_84_genomic	11
GCF_001293375.1_478NasalB_v1.0_genomic	10
GCF_002961165.1_ASM296116v1_genomic	0
GCF_000440155.1_version1_genomic	21
GCF_000942235.1_Velvet_assembly_genomic	21
GCF_002962425.1_ASM296242v1_genomic	29
GCF_900011455.1_assembly_GD-0063_genomic	129
GCF_000937395.1_Velvet_assembly_genomic	0
GCF_900013575.1_assembly_GD-0108_genomic	68
GCF_900010565.1_assembly_12V457_genomic	0
GCF_900062255.1_7114_5_21_genomic	31
GCF_900050425.1_7054_7_65_genomic	7
GCF_002961925.1_ASM296192v1_genomic	57
GCF_002759695.1_ASM275969v1_genomic	0
GCF_000943255.1_Velvet_assembly_genomic	0
GCF_003931695.1_ASM393169v1_genomic	58
GCF_000944515.1_Velvet_assembly_genomic	45
GCF_002961445.1_ASM296144v1_genomic	36
GCF_900054865.1_8337_6_48_genomic	24
GCF_900052525.1_7114_5_8_genomic	63
GCF_002962965.1_ASM296296v1_genomic	33
GCF_002961075.1_ASM296107v1_genomic	22
GCF_900054545.1_7114_5_5_genomic	72
GCF_900059895.1_7114_5_63_genomic	27
GCF_900055505.1_8525_5_70_genomic	22
GCF_000937775.1_Velvet_assembly_genomic	36
GCF_000440215.1_version1_genomic	21
GCF_000440435.1_version1_genomic	55
GCF_000390245.1_ASM39024v1_genomic	47
GCF_900007955.1_assembly_GD-0049_genomic	0
GCF_900064015.1_7114_5_40_genomic	24
GCF_900011035.1_assembly_GD-0004_genomic	61
GCF_002963105.1_ASM296310v1_genomic	24
GCF_000440855.1_version1_genomic	0
GCF_900058245.1_7114_5_52_genomic	0
GCF_000947395.1_Velvet_assembly_genomic	21
GCF_000938835.1_Velvet_assembly_genomic	58
GCF_900009165.1_assembly_GD-0023_genomic	0
[truncated: 1,071 more rows]
