# Supplementary material for: Frequencies and characteristics of genome-wide recombination in Streptococcus agalactiae, Streptococcus pyogenes, and Streptococcus suis
Source: Sci Rep. 2022 Jan 27;12:1515. doi: 10.1038/s41598-022-04995-5 (PMC8795270; doi:10.1038/s41598-022-04995-5)
Supplement: Supplementary file 6 — Supplementary Table S6. [file 41598_2022_4995_MOESM6_ESM.xlsx]

## Sheet: agalactiae_ICEfinder
Supplementary Table S6. Results of the ICEfinder analysis for S. agalactiae, S. pyogenes and S. suis (different tabs)
Genome	Total Elements	ICEs	IMEs	ARGs
GCF_000288335.1_ASM28833v1_genomic	2	1	1	1
GCF_001398995.1_Child12-1_genomic	2	2	0	1
GCF_900074445.1_VSA94_genomic	2	1	1	1
GCF_900073545.1_SA79_genomic	0	0	0
GCF_000288435.1_ASM28843v1_genomic	4	2	2	1
GCF_000289055.1_ASM28905v1_genomic	5	1	3	2
GCF_003174715.1_ASM317471v1_genomic	2	1	1	0
GCF_900073875.1_VSA105_genomic	2	1	1	0
GCF_002197365.1_ASM219736v1_genomic	0	0	0
GCF_003966545.1_ASM396654v1_genomic	2	1	1	1
GCF_900074615.1_mad53_genomic	2	1	1	1
GCF_000289915.1_ASM28991v1_genomic	3	2	1	1
GCF_003640715.1_ASM364071v1_genomic	4	3	1	2
GCF_001018175.1_ASM101817v1_genomic	1	1	0	1
GCF_000310925.1_ASM31092v1_genomic	1	1	0	1
GCF_001160905.1_6630_7_20_genomic	3	2	1	1
GCF_900458975.1_43651_H01_genomic	2	2	0	0
GCF_000288195.1_ASM28819v1_genomic	4	2	2	1
GCF_900073895.1_VSA108_genomic	2	1	1	0
GCF_000831105.1_ASM83110v1_genomic	4	2	2	2
GCF_000419015.1_S_agalactiaeMC632-1.0_genomic	0	0	0
GCF_900459255.1_57635_D01_genomic	2	1	1	0
GCF_000323105.1_ASM32310v1_genomic	3	1	2	0
GCF_001104145.1_6630_6_23_genomic	2	1	1	1
GCF_001693995.1_ASM169399v1_genomic	3	2	1	1
GCF_000347415.1_ASM34741v1_genomic	1	0	1	0
GCF_000323025.1_ASM32302v1_genomic	2	0	2	0
GCF_001694435.1_ASM169443v1_genomic	3	2	1	2
GCF_000289515.1_ASM28951v1_genomic	4	1	3	1
GCF_000344905.1_ASM34490v1_genomic	0	0	0
GCF_001152205.1_6630_7_5_genomic	4	3	1	1
GCF_001017035.1_ASM101703v1_genomic	4	1	3	1
GCF_001074285.1_ASM107428v1_genomic	2	1	1	2
GCF_001016715.1_ASM101671v1_genomic	2	1	1	1
GCF_002881775.1_ASM288177v1_genomic	0	0	0
GCF_001017975.1_ASM101797v1_genomic	1	0	1	0
GCF_002239265.1_ASM223926v1_genomic	1	1	0	0
GCF_000288255.1_ASM28825v1_genomic	4	0	4	0
GCF_000311125.1_ASM31112v1_genomic	3	0	3	0
GCF_900459015.1_43874_F01_genomic	4	3	1	0
GCF_001349055.1_6753_5_14_genomic	3	1	2	1
GCF_001546775.1_ASM154677v1_genomic	3	1	2	2
GCF_900073375.1_SA102_genomic	1	0	1	0
GCF_001127665.1_6630_8_6_genomic	2	2	0	1
GCF_002135495.1_ASM213549v1_genomic	0	0	0
GCF_001348815.1_6630_6_18_genomic	3	2	1	0
GCF_003174015.1_ASM317401v1_genomic	0	0	0
GCF_000288675.1_ASM28867v1_genomic	3	2	1	1
GCF_003174115.1_ASM317411v1_genomic	0	0	0
GCF_001693865.1_ASM169386v1_genomic	2	0	2	0
GCF_001016815.1_ASM101681v1_genomic	3	2	1	1
GCF_000288075.1_ASM28807v1_genomic	3	2	1	1
GCF_900073275.1_SA325_genomic	1	1	0	0
GCF_001399395.1_Child19-1_genomic	1	1	0	1
GCF_001398855.1_Mother10-1_genomic	3	1	2	1
GCF_001398635.1_Child5_genomic	1	1	0	1
GCF_000289435.1_ASM28943v1_genomic	4	2	2	1
GCF_000290495.1_ASM29049v1_genomic	6	2	4	2
GCF_003184065.1_ASM318406v1_genomic	0	0	0
GCF_001880625.1_ASM188062v1_genomic	1	1	0	3
GCF_002180385.1_ASM218038v1_genomic	0	0	0
GCF_001098165.1_6630_5_7_genomic	2	0	2	0
GCF_000289395.1_ASM28939v1_genomic	2	1	1	0
GCF_000715295.1_StrAga1.0_genomic	2	0	2	0
GCF_001015955.1_ASM101595v1_genomic	1	1	0	0
GCF_001015655.1_ASM101565v1_genomic	0	0	0
GCF_000427035.1_09mas018883_genomic	1	1	0	1
GCF_004349485.1_ASM434948v1_genomic	4	1	3	1
GCF_003174295.1_ASM317429v1_genomic	0	0	0
GCF_001546715.1_ASM154671v1_genomic	3	2	1	1
GCF_002176585.1_ASM217658v1_genomic	2	1	1	1
GCF_000322545.1_ASM32254v1_genomic	2	2	0	1
GCF_900073925.1_VSA112_genomic	2	1	1	0
GCF_003403115.1_ASM340311v1_genomic	4	2	2	1
GCF_001018215.1_ASM101821v1_genomic	2	0	2	0
GCF_004369875.1_ASM436987v1_genomic	3	1	2	1
GCF_900073465.1_SA11_genomic	2	1	1	0
GCF_001694025.1_ASM169402v1_genomic	3	2	1	1
GCF_000289655.1_ASM28965v1_genomic	1	1	0	1
GCF_001729925.1_ASM172992v1_genomic	3	1	2	0
GCF_001693845.1_ASM169384v1_genomic	3	2	1	2
GCF_900459085.1_42727_E01_genomic	2	1	1	0
GCF_001708205.1_ASM170820v1_genomic	1	1	0	1
GCF_001694425.1_ASM169442v1_genomic	2	1	1	1
GCF_001880665.1_ASM188066v1_genomic	2	1	0	5
GCF_001695075.1_ASM169507v1_genomic	3	2	1	1
GCF_001016575.1_ASM101657v1_genomic	3	1	2	0
GCF_000186445.1_ASM18644v1_genomic	1	1	0	0
GCF_001016215.1_ASM101621v1_genomic	3	1	2	0
GCF_900073805.1_VSA10_genomic	3	1	2	0
GCF_000419135.2_S_agalactiaeMC625-1.0_genomic	2	1	1	2
GCF_900073725.1_SA91_genomic	3	2	1	1
GCF_000289735.1_ASM28973v1_genomic	2	1	1	1
GCF_004369745.1_ASM436974v1_genomic	2	1	1	1
GCF_000288655.1_ASM28865v1_genomic	5	1	4	1
GCF_001399135.1_Child15-1_genomic	2	1	1	1
GCF_900074285.1_VSA84_genomic	4	3	1	0
GCF_001016545.1_ASM101654v1_genomic	1	1	0	1
GCF_001015925.1_ASM101592v1_genomic	2	2	0	1
GCF_001016855.1_ASM101685v1_genomic	2	1	1	1
GCF_001190865.1_ASM119086v1_genomic	0	0	0
GCF_000311185.1_ASM31118v1_genomic	1	1	0	1
GCF_000288295.1_ASM28829v1_genomic	3	1	2	1
GCF_000322765.1_ASM32276v1_genomic	0	0	0
GCF_000288875.1_ASM28887v1_genomic	1	0	1	0
GCF_001221825.1_6630_8_18_genomic	3	2	1	1
GCF_001398475.1_Mother2_genomic	2	1	1	1
GCF_001880675.1_ASM188067v1_genomic	1	1	0	3
GCF_001694945.1_ASM169494v1_genomic	3	1	2	0
GCF_001015815.1_ASM101581v1_genomic	3	2	1	1
GCF_001072615.1_ASM107261v1_genomic	2	1	1	1
GCF_002239185.1_ASM223918v1_genomic	2	2	0	1
GCF_000310425.1_ASM31042v1_genomic	4	1	3	0
GCF_001908255.1_ASM190825v1_genomic	0	0	0
GCF_002239365.1_ASM223936v1_genomic	2	1	1	2
GCF_900074315.1_VSA85_genomic	2	1	1	0
GCF_001399415.1_Child19-2_genomic	1	1	0	1
GCF_000310265.1_ASM31026v1_genomic	1	1	0	0
GCF_001880585.1_ASM188058v1_genomic	3	2	0	1
GCF_900074595.1_mad43_genomic	2	1	1	1
GCF_001694125.1_ASM169412v1_genomic	3	2	1	2
GCF_000290195.1_ASM29019v1_genomic	3	2	1	1
GCF_003174175.1_ASM317417v1_genomic	4	2	2	1
GCF_000347395.1_ASM34739v1_genomic	0	0	0
GCF_000454965.1_Final_Assembly_genomic	2	1	1	1
GCF_002278795.1_ASM227879v1_genomic	3	3	0	1
GCF_001145805.1_6630_7_12_genomic	3	3	0	1
GCF_000825945.1_Bangui-IP-6_genomic	1	1	0	1
GCF_001016675.1_ASM101667v1_genomic	2	2	0	1
GCF_001399075.1_Mother14_genomic	2	1	1	1
GCF_900073155.1_SA29_genomic	0	0	0
GCF_001222045.1_6630_8_15_genomic	1	1	0	1
GCF_001552035.1_ASM155203v1_genomic	0	0	0
GCF_000288115.1_ASM28811v1_genomic	3	2	1	1
GCF_001010345.1_ASM101034v1_genomic	1	1	0	1
GCF_900074555.1_mad3_genomic	2	1	1	1
GCF_000825965.1_Bangui-IP-59_genomic	2	1	1	2
GCF_000290375.1_ASM29037v1_genomic	3	0	3	0
GCF_000310305.1_ASM31030v1_genomic	2	1	1	0
GCF_001016625.1_ASM101662v1_genomic	4	3	1	1
GCF_900073575.1_SA101_genomic	1	0	1	0
GCF_000311165.1_ASM31116v1_genomic	1	1	0	0
GCF_001015615.1_ASM101561v1_genomic	1	1	0	0
GCF_001546785.1_ASM154678v1_genomic	5	2	3	1
GCF_001222685.1_6630_8_22_genomic	4	1	2	1
GCF_003288035.1_ASM328803v1_genomic	3	2	1	6
GCF_000007265.1_ASM726v1_genomic	3	1	2	1
GCF_001159365.1_6630_5_14_genomic	4	1	3	1
GCF_900074405.1_VSA95_genomic	0	0	0
GCF_003174505.1_ASM317450v1_genomic	0	0	0
GCF_001880685.1_ASM188068v1_genomic	1	1	0	3
GCF_900074425.1_VSA97_genomic	2	1	1	0
GCF_003174615.1_ASM317461v1_genomic	0	0	0
GCF_004369855.1_ASM436985v1_genomic	2	1	1	1
GCF_001115545.1_6753_5_22_genomic	3	2	1	1
GCF_900073935.1_VSA111_genomic	2	1	1	0
GCF_001016045.1_ASM101604v1_genomic	3	2	1	0
GCF_001694285.1_ASM169428v1_genomic	2	1	1	0
GCF_002812465.1_ASM281246v1_genomic	2	0	2	0
GCF_900073195.1_SA67_genomic	1	1	0	0
GCF_001017015.1_ASM101701v1_genomic	2	1	1	1
GCF_000289715.1_ASM28971v1_genomic	1	1	0	1
GCF_003174255.1_ASM317425v1_genomic	0	0	0
GCF_001074255.1_ASM107425v1_genomic	3	2	1	1
GCF_000290475.1_ASM29047v1_genomic	2	0	2	0
GCF_001015435.1_ASM101543v1_genomic	3	1	2	1
GCF_000310465.1_ASM31046v1_genomic	4	1	2	1
GCF_003859585.1_ASM385958v1_genomic	4	3	1	0
GCF_003174655.1_ASM317465v1_genomic	2	1	1	1
GCF_002881335.1_ASM288133v1_genomic	0	0	0
GCF_001190825.1_ASM119082v1_genomic	2	0	2	0
GCF_000310645.1_ASM31064v1_genomic	3	0	3	0
GCF_001016095.1_ASM101609v1_genomic	5	3	2	1
GCF_000311705.1_ASM31170v1_genomic	1	1	0	1
GCF_900459075.1_42057_D01_genomic	2	2	0	0
GCF_900073625.1_SA80_genomic	0	0	0
GCF_000311445.1_ASM31144v1_genomic	3	1	2	1
GCF_000288455.1_ASM28845v1_genomic	4	1	3	1
GCF_004369785.1_ASM436978v1_genomic	3	1	2	1
GCF_001016355.1_ASM101635v1_genomic	1	1	0	1
GCF_000322945.1_ASM32294v1_genomic	1	1	0	1
GCF_900073675.1_SA89_genomic	0	0	0
GCF_003160735.1_ASM316073v1_genomic	2	0	2	0
GCF_000311285.1_ASM31128v1_genomic	0	0	0
GCF_900073865.1_VSA103_genomic	2	1	1	0
GCF_001016615.1_ASM101661v1_genomic	2	1	1	1
GCF_000288135.1_ASM28813v1_genomic	2	1	1	1
GCF_001694585.1_ASM169458v1_genomic	2	1	1	0
GCF_001592385.1_ASM159238v1_genomic	3	1	2	1
GCF_000419095.2_S_agalactiaeMC627-1.0_genomic	4	1	2	2
GCF_001016935.1_ASM101693v1_genomic	3	2	1	0
GCF_001142125.1_6630_7_7_genomic	2	1	1	1
GCF_900074485.1_mad14_genomic	3	1	2	1
GCF_002812505.1_ASM281250v1_genomic	3	1	2	1
GCF_900073885.1_VSA106_genomic	2	1	1	0
GCF_003382445.1_ASM338244v1_genomic	3	1	2	1
GCF_000311485.1_ASM31148v1_genomic	3	1	2	1
GCF_002881235.1_ASM288123v1_genomic	0	0	0
GCF_001399055.1_Child13_genomic	1	1	0	1
GCF_002266905.1_ASM226690v1_genomic	0	0	0
GCF_001018315.1_ASM101831v1_genomic	2	1	1	1
GCF_001018495.1_ASM101849v1_genomic	6	4	2	0
GCF_900073305.1_SA34_genomic	1	1	0	0
GCF_900074015.1_VSA119_genomic	3	2	1	1
GCF_001164665.1_6630_8_9_genomic	2	1	1	1
GCF_001015425.1_ASM101542v1_genomic	3	2	1	1
GCF_001348875.1_6630_7_13_genomic	1	1	0	1
GCF_001015525.1_ASM101552v1_genomic	3	2	1	1
GCF_000311565.1_ASM31156v1_genomic	1	1	0	0
GCF_000302475.2_ASM30247v3_genomic	0	0	0
GCF_001694625.1_ASM169462v1_genomic	3	1	2	1
GCF_900073515.1_SA30_genomic	0	0	0
GCF_001015415.1_ASM101541v1_genomic	3	1	2	1
GCF_900074305.1_VSA81_genomic	2	1	1	0
GCF_000289275.1_ASM28927v1_genomic	1	0	1	0
GCF_002881615.1_ASM288161v1_genomic	0	0	0
GCF_000288155.1_ASM28815v1_genomic	3	1	2	1
GCF_002246945.1_ASM224694v1_genomic	2	0	2	0
GCF_001221965.1_6630_8_14_genomic	2	2	0	1
GCF_000310845.1_ASM31084v1_genomic	2	1	1	0
GCF_001399195.1_Child16_genomic	1	1	0	1
GCF_001398935.1_Child11-1_genomic	2	2	0	1
GCF_002135445.1_ASM213544v1_genomic	0	0	0
GCF_003174555.1_ASM317455v1_genomic	0	0	0
GCF_001018565.1_ASM101856v1_genomic	1	1	0	1
GCF_001119265.1_6630_6_14_genomic	3	1	2	1
GCF_001140565.1_6630_8_5_genomic	2	1	1	1
GCF_002937095.1_ASM293709v1_genomic	2	0	2	0
GCF_001712835.1_ASM171283v1_genomic	2	1	1	0
GCF_001398875.1_Mother10-2_genomic	3	1	2	1
GCF_000290395.1_ASM29039v1_genomic	2	1	1	1
GCF_001091485.1_6630_5_22_genomic	2	2	0	2
GCF_000322525.1_ASM32252v1_genomic	3	2	1	1
GCF_002180375.1_ASM218037v1_genomic	0	0	0
GCF_900073485.1_SA78_genomic	0	0	0
GCF_002884585.1_ASM288458v1_genomic	2	1	1	2
GCF_002197305.1_ASM219730v1_genomic	1	1	0	2
GCF_900073225.1_SA209_genomic	1	1	0	0
GCF_001015555.1_ASM101555v1_genomic	3	2	1	1
GCF_002881515.1_ASM288151v1_genomic	0	0	0
GCF_000288895.1_ASM28889v1_genomic	2	2	0	1
GCF_900074515.1_mad29_genomic	2	2	0	1
GCF_001880615.1_ASM188061v1_genomic	2	2	0	4
GCF_900074235.1_VSA76_genomic	4	3	1	1
GCF_900074005.1_VSA118_genomic	2	1	1	0
GCF_000311605.1_ASM31160v1_genomic	3	1	2	1
GCF_001162445.1_6630_6_24_genomic	1	1	0	1
GCF_003725835.1_ASM372583v1_genomic	2	1	1	1
GCF_900073635.1_SA82_genomic	0	0	0
GCF_004120375.1_ASM412037v1_genomic	3	2	1	2
GCF_001016795.1_ASM101679v1_genomic	3	2	1	1
GCF_002239305.1_ASM223930v1_genomic	4	3	1	0
GCF_000311645.1_ASM31164v1_genomic	2	2	0	1
GCF_001123965.1_6630_6_9_genomic	2	1	1	1
GCF_001694235.1_ASM169423v1_genomic	2	0	2	0
GCF_000310385.1_ASM31038v1_genomic	4	2	2	1
GCF_001016135.1_ASM101613v1_genomic	6	2	4	1
GCF_001018575.1_ASM101857v1_genomic	2	0	2	0
GCF_001694255.1_ASM169425v1_genomic	3	1	2	0
GCF_003859485.1_ASM385948v1_genomic	0	0	0
GCF_900073385.1_SA103_genomic	1	0	1	0
GCF_000289695.1_ASM28969v1_genomic	1	0	1	0
GCF_003174285.1_ASM317428v1_genomic	0	0	0
GCF_900073995.1_VSA117_genomic	4	3	1	0
GCF_000289455.1_ASM28945v1_genomic	2	2	0	1
GCF_900073345.1_SA197_genomic	1	1	0	0
GCF_000322805.1_ASM32280v1_genomic	5	5	0	1
GCF_003174195.1_ASM317419v1_genomic	0	0	0
GCF_001695175.1_ASM169517v1_genomic	2	1	1	1
GCF_001016065.1_ASM101606v1_genomic	3	1	2	1
GCF_000311685.1_SAG95_v1_genomic	3	1	2	1
GCF_001695095.1_ASM169509v1_genomic	2	1	1	1
GCF_001695135.1_ASM169513v1_genomic	2	1	1	1
GCF_900074375.1_VSA88_genomic	2	1	1	1
GCF_000455065.1_Final_Assembly_genomic	2	1	1	2
GCF_001124065.1_6753_5_6_genomic	2	2	0	1
GCF_001016775.1_ASM101677v1_genomic	3	2	1	1
GCF_000289535.1_ASM28953v1_genomic	1	0	1	0
GCF_001018555.1_ASM101855v1_genomic	5	2	3	1
GCF_001018335.1_ASM101833v1_genomic	5	2	3	3
GCF_000418975.1_S_agalactiaeMC633-1.0_genomic	0	0	0
GCF_000290335.1_ASM29033v1_genomic	3	2	1	1
GCF_000290095.1_ASM29009v1_genomic	0	0	0
GCF_001348715.1_6753_5_28_genomic	1	1	0	1
GCF_900073765.1_SA98_genomic	1	1	0	0
GCF_001010325.1_ASM101032v1_genomic	3	1	2	1
GCF_000310785.1_ASM31078v1_genomic	2	1	1	1
GCF_000311045.1_ASM31104v1_genomic	2	2	0	0
GCF_000289095.1_ASM28909v1_genomic	6	3	3	1
GCF_001592425.1_ASM159242v1_genomic	3	1	2	1
GCF_001398555.1_Mother4_genomic	1	1	0	1
GCF_001655175.1_ASM165517v1_genomic	0	0	0
GCF_900073965.1_VSA114_genomic	2	1	1	0
GCF_000322565.1_ASM32256v1_genomic	3	0	3	0
GCF_000290015.1_ASM29001v1_genomic	2	1	1	1
GCF_002197385.1_ASM219738v1_genomic	1	1	0	0
GCF_001349015.1_6630_5_11_genomic	3	1	2	0
GCF_001072815.1_ASM107281v1_genomic	3	2	1	1
GCF_001694525.1_ASM169452v1_genomic	3	1	2	1
GCF_001074585.1_ASM107458v1_genomic	4	2	2	1
GCF_003174735.1_ASM317473v1_genomic	1	0	1	0
GCF_000322985.1_ASM32298v1_genomic	2	1	1	1
GCF_900073825.1_VSA100_genomic	2	1	1	0
GCF_000290055.1_ASM29005v1_genomic	2	0	2	0
GCF_000419075.2_S_agalactiaeMC628-1.0_genomic	4	2	2	1
GCF_001016385.1_ASM101638v1_genomic	3	1	2	0
GCF_000295815.1_ASM29581v1_genomic	0	0	0
GCF_002239345.1_ASM223934v1_genomic	4	3	1	1
GCF_003859725.1_ASM385972v1_genomic	2	2	0	1
GCF_900073785.1_SA95_genomic	1	1	0	0
GCF_900459245.1_41825_C01_genomic	0	0	0
GCF_000311545.1_ASM31154v1_genomic	1	1	0	0
GCF_000322665.1_ASM32266v1_genomic	3	2	1	0
GCF_001399015.1_Child12-2_genomic	3	3	0	1
GCF_002881375.1_ASM288137v1_genomic	0	0	0
GCF_002871335.1_ASM287133v1_genomic	3	1	2	0
GCF_001016255.1_ASM101625v1_genomic	2	2	0	1
GCF_900074385.1_VSA93_genomic	2	1	1	1
GCF_000322865.1_ASM32286v1_genomic	4	1	3	1
GCF_001015875.1_ASM101587v1_genomic	3	2	1	1
GCF_900073355.1_SA76_genomic	0	0	0
GCF_001856445.1_ASM185644v1_genomic	2	0	2	0
GCF_001694075.1_ASM169407v1_genomic	2	1	1	0
GCF_002239145.1_ASM223914v1_genomic	2	2	0	1
GCF_002882645.1_ASM288264v1_genomic	0	0	0
GCF_004349535.1_ASM434953v1_genomic	5	1	4	1
GCF_001348555.1_6630_6_8_genomic	2	2	0	1
GCF_000419275.1_S_agalactiae112469214-isolate1-1.0_genomic	0	0	0
GCF_900074115.1_VSA6_genomic	5	1	3	1
GCF_002025025.1_ASM202502v1_genomic	3	1	2	4
GCF_001190805.1_ASM119080v1_genomic	2	0	2	0
GCF_000167735.1_ASM16773v1_genomic	0	0	0
GCF_003174135.1_ASM317413v1_genomic	0	0	0
GCF_001018395.1_ASM101839v1_genomic	4	1	3	1
GCF_000289075.1_ASM28907v1_genomic	3	1	2	1
GCF_003640785.1_ASM364078v1_genomic	3	1	2	1
GCF_900074045.1_VSA16_genomic	4	1	2	2
GCF_000289615.1_ASM28961v1_genomic	1	0	1	0
GCF_000322825.1_ASM32282v1_genomic	5	2	3	0
GCF_001694395.1_ASM169439v1_genomic	1	0	1	0
GCF_000291585.1_ASM29158v1_genomic	1	1	0	0
GCF_000288855.1_ASM28885v1_genomic	2	0	2	0
GCF_003859635.1_ASM385963v1_genomic	0	0	0
GCF_000288715.1_ASM28871v1_genomic	2	1	1	0
GCF_001348775.1_6630_5_15_genomic	2	1	1	2
GCF_000288035.1_ASM28803v1_genomic	1	0	1	0
GCF_900636375.1_41594_B01_genomic	4	1	3	0
GCF_001016285.1_ASM101628v1_genomic	1	1	0	1
GCF_000322625.1_ASM32262v1_genomic	4	1	2	1
GCF_000289795.1_ASM28979v1_genomic	3	2	1	0
GCF_900073715.1_SA87_genomic	0	0	0
GCF_002266865.1_ASM226686v1_genomic	0	0	0
GCF_001017045.1_ASM101704v1_genomic	4	1	2	2
GCF_001675305.1_ASM167530v1_genomic	2	0	2	0
GCF_001399175.1_Mother16_genomic	1	1	0	1
GCF_002197285.1_ASM219728v1_genomic	2	0	2	0
GCF_004353995.1_ASM435399v1_genomic	4	2	2	1
GCF_000826025.1_Madagascar-IP-47_genomic	3	1	2	1
GCF_001074215.1_ASM107421v1_genomic	1	0	1	0
GCF_900073985.1_VSA116_genomic	2	1	1	1
GCF_000196055.1_ASM19605v1_genomic	3	2	1	0
GCF_900074415.1_VSA98_genomic	2	1	1	1
GCF_000289475.1_ASM28947v1_genomic	3	2	1	1
GCF_900638495.1_57752_C01_genomic	2	0	2	0
GCF_000310985.1_ASM31098v1_genomic	4	2	2	1
GCF_001145265.1_6753_5_15_genomic	5	2	3	1
GCF_000289815.1_ASM28981v1_genomic	1	0	1	0
GCF_000287955.1_ASM28795v1_genomic	3	2	0	1
GCF_002881535.1_ASM288153v1_genomic	0	0	0
GCF_000418955.1_S_agalactiaeMC634-1.0_genomic	0	0	0
GCF_001018245.1_ASM101824v1_genomic	3	1	2	0
GCF_003284605.1_ASM328460v1_genomic	1	0	1	0
GCF_900073185.1_SA120_genomic	1	1	0	0
GCF_003859515.1_ASM385951v1_genomic	1	0	1	0
GCF_002197325.1_ASM219732v1_genomic	3	2	1	0
GCF_000311525.1_ASM31152v1_genomic	4	2	2	1
GCF_000288095.1_ASM28809v1_genomic	2	1	1	1
GCF_900073235.1_SA154_genomic	1	1	0	0
GCF_000288475.1_ASM28847v1_genomic	3	2	1	1
GCF_900073975.1_VSA115_genomic	4	3	1	0
GCF_900073585.1_SA8_genomic	2	1	1	1
GCF_000311245.1_ASM31124v1_genomic	3	1	2	1
GCF_001695105.1_ASM169510v1_genomic	3	2	1	2
GCF_002176575.1_ASM217657v1_genomic	2	1	1	1
GCF_001018135.1_ASM101813v1_genomic	2	2	0	1
GCF_003992555.1_ASM399255v1_genomic	2	0	2	0
GCF_001448985.1_ASM144898v1_genomic	2	2	0	2
GCF_001016655.1_ASM101665v1_genomic	3	2	1	1
GCF_000454825.1_Final_Assembly_genomic	2	1	1	1
GCF_000311305.1_ASM31130v1_genomic	4	4	0	0
GCF_002871535.1_ASM287153v1_genomic	3	1	2	0
GCF_900073775.1_SA99_genomic	1	1	0	0
GCF_003174415.1_ASM317441v1_genomic	0	0	0
GCF_000323145.1_ASM32314v1_genomic	1	0	1	0
GCF_900459105.1_42727_D01_genomic	2	0	2	0
GCF_002073695.2_ASM207369v2_genomic	4	1	3	2
GCF_001015445.1_ASM101544v1_genomic	3	1	2	1
GCF_001115485.1_6630_7_4_genomic	4	2	2	1
GCF_001133625.1_6630_6_1_genomic	6	4	2	1
GCF_003859625.1_ASM385962v1_genomic	1	1	0	1
GCF_000310705.1_ASM31070v1_genomic	3	2	1	0
GCF_002180365.1_ASM218036v1_genomic	0	0	0
GCF_001694045.1_ASM169404v1_genomic	3	1	2	1
GCF_000310825.1_ASM31082v1_genomic	2	0	2	0
GCF_001118625.1_6630_5_4_genomic	2	1	1	1
GCF_001398695.1_Child6-2_genomic	1	0	1	0
GCF_002278655.1_ASM227865v1_genomic	1	1	0	1
GCF_000322585.1_ASM32258v1_genomic	3	1	2	0
GCF_001016415.1_ASM101641v1_genomic	2	1	1	1
GCF_001114925.1_6630_5_3_genomic	2	2	0	1
GCF_001109505.1_6753_5_20_genomic	2	1	1	1
GCF_001018255.1_ASM101825v1_genomic	3	2	1	1
GCF_000311585.1_ASM31158v1_genomic	1	1	0	0
GCF_002930675.1_ASM293067v1_genomic	2	0	2	0
GCF_001015505.1_ASM101550v1_genomic	3	1	2	1
GCF_001399095.1_Child14_genomic	2	1	1	1
GCF_001016035.1_ASM101603v1_genomic	4	3	1	1
GCF_001018005.1_ASM101800v1_genomic	4	2	2	0
GCF_001694155.1_ASM169415v1_genomic	3	2	1	2
GCF_000322905.1_ASM32290v1_genomic	1	1	0	1
GCF_001693965.1_ASM169396v1_genomic	4	3	1	2
GCF_001108625.1_6630_7_16_genomic	1	0	1	0
GCF_000455045.1_Final_Assembly_genomic	2	1	1	1
GCF_003174495.1_ASM317449v1_genomic	0	0	0
GCF_001146325.1_6630_7_18_genomic	2	1	1	1
GCF_001546685.1_ASM154668v1_genomic	4	2	2	1
GCF_900074245.1_VSA77_genomic	2	1	1	0
GCF_000347375.1_ASM34737v1_genomic	0	0	0
GCF_000289995.1_ASM28999v1_genomic	2	1	1	1
GCF_001694555.1_ASM169455v1_genomic	3	2	1	2
GCF_900073735.1_SA94_genomic	3	2	1	0
GCF_000290135.1_ASM29013v1_genomic	3	2	1	1
GCF_900155855.1_BM110_genomic	1	1	0	0
GCF_001102825.1_6630_6_3_genomic	2	2	0	1
GCF_900073835.1_VSA101_genomic	2	1	1	0
GCF_001155785.1_6630_8_10_genomic	2	1	1	2
GCF_900073945.1_VSA113_genomic	2	1	1	0
GCF_900074365.1_VSA90_genomic	2	1	1	0
GCF_001018225.1_ASM101822v1_genomic	1	1	0	0
GCF_002881495.1_ASM288149v1_genomic	0	0	0
GCF_900074395.1_VSA92_genomic	2	1	1	0
GCF_000290355.1_ASM29035v1_genomic	3	2	1	1
GCF_000730215.1_ASM73021v2_genomic	2	1	1	1
GCF_900074605.1_mad44_genomic	2	1	1	1
GCF_000831125.1_ASM83112v1_genomic	5	2	3	1
GCF_001101765.1_6630_6_13_genomic	3	1	2	1
GCF_001218945.1_6630_8_20_genomic	2	1	1	0
GCF_001018155.1_ASM101815v1_genomic	5	5	0	1
GCF_001398595.1_Mother5-1_genomic	1	1	0	1
GCF_000289375.1_ASM28937v1_genomic	2	1	1	0
GCF_000419055.2_S_agalactiaeMC629-1.0_genomic	3	2	1	0
GCF_003174435.1_ASM317443v1_genomic	0	0	0
GCF_900073475.1_10059_genomic	1	1	0	1
GCF_004349445.1_ASM434944v1_genomic	4	1	3	1
GCF_900459285.1_42197_H01_genomic	2	0	2	0
GCF_001116525.1_6630_5_10_genomic	2	2	0	1
GCF_000310485.1_ASM31048v1_genomic	4	3	1	0
GCF_900074075.1_VSA29_genomic	4	1	2	1
GCF_000782855.1_ASM78285v1_genomic	1	1	0	0
GCF_003859655.1_ASM385965v1_genomic	0	0	0
GCF_900073565.1_SA232_genomic	1	1	0	0
GCF_900459005.1_46514_H01_genomic	1	0	1	0
GCF_900073245.1_SA324_genomic	1	1	0	0
GCF_001017115.1_ASM101711v1_genomic	4	3	1	0
GCF_001348915.1_6630_6_20_genomic	3	2	1	1
GCF_002176615.1_ASM217661v1_genomic	2	1	1	1
GCF_001156365.1_6630_5_17_genomic	4	3	1	1
GCF_001086185.1_6753_5_13_genomic	3	1	2	1
GCF_000288975.1_ASM28897v1_genomic	3	0	3	0
GCF_003287995.1_ASM328799v1_genomic	2	1	1	1
GCF_900073435.1_SA323_genomic	1	1	0	0
GCF_001348895.1_6630_5_2_genomic	3	1	2	1
GCF_001016465.1_ASM101646v1_genomic	2	1	1	1
GCF_001694695.1_ASM169469v1_genomic	2	1	1	0
GCF_000715315.1_StrAga1.0_genomic	2	0	2	0
GCF_001140025.1_6630_6_15_genomic	1	1	0	1
GCF_001016955.1_ASM101695v1_genomic	3	2	1	1
GCF_003605605.1_ASM360560v1_genomic	3	3	0	0
GCF_900074155.1_VSA68_genomic	3	2	1	0
GCF_004120395.1_ASM412039v1_genomic	5	1	4	1
GCF_000289415.1_ASM28941v1_genomic	2	1	1	0
GCF_001546755.1_ASM154675v1_genomic	2	1	1	1
GCF_000264975.1_ASM26497v1_genomic	2	0	2	0
GCF_001880745.1_ASM188074v1_genomic	1	1	0	1
GCF_001016115.1_ASM101611v1_genomic	4	1	3	1
GCF_900074535.1_mad34_genomic	2	1	1	1
GCF_001016495.1_ASM101649v1_genomic	3	1	2	1
GCF_001694645.1_ASM169464v1_genomic	3	1	2	0
GCF_900073705.1_SA88_genomic	0	0	0
GCF_900073335.1_SA28_genomic	0	0	0
GCF_003640705.1_ASM364070v1_genomic	4	3	1	1
GCF_000290415.1_ASM29041v1_genomic	3	1	2	1
GCF_000419035.1_S_agalactiaeMC631-1.0_genomic	0	0	0
GCF_003174365.1_ASM317436v1_genomic	0	0	0
GCF_000310605.1_ASM31060v1_genomic	1	1	0	1
GCF_000322925.1_ASM32292v1_genomic	2	1	1	1
GCF_001018095.1_ASM101809v1_genomic	1	1	0	1
GCF_001124925.1_6630_6_17_genomic	4	2	2	1
GCF_000289195.1_ASM28919v1_genomic	2	0	2	0
GCF_000311325.1_ASM31132v1_genomic	3	2	1	0
GCF_001017835.1_ASM101783v1_genomic	2	1	1	1
GCF_001018165.1_ASM101816v1_genomic	2	2	0	1
GCF_000288795.1_ASM28879v1_genomic	5	3	2	1
GCF_001015835.1_ASM101583v1_genomic	2	2	0	1
GCF_900073505.1_SA26_genomic	1	0	1	0
GCF_000323045.1_ASM32304v1_genomic	2	0	2	0
GCF_001856395.1_ASM185639v1_genomic	2	0	2	0
GCF_000288695.1_ASM28869v1_genomic	3	2	1	0
GCF_000289035.1_ASM28903v1_genomic	2	0	2	0
GCF_000289335.1_sag142_v2.0_genomic	2	2	0	1
GCF_900458935.1_57635_E01_genomic	1	0	1	0
GCF_001399315.1_Child17_genomic	2	1	1	1
GCF_001694985.1_ASM169498v1_genomic	3	2	1	1
GCF_000310565.1_ASM31056v1_genomic	2	1	1	0
GCF_000288515.1_ASM28851v1_genomic	5	2	3	1
GCF_000454865.1_Final_Assembly_genomic	2	1	1	1
GCF_900074455.1_VSA96_genomic	2	1	1	1
GCF_003174235.1_ASM317423v1_genomic	2	0	2	0
GCF_001166505.1_6630_6_22_genomic	2	1	1	1
GCF_001694095.1_ASM169409v1_genomic	3	2	1	2
GCF_001018055.1_ASM101805v1_genomic	4	1	3	0
GCF_001016125.1_ASM101612v1_genomic	2	1	1	1
GCF_002266915.1_ASM226691v1_genomic	2	0	2	0
GCF_001016595.1_ASM101659v1_genomic	3	2	1	1
GCF_000290035.1_ASM29003v1_genomic	1	0	1	0
GCF_900073285.1_SA223_genomic	1	1	0	0
GCF_001348675.1_6630_5_18_genomic	3	1	2	1
GCF_001016175.1_ASM101617v1_genomic	2	0	2	0
GCF_000455085.1_Final_Assembly_genomic	2	1	1	2
GCF_000310765.1_ASM31076v1_genomic	2	0	2	0
GCF_001398615.1_Mother5-2_genomic	1	1	0	1
GCF_000455105.1_Final_Assembly_genomic	2	2	0	2
GCF_900073425.1_SA210_genomic	0	0	0
GCF_900073795.1_SA93_genomic	3	2	1	1
GCF_000167755.1_ASM16775v1_genomic	2	1	1	1
GCF_003931955.1_ASM393195v1_genomic	3	1	2	1
GCF_004369845.1_ASM436984v1_genomic	3	1	2	1
GCF_000288995.1_ASM28899v1_genomic	1	1	0	1
GCF_001018295.1_ASM101829v1_genomic	6	1	5	1
GCF_900073395.1_SA52_genomic	1	1	0	0
GCF_003174145.1_ASM317414v1_genomic	0	0	0
GCF_001348575.1_6630_8_4_genomic	1	0	1	0
GCF_900074085.1_VSA3_genomic	2	1	1	0
GCF_001134625.1_6630_7_3_genomic	2	1	1	1
GCF_000288935.1_ASM28893v1_genomic	2	2	0	1
GCF_001133525.1_6630_7_17_genomic	2	1	1	1
GCF_002266985.1_ASM226698v1_genomic	0	0	0
GCF_001123605.1_6630_5_20_genomic	3	2	1	1
GCF_900459235.1_42290_C02_genomic	2	1	1	0
GCF_900074335.1_VSA86_genomic	2	1	1	0
GCF_001016525.1_ASM101652v1_genomic	2	0	2	0
GCF_001856375.1_ASM185637v1_genomic	2	1	1	2
GCF_000289855.1_ASM28985v1_genomic	3	2	1	1
GCF_000299135.1_ASM29913v1_genomic	2	0	2	0
GCF_001695155.1_ASM169515v1_genomic	2	1	1	1
GCF_001016005.1_ASM101600v1_genomic	1	1	0	1
GCF_001398815.1_Mother9_genomic	2	1	1	0
GCF_000311265.1_ASM31126v1_genomic	6	2	4	1
GCF_001694205.1_ASM169420v1_genomic	4	3	1	2
GCF_900074065.1_VSA26_genomic	2	1	1	0
GCF_900073745.1_SA92_genomic	3	2	1	1
GCF_000311005.1_ASM31100v1_genomic	1	0	1	0
GCF_900073415.1_SA116_genomic	0	0	0
GCF_000310725.1_ASM31072v1_genomic	4	2	2	1
GCF_900073905.1_VSA107_genomic	2	1	1	0
GCF_001398775.1_Child8-1_genomic	1	1	0	1
GCF_003160745.1_ASM316074v1_genomic	2	0	2	0
GCF_002881215.1_ASM288121v1_genomic	0	0	0
GCF_900073215.1_SA115_genomic	4	2	2	1
GCF_001190885.1_ASM119088v1_genomic	3	0	3	0
GCF_000288735.1_ASM28873v1_genomic	2	1	1	0
GCF_000322965.1_ASM32296v1_genomic	3	1	2	1
GCF_001694855.1_ASM169485v1_genomic	2	1	1	0
GCF_003859695.1_ASM385969v1_genomic	1	1	0	1
GCF_001171645.1_6753_5_12_genomic	3	1	2	1
GCF_001694015.1_ASM169401v1_genomic	2	1	1	1
GCF_001016435.1_ASM101643v1_genomic	4	1	3	1
GCF_001694875.1_ASM169487v1_genomic	2	1	1	0
GCF_000290215.1_ASM29021v1_genomic	2	2	0	1
GCF_900074195.1_VSA70_genomic	2	1	1	0
GCF_001097365.1_6630_7_23_genomic	3	2	1	1
GCF_001109825.1_6753_5_26_genomic	4	1	3	0
GCF_001694785.1_ASM169478v1_genomic	2	1	1	1
GCF_002239325.1_ASM223932v1_genomic	3	1	2	1
GCF_003382425.1_ASM338242v1_genomic	2	1	1	1
GCF_001694745.1_ASM169474v1_genomic	3	2	1	2
GCF_000288815.1_ASM28881v1_genomic	5	3	2	1
GCF_001694725.1_ASM169472v1_genomic	4	1	3	1
GCF_000290535.1_ASM29053v1_genomic	2	0	2	0
GCF_001016875.1_ASM101687v1_genomic	1	0	1	0
GCF_001015995.1_ASM101599v1_genomic	3	2	1	0
GCF_900074495.1_mad11_genomic	2	1	1	1
GCF_003931905.1_ASM393190v1_genomic	3	1	2	1
GCF_900073605.1_SA194_genomic	1	1	0	0
GCF_000289015.1_ASM28901v1_genomic	1	1	0	1
GCF_900073695.1_SA83_genomic	0	0	0
GCF_000310545.1_ASM31054v1_genomic	3	1	2	1
GCF_001694705.1_ASM169470v1_genomic	3	2	1	2
GCF_001398915.1_Mother11_genomic	3	1	2	1
GCF_002104835.1_ASM210483v1_genomic	5	1	4	1
GCF_900073555.1_10058_genomic	1	1	0	1
GCF_900073955.1_VSA110_genomic	2	1	1	0
GCF_900074105.1_VSA44_genomic	3	2	1	0
GCF_000288555.1_ASM28855v1_genomic	2	1	1	0
GCF_000311625.1_ASM31162v1_genomic	2	1	1	1
GCF_001398715.1_Mother7_genomic	2	2	0	1
GCF_001174785.1_6630_7_15_genomic	2	2	0	1
GCF_900074175.1_VSA71_genomic	2	1	1	0
GCF_900074095.1_VSA36_genomic	4	2	2	1
GCF_001222545.1_6630_8_16_genomic	1	1	0	1
GCF_003288055.1_ASM328805v1_genomic	2	1	1	0
GCF_000289955.1_ASM28995v1_genomic	1	1	0	1
GCF_002882835.1_ASM288283v1_genomic	0	0	0
GCF_000310905.1_ASM31090v1_genomic	3	1	2	1
GCF_001694815.1_ASM169481v1_genomic	3	2	1	2
GCF_003939065.1_ASM393906v1_genomic	2	0	2	0
GCF_001016335.1_ASM101633v1_genomic	1	1	0	1
GCF_001217725.1_6630_8_13_genomic	2	1	1	0
GCF_000322505.1_ASM32250v1_genomic	3	2	1	1
GCF_900073535.1_SA233_genomic	0	0	0
GCF_001348695.1_6630_5_16_genomic	2	1	1	2
GCF_000311085.1_ASM31108v1_genomic	2	2	0	1
GCF_900074255.1_VSA79_genomic	2	1	1	0
GCF_001130545.1_6630_6_6_genomic	3	2	1	0
GCF_900074225.1_VSA75_genomic	2	1	1	0
GCF_001693955.1_ASM169395v1_genomic	2	1	1	0
GCF_001016375.1_ASM101637v1_genomic	5	1	4	1
GCF_000323005.1_ASM32300v1_genomic	2	2	0	1
GCF_001016725.1_ASM101672v1_genomic	2	2	0	1
GCF_002239385.1_ASM223938v1_genomic	5	3	2	1
GCF_001348755.1_6630_7_9_genomic	1	1	0	1
GCF_900458985.1_55433_B01_genomic	2	1	1	0
GCF_000290435.1_ASM29043v1_genomic	2	1	1	0
GCF_000288275.1_ASM28827v1_genomic	3	2	1	1
GCF_000310625.1_ASM31062v1_genomic	3	1	2	1
GCF_000322725.1_ASM32272v1_genomic	3	1	2	1
GCF_000289875.1_ASM28987v1_genomic	4	3	1	1
GCF_001694175.1_ASM169417v1_genomic	2	1	1	0
GCF_001074175.1_ASM107417v1_genomic	2	1	1	1
GCF_900074145.1_VSA69_genomic	2	1	1	0
GCF_002881595.1_ASM288159v1_genomic	0	0	0
GCF_000311205.1_ASM31120v1_genomic	2	1	1	1
GCF_001156965.1_6753_5_1_genomic	2	2	0	1
GCF_000419155.2_S_agalactiaeMC624-1.0_genomic	2	2	0	2
GCF_002239285.1_ASM223928v1_genomic	3	1	2	3
GCF_001546695.1_ASM154669v1_genomic	4	1	3	1
GCF_003174335.1_ASM317433v1_genomic	0	0	0
GCF_900074585.1_mad42_genomic	2	1	1	1
GCF_001398455.1_Child1_genomic	1	1	0	1
GCF_003174045.1_ASM317404v1_genomic	0	0	0
GCF_001134425.1_6630_6_4_genomic	3	1	2	1
GCF_000419195.2_S_agalactiaeMC621-1.0_genomic	3	2	1	0
GCF_000288755.1_ASM28875v1_genomic	3	1	2	0
GCF_900073595.1_SA21_genomic	0	0	0
GCF_001146845.1_6630_8_11_genomic	4	3	1	2
GCF_000310965.1_ASM31096v1_genomic	3	1	2	1
GCF_003859505.1_ASM385950v1_genomic	2	2	0	1
GCF_001016965.1_ASM101696v1_genomic	4	1	3	1
GCF_000289355.1_sag145_v2.0_genomic	2	0	2	0
GCF_900074345.1_VSA89_genomic	2	1	1	1
GCF_001399355.1_Child18_genomic	2	1	1	1
GCF_003174575.1_ASM317457v1_genomic	0	0	0
GCF_001173205.1_6753_5_16_genomic	2	2	0	1
GCF_001166605.1_6753_5_2_genomic	0	0	0
GCF_900073315.1_SA25_genomic	0	0	0
GCF_000311145.1_ASM31114v1_genomic	4	0	3	0
GCF_000427075.1_ILRI005_genomic	1	1	0	0
GCF_001018405.1_ASM101840v1_genomic	2	2	0	2
GCF_000311365.1_ASM31136v1_genomic	4	2	2	0
GCF_900074275.1_VSA80_genomic	2	1	1	0
GCF_003859535.1_ASM385953v1_genomic	0	0	0
GCF_000012705.1_ASM1270v1_genomic	2	0	2	0
GCF_000322885.1_ASM32288v1_genomic	1	1	0	0
GCF_000454805.1_Final_Assembly_genomic	2	2	0	1
GCF_000736485.1_ASM73648v1_genomic	2	0	2	0
GCF_001010335.1_ASM101033v1_genomic	3	3	0	1
GCF_001399035.1_Mother13_genomic	1	1	0	1
GCF_900074205.1_VSA72_genomic	2	1	1	0
GCF_003640725.1_ASM364072v1_genomic	5	1	3	1
GCF_000310805.1_ASM31080v1_genomic	3	2	1	0
GCF_900073265.1_SA35_genomic	1	1	0	0
GCF_000310745.1_ASM31074v1_genomic	4	1	3	1
GCF_000311385.1_ASM31138v1_genomic	2	0	2	0
GCF_000310685.1_ASM31068v1_genomic	4	2	2	0
GCF_900073685.1_SA86_genomic	1	0	1	0
GCF_900074325.1_VSA87_genomic	2	1	1	0
GCF_900073665.1_SA85_genomic	0	0	0
GCF_000311345.1_ASM31134v1_genomic	1	1	0	0
GCF_004349495.1_ASM434949v1_genomic	1	0	0	0
GCF_900074215.1_VSA74_genomic	2	1	1	0
GCF_001856475.1_ASM185647v1_genomic	2	0	2	0
GCF_000289555.1_ASM28955v1_genomic	3	1	2	1
GCF_004120385.1_ASM412038v1_genomic	3	2	1	3
GCF_000288015.1_ASM28801v1_genomic	3	1	1	3
GCF_001088105.1_6630_8_2_genomic	1	1	0	1
GCF_001694265.1_ASM169426v1_genomic	1	0	1	0
GCF_000311505.1_ASM31150v1_genomic	2	1	1	1
GCF_001015595.1_ASM101559v1_genomic	2	1	1	0
GCF_001099185.1_6630_7_22_genomic	2	1	1	0
GCF_900475355.1_44087_E01_genomic	1	0	1	0
GCF_900073445.1_SA195_genomic	1	1	0	0
GCF_002197205.1_ASM219720v1_genomic	4	2	2	6
GCF_000290155.1_ASM29015v1_genomic	3	1	2	1
GCF_000310505.1_ASM31050v1_genomic	2	1	1	1
GCF_001694895.1_ASM169489v1_genomic	2	1	1	0
GCF_000419235.1_S_agalactiaeGBS11-1.0_genomic	1	0	1	0
GCF_001880515.1_ASM188051v1_genomic	1	1	0	3
GCF_000288595.1_ASM28859v1_genomic	2	2	0	1
GCF_001694475.1_ASM169447v1_genomic	2	1	1	0
GCF_001018015.1_ASM101801v1_genomic	4	2	2	0
GCF_003174275.1_ASM317427v1_genomic	0	0	0
GCF_002197425.1_ASM219742v1_genomic	2	0	2	0
GCF_001104505.1_6753_5_23_genomic	1	1	0	1
GCF_900073365.1_SA368_genomic	1	1	0	0
GCF_003174775.1_ASM317477v1_genomic	0	0	0
GCF_000367385.1_ASM36738v1_genomic	0	0	0
GCF_001017925.1_ASM101792v1_genomic	3	1	2	0
GCF_003288075.1_ASM328807v1_genomic	3	2	1	0
GCF_001349035.1_6753_5_4_genomic	3	2	1	2
GCF_000323165.1_ASM32316v1_genomic	3	1	2	0
GCF_000454845.1_Final_Assembly_genomic	2	1	1	1
GCF_000322705.1_ASM32270v1_genomic	2	1	1	1
GCF_000310345.1_ASM31034v1_genomic	1	0	1	0
GCF_001016265.1_ASM101626v1_genomic	3	3	0	1
GCF_001119085.1_6630_5_6_genomic	1	1	0	1
GCF_003812805.1_ASM381280v1_genomic	1	1	0	2
GCF_003174635.1_ASM317463v1_genomic	0	0	0
GCF_900074655.1_mad60_genomic	2	2	0	1
GCF_000454765.1_Final_Assembly_genomic	2	2	0	1
GCF_000290115.1_ASM29011v1_genomic	3	1	1	1
GCF_001693855.1_ASM169385v1_genomic	3	2	1	1
GCF_900074475.1_mad15_genomic	2	2	0	1
GCF_900074355.1_VSA91_genomic	2	1	1	1
GCF_000310585.1_ASM31058v1_genomic	3	1	2	1
GCF_001694575.1_ASM169457v1_genomic	3	1	2	0
GCF_001398515.1_Mother3_genomic	2	1	1	1
GCF_000290295.1_ASM29029v1_genomic	2	1	1	0
GCF_000289835.1_ASM28983v1_genomic	4	1	3	0
GCF_001694365.1_ASM169436v1_genomic	3	2	1	0
GCF_001694935.1_ASM169493v1_genomic	3	1	2	0
GCF_002881275.1_ASM288127v1_genomic	0	0	0
GCF_003174355.1_ASM317435v1_genomic	0	0	0
GCF_001695025.1_ASM169502v1_genomic	2	1	1	1
GCF_900073495.1_SA196_genomic	1	0	1	0
GCF_000290315.1_ASM29031v1_genomic	3	2	1	0
GCF_900073815.1_SA97_genomic	2	2	0	0
GCF_900074125.1_VSA50_genomic	3	2	1	0
GCF_001398735.1_Child7_genomic	1	1	0	1
GCF_002882205.1_ASM288220v1_genomic	0	0	0
GCF_002239205.1_ASM223920v1_genomic	2	1	1	0
GCF_001399375.1_Mother19_genomic	1	1	0	1
GCF_000310285.1_ASM31028v1_genomic	2	1	1	0
GCF_001016835.1_ASM101683v1_genomic	3	2	1	1
GCF_000289155.1_ASM28915v1_genomic	2	0	2	0
GCF_001348855.1_6630_5_9_genomic	2	1	1	1
GCF_001348735.1_6753_5_17_genomic	4	1	2	1
GCF_001398495.1_Child2_genomic	2	1	1	1
GCF_000290075.1_ASM29007v1_genomic	2	2	0	1
GCF_001880505.1_ASM188050v1_genomic	1	1	0	3
GCF_000310665.1_ASM31066v1_genomic	2	1	1	1
GCF_001017935.1_ASM101793v1_genomic	2	1	1	0
GCF_000322645.1_ASM32264v1_genomic	6	1	5	1
GCF_002214425.1_ASM221442v1_genomic	1	1	0	1
GCF_000289495.1_ASM28949v1_genomic	1	1	0	1
GCF_000322845.1_ASM32284v1_genomic	4	2	2	1
GCF_001138645.1_6630_7_2_genomic	1	1	0	1
GCF_900073455.1_SA77_genomic	0	0	0
GCF_001398535.1_Child3_genomic	2	1	1	1
GCF_002180355.1_ASM218035v1_genomic	0	0	0
GCF_001017855.1_ASM101785v1_genomic	3	1	2	1
GCF_004369775.1_ASM436977v1_genomic	3	1	2	1
GCF_000288615.1_ASM28861v1_genomic	0	0	0
GCF_001694325.1_ASM169432v1_genomic	3	2	1	2
GCF_000310945.1_ASM31094v1_genomic	2	2	0	1
GCF_001102725.1_6630_8_1_genomic	2	2	0	2
GCF_001111745.1_6753_5_27_genomic	3	2	1	1
GCF_001546675.1_ASM154667v1_genomic	4	2	2	1
GCF_001016995.1_ASM101699v1_genomic	3	1	2	1
GCF_900073855.1_VSA104_genomic	2	1	1	0
GCF_000310885.1_ASM31088v1_genomic	2	1	1	1
GCF_001348995.1_6630_7_11_genomic	2	1	1	0
GCF_001018475.1_ASM101847v1_genomic	1	1	0	0
GCF_000290175.1_ASM29017v1_genomic	1	0	1	0
GCF_001348795.1_6630_7_21_genomic	3	2	1	1
GCF_900074265.1_VSA78_genomic	2	1	1	0
GCF_000288635.1_ASM28863v1_genomic	5	1	4	2
GCF_900073295.1_SA4_genomic	3	2	1	0
GCF_001348835.1_6630_7_8_genomic	1	1	0	1
GCF_001018085.1_ASM101808v1_genomic	1	1	0	1
GCF_000311065.1_ASM31106v1_genomic	0	0	0
GCF_000289215.1_ASM28921v1_genomic	2	0	2	0
GCF_900074465.1_mad12_genomic	2	2	0	1
GCF_900073525.1_SA208_genomic	1	1	0	0
GCF_000288215.1_ASM28821v1_genomic	2	0	2	0
GCF_000288235.1_ASM28823v1_genomic	2	2	0	1
GCF_001348955.1_6630_8_8_genomic	2	1	1	2
GCF_001076065.1_ASM107606v1_genomic	3	1	2	1
GCF_001162145.1_6630_7_1_genomic	1	0	1	0
GCF_000289235.1_ASM28923v1_genomic	2	0	2	0
GCF_003174675.1_ASM317467v1_genomic	0	0	0
GCF_002239245.1_ASM223924v1_genomic	2	1	1	2
GCF_001694195.1_ASM169419v1_genomic	2	1	1	0
GCF_900074185.1_VSA73_genomic	2	1	1	0
GCF_001098005.1_6630_6_7_genomic	3	1	2	1
GCF_001070935.1_ASM107093v1_genomic	7	1	5	2
GCF_004369755.1_ASM436975v1_genomic	3	1	2	1
GCF_002278775.1_ASM227877v1_genomic	3	2	1	1
GCF_000288535.1_ASM28853v1_genomic	3	2	1	1
GCF_001018535.1_ASM101853v1_genomic	5	2	3	1
GCF_001694515.1_ASM169451v1_genomic	2	0	2	0
GCF_000311225.1_ASM31122v1_genomic	2	0	2	0
GCF_900073755.1_SA96_genomic	1	1	0	0
GCF_001398675.1_Child6-1_genomic	1	0	1	0
GCF_001110405.1_6630_6_12_genomic	2	1	1	2
GCF_001266635.1_ASM126663v1_genomic	1	0	1	0
GCF_001592635.1_ASM159263v1_genomic	2	0	2	0
GCF_000323125.1_ASM32312v1_genomic	2	0	2	0
GCF_003174095.1_ASM317409v1_genomic	0	0	0
GCF_002881295.1_ASM288129v1_genomic	0	0	0
GCF_000287995.1_ASM28799v1_genomic	2	2	0	0
GCF_001694495.1_ASM169449v1_genomic	3	2	1	2
GCF_000311665.1_ASM31166v1_genomic	3	1	2	1
GCF_001106525.1_6630_7_10_genomic	1	1	0	1
GCF_001880725.1_ASM188072v1_genomic	1	1	0	3
GCF_000419175.2_S_agalactiaeMC623-1.0_genomic	2	1	1	1
GCF_002812425.1_ASM281242v1_genomic	2	0	2	0
GCF_000288415.1_ASM28841v1_genomic	3	1	2	1
GCF_000290235.1_ASM29023v1_genomic	2	0	2	0
GCF_000289175.1_ASM28917v1_genomic	2	0	2	0
GCF_000454925.1_Final_Assembly_genomic	2	1	1	2
GCF_001015605.1_ASM101560v1_genomic	2	2	0	2
GCF_000288575.1_ASM28857v1_genomic	1	0	1	0
GCF_002881575.1_ASM288157v1_genomic	0	0	0
GCF_000454945.1_Final_Assembly_genomic	2	2	0	1
GCF_003859595.1_ASM385959v1_genomic	4	2	2	1
GCF_003174075.1_ASM317407v1_genomic	0	0	0
GCF_003174585.1_ASM317458v1_genomic	0	0	0
GCF_001348615.1_6753_5_3_genomic	3	2	1	0
GCF_001399435.1_Child19-3_genomic	1	1	0	1
GCF_900073205.1_SA100_genomic	1	0	1	0
GCF_002881315.1_ASM288131v1_genomic	0	0	0
GCF_002278755.1_ASM227875v1_genomic	1	0	1	0
GCF_001932715.1_ASM193271v1_genomic	3	2	1	1
GCF_004120435.1_ASM412043v1_genomic	3	1	2	3
GCF_001016755.1_ASM101675v1_genomic	6	2	4	1
GCF_001018455.1_ASM101845v1_genomic	2	1	1	2
GCF_000289115.1_ASM28911v1_genomic	0	0	0
GCF_002930695.1_ASM293069v1_genomic	2	0	2	0
GCF_001880535.1_ASM188053v1_genomic	1	1	0	3
GCF_001103625.1_6630_7_19_genomic	1	1	0	1
GCF_000287975.1_ASM28797v1_genomic	1	0	1	0
GCF_001348535.1_6753_5_24_genomic	3	0	2	0
GCF_000288175.1_ASM28817v1_genomic	2	2	0	1
GCF_900074565.1_mad35_genomic	2	1	1	1
GCF_001015695.1_ASM101569v1_genomic	3	1	2	1
GCF_001016195.1_ASM101619v1_genomic	3	2	1	1
GCF_900073655.1_SA84_genomic	0	0	0
GCF_000826005.1_CCH210145919_genomic	2	2	0	1
GCF_000288395.1_ASM28839v1_genomic	2	1	1	0
GCF_000311465.1_ASM31146v1_genomic	0	0	0
GCF_001694975.1_ASM169497v1_genomic	5	5	0	1
GCF_003859555.1_ASM385955v1_genomic	3	3	0	0
GCF_000288955.1_ASM28895v1_genomic	2	0	2	0
GCF_000419115.2_S_agalactiaeMC626-1.0_genomic	3	2	1	1
GCF_002812445.1_ASM281244v1_genomic	2	0	2	0
GCF_000311105.1_ASM31110v1_genomic	2	1	1	0
GCF_001155905.1_6630_8_3_genomic	2	1	1	1
GCF_003174475.1_ASM317447v1_genomic	0	0	0
GCF_001110105.1_6753_5_18_genomic	2	2	0	1
GCF_002861005.1_ASM286100v1_genomic	3	1	2	2
GCF_001016915.1_ASM101691v1_genomic	4	1	2	1
GCF_003859425.1_ASM385942v1_genomic	2	2	0	1
GCF_900074135.1_VSA65_genomic	3	2	1	1
GCF_001103585.1_6630_5_23_genomic	1	1	0	1
GCF_000322605.1_ASM32260v1_genomic	3	1	2	0
GCF_900078265.1_SA111_genomic	1	0	1	0
GCF_000288375.1_ASM28837v1_genomic	3	1	2	1
GCF_000455025.1_Final_Assembly_genomic	2	2	0	1
GCF_004369765.1_ASM436976v1_genomic	2	0	2	0
GCF_000454985.1_Final_Assembly_genomic	2	2	0	1
GCF_001147785.1_6753_5_5_genomic	1	0	1	0
GCF_000288315.1_ASM28831v1_genomic	2	0	1	0
GCF_001398435.1_Mother1_genomic	1	1	0	1
GCF_001016695.1_ASM101669v1_genomic	1	1	0	1
GCF_001275545.2_ASM127554v2_genomic	2	0	2	0
GCF_900073325.1_SA109_genomic	4	2	2	0
GCF_002259785.1_ASM225978v1_genomic	0	0	0
GCF_001123205.1_6630_5_24_genomic	2	2	0	1
GCF_001398895.1_Child10_genomic	3	1	2	1
GCF_001693835.1_ASM169383v1_genomic	3	1	2	1
GCF_001163105.1_6630_5_5_genomic	1	1	0	1
GCF_001015965.1_ASM101596v1_genomic	5	2	3	1
GCF_001398755.1_Mother8_genomic	1	1	0	1
GCF_002937055.1_ASM293705v1_genomic	2	0	2	0
GCF_001439905.1_ASM143990v1_genomic	1	1	0	1
GCF_001015685.1_ASM101568v1_genomic	3	2	1	1
GCF_000455005.1_Final_Assembly_genomic	2	1	1	2
GCF_001398575.1_Child4_genomic	1	1	0	1
GCF_001155125.1_6630_6_19_genomic	1	1	0	1
GCF_000419255.1_S_agalactiaeGBS10-1.0_genomic	0	0	0
GCF_001694675.1_ASM169467v1_genomic	3	2	1	1
GCF_000454745.1_Final_Assembly_genomic	2	1	1	1
GCF_001017995.1_ASM101799v1_genomic	3	1	2	0
GCF_001348655.1_6753_5_25_genomic	2	2	0	1
GCF_000289255.1_ASM28925v1_genomic	2	0	2	0
GCF_001221465.1_6630_8_23_genomic	2	0	2	0
GCF_001015845.1_ASM101584v1_genomic	1	1	0	0
GCF_900074295.1_VSA83_genomic	2	1	1	0
GCF_000289635.1_ASM28963v1_genomic	3	1	2	0
GCF_900074575.1_mad40_genomic	2	1	1	1
GCF_003174215.1_ASM317421v1_genomic	1	0	1	0
GCF_900073915.1_VSA109_genomic	2	1	1	0
GCF_001018065.1_ASM101806v1_genomic	3	2	1	1
GCF_001016445.1_ASM101644v1_genomic	6	2	4	1
GCF_001149385.1_6753_5_21_genomic	3	1	2	1
GCF_000689235.1_GBCO_p1_genomic	2	2	0	1
GCF_002025005.1_ASM202500v1_genomic	3	1	2	1
GCF_002239175.1_ASM223917v1_genomic	1	1	0	1
GCF_004120405.1_ASM412040v1_genomic	2	1	1	0
GCF_001015755.1_ASM101575v1_genomic	3	2	1	0
GCF_003288015.1_ASM328801v1_genomic	2	1	1	1
GCF_001017085.1_ASM101708v1_genomic	2	2	0	0
GCF_001015895.1_ASM101589v1_genomic	3	2	1	1
GCF_001093745.1_6630_5_12_genomic	2	1	1	1
GCF_000311425.1_ASM31142v1_genomic	3	2	1	1
GCF_001017845.1_ASM101784v1_genomic	4	1	3	1
GCF_002881555.1_ASM288155v1_genomic	0	0	0
GCF_003174515.1_ASM317451v1_genomic	0	0	0
GCF_002239235.1_ASM223923v1_genomic	5	3	2	1
GCF_001018375.1_ASM101837v1_genomic	2	2	0	2
GCF_003186745.1_ASM318674v1_genomic	2	1	1	1
GCF_002882035.1_ASM288203v1_genomic	0	0	0
GCF_002197245.1_ASM219724v1_genomic	2	0	2	0
GCF_000290275.1_ASM29027v1_genomic	3	1	2	1
GCF_900459155.1_42685_D01_genomic	3	1	2	0
GCF_000714695.1_StrAga1.0_genomic	2	0	2	0
GCF_001694315.1_ASM169431v1_genomic	3	2	1	1
GCF_001399155.1_Child15-2_genomic	2	1	1	1
GCF_000289595.1_ASM28959v1_genomic	4	2	2	1
GCF_000290255.1_ASM29025v1_genomic	1	1	0	0
GCF_001399335.1_Mother18_genomic	2	1	1	1
GCF_002135575.1_ASM213557v1_genomic	1	1	0	0
GCF_001087245.1_6630_6_21_genomic	1	1	0	1
GCF_001015495.1_ASM101549v1_genomic	2	0	2	0
GCF_001147165.1_6630_8_7_genomic	4	1	3	1
GCF_001142165.1_6630_7_6_genomic	2	1	1	1
GCF_001015735.1_ASM101573v1_genomic	3	2	1	1
GCF_900074025.1_VSA121_genomic	1	1	0	0
GCF_001015765.1_ASM101576v1_genomic	3	2	1	1
GCF_003859445.1_ASM385944v1_genomic	4	1	3	1
GCF_000288775.1_ASM28877v1_genomic	4	3	1	0
GCF_000289135.1_ASM28913v1_genomic	0	0	0
GCF_000322745.1_ASM32274v1_genomic	4	2	2	0
GCF_000288495.1_ASM28849v1_genomic	2	2	0	2
GCF_001015675.1_ASM101567v1_genomic	2	0	2	0
GCF_001018485.1_ASM101848v1_genomic	4	1	3	1
GCF_001398955.1_Child11-2_genomic	2	2	0	1
GCF_001015775.1_ASM101577v1_genomic	3	2	1	0
GCF_002289205.1_ASM228920v1_genomic	1	1	0	0
GCF_001694115.1_ASM169411v1_genomic	5	3	2	1
GCF_001592615.1_ASM159261v1_genomic	2	0	2	0
GCF_003859455.1_ASM385945v1_genomic	2	1	1	1
GCF_001108745.1_6630_5_21_genomic	1	1	0	1
GCF_000310865.1_ASM31086v1_genomic	1	0	1	0
GCF_001100165.1_6630_5_19_genomic	4	1	3	0
GCF_000310445.1_ASM31044v1_genomic	2	1	1	1
GCF_000288055.1_ASM28805v1_genomic	1	0	1	0
GCF_003174395.1_ASM317439v1_genomic	0	0	0
GCF_900638415.1_57635_F01_genomic	1	0	1	0
GCF_000289775.1_ASM28977v1_genomic	4	1	3	0
GCF_001151005.1_6753_5_19_genomic	3	2	1	1
GCF_000289755.1_ASM28975v1_genomic	3	1	2	0
GCF_000322485.1_ASM32248v1_genomic	8	6	2	2
GCF_003174745.1_ASM317474v1_genomic	0	0	0
GCF_001018325.1_ASM101832v1_genomic	2	2	0	1
GCF_002930685.1_ASM293068v1_genomic	2	0	2	0
GCF_900074435.1_VSA99_genomic	2	1	1	0
GCF_001348935.1_6630_7_14_genomic	1	1	0	1
GCF_002266925.1_ASM226692v1_genomic	2	0	2	0
GCF_000419215.1_S_agalactiaeGBS12-1.0_genomic	3	1	2	0
GCF_001399115.1_Mother15_genomic	2	1	1	1
GCF_900074035.1_VSA17_genomic	2	1	1	0
GCF_000323085.1_ASM32308v1_genomic	4	3	1	0
GCF_002266935.1_ASM226693v1_genomic	2	0	2	0
GCF_000310525.1_ASM31052v1_genomic	3	2	1	0
GCF_900073405.1_SA48_genomic	1	1	0	0
GCF_001016205.1_ASM101620v1_genomic	2	0	2	0
GCF_001484865.1_ASM148486v1_genomic	0	0	0
GCF_000311405.1_ASM31140v1_genomic	2	1	1	1
GCF_001218205.1_6630_8_17_genomic	2	1	1	1
GCF_001017075.1_ASM101707v1_genomic	1	1	0	0
GCF_001695185.1_ASM169518v1_genomic	3	1	2	1
GCF_001694355.1_ASM169435v1_genomic	1	0	1	0
GCF_003174425.1_ASM317442v1_genomic	0	0	0
GCF_001880525.1_ASM188052v1_genomic	1	1	0	5
GCF_000290455.1_ASM29045v1_genomic	3	0	3	0
GCF_900074505.1_mad24_genomic	2	1	1	1
GCF_004349525.1_ASM434952v1_genomic	2	1	0	1
GCF_001398975.1_Mother12_genomic	3	3	0	1
GCF_002881865.1_ASM288186v1_genomic	0	0	0
GCF_001695055.1_ASM169505v1_genomic	4	2	2	1
GCF_002882275.1_ASM288227v1_genomic	0	0	0
GCF_001880765.1_ASM188076v1_genomic	2	1	0	5
GCF_900073135.1_SA296_genomic	0	0	0
GCF_000322685.1_ASM32268v1_genomic	4	1	2	2
GCF_900074525.1_mad25_genomic	2	1	1	1
GCF_000289895.1_ASM28989v1_genomic	2	1	1	1
GCF_000510405.1_SaBV3L5v1.0_genomic	4	1	3	1
GCF_000372605.1_SA_version_1_genomic	3	1	2	0
GCF_001880605.1_ASM188060v1_genomic	1	1	0	3
GCF_001694775.1_ASM169477v1_genomic	3	1	2	0
GCF_001026925.1_ASM102692v1_genomic	1	1	0	1
GCF_001348635.1_6630_6_2_genomic	3	2	1	1
GCF_000310365.1_ASM31036v1_genomic	5	2	3	0
GCF_000288915.1_ASM28891v1_genomic	1	1	0	1
GCF_001127125.1_6753_5_7_genomic	6	3	3	1
GCF_002197265.1_ASM219726v1_genomic	2	0	2	0
GCF_000454885.1_Final_Assembly_genomic	2	2	0	1
GCF_001153505.1_6630_5_8_genomic	2	1	1	1
GCF_900073165.1_SA118_genomic	0	0	0
GCF_001135525.1_6630_5_1_genomic	3	2	1	1
GCF_002882465.1_ASM288246v1_genomic	0	0	0
GCF_000289315.1_ASM28931v1_genomic	3	2	1	0
GCF_000290515.1_ASM29051v1_genomic	3	1	2	0
GCF_000310325.1_ASM31032v1_genomic	2	0	2	0
GCF_001856455.1_ASM185645v1_genomic	2	0	2	0
GCF_001398835.1_Child9_genomic	2	1	1	0
GCF_001190845.1_ASM119084v1_genomic	2	0	2	0
GCF_000730255.1_ASM73025v1_genomic	1	0	1	0
GCF_001223485.1_6630_8_19_genomic	2	1	1	1
GCF_001695015.1_ASM169501v1_genomic	4	2	2	1
GCF_003319215.1_ASM331921v1_genomic	2	0	2	0
GCF_001683515.1_ASM168351v1_genomic	3	0	3	0
GCF_900073615.1_SA31_genomic	0	0	0
GCF_000310405.1_ASM31040v1_genomic	3	2	1	0
GCF_001856505.1_ASM185650v1_genomic	3	1	2	1
GCF_000454905.1_Final_Assembly_genomic	4	2	2	1
GCF_001015575.1_ASM101557v1_genomic	1	1	0	1
GCF_001348595.1_6630_5_13_genomic	4	1	3	1
GCF_001016295.1_ASM101629v1_genomic	3	2	1	1
GCF_001089905.1_6630_6_16_genomic	5	1	4	1
GCF_001692935.1_ASM169293v1_genomic	2	1	1	0
GCF_001398655.1_Mother6_genomic	1	0	1	0
GCF_001694825.1_ASM169482v1_genomic	1	0	1	0
GCF_001016895.1_ASM101689v1_genomic	3	1	2	1
GCF_000825985.1_Bangui-IP-105_genomic	1	1	0	0
GCF_001221525.1_6630_8_21_genomic	3	2	1	1
GCF_900074545.1_mad33_genomic	1	0	1	0
GCF_900073645.1_SA81_genomic	0	0	0
GCF_900074055.1_VSA22_genomic	5	2	2	1
GCF_002239135.1_ASM223913v1_genomic	2	2	0	1
GCF_000289935.1_ASM28993v1_genomic	3	2	1	1
GCF_002135545.1_ASM213554v1_genomic	1	1	0	0
GCF_000454785.1_Final_Assembly_genomic	2	1	1	1
GCF_001348975.1_6630_6_5_genomic	3	1	2	0
GCF_900074165.1_VSA66_genomic	1	1	0	0
GCF_000347435.1_ASM34743v1_genomic	2	0	2	0
GCF_900073145.1_SA2_genomic	2	1	1	1
GCF_003859675.1_ASM385967v1_genomic	1	0	1	0
GCF_001016515.1_ASM101651v1_genomic	3	1	2	1
GCF_001693915.1_ASM169391v1_genomic	3	2	1	2
GCF_000289295.1_ASM28929v1_genomic	1	1	0	0
GCF_000289675.1_ASM28967v1_genomic	0	0	0
GCF_000289575.1_ASM28957v1_genomic	2	2	0	0
GCF_002881255.1_ASM288125v1_genomic	0	0	0
GCF_001018615.1_ASM101861v1_genomic	2	1	1	0
GCF_000831145.1_ASM83114v1_genomic	4	2	2	10
GCF_001856425.1_ASM185642v1_genomic	2	0	2	0
GCF_900073175.1_9857_genomic	1	1	0	0
GCF_000289975.1_ASM28997v1_genomic	2	1	1	0
GCF_001088005.1_6630_7_24_genomic	3	2	1	1
GCF_000311025.1_ASM31102v1_genomic	2	1	1	0
GCF_001694905.1_ASM169490v1_genomic	3	1	2	1
GCF_001693925.1_ASM169392v1_genomic	2	1	1	0
GCF_900474905.1_42042_A02_genomic	3	1	2	1
GCF_001398795.1_Child8-2_genomic	1	1	0	1
GCF_900073845.1_VSA102_genomic	2	1	1	0
GCF_001018415.1_ASM101841v1_genomic	3	0	3	0
GCF_001399295.1_Mother17_genomic	2	1	1	1
GCF_001015915.1_ASM101591v1_genomic	4	2	2	1
GCF_000288355.1_ASM28835v1_genomic	3	1	2	1

## Sheet: pyogenes_ICEfinder
Genome	Total Elements	ICEs	IMEs	ARGs
GCF_900989555.1_8849_2_93_genomic	1	1	0	1
GCF_900984315.1_19944_7_147_genomic	0	0	0
GCF_900988555.1_8113_7_53_genomic	0	0	0
GCF_900991705.1_7368_7_25_genomic	0	0	0
GCF_000629765.1_Stre_pyog_ABC020047959_V1_genomic	0	0	0
GCF_900984545.1_19944_7_163_genomic	0	0	0
GCF_002250265.1_ASM225026v1_genomic	0	0	0
GCF_900991565.1_7368_7_12_genomic	0	0	0
GCF_900984465.1_19944_7_160_genomic	0	0	0
GCF_900988955.1_8849_2_28_genomic	1	1	0	0
GCF_900475795.1_46514_A02_genomic	0	0	0
GCF_900993505.1_19944_7_90_genomic	0	0	0
GCF_000630945.1_Stre_pyog_ABC020005887_V1_genomic	0	0	0
GCF_900995155.1_19944_8_83_genomic	1	1	0	0
GCF_900989965.1_8898_1_51_genomic	2	2	0	1
GCF_900994365.1_19944_8_170_genomic	0	0	0
GCF_900983635.1_19944_6_157_genomic	1	1	0	1
GCF_900993185.1_8113_6_56_genomic	1	1	0	0
GCF_000483625.1_SpyogGA03805v1.0_genomic	0	0	0
GCF_000499245.1_SpyogGA40884v1.0_genomic	2	2	0	1
GCF_900983595.1_19944_6_153_genomic	0	0	0
GCF_900106445.1_SP_ISR1_genomic	0	0	0
GCF_900986335.1_9262_5_20_genomic	0	0	0
GCF_900984175.1_19944_7_130_genomic	0	0	0
GCF_900987115.1_9262_5_93_genomic	0	0	0
GCF_001638575.1_ASM163857v1_genomic	0	0	0
GCF_900987855.1_9262_7_74_genomic	0	0	0
GCF_900987765.1_9262_7_64_genomic	0	0	0
GCF_900983775.1_19944_6_170_genomic	1	1	0	0
GCF_900993205.1_8113_6_6_genomic	0	0	0
GCF_002872275.1_ASM287227v1_genomic	0	0	0
GCF_900986705.1_9262_5_56_genomic	0	0	0
GCF_004122715.1_ASM412271v1_genomic	0	0	0
GCF_900985665.1_8898_3_32_genomic	1	1	0	0
GCF_900984345.1_19944_7_15_genomic	0	0	0
GCF_000631885.1_Stre_pyog_ABC020056884_V1_genomic	1	1	0	0
GCF_900986635.1_9262_5_50_genomic	0	0	0
GCF_000630625.1_Stre_pyog_ABC020033799_V1_genomic	0	0	0
GCF_900992395.1_7368_8_88_genomic	0	0	0
GCF_900985515.1_8898_3_17_genomic	1	1	0	2
GCF_900995215.1_19944_8_85_genomic	1	1	0	0
GCF_900995485.1_5364_8_8_genomic	0	0	0
GCF_900990615.1_8898_2_40_genomic	2	2	0	2
GCF_900993145.1_8113_6_53_genomic	0	0	0
GCF_002238295.1_ASM223829v1_genomic	0	0	0
GCF_900992355.1_7368_8_84_genomic	1	1	0	1
GCF_000631025.1_Stre_pyog_ABC020047076_V1_genomic	0	0	0
GCF_900987935.1_9262_7_82_genomic	0	0	0
GCF_900985675.1_8898_3_34_genomic	2	2	0	2
GCF_900992635.1_7622_7_80_genomic	0	0	0
GCF_002115505.1_ASM211550v1_genomic	1	1	0	0
GCF_900995135.1_19944_8_82_genomic	0	0	0
GCF_900993755.1_19944_8_114_genomic	0	0	0
GCF_000630565.1_Stre_pyog_ABC020044173_V1_genomic	0	0	0
GCF_004154345.1_ASM415434v1_genomic	1	0	1	0
GCF_900989395.1_8849_2_68_genomic	1	1	0	1
GCF_900986585.1_9262_5_45_genomic	0	0	0
GCF_900992285.1_7368_8_78_genomic	1	1	0	1
GCF_002114055.1_ASM211405v1_genomic	0	0	0
GCF_900985145.1_19944_7_68_genomic	1	1	0	1
GCF_900983125.1_11822_8_4_genomic	1	1	0	2
GCF_900474825.1_41800_B02_genomic	0	0	0
GCF_900988995.1_8849_2_31_genomic	1	1	0	1
GCF_900984685.1_19944_7_21_genomic	1	1	0	0
GCF_900474935.1_41851_F01_genomic	0	0	0
GCF_900992105.1_7368_8_59_genomic	1	1	0	0
GCF_900995785.1_5731_7_10_genomic	0	0	0
GCF_900994675.1_19944_8_40_genomic	0	0	0
GCF_900993445.1_8113_6_92_genomic	0	0	0
GCF_900984595.1_19944_7_175_genomic	1	1	0	0
GCF_900991845.1_7368_7_38_genomic	1	1	0	0
GCF_900986085.1_8898_3_8_genomic	1	1	0	1
GCF_900994965.1_19944_8_62_genomic	0	0	0
GCF_900995875.1_5731_7_7_genomic	0	0	0
GCF_900986105.1_8898_3_83_genomic	2	2	0	2
GCF_000631645.1_Stre_pyog_ABC020056794_V1_genomic	1	1	0	0
GCF_900985425.1_8898_2_75_genomic	1	1	0	1
GCF_000631365.1_Stre_pyog_ABC020041424_V1_genomic	0	0	0
GCF_900994935.1_19944_8_63_genomic	0	0	0
GCF_900991815.1_7368_7_35_genomic	3	3	0	1
GCF_900986805.1_9262_5_65_genomic	0	0	0
GCF_900988685.1_8113_7_66_genomic	0	0	0
GCF_000630445.1_Stre_pyog_ABC020048395_V1_genomic	0	0	0
GCF_900987255.1_9262_7_12_genomic	0	0	0
GCF_900986175.1_8898_3_90_genomic	1	1	0	1
GCF_900989125.1_8849_2_42_genomic	1	1	0	1
GCF_900984485.1_19944_7_164_genomic	0	0	0
GCF_900986385.1_9262_5_21_genomic	0	0	0
GCF_000628085.1_Stre_pyog_ABC020052309_V1_genomic	0	0	0
GCF_900989275.1_8849_2_59_genomic	1	1	0	1
GCF_900984055.1_19944_7_122_genomic	0	0	0
GCF_900989035.1_8849_2_34_genomic	1	1	0	1
GCF_900983675.1_19944_6_161_genomic	0	0	0
GCF_900985255.1_19944_7_79_genomic	1	0	1	0
GCF_000630645.1_Stre_pyog_ABC020033193_V1_genomic	1	1	0	0
GCF_000007285.1_ASM728v1_genomic	0	0	0
GCF_900993955.1_19944_8_133_genomic	1	1	0	0
GCF_900994035.1_19944_8_141_genomic	0	0	0
GCF_001638505.1_ASM163850v1_genomic	1	1	0	0
GCF_900990525.1_8898_2_31_genomic	2	2	0	1
GCF_000629985.1_Stre_pyog_ABC020015294_V1_genomic	0	0	0
GCF_900988675.1_8113_7_62_genomic	1	1	0	0
GCF_900986365.1_9262_5_22_genomic	0	0	0
GCF_900983945.1_19944_7_11_genomic	2	2	0	1
GCF_900106425.1_SP_ISR5_genomic	0	0	0
GCF_900984305.1_19944_7_146_genomic	0	0	0
GCF_000630065.1_Stre_pyog_ABC020014690_V1_genomic	1	1	0	0
GCF_900985775.1_8898_3_46_genomic	2	2	0	1
GCF_900982825.1_11791_7_79_genomic	2	2	0	1
GCF_000631585.1_Stre_pyog_ABC020062601_V1_genomic	1	1	0	0
GCF_001369275.1_M18GASBO665_genomic	0	0	0
GCF_900986475.1_9262_5_33_genomic	2	2	0	0
GCF_900986905.1_9262_5_74_genomic	0	0	0
GCF_001039695.1_emm89-1_genomic	0	0	0
GCF_900989825.1_8898_1_38_genomic	2	2	0	1
GCF_900994485.1_19944_8_2_genomic	0	0	0
GCF_900985655.1_8898_3_33_genomic	1	1	0	0
GCF_900991325.1_7368_6_75_genomic	0	0	0
GCF_900994245.1_19944_8_16_genomic	1	1	0	0
GCF_900985415.1_8898_2_74_genomic	1	1	0	1
GCF_900987845.1_9262_7_73_genomic	0	0	0
GCF_900985815.1_8898_3_50_genomic	1	1	0	2
GCF_900993275.1_8113_6_7_genomic	0	0	0
GCF_900106435.1_SP_ISR3_genomic	0	0	0
GCF_900984825.1_19944_7_33_genomic	0	0	0
GCF_900989095.1_8849_2_4_genomic	1	1	0	1
GCF_900994065.1_19944_8_142_genomic	0	0	0
GCF_900988335.1_8113_7_28_genomic	0	0	0
GCF_900984045.1_19944_7_121_genomic	0	0	0
GCF_900991605.1_7368_7_14_genomic	0	0	0
GCF_900993935.1_19944_8_130_genomic	1	1	0	0
GCF_001021955.1_ASM102195v1_genomic	0	0	0
GCF_900995315.1_19944_8_96_genomic	0	0	0
GCF_900988395.1_8113_7_34_genomic	0	0	0
GCF_000630585.1_Stre_pyog_ABC020039391_V1_genomic	1	1	0	0
GCF_900992555.1_7622_7_71_genomic	1	0	1	0
GCF_900983715.1_19944_6_165_genomic	0	0	0
GCF_900988465.1_8113_7_41_genomic	1	1	0	0
GCF_900990555.1_8898_2_35_genomic	1	1	0	2
GCF_900982875.1_11791_7_89_genomic	1	1	0	1
GCF_900987665.1_9262_7_56_genomic	0	0	0
GCF_900991825.1_7368_7_36_genomic	0	0	0
GCF_001638385.1_ASM163838v1_genomic	1	1	0	0
GCF_000628185.1_Stre_pyog_ABC020047977_V1_genomic	0	0	0
GCF_000630345.1_Stre_pyog_ABC020052216_V1_genomic	1	1	0	0
GCF_900459785.1_43908_C01_genomic	0	0	0
GCF_000631905.1_Stre_pyog_ABC020047635_V1_genomic	1	1	0	0
GCF_900459865.1_41686_A01_genomic	0	0	0
GCF_900991355.1_7368_6_79_genomic	0	0	0
GCF_900990125.1_8898_1_64_genomic	2	2	0	2
GCF_900989955.1_8898_1_50_genomic	1	1	0	1
GCF_900988855.1_8849_2_14_genomic	1	1	0	1
GCF_000630285.1_Stre_pyog_ABC020054955_V1_genomic	0	0	0
GCF_900993625.1_19944_8_105_genomic	0	0	0
GCF_900984405.1_19944_7_156_genomic	0	0	0
GCF_900986545.1_9262_5_40_genomic	0	0	0
GCF_900986205.1_8898_3_91_genomic	1	1	0	1
GCF_900984205.1_19944_7_135_genomic	2	2	0	1
GCF_900984425.1_19944_7_157_genomic	1	1	0	1
GCF_900986915.1_9262_5_75_genomic	0	0	0
GCF_900996165.1_5749_5_4_genomic	0	0	0
GCF_900994125.1_19944_8_151_genomic	0	0	0
GCF_900994105.1_19944_8_147_genomic	0	0	0
GCF_900990355.1_8898_1_92_genomic	1	1	0	2
GCF_004028355.1_ASM402835v1_genomic	0	0	0
GCF_900983055.1_11822_8_20_genomic	0	0	0
GCF_900989685.1_8898_1_22_genomic	1	1	0	2
GCF_900985715.1_8898_3_38_genomic	1	1	0	2
GCF_900992885.1_8113_6_26_genomic	0	0	0
GCF_000250905.1_ASM25090v1_genomic	0	0	0
GCF_900987625.1_9262_7_49_genomic	1	1	0	0
GCF_900987905.1_9262_7_77_genomic	0	0	0
GCF_900988735.1_8113_7_7_genomic	0	0	0
GCF_001638845.2_ASM163884v2_genomic	0	0	0
GCF_900992215.1_7368_8_70_genomic	0	0	0
GCF_900985805.1_8898_3_5_genomic	1	1	0	0
GCF_900984495.1_19944_7_165_genomic	0	0	0
GCF_900992675.1_7622_7_91_genomic	2	2	0	0
GCF_900474775.1_41800_G02_genomic	0	0	0
GCF_900991585.1_7368_7_15_genomic	0	0	0
GCF_000648875.1_Draft_SP7-LAU_Genome_genomic	1	1	0	1
GCF_900993595.1_19944_8_10_genomic	0	0	0
GCF_900990705.1_8898_2_54_genomic	0	0	0
GCF_900994045.1_19944_8_139_genomic	0	0	0
GCF_000630385.1_Stre_pyog_ABC020050731_V1_genomic	1	1	0	0
GCF_900985925.1_8898_3_61_genomic	2	2	0	2
GCF_003591645.1_ASM359164v1_genomic	3	2	1	0
GCF_900988205.1_8113_7_18_genomic	0	0	0
GCF_900475765.1_46931_G01_genomic	1	1	0	1
GCF_000631605.1_Stre_pyog_ABC020062474_V1_genomic	1	1	0	0
GCF_900994095.1_19944_8_145_genomic	0	0	0
GCF_900989045.1_8849_2_35_genomic	1	1	0	0
GCF_900989465.1_8849_2_79_genomic	1	1	0	0
GCF_900996095.1_5749_3_6_genomic	0	0	0
GCF_900984915.1_19944_7_40_genomic	0	0	0
GCF_900989525.1_8849_2_89_genomic	2	2	0	2
GCF_001369255.1_M18GASBO9_genomic	0	0	0
GCF_000018125.1_ASM1812v1_genomic	0	0	0
GCF_000732425.1_ASM73242v1_genomic	0	0	0
GCF_900992665.1_7622_7_89_genomic	0	0	0
GCF_000631745.1_Stre_pyog_ABC020064181_V1_genomic	0	0	0
GCF_000629665.1_Stre_pyog_ABC020052558_V1_genomic	0	0	0
GCF_900985405.1_8898_2_73_genomic	1	1	0	2
GCF_900989855.1_8898_1_41_genomic	2	2	0	0
GCF_900992615.1_7622_7_77_genomic	0	0	0
GCF_900993985.1_19944_8_135_genomic	0	0	0
GCF_900990365.1_8898_1_93_genomic	1	1	0	1
GCF_900991035.1_6817_4_27_genomic	0	0	0
GCF_900984865.1_19944_7_38_genomic	1	1	0	1
GCF_900983625.1_19944_6_155_genomic	1	1	0	1
GCF_900987965.1_9262_7_85_genomic	0	0	0
GCF_004118185.1_ASM411818v1_genomic	0	0	0
GCF_900106395.1_SP_ISR8_genomic	0	0	0
GCF_900474955.1_41800_H01_genomic	0	0	0
GCF_900993885.1_19944_8_125_genomic	0	0	0
GCF_900986895.1_9262_5_73_genomic	1	0	1	0
GCF_000631405.1_Stre_pyog_ABC020051161_V1_genomic	0	0	0
GCF_900990225.1_8898_1_79_genomic	1	1	0	2
GCF_900986885.1_9262_5_72_genomic	0	0	0
GCF_900994085.1_19944_8_146_genomic	1	1	0	0
GCF_900983445.1_19944_6_137_genomic	0	0	0
GCF_900994325.1_19944_8_166_genomic	0	0	0
GCF_900983915.1_19944_7_107_genomic	0	0	0
GCF_900991245.1_7368_6_67_genomic	1	1	0	0
GCF_900989445.1_8849_2_75_genomic	3	3	0	2
GCF_900994995.1_19944_8_61_genomic	0	0	0
GCF_900983685.1_19944_6_163_genomic	1	1	0	0
GCF_900990915.1_5817_5_5_genomic	0	0	0
GCF_900994315.1_19944_8_167_genomic	1	1	0	0
GCF_900984935.1_19944_7_45_genomic	1	1	0	1
GCF_900993765.1_19944_8_115_genomic	0	0	0
GCF_001547835.1_ASM154783v1_genomic	0	0	0
GCF_900993615.1_19944_8_102_genomic	0	0	0
GCF_900983315.1_11826_4_77_genomic	0	0	0
GCF_000631945.1_Stre_pyog_ABC020047086_V1_genomic	1	1	0	0
GCF_000631185.1_Stre_pyog_ABC020043540_V1_genomic	0	0	0
GCF_900993525.1_19944_7_93_genomic	1	1	0	1
GCF_900984325.1_19944_7_148_genomic	0	0	0
GCF_900987105.1_9262_5_92_genomic	0	0	0
GCF_900989595.1_8898_1_14_genomic	1	1	0	1
GCF_900987015.1_9262_5_84_genomic	0	0	0
GCF_900987435.1_9262_7_30_genomic	0	0	0
GCF_900990475.1_8898_2_23_genomic	1	1	0	2
GCF_900986415.1_9262_5_28_genomic	0	0	0
GCF_900991185.1_7368_6_63_genomic	0	0	0
GCF_900986225.1_8898_3_95_genomic	1	1	0	2
GCF_900990405.1_8898_2_10_genomic	2	2	0	2
GCF_000629645.1_Stre_pyog_ABC020054973_V1_genomic	1	1	0	0
GCF_900988315.1_8113_7_3_genomic	0	0	0
GCF_000628865.1_Stre_pyog_ABC020051269_V1_genomic	0	0	0
GCF_900988925.1_8849_2_2_genomic	1	1	0	2
GCF_900994975.1_19944_8_64_genomic	0	0	0
GCF_900988635.1_8113_7_6_genomic	0	0	0
GCF_900986565.1_9262_5_41_genomic	1	1	0	0
GCF_900992935.1_8113_6_33_genomic	1	1	0	0
GCF_900988965.1_8849_2_25_genomic	1	1	0	2
GCF_900986325.1_9262_5_17_genomic	0	0	0
GCF_900993035.1_8113_6_42_genomic	0	0	0
GCF_900993055.1_8113_6_45_genomic	0	0	0
GCF_900988595.1_8113_7_55_genomic	0	0	0
GCF_900993835.1_19944_8_121_genomic	0	0	0
GCF_900987045.1_9262_5_87_genomic	0	0	0
GCF_900987475.1_9262_7_37_genomic	2	1	1	0
GCF_900994725.1_19944_8_42_genomic	1	1	0	0
GCF_900991045.1_6817_4_3_genomic	0	0	0
GCF_900474865.1_41906_D02_genomic	0	0	0
GCF_900983305.1_11826_4_78_genomic	0	0	0
GCF_900984675.1_19944_7_20_genomic	1	1	0	0
GCF_003814385.1_ASM381438v1_genomic	0	0	0
GCF_900989195.1_8849_2_48_genomic	1	0	1	0
GCF_900460005.1_42197_G01_genomic	1	1	0	0
GCF_900986035.1_8898_3_72_genomic	0	0	0
GCF_900986145.1_8898_3_87_genomic	1	1	0	2
GCF_900985755.1_8898_3_42_genomic	1	1	0	2
GCF_000630785.1_Stre_pyog_ABC020026799_V1_genomic	0	0	0
GCF_900983525.1_19944_6_146_genomic	1	1	0	1
GCF_900982705.1_11791_7_77_genomic	2	2	0	1
GCF_000629685.1_Stre_pyog_ABC020052543_V1_genomic	0	0	0
GCF_900992525.1_7622_7_61_genomic	0	0	0
GCF_900992785.1_8113_6_18_genomic	0	0	0
GCF_900988985.1_8849_2_26_genomic	2	2	0	2
GCF_000499265.1_SpyogGA19702v1.0_genomic	1	1	0	0
GCF_900991085.1_7368_6_51_genomic	0	0	0
GCF_900989085.1_8849_2_41_genomic	1	1	0	1
GCF_900994405.1_19944_8_174_genomic	0	0	0
GCF_000307535.1_ASM30753v1_genomic	0	0	0
GCF_900995295.1_19944_8_94_genomic	0	0	0
GCF_900984655.1_19944_7_18_genomic	1	1	0	0
GCF_900994945.1_19944_8_65_genomic	0	0	0
GCF_004122895.1_ASM412289v1_genomic	1	1	0	1
GCF_900992195.1_7368_8_66_genomic	0	0	0
GCF_900985975.1_8898_3_66_genomic	1	1	0	0
GCF_004154065.1_ASM415406v1_genomic	1	0	1	0
GCF_001369235.1_M18GASBO8_genomic	0	0	0
GCF_900983585.1_19944_6_151_genomic	1	1	0	1
GCF_900986825.1_9262_5_68_genomic	0	0	0
GCF_900986285.1_9262_5_16_genomic	0	0	0
GCF_900984775.1_19944_7_31_genomic	0	0	0
GCF_900993945.1_19944_8_131_genomic	0	0	0
GCF_900984615.1_19944_7_172_genomic	1	1	0	0
GCF_900983845.1_19944_7_100_genomic	1	1	0	0
GCF_900989115.1_8849_2_39_genomic	1	1	0	1
GCF_900982695.1_11791_7_73_genomic	1	1	0	2
GCF_900991255.1_7368_6_68_genomic	1	1	0	0
GCF_900987385.1_9262_7_24_genomic	0	0	0
GCF_900995605.1_5731_5_4_genomic	0	0	0
GCF_900991395.1_7368_6_81_genomic	0	0	0
GCF_900984335.1_19944_7_149_genomic	0	0	0
GCF_900990165.1_8898_1_70_genomic	2	2	0	1
GCF_900993065.1_8113_6_44_genomic	0	0	0
GCF_900984455.1_19944_7_16_genomic	0	0	0
GCF_900994525.1_19944_8_22_genomic	0	0	0
GCF_900995265.1_19944_8_92_genomic	1	1	0	0
GCF_900984965.1_19944_7_47_genomic	0	0	0
GCF_000628605.1_Stre_pyog_ABC020052877_V1_genomic	0	0	0
GCF_900990335.1_8898_1_90_genomic	2	2	0	2
GCF_900983255.1_11826_4_67_genomic	0	0	0
GCF_003591865.1_ASM359186v1_genomic	2	1	1	0
GCF_002872315.1_ASM287231v1_genomic	0	0	0
GCF_900991655.1_7368_7_20_genomic	1	1	0	0
GCF_900985345.1_19944_7_85_genomic	0	0	0
GCF_900989475.1_8849_2_78_genomic	2	2	0	2
GCF_900990635.1_8898_2_46_genomic	2	2	0	1
GCF_001369135.1_M18GASBO3_genomic	0	0	0
GCF_900475645.1_44927_B01_genomic	0	0	0
GCF_001369175.1_M18GASBO5_genomic	0	0	0
GCF_900987165.1_9262_5_95_genomic	0	0	0
GCF_000631165.1_Stre_pyog_ABC020052378_V1_genomic	0	0	0
GCF_900983655.1_19944_6_158_genomic	1	1	0	0
GCF_900985645.1_8898_3_31_genomic	0	0	0
GCF_004154025.1_ASM415402v1_genomic	1	0	1	0
GCF_900995585.1_5731_5_11_genomic	0	0	0
GCF_000011765.3_ASM1176v2_genomic	0	0	0
GCF_900988625.1_8113_7_59_genomic	1	0	1	0
GCF_900475475.1_44503_G02_genomic	0	0	0
GCF_900990725.1_8898_2_55_genomic	1	1	0	2
GCF_900991515.1_7368_6_96_genomic	0	0	0
GCF_900987295.1_9262_7_17_genomic	0	0	0
GCF_900984265.1_19944_7_142_genomic	2	1	1	2
GCF_000421785.1_ASM42178v1_genomic	0	0	0
GCF_900995275.1_19944_8_91_genomic	0	0	0
GCF_900985135.1_19944_7_62_genomic	2	2	0	1
GCF_900992425.1_7368_8_91_genomic	0	0	0
GCF_000628665.1_Stre_pyog_ABC020013256_V1_genomic	0	0	0
GCF_900992925.1_8113_6_31_genomic	0	0	0
GCF_900995475.1_5386_1_4_genomic	0	0	0
GCF_001638345.1_ASM163834v1_genomic	0	0	0
GCF_900983795.1_19944_6_175_genomic	2	2	0	1
GCF_900984515.1_19944_7_167_genomic	0	0	0
GCF_000631465.1_Stre_pyog_ABC020037542_V1_genomic	1	1	0	0
GCF_900995725.1_5731_6_3_genomic	0	0	0
GCF_900993605.1_19944_8_101_genomic	0	0	0
GCF_900990455.1_8898_2_21_genomic	2	2	0	1
GCF_900990805.1_8898_2_67_genomic	2	2	0	1
GCF_900984695.1_19944_7_23_genomic	0	0	0
GCF_900994605.1_19944_8_31_genomic	0	0	0
GCF_001638585.1_ASM163858v1_genomic	0	0	0
GCF_900995735.1_5731_6_6_genomic	0	0	0
GCF_900990055.1_8898_1_59_genomic	2	2	0	2
GCF_900985625.1_8898_3_3_genomic	1	1	0	2
GCF_900988765.1_8113_7_77_genomic	0	0	0
GCF_900992085.1_7368_8_58_genomic	0	0	0
GCF_003698205.1_ASM369820v1_genomic	0	0	0
GCF_900993435.1_8113_6_91_genomic	0	0	0
GCF_900982835.1_11791_7_86_genomic	2	2	0	1
GCF_001982765.1_ASM198276v1_genomic	0	0	0
GCF_900992625.1_7622_7_85_genomic	0	0	0
GCF_900995835.1_5731_7_12_genomic	0	0	0
GCF_001642165.1_ASM164216v1_genomic	0	0	0
GCF_900988815.1_8113_7_8_genomic	0	0	0
GCF_900983725.1_19944_6_166_genomic	0	0	0
GCF_900991115.1_7368_6_55_genomic	0	0	0
GCF_900474855.1_41825_E01_genomic	0	0	0
GCF_900990075.1_8898_1_63_genomic	1	1	0	2
GCF_900983465.1_19944_6_138_genomic	1	1	0	1
GCF_900992775.1_8113_6_15_genomic	1	1	0	0
GCF_900984355.1_19944_7_150_genomic	1	1	0	0
GCF_900986375.1_9262_5_24_genomic	1	1	0	0
GCF_900987055.1_9262_5_88_genomic	0	0	0
GCF_900985465.1_8898_2_79_genomic	1	1	0	1
GCF_900992415.1_7368_8_90_genomic	0	0	0
GCF_900988655.1_8113_7_60_genomic	0	0	0
GCF_900459805.1_43024_C01_genomic	0	0	0
GCF_001023495.1_ASM102349v1_genomic	1	0	1	0
GCF_000629965.1_Stre_pyog_ABC020016937_V1_genomic	1	1	0	0
GCF_900989335.1_8849_2_60_genomic	2	2	0	1
GCF_900983225.1_11826_4_72_genomic	1	1	0	0
GCF_003591635.1_ASM359163v1_genomic	2	1	1	0
GCF_900994745.1_19944_8_44_genomic	0	0	0
GCF_900990445.1_8898_2_19_genomic	1	1	0	2
GCF_900993455.1_8113_6_93_genomic	0	0	0
GCF_900990545.1_8898_2_34_genomic	1	1	0	1
GCF_900989495.1_8849_2_85_genomic	1	1	0	1
GCF_000631565.1_Stre_pyog_ABC020029706_V1_genomic	0	0	0
GCF_900994855.1_19944_8_54_genomic	1	1	0	0
GCF_900994775.1_19944_8_47_genomic	0	0	0
GCF_900990795.1_8898_2_7_genomic	0	0	0
GCF_900989415.1_8849_2_73_genomic	1	1	0	1
GCF_900990095.1_8898_1_61_genomic	3	3	0	2
GCF_900983995.1_19944_7_115_genomic	0	0	0
GCF_900992075.1_7368_8_56_genomic	0	0	0
GCF_900983355.1_11826_4_87_genomic	1	1	0	0
GCF_900106485.1_SP_ISR4_genomic	0	0	0
GCF_900993235.1_8113_6_61_genomic	0	0	0
GCF_900983885.1_19944_7_105_genomic	0	0	0
GCF_900475525.1_44738_D02_genomic	1	0	1	0
GCF_000631705.1_Stre_pyog_ABC020046559_V1_genomic	0	0	0
GCF_900995805.1_5731_7_11_genomic	0	0	0
GCF_900992865.1_8113_6_27_genomic	0	0	0
GCF_900984725.1_19944_7_24_genomic	0	0	0
GCF_900985965.1_8898_3_65_genomic	1	1	0	2
GCF_003171615.1_ASM317161v1_genomic	0	0	0
GCF_900990715.1_8898_2_56_genomic	2	2	0	1
GCF_900990905.1_5817_5_2_genomic	2	1	1	1
GCF_900983935.1_19944_7_112_genomic	0	0	0
GCF_000013525.1_ASM1352v1_genomic	1	1	0	1
GCF_000630305.1_Stre_pyog_ABC020054871_V1_genomic	1	1	0	0
GCF_900988165.1_8113_7_14_genomic	0	0	0
GCF_900991165.1_7368_6_60_genomic	0	0	0
GCF_900983825.1_19944_7_10_genomic	1	1	0	0
GCF_900994815.1_19944_8_51_genomic	0	0	0
GCF_000628345.1_Stre_pyog_ABC020005773_V1_genomic	0	0	0
GCF_900474845.1_41906_C02_genomic	0	0	0
GCF_900991415.1_7368_6_87_genomic	1	1	0	1
GCF_900993385.1_8113_6_87_genomic	0	0	0
GCF_900985015.1_19944_7_51_genomic	0	0	0
GCF_900994625.1_19944_8_32_genomic	1	1	0	0
GCF_900987135.1_9262_6_21_genomic	0	0	0
GCF_900986065.1_8898_3_75_genomic	2	2	0	1
GCF_900986465.1_9262_5_30_genomic	1	1	0	0
GCF_900993635.1_19944_8_104_genomic	0	0	0
GCF_000630005.1_Stre_pyog_ABC020015292_V1_genomic	0	0	0
GCF_000630405.1_Stre_pyog_ABC020049250_V1_genomic	0	0	0
GCF_900985225.1_19944_7_76_genomic	1	1	0	0
GCF_900459775.1_41851_C01_genomic	0	0	0
GCF_900982865.1_11791_7_88_genomic	2	2	0	1
GCF_900986435.1_9262_5_3_genomic	0	0	0
GCF_000631785.1_Stre_pyog_ABC020053060_V1_genomic	2	2	0	1
GCF_900987715.1_9262_7_58_genomic	1	1	0	0
GCF_900460085.1_41906_E02_genomic	1	1	0	1
GCF_900475705.1_44858_B01_genomic	0	0	0
GCF_900992145.1_7368_8_64_genomic	1	1	0	0
GCF_900993975.1_19944_8_134_genomic	0	0	0
GCF_900988485.1_8113_7_45_genomic	0	0	0
GCF_900985095.1_19944_7_60_genomic	0	0	0
GCF_000629805.1_Stre_pyog_ABC020047395_V1_genomic	0	0	0
GCF_900985005.1_19944_7_49_genomic	0	0	0
GCF_900995665.1_5731_5_8_genomic	0	0	0
GCF_900989635.1_8898_1_2_genomic	0	0	0
GCF_900987425.1_9262_7_28_genomic	1	1	0	0
GCF_900991855.1_7368_7_39_genomic	1	1	0	0
GCF_900994805.1_19944_8_5_genomic	1	1	0	0
GCF_900996015.1_5749_3_12_genomic	1	1	0	0
GCF_900991175.1_7368_6_59_genomic	0	0	0
GCF_900990515.1_8898_2_30_genomic	2	2	0	2
GCF_900993495.1_19944_7_91_genomic	0	0	0
GCF_900992315.1_7368_8_81_genomic	0	0	0
GCF_900989995.1_8898_1_53_genomic	2	2	0	1
GCF_900987095.1_9262_5_91_genomic	1	1	0	0
GCF_900983695.1_19944_6_162_genomic	0	0	0
GCF_900989775.1_8898_1_33_genomic	1	1	0	1
GCF_900987575.1_9262_7_46_genomic	1	1	0	0
GCF_900989265.1_8849_2_56_genomic	1	1	0	1
GCF_900983605.1_19944_6_150_genomic	0	0	0
GCF_000483645.1_SpyogGA41208v1.0_genomic	0	0	0
GCF_900983975.1_19944_7_113_genomic	0	0	0
GCF_900990775.1_8898_2_65_genomic	1	1	0	1
GCF_000630045.1_Stre_pyog_ABC020015277_V1_genomic	1	1	0	0
GCF_900989765.1_8898_1_32_genomic	1	1	0	1
GCF_900989565.1_8849_2_91_genomic	1	1	0	1
GCF_900994445.1_19944_8_176_genomic	0	0	0
GCF_900993115.1_8113_6_49_genomic	0	0	0
GCF_004154385.1_ASM415438v1_genomic	1	1	0	0
GCF_900985335.1_19944_7_86_genomic	0	0	0
GCF_000631505.1_Stre_pyog_ABC020033919_V1_genomic	1	1	0	0
GCF_003814365.1_ASM381436v1_genomic	0	0	0
GCF_000263315.1_SPNS88.2_genomic	0	0	0
GCF_900995525.1_19944_8_99_genomic	0	0	0
GCF_000628585.1_Stre_pyog_ABC020052553_V1_genomic	0	0	0
GCF_900994755.1_19944_8_45_genomic	1	1	0	1
GCF_900987925.1_9262_7_81_genomic	0	0	0
GCF_900984705.1_19944_7_2_genomic	2	2	0	1
GCF_900984215.1_19944_7_136_genomic	0	0	0
GCF_900990205.1_8898_1_76_genomic	1	1	0	2
GCF_900990285.1_8898_1_83_genomic	1	1	0	1
GCF_900985295.1_19944_7_81_genomic	0	0	0
GCF_900992345.1_7368_8_82_genomic	2	2	0	0
GCF_900986275.1_9262_5_12_genomic	2	2	0	0
GCF_000628725.1_Stre_pyog_ABC020021452_V1_genomic	0	0	0
GCF_900983645.1_19944_6_159_genomic	1	1	0	1
GCF_001267845.1_ASM126784v1_genomic	0	0	0
GCF_900985055.1_19944_7_54_genomic	2	2	0	1
GCF_900994985.1_19944_8_68_genomic	1	1	0	0
GCF_900987795.1_9262_7_68_genomic	0	0	0
GCF_000499145.1_SpyogGA03747v1.0_genomic	0	0	0
GCF_900993365.1_8113_6_82_genomic	0	0	0
GCF_900991975.1_7368_7_9_genomic	1	1	0	0
GCF_900985035.1_19944_7_52_genomic	0	0	0
GCF_900990255.1_8898_1_81_genomic	1	1	0	2
GCF_900992325.1_7368_8_80_genomic	1	1	0	0
GCF_900994585.1_19944_8_3_genomic	0	0	0
GCF_900988355.1_8113_7_31_genomic	1	1	0	0
GCF_900995055.1_19944_8_75_genomic	0	0	0
GCF_003640605.1_ASM364060v1_genomic	0	0	0
GCF_900986935.1_9262_5_77_genomic	0	0	0
GCF_900983735.1_19944_6_167_genomic	1	1	0	1
GCF_900986595.1_9262_5_46_genomic	1	1	0	0
GCF_900984945.1_19944_7_48_genomic	1	1	0	0
GCF_900983115.1_11822_8_6_genomic	1	1	0	1
GCF_900984195.1_19944_7_138_genomic	1	1	0	0
GCF_900986305.1_9262_5_15_genomic	0	0	0
GCF_900993905.1_19944_8_13_genomic	0	0	0
GCF_900986125.1_8898_3_84_genomic	0	0	0
GCF_900992795.1_8113_6_2_genomic	0	0	0
GCF_900992385.1_7368_8_86_genomic	0	0	0
GCF_900995285.1_19944_8_90_genomic	0	0	0
GCF_004124115.1_ASM412411v1_genomic	0	0	0
GCF_900475565.1_42912_A01_genomic	0	0	0
GCF_900995365.1_5364_8_6_genomic	1	1	0	1
GCF_900986925.1_9262_5_76_genomic	0	0	0
GCF_900991335.1_7368_6_72_genomic	1	1	0	0
GCF_900989005.1_8849_2_3_genomic	1	1	0	2
GCF_000630845.1_Stre_pyog_ABC020014925_V1_genomic	0	0	0
GCF_900995095.1_19944_8_77_genomic	0	0	0
GCF_900459995.1_51184_D01_genomic	1	1	0	0
GCF_000290575.1_ASM29057v1_genomic	0	0	0
GCF_900995425.1_5364_8_9_genomic	1	1	0	0
GCF_900984845.1_19944_7_35_genomic	1	1	0	1
GCF_900982735.1_11791_7_74_genomic	1	1	0	1
GCF_900989715.1_8898_1_28_genomic	1	1	0	1
GCF_900993795.1_19944_8_118_genomic	0	0	0
GCF_900989625.1_8898_1_19_genomic	1	1	0	2
GCF_000630745.1_Stre_pyog_ABC020029793_V1_genomic	0	0	0
GCF_000758075.1_ASM75807v1_genomic	1	1	0	0
GCF_900990735.1_8898_2_59_genomic	2	2	0	1
GCF_900986855.1_9262_5_7_genomic	1	1	0	0
GCF_900990965.1_5817_5_9_genomic	0	0	0
GCF_900995565.1_5386_1_9_genomic	1	1	0	0
GCF_001678885.1_ASM167888v1_genomic	1	0	1	0
GCF_900994225.1_19944_8_158_genomic	0	0	0
GCF_900995495.1_5386_1_10_genomic	1	1	0	0
GCF_900987745.1_9262_7_63_genomic	0	0	0
GCF_000685485.1_SP1_contigs.fa_genomic	0	0	0
GCF_900987345.1_9262_7_22_genomic	1	1	0	0
GCF_900991685.1_7368_7_22_genomic	2	1	1	0
GCF_000390225.1_GAS1.0_genomic	0	0	0
GCF_900993535.1_19944_7_96_genomic	0	0	0
GCF_001937265.1_ASM193726v1_genomic	0	0	0
GCF_900990425.1_8898_2_13_genomic	1	1	0	1
GCF_000631245.1_Stre_pyog_ABC020056064_V1_genomic	0	0	0
GCF_900993465.1_8113_6_95_genomic	0	0	0
GCF_900988215.1_8113_7_19_genomic	0	0	0
GCF_900988885.1_8849_2_18_genomic	1	1	0	1
GCF_001638525.1_ASM163852v1_genomic	0	0	0
GCF_900992955.1_8113_6_34_genomic	1	1	0	0
GCF_900995745.1_5731_6_5_genomic	1	1	0	0
GCF_000685525.1_SP5_contigs_genomic	0	0	0
GCF_900994195.1_19944_8_155_genomic	0	0	0
GCF_900991735.1_7368_7_28_genomic	0	0	0
GCF_900990395.1_8898_1_96_genomic	0	0	0
GCF_000630225.1_Stre_pyog_ABC020004984_V1_genomic	0	0	0
GCF_900991955.1_7368_7_5_genomic	0	0	0
GCF_900989075.1_8849_2_38_genomic	1	0	0	0
GCF_900993785.1_19944_8_117_genomic	0	0	0
GCF_900459855.1_43024_A01_genomic	0	0	0
GCF_900993855.1_19944_8_122_genomic	1	1	0	0
GCF_900984285.1_19944_7_143_genomic	0	0	0
GCF_900996145.1_5749_5_2_genomic	1	1	0	1
GCF_900986535.1_9262_5_42_genomic	0	0	0
GCF_900106465.1_SP_ISR9_genomic	2	1	1	0
GCF_900991775.1_7368_7_3_genomic	0	0	0
GCF_003176945.1_ASM317694v1_genomic	1	1	0	0
GCF_900987605.1_9262_7_50_genomic	0	0	0
GCF_900984895.1_19944_7_4_genomic	3	3	0	1
GCF_900986135.1_8898_3_85_genomic	1	1	0	2
GCF_900989645.1_8898_1_20_genomic	1	1	0	1
GCF_900990155.1_8898_1_7_genomic	1	1	0	2
GCF_900982675.1_11791_7_71_genomic	1	1	0	2
GCF_900995025.1_19944_8_7_genomic	0	0	0
GCF_900475135.1_41906_H02_genomic	0	0	0
GCF_900995345.1_5364_8_7_genomic	0	0	0
GCF_900992455.1_7368_8_95_genomic	0	0	0
GCF_900995945.1_5749_2_2_genomic	1	1	0	0
GCF_900993685.1_19944_8_108_genomic	0	0	0
GCF_000007425.1_ASM742v1_genomic	0	0	0
GCF_900989605.1_8898_1_17_genomic	1	1	0	1
GCF_900989485.1_8849_2_8_genomic	2	2	0	2
GCF_900988135.1_8113_7_10_genomic	0	0	0
GCF_001638865.1_ASM163886v1_genomic	0	0	0
GCF_000275625.1_ASM27562v1_genomic	0	0	0
GCF_900995405.1_5386_1_5_genomic	1	1	0	1
GCF_004154045.1_ASM415404v1_genomic	1	1	0	0
GCF_900995935.1_5749_2_12_genomic	1	1	0	1
GCF_900984985.1_19944_7_46_genomic	0	0	0
GCF_900991095.1_7368_6_53_genomic	0	0	0
GCF_900992445.1_7368_8_93_genomic	0	0	0
GCF_900989865.1_8898_1_4_genomic	0	0	0
GCF_900106475.1_SP_ISR7_genomic	0	0	0
GCF_001638625.1_ASM163862v1_genomic	0	0	0
GCF_900994575.1_19944_8_29_genomic	0	0	0
GCF_900987415.1_9262_7_3_genomic	2	2	0	0
GCF_900986645.1_9262_5_49_genomic	1	1	0	0
GCF_900459725.1_44738_G01_genomic	0	0	0
GCF_900991905.1_7368_7_43_genomic	0	0	0
GCF_900986485.1_9262_5_34_genomic	0	0	0
GCF_900993015.1_8113_6_40_genomic	2	2	0	1
GCF_900993305.1_8113_6_76_genomic	0	0	0
GCF_900992715.1_8113_6_11_genomic	1	0	1	0
GCF_900990385.1_8898_1_95_genomic	1	1	0	1
GCF_900984365.1_19944_7_151_genomic	1	1	0	1
GCF_900474765.1_41800_G01_genomic	0	0	0
GCF_900989545.1_8849_2_92_genomic	1	1	0	1
GCF_900995505.1_5386_1_6_genomic	0	0	0
GCF_001620285.1_ASM162028v1_genomic	0	0	0
GCF_900983325.1_11826_4_79_genomic	1	0	1	0
GCF_000685565.1_SP3_contigs.fa_genomic	0	0	0
GCF_900988705.1_8113_7_67_genomic	0	0	0
GCF_900986155.1_8898_3_89_genomic	3	3	0	2
GCF_900989705.1_8898_1_25_genomic	1	1	0	2
GCF_001635895.1_ASM163589v1_genomic	0	0	0
GCF_900987875.1_9262_7_78_genomic	0	0	0
GCF_900986875.1_9262_5_71_genomic	0	0	0
GCF_900996075.1_5749_3_3_genomic	2	1	1	0
GCF_900459745.1_41800_D02_genomic	0	0	0
GCF_900982855.1_11791_7_85_genomic	2	2	0	1
GCF_900992725.1_8113_6_13_genomic	1	1	0	0
GCF_900989365.1_8849_2_64_genomic	1	1	0	1
GCF_900988145.1_8113_7_11_genomic	0	0	0
GCF_900983765.1_19944_6_169_genomic	1	1	0	1
GCF_900993695.1_19944_8_109_genomic	0	0	0
GCF_900994275.1_19944_8_163_genomic	0	0	0
GCF_000628005.1_Stre_pyog_ABC020052211_V1_genomic	0	0	0
GCF_900987585.1_9262_7_47_genomic	0	0	0
GCF_900984585.1_19944_7_171_genomic	1	1	0	0
GCF_900990435.1_8898_2_2_genomic	1	1	0	0
GCF_900990175.1_8898_1_71_genomic	0	0	0
GCF_900985525.1_8898_3_21_genomic	2	2	0	2
GCF_900989455.1_8849_2_77_genomic	2	2	0	2
GCF_000767505.1_ASM76750v1_genomic	1	1	0	1
GCF_900984955.1_19944_7_5_genomic	1	1	0	0
GCF_900992985.1_8113_6_37_genomic	0	0	0
GCF_001638265.1_ASM163826v1_genomic	0	0	0
GCF_900985595.1_8898_3_26_genomic	1	1	0	2
GCF_900996105.1_5749_3_7_genomic	1	1	0	0
GCF_900996125.1_5749_3_9_genomic	1	1	0	0
GCF_900994865.1_19944_8_58_genomic	0	0	0
GCF_900988345.1_8113_7_30_genomic	0	0	0
GCF_900986345.1_9262_5_19_genomic	2	2	0	0
GCF_900993515.1_19944_7_92_genomic	0	0	0
GCF_900988115.1_9475_2_58_genomic	0	0	0
GCF_900985605.1_8898_3_24_genomic	0	0	0
GCF_900990845.1_5749_5_8_genomic	2	1	1	1
GCF_900990745.1_8898_2_60_genomic	2	2	0	2
GCF_900990865.1_5817_5_10_genomic	0	0	0
GCF_900992905.1_8113_6_30_genomic	0	0	0
GCF_900995975.1_5749_3_2_genomic	1	0	1	0
GCF_900985885.1_8898_3_57_genomic	1	1	0	1
GCF_000758085.1_ASM75808v1_genomic	2	1	1	1
GCF_900619625.1_PS006_genomic	1	0	1	0
GCF_900985275.1_19944_7_8_genomic	1	1	0	1
GCF_900995395.1_5364_8_2_genomic	1	1	0	0
GCF_900988585.1_8113_7_56_genomic	1	1	0	0
GCF_900106495.1_SP_ISR2_genomic	0	0	0
GCF_900992505.1_7622_7_50_genomic	0	0	0
GCF_900984245.1_19944_7_140_genomic	0	0	0
GCF_900986215.1_8898_3_94_genomic	2	2	0	2
GCF_000628805.1_Stre_pyog_ABC020046986_V1_genomic	0	0	0
GCF_000628845.1_Stre_pyog_ABC020050193_V1_genomic	0	0	0
GCF_900474795.1_41767_B01_genomic	0	0	0
GCF_900986755.1_9262_5_61_genomic	0	0	0
GCF_900986255.1_9262_5_11_genomic	2	2	0	0
GCF_900983805.1_19944_6_174_genomic	1	1	0	1
GCF_000772245.1_ASM77224v1_genomic	0	0	0
GCF_900987185.1_9262_6_31_genomic	1	1	0	0
GCF_900983275.1_11826_4_74_genomic	1	1	0	0
GCF_000483585.1_SpyogGA41394v1.0_genomic	0	0	0
GCF_900995515.1_19944_8_97_genomic	0	0	0
GCF_900996055.1_5749_2_9_genomic	0	0	0
GCF_900995655.1_5731_5_9_genomic	2	2	0	0
GCF_900984815.1_19944_7_32_genomic	3	3	0	1
GCF_900986975.1_9262_5_80_genomic	0	0	0
GCF_000630125.1_Stre_pyog_ABC020009156_V1_genomic	1	1	0	0
GCF_900990565.1_8898_2_36_genomic	1	1	0	0
GCF_900985735.1_8898_3_4_genomic	1	1	0	1
GCF_900994215.1_19944_8_157_genomic	0	0	0
GCF_900988295.1_8113_7_27_genomic	0	0	0
GCF_900984565.1_19944_7_17_genomic	0	0	0
GCF_900995185.1_19944_8_86_genomic	1	1	0	0
GCF_900987975.1_9262_7_86_genomic	0	0	0
GCF_900988875.1_8849_2_17_genomic	1	1	0	2
GCF_900993405.1_8113_6_89_genomic	0	0	0
GCF_000628745.1_Stre_pyog_ABC020041397_V1_genomic	0	0	0
GCF_900985085.1_19944_7_6_genomic	0	0	0
GCF_000630465.1_Stre_pyog_ABC020047993_V1_genomic	0	0	0
GCF_900991435.1_7368_6_86_genomic	0	0	0
GCF_900985585.1_8898_3_25_genomic	1	1	0	0
GCF_900983395.1_11826_4_85_genomic	0	0	0
GCF_900995575.1_5731_5_1_genomic	1	1	0	0
GCF_900995635.1_5731_5_6_genomic	2	2	0	0
GCF_900986355.1_9262_5_2_genomic	0	0	0
GCF_900474915.1_41851_G01_genomic	0	0	0
GCF_900984165.1_19944_7_131_genomic	1	1	0	0
GCF_900989615.1_8898_1_18_genomic	0	0	0
GCF_004010875.1_ASM401087v1_genomic	1	0	1	0
GCF_900993245.1_8113_6_63_genomic	1	1	0	0
GCF_900989375.1_8849_2_67_genomic	1	1	0	1
GCF_001547715.1_ASM154771v1_genomic	0	0	0
GCF_000628825.1_Stre_pyog_ABC020047328_V1_genomic	0	0	0
GCF_900992485.1_7622_6_32_genomic	0	0	0
GCF_900987395.1_9262_7_26_genomic	0	0	0
GCF_000630365.1_Stre_pyog_ABC020052203_V1_genomic	1	1	0	0
GCF_900995245.1_19944_8_9_genomic	0	0	0
GCF_900995325.1_5364_8_4_genomic	1	1	0	0
GCF_000499165.1_SpyogGA16797v1.0_genomic	0	0	0
GCF_900988305.1_8113_7_29_genomic	1	1	0	0
GCF_900986445.1_9262_5_31_genomic	0	0	0
GCF_900983025.1_11822_8_17_genomic	2	2	0	2
GCF_900636425.1_41800_F02_genomic	0	0	0
GCF_900986235.1_8898_3_96_genomic	2	2	0	2
GCF_900986845.1_9262_5_69_genomic	1	1	0	0
GCF_900474815.1_41800_F01_genomic	0	0	0
GCF_000009385.1_ASM938v1_genomic	0	0	0
GCF_900990685.1_8898_2_52_genomic	1	1	0	1
GCF_900996085.1_5749_3_4_genomic	3	3	0	0
GCF_001638645.1_ASM163864v1_genomic	1	1	0	0
GCF_000630025.1_Stre_pyog_ABC020015285_V1_genomic	1	1	0	0
GCF_900988235.1_8113_7_2_genomic	0	0	0
GCF_900991445.1_7368_6_85_genomic	0	0	0
GCF_900460015.1_42057_E01_genomic	0	0	0
GCF_900994015.1_19944_8_140_genomic	1	1	0	0
GCF_900987335.1_9262_7_21_genomic	0	0	0
GCF_900994765.1_19944_8_46_genomic	0	0	0
GCF_000631685.1_Stre_pyog_ABC020046534_V1_genomic	1	1	0	0
GCF_900989055.1_8849_2_36_genomic	3	3	0	1
GCF_900995535.1_5731_5_10_genomic	2	2	0	0
GCF_900987245.1_9262_7_1_genomic	0	0	0
GCF_900990945.1_5817_5_7_genomic	1	1	0	0
GCF_004135875.1_ASM413587v1_genomic	0	0	0
GCF_900984115.1_19944_7_129_genomic	1	1	0	1
GCF_900989105.1_8849_2_40_genomic	1	1	0	0
GCF_900992005.1_7368_8_49_genomic	1	1	0	0
GCF_900983475.1_19944_6_140_genomic	0	0	0
GCF_000648715.1_Draft_SP8-LAU_Genome_genomic	1	1	0	1
GCF_001369295.1_M18GASBO1065_genomic	0	0	0
GCF_900995195.1_19944_8_87_genomic	0	0	0
GCF_900983895.1_19944_7_106_genomic	0	0	0
GCF_900983875.1_19944_7_104_genomic	0	0	0
GCF_900989655.1_8898_1_24_genomic	2	2	0	2
GCF_900995445.1_5386_1_2_genomic	0	0	0
GCF_900991765.1_7368_7_31_genomic	0	0	0
GCF_900475485.1_42969_E01_genomic	1	1	0	0
GCF_900992055.1_7368_8_54_genomic	1	1	0	0
GCF_900984145.1_19944_7_132_genomic	0	0	0
GCF_900992065.1_7368_8_55_genomic	1	1	0	0
GCF_001638335.1_ASM163833v1_genomic	1	1	0	1
GCF_900988175.1_8113_7_13_genomic	0	0	0
GCF_900989305.1_8849_2_6_genomic	1	1	0	2
GCF_900995305.1_19944_8_95_genomic	1	1	0	0
GCF_900460055.1_42206_B01_genomic	0	0	0
GCF_900994115.1_19944_8_148_genomic	0	0	0
GCF_003025365.1_ASM302536v1_genomic	0	0	0
GCF_900984395.1_19944_7_154_genomic	1	1	0	1
GCF_900988545.1_8113_7_50_genomic	1	1	0	1
GCF_900983105.1_11822_8_29_genomic	1	1	0	2
GCF_900990295.1_8898_1_85_genomic	1	1	0	1
GCF_900992255.1_7368_8_75_genomic	1	1	0	1
GCF_900986675.1_9262_5_53_genomic	0	0	0
GCF_900474965.1_41825_D01_genomic	0	0	0
GCF_002268475.1_ASM226847v1_genomic	0	0	0
GCF_000628305.1_Stre_pyog_ABC020061424_V1_genomic	0	0	0
GCF_900985705.1_8898_3_37_genomic	2	2	0	2
GCF_900984905.1_19944_7_41_genomic	3	2	1	1
GCF_900994515.1_19944_8_24_genomic	1	1	0	1
GCF_000628545.1_Stre_pyog_ABC020052218_V1_genomic	0	0	0
GCF_900993575.1_19944_7_99_genomic	1	1	0	0
GCF_900985045.1_19944_7_53_genomic	1	1	0	0
GCF_003591155.1_ASM359115v1_genomic	3	2	1	0
GCF_900986195.1_8898_3_93_genomic	1	1	0	1
GCF_900995555.1_5386_1_7_genomic	0	0	0
GCF_900986405.1_9262_5_26_genomic	1	1	0	0
GCF_900995925.1_5749_2_11_genomic	2	2	0	0
GCF_900994145.1_19944_8_149_genomic	1	1	0	0
GCF_004154105.1_ASM415410v1_genomic	1	0	1	0
GCF_900986605.1_9262_5_47_genomic	2	2	0	0
GCF_004154145.1_ASM415414v1_genomic	1	0	1	0
GCF_900985125.1_19944_7_66_genomic	1	1	0	0
GCF_900987325.1_9262_7_20_genomic	0	0	0
GCF_900988615.1_8113_7_58_genomic	0	0	0
GCF_900993585.1_19944_8_1_genomic	0	0	0
GCF_900989895.1_8898_1_44_genomic	0	0	0
GCF_900992605.1_7622_7_75_genomic	0	0	0
GCF_900991425.1_7368_6_88_genomic	1	1	0	0
GCF_900991915.1_7368_7_44_genomic	0	0	0
GCF_001267805.1_ASM126780v1_genomic	0	0	0
GCF_002355815.1_ASM235581v1_genomic	0	0	0
GCF_900985865.1_8898_3_54_genomic	1	0	1	0
GCF_900993325.1_8113_6_8_genomic	0	0	0
GCF_900985435.1_8898_2_76_genomic	0	0	0
GCF_900992815.1_8113_6_20_genomic	0	0	0
GCF_000631665.1_Stre_pyog_ABC020048262_V1_genomic	1	1	0	0
GCF_900987645.1_9262_7_52_genomic	0	0	0
GCF_900990625.1_8898_2_45_genomic	1	1	0	1
GCF_900984075.1_19944_7_123_genomic	1	1	0	1
GCF_900994535.1_19944_8_25_genomic	0	0	0
GCF_900987495.1_9262_7_38_genomic	0	0	0
GCF_900993215.1_8113_6_59_genomic	0	0	0
GCF_001638895.1_ASM163889v1_genomic	1	1	0	0
GCF_900989575.1_8849_2_94_genomic	1	1	0	1
GCF_900989515.1_8849_2_88_genomic	0	0	0
GCF_900995355.1_19944_8_98_genomic	0	0	0
GCF_900993135.1_8113_6_52_genomic	0	0	0
GCF_900987755.1_9262_7_66_genomic	0	0	0
GCF_900989215.1_8849_2_51_genomic	1	1	0	0
GCF_900993295.1_8113_6_74_genomic	0	0	0
GCF_900475615.1_44451_E01_genomic	0	0	0
GCF_900459935.1_42969_B01_genomic	0	0	0
GCF_900986865.1_9262_5_70_genomic	1	1	0	0
GCF_900989385.1_8849_2_66_genomic	3	3	0	2
GCF_900990235.1_8898_1_8_genomic	2	2	0	1
GCF_900994345.1_19944_8_17_genomic	0	0	0
GCF_900983755.1_19944_6_171_genomic	0	0	0
GCF_004154165.1_ASM415416v1_genomic	1	0	1	0
GCF_900988325.1_8113_7_26_genomic	0	0	0
GCF_900983185.1_11826_4_65_genomic	0	0	0
GCF_900991805.1_7368_7_33_genomic	1	1	0	0
GCF_900995845.1_5731_7_4_genomic	0	0	0
GCF_900987085.1_9262_5_9_genomic	2	2	0	0
GCF_900992845.1_8113_6_23_genomic	0	0	0
GCF_900992135.1_7368_8_62_genomic	0	0	0
GCF_900990045.1_8898_1_6_genomic	1	1	0	1
GCF_900987455.1_9262_7_33_genomic	1	1	0	0
GCF_000629845.1_Stre_pyog_ABC020044010_V1_genomic	0	0	0
GCF_000630965.1_Stre_pyog_ABC020057192_V1_genomic	0	0	0
GCF_900995955.1_5749_2_3_genomic	1	1	0	0
GCF_900986455.1_9262_5_32_genomic	1	1	0	0
GCF_900988605.1_8113_7_57_genomic	0	0	0
GCF_900993715.1_19944_8_110_genomic	1	1	0	0
GCF_900990955.1_5817_5_8_genomic	2	2	0	0
GCF_900991795.1_7368_7_34_genomic	0	0	0
GCF_004010855.1_ASM401085v1_genomic	1	0	1	0
GCF_900475455.1_44451_G01_genomic	0	0	0
GCF_900983815.1_19944_6_173_genomic	2	2	0	1
GCF_900987215.1_9262_6_71_genomic	0	0	0
GCF_004154005.1_ASM415400v1_genomic	1	0	1	0
GCF_900984235.1_19944_7_139_genomic	0	0	0
GCF_900993335.1_8113_6_80_genomic	0	0	0
GCF_900986685.1_9262_5_54_genomic	0	0	0
GCF_900990585.1_8898_2_38_genomic	2	2	0	1
GCF_900984415.1_19944_7_155_genomic	0	0	0
GCF_004193935.1_ASM419393v1_genomic	0	0	0
GCF_900990785.1_8898_2_66_genomic	1	1	0	1
GCF_900987035.1_9262_5_86_genomic	0	0	0
GCF_900987315.1_9262_7_16_genomic	0	0	0
GCF_000483525.1_SpyogGA19700v1.0_genomic	0	0	0
GCF_000631145.1_Stre_pyog_ABC020057168_V1_genomic	0	0	0
GCF_900990065.1_8898_1_60_genomic	0	0	0
GCF_900984625.1_19944_7_174_genomic	0	0	0
GCF_900991885.1_7368_7_41_genomic	1	1	0	0
GCF_002014815.1_ASM201481v1_genomic	0	0	0
GCF_900985115.1_19944_7_67_genomic	2	2	0	0
GCF_900996135.1_5749_5_10_genomic	0	0	0
GCF_900991205.1_7368_6_62_genomic	0	0	0
GCF_900985265.1_19944_7_78_genomic	2	1	1	1
GCF_900990085.1_8898_1_62_genomic	1	1	0	1
GCF_900983075.1_11822_8_26_genomic	1	1	0	1
GCF_900986995.1_9262_5_81_genomic	2	2	0	0
GCF_000011665.1_ASM1166v1_genomic	0	0	0
GCF_900994895.1_19944_8_60_genomic	1	1	0	0
GCF_001369115.1_M18GASBO2_genomic	0	0	0
GCF_900995865.1_5731_7_5_genomic	2	2	0	0
GCF_900986785.1_9262_5_62_genomic	1	1	0	0
GCF_900994695.1_19944_8_37_genomic	1	1	0	0
GCF_900995225.1_19944_8_89_genomic	0	0	0
GCF_900983965.1_19944_7_116_genomic	0	0	0
GCF_900988845.1_8113_7_9_genomic	0	0	0
GCF_900989975.1_8898_1_52_genomic	1	1	0	2
GCF_900989405.1_8849_2_71_genomic	1	1	0	1
GCF_900989245.1_8849_2_54_genomic	1	1	0	1
GCF_900991155.1_7368_6_58_genomic	0	0	0
GCF_900985445.1_8898_2_77_genomic	1	1	0	0
GCF_900996065.1_5749_3_5_genomic	1	1	0	0
GCF_900987365.1_9262_7_23_genomic	0	0	0
GCF_900987285.1_9262_7_15_genomic	2	2	0	0
GCF_000630765.1_Stre_pyog_ABC020029711_V1_genomic	0	0	0
GCF_900989205.1_8849_2_47_genomic	2	2	0	1
GCF_900983235.1_11826_4_71_genomic	0	0	0
GCF_900992045.1_7368_8_53_genomic	0	0	0
GCF_000628065.1_Stre_pyog_ABC020049545_V1_genomic	0	0	0
GCF_900988825.1_8113_7_80_genomic	0	0	0
GCF_900987065.1_9262_5_89_genomic	0	0	0
GCF_000630525.1_Stre_pyog_ABC020044193_V1_genomic	0	0	0
GCF_900984155.1_19944_7_134_genomic	2	1	1	2
GCF_900988475.1_8113_7_42_genomic	0	0	0
GCF_003177315.1_ASM317731v1_genomic	0	0	0
GCF_900987205.1_9262_6_51_genomic	0	0	0
GCF_900991015.1_6817_3_95_genomic	0	0	0
GCF_900990935.1_5817_5_6_genomic	0	0	0
GCF_900987515.1_9262_7_40_genomic	0	0	0
GCF_900988725.1_8113_7_70_genomic	1	1	0	0
GCF_900982655.1_11791_7_72_genomic	1	1	0	2
GCF_000629925.1_Stre_pyog_ABC020026946_V1_genomic	0	0	0
GCF_900994385.1_19944_8_173_genomic	0	0	0
GCF_900991935.1_7368_7_47_genomic	1	1	0	0
GCF_000628265.1_Stre_pyog_ABC020056068_V1_genomic	0	0	0
GCF_900985165.1_19944_7_70_genomic	1	1	0	0
GCF_900988515.1_8113_7_47_genomic	1	1	0	0
GCF_004154365.1_ASM415436v1_genomic	1	0	1	0
GCF_900087555.1_UK-M3.1_genomic	0	0	0
GCF_000629885.1_Stre_pyog_ABC020032183_V1_genomic	0	0	0
GCF_900985825.1_8898_3_52_genomic	1	1	0	2
GCF_900985285.1_19944_7_80_genomic	0	0	0
GCF_900992295.1_7368_8_77_genomic	1	1	0	1
GCF_002016575.1_ASM201657v1_genomic	0	0	0
GCF_900982975.1_11822_8_14_genomic	1	1	0	0
GCF_900989835.1_8898_1_39_genomic	1	1	0	1
GCF_000146715.1_ASM14671v1_genomic	1	1	0	0
GCF_900987355.1_9262_7_19_genomic	0	0	0
GCF_900983855.1_19944_7_101_genomic	0	0	0
GCF_900987815.1_9262_7_70_genomic	0	0	0
GCF_900991405.1_7368_6_83_genomic	1	1	0	0
GCF_900987305.1_9262_7_18_genomic	0	0	0
GCF_900991615.1_7368_7_16_genomic	1	1	0	0
GCF_900991225.1_7368_6_64_genomic	0	0	0
GCF_000630105.1_Stre_pyog_ABC020010041_V1_genomic	1	1	0	0
GCF_000631425.1_Stre_pyog_ABC020056020_V1_genomic	0	0	0
GCF_900993475.1_8113_6_94_genomic	0	0	0
GCF_900989945.1_8898_1_5_genomic	1	1	0	1
GCF_000250925.1_ASM25092v1_genomic	0	0	0
GCF_900991665.1_7368_7_23_genomic	0	0	0
GCF_900985235.1_19944_7_75_genomic	0	0	0
GCF_900987505.1_9262_7_39_genomic	0	0	0
GCF_900994955.1_19944_8_66_genomic	1	1	0	0
GCF_900992515.1_7622_7_52_genomic	0	0	0
GCF_900993865.1_19944_8_124_genomic	0	0	0
GCF_900990305.1_8898_1_89_genomic	1	1	0	1
GCF_900982925.1_11822_8_19_genomic	2	2	0	1
GCF_900995705.1_5731_6_2_genomic	2	2	0	0
GCF_900983095.1_11822_8_28_genomic	1	1	0	1
GCF_900994205.1_19944_8_156_genomic	0	0	0
GCF_900985185.1_19944_7_71_genomic	1	0	1	0
GCF_900991635.1_7368_7_18_genomic	1	1	0	0
GCF_004122745.1_ASM412274v1_genomic	0	0	0
GCF_900986245.1_9262_5_1_genomic	0	0	0
GCF_900989255.1_8849_2_55_genomic	1	1	0	0
GCF_001182065.1_Streptococcus_pyogenes_genomic	1	1	0	0
GCF_900991305.1_7368_6_77_genomic	0	0	0
GCF_900986055.1_8898_3_74_genomic	1	1	0	2
GCF_900992375.1_7368_8_89_genomic	0	0	0
GCF_004114635.1_ASM411463v1_genomic	0	0	0
GCF_001638545.1_ASM163854v1_genomic	0	0	0
GCF_000630905.1_Stre_pyog_ABC020013952_V1_genomic	1	1	0	0
GCF_900986525.1_9262_5_39_genomic	1	1	0	0
GCF_900996005.1_5749_2_6_genomic	0	0	0
GCF_900636485.1_42290_G02_genomic	0	0	0
GCF_900986075.1_8898_3_77_genomic	1	1	0	1
GCF_001014285.1_ASM101428v1_genomic	0	0	0
GCF_900992995.1_8113_6_4_genomic	0	0	0
GCF_900108785.1_PEI-B-P-20_genomic	0	0	0
GCF_900990465.1_8898_2_28_genomic	1	1	0	2
GCF_900992165.1_7368_8_65_genomic	0	0	0
GCF_900992265.1_7368_8_74_genomic	1	1	0	0
GCF_900989755.1_8898_1_31_genomic	2	2	0	2
GCF_900995545.1_5386_1_8_genomic	2	2	0	0
GCF_900991475.1_7368_6_92_genomic	1	1	0	0
GCF_900987595.1_9262_7_45_genomic	0	0	0
GCF_000648795.1_Draft_SP3-LAU_Genome_genomic	0	0	0
GCF_900985905.1_8898_3_58_genomic	2	2	0	2
GCF_900474835.1_41800_H02_genomic	1	1	0	1
GCF_900988895.1_8849_2_19_genomic	1	1	0	1
GCF_900983295.1_11826_4_76_genomic	0	0	0
GCF_900994135.1_19944_8_150_genomic	0	0	0
GCF_900990505.1_8898_2_3_genomic	0	0	0
GCF_900987895.1_9262_7_79_genomic	0	0	0
GCF_900461655.1_42969_F01_genomic	0	0	0
GCF_900990115.1_8898_1_67_genomic	1	1	0	1
GCF_000630085.1_Stre_pyog_ABC020013551_V1_genomic	0	0	0
GCF_000631805.1_Stre_pyog_ABC020040643_V1_genomic	1	1	0	0
GCF_900991875.1_7368_7_42_genomic	0	0	0
GCF_900989725.1_8898_1_30_genomic	1	1	0	1
GCF_900988745.1_8113_7_75_genomic	0	0	0
GCF_000631125.1_Stre_pyog_ABC020057449_V1_genomic	0	0	0
GCF_900994005.1_19944_8_138_genomic	0	0	0
GCF_900994795.1_19944_8_49_genomic	1	1	0	0
GCF_900989505.1_8849_2_86_genomic	1	1	0	0
GCF_000628325.1_Stre_pyog_ABC020005716_V1_genomic	0	0	0
GCF_900990015.1_8898_1_56_genomic	2	2	0	2
GCF_900983005.1_11822_8_18_genomic	2	2	0	0
GCF_900994845.1_19944_8_53_genomic	1	1	0	0
GCF_900995065.1_19944_8_73_genomic	0	0	0
GCF_900995765.1_5731_6_7_genomic	0	0	0
GCF_900989015.1_8849_2_32_genomic	2	2	0	2
GCF_900993345.1_8113_6_81_genomic	0	0	0
GCF_000013545.1_ASM1354v1_genomic	1	0	1	0
GCF_001638755.1_ASM163875v1_genomic	1	1	0	1
GCF_900993925.1_19944_8_129_genomic	1	1	0	0
GCF_000631525.1_Stre_pyog_ABC020032186_V1_genomic	1	1	0	0
GCF_900988435.1_8113_7_4_genomic	0	0	0
GCF_001638465.1_ASM163846v1_genomic	1	1	0	1
GCF_900992035.1_7368_8_52_genomic	0	0	0
GCF_900990035.1_8898_1_58_genomic	3	3	0	2
GCF_900991465.1_7368_6_90_genomic	0	0	0
GCF_900990595.1_8898_2_39_genomic	1	1	0	2
GCF_004154285.1_ASM415428v1_genomic	1	0	1	0
GCF_003176935.1_ASM317693v1_genomic	0	0	0
GCF_900474885.1_41851_E01_genomic	0	0	0
GCF_900984645.1_19944_7_177_genomic	0	0	0
GCF_900992975.1_8113_6_36_genomic	0	0	0
GCF_900987705.1_9262_7_57_genomic	0	0	0
GCF_000631305.1_Stre_pyog_ABC020052519_V1_genomic	0	0	0
GCF_900992275.1_7368_8_76_genomic	0	0	0
GCF_900995965.1_5749_2_5_genomic	0	0	0
GCF_001559175.2_ASM155917v2_genomic	0	0	0
GCF_004153965.1_ASM415396v1_genomic	0	0	0
GCF_900991315.1_7368_6_76_genomic	1	1	0	1
GCF_000631105.1_Stre_pyog_ABC020044203_V1_genomic	0	0	0
GCF_900993165.1_8113_6_58_genomic	1	1	0	0
GCF_900983835.1_19944_7_1_genomic	2	2	0	1
GCF_000630425.1_Stre_pyog_ABC020048543_V1_genomic	1	1	0	0
GCF_900991455.1_7368_6_89_genomic	0	0	0
GCF_900993965.1_19944_8_132_genomic	0	0	0
GCF_900990925.1_5817_5_4_genomic	1	1	0	0
GCF_000631005.1_Stre_pyog_ABC020047619_V1_genomic	0	0	0
GCF_900988025.1_9262_7_9_genomic	0	0	0
GCF_900990575.1_8898_2_37_genomic	2	2	0	2
GCF_000628025.1_Stre_pyog_ABC020047955_V1_genomic	0	0	0
GCF_000631285.1_Stre_pyog_ABC020053240_V1_genomic	0	0	0
GCF_900983195.1_11822_8_7_genomic	1	1	0	2
GCF_900985245.1_19944_7_77_genomic	0	0	0
GCF_900983205.1_11822_8_9_genomic	1	1	0	0
GCF_900995625.1_5731_5_3_genomic	0	0	0
GCF_000630505.1_Stre_pyog_ABC020046264_V1_genomic	0	0	0
GCF_900990495.1_8898_2_29_genomic	2	2	0	2
GCF_900985365.1_19944_7_84_genomic	0	0	0
GCF_900994665.1_19944_8_38_genomic	0	0	0
GCF_900988755.1_8113_7_72_genomic	0	0	0
GCF_900984575.1_19944_7_170_genomic	1	1	0	0
GCF_900984995.1_19944_7_43_genomic	1	1	0	0
GCF_900989935.1_8898_1_49_genomic	1	1	0	2
GCF_900991835.1_7368_7_37_genomic	0	0	0
GCF_900994505.1_19944_8_23_genomic	1	1	0	1
GCF_900990835.1_5749_5_9_genomic	2	2	0	0
GCF_900992015.1_7368_8_50_genomic	0	0	0
GCF_900990755.1_8898_2_61_genomic	1	1	0	1
GCF_002055535.1_NCTC8198_genomic	0	0	0
GCF_900991025.1_6817_4_22_genomic	0	0	0
GCF_900987955.1_9262_7_84_genomic	1	1	0	0
GCF_900990325.1_8898_1_9_genomic	1	1	0	2
GCF_900995145.1_19944_8_8_genomic	1	1	0	1
GCF_900988035.1_9262_7_92_genomic	0	0	0
GCF_900994305.1_19944_8_165_genomic	0	0	0
GCF_900988865.1_8849_2_10_genomic	0	0	0
GCF_900987775.1_9262_7_67_genomic	1	1	0	0
GCF_900985785.1_8898_3_45_genomic	1	1	0	2
GCF_900983615.1_19944_6_154_genomic	2	2	0	1
GCF_900995075.1_19944_8_76_genomic	0	0	0
GCF_900988775.1_8113_7_74_genomic	0	0	0
GCF_900459715.1_44626_D01_genomic	0	0	0
GCF_000630985.1_Stre_pyog_ABC020052497_V1_genomic	0	0	0
GCF_900990855.1_5817_5_1_genomic	1	1	0	0
GCF_900993005.1_8113_6_38_genomic	0	0	0
GCF_900990415.1_8898_2_15_genomic	1	1	0	1
GCF_900989845.1_8898_1_40_genomic	1	1	0	2
GCF_900475075.1_42290_F02_genomic	0	0	0
GCF_000685545.1_SP4_contigs.fa_genomic	0	0	0
GCF_900475465.1_42969_C01_genomic	0	0	0
GCF_900995595.1_5731_5_2_genomic	1	1	0	1
GCF_900984375.1_19944_7_152_genomic	0	0	0
GCF_900982955.1_11791_7_94_genomic	1	1	0	1
GCF_900992155.1_7368_8_63_genomic	0	0	0
GCF_900990215.1_8898_1_78_genomic	2	2	0	2
GCF_900991675.1_7368_7_21_genomic	1	1	0	1
GCF_001638275.1_ASM163827v1_genomic	1	1	0	0
GCF_001638885.1_ASM163888v1_genomic	0	0	0
GCF_001051095.1_ASM105109v1_genomic	0	0	0
GCF_002115465.1_ASM211546v1_genomic	1	1	0	1
GCF_900992595.1_7622_7_74_genomic	0	0	0
GCF_900992695.1_8113_6_1_genomic	1	1	0	0
GCF_900983955.1_19944_7_110_genomic	2	1	1	2
GCF_900995015.1_19944_8_67_genomic	0	0	0
GCF_900987155.1_9262_6_1_genomic	2	2	0	0
GCF_900994545.1_19944_8_26_genomic	1	1	0	0
GCF_900985215.1_19944_7_73_genomic	1	1	0	0
GCF_900988155.1_8113_7_12_genomic	0	0	0
GCF_002268555.1_ASM226855v1_genomic	1	1	0	0
GCF_000630205.1_Stre_pyog_ABC020005405_V1_genomic	1	1	0	0
GCF_000628165.1_Stre_pyog_ABC020057442_V1_genomic	0	0	0
GCF_004124135.1_ASM412413v1_genomic	0	0	0
GCF_900989315.1_8849_2_61_genomic	1	1	0	1
GCF_003597545.1_ASM359754v1_genomic	3	2	1	0
GCF_002236875.1_ASM223687v1_genomic	0	0	0
GCF_900995775.1_5731_6_9_genomic	0	0	0
GCF_004153945.1_ASM415394v1_genomic	1	0	1	0
GCF_900983155.1_11826_4_62_genomic	1	1	0	0
GCF_900994495.1_19944_8_21_genomic	0	0	0
GCF_900992225.1_7368_8_71_genomic	1	1	0	0
GCF_900995125.1_19944_8_79_genomic	1	1	0	0
GCF_900987375.1_9262_7_25_genomic	2	2	0	0
GCF_900989795.1_8898_1_37_genomic	1	1	0	1
GCF_900989585.1_8898_1_12_genomic	1	1	0	2
GCF_900988425.1_8113_7_38_genomic	1	1	0	0
GCF_900994055.1_19944_8_144_genomic	0	0	0
GCF_900995695.1_5731_6_11_genomic	2	2	0	0
GCF_900993845.1_19944_8_123_genomic	0	0	0
GCF_900989785.1_8898_1_34_genomic	1	1	0	2
GCF_900994565.1_19944_8_28_genomic	0	0	0
GCF_000631765.1_Stre_pyog_ABC020054184_V1_genomic	1	1	0	0
GCF_900985695.1_8898_3_36_genomic	1	1	0	0
GCF_900984295.1_19944_7_145_genomic	1	1	0	1
GCF_900995105.1_19944_8_72_genomic	1	1	0	0
GCF_900985725.1_8898_3_39_genomic	1	1	0	2
GCF_900992115.1_7368_8_60_genomic	0	0	0
GCF_900993125.1_8113_6_51_genomic	0	0	0
GCF_000629625.1_Stre_pyog_ABC020060793_V1_genomic	0	0	0
GCF_003171595.1_ASM317159v1_genomic	0	0	0
GCF_900475955.1_45889_E01_genomic	0	0	0
GCF_900985395.1_8898_2_71_genomic	1	1	0	1
GCF_900985105.1_19944_7_61_genomic	1	1	0	0
GCF_000011285.1_ASM1128v1_genomic	0	0	0
GCF_900991575.1_7368_7_13_genomic	0	0	0
GCF_000630145.1_Stre_pyog_ABC020007794_V1_genomic	1	1	0	0
GCF_900992835.1_8113_6_22_genomic	0	0	0
GCF_900987675.1_9262_7_55_genomic	0	0	0
GCF_900985545.1_8898_3_20_genomic	2	1	1	1
GCF_000685505.1_SP2_contigs.fa_genomic	0	0	0
GCF_900986765.1_9262_5_6_genomic	2	2	0	0
GCF_900992585.1_7622_7_72_genomic	0	0	0
GCF_002115485.1_ASM211548v1_genomic	2	2	0	1
GCF_900987555.1_9262_7_43_genomic	1	1	0	1
GCF_000631265.1_Stre_pyog_ABC020055897_V1_genomic	0	0	0
GCF_900988385.1_8113_7_35_genomic	0	0	0
GCF_000631545.1_Stre_pyog_ABC020033233_V1_genomic	1	1	0	0
GCF_900985955.1_8898_3_64_genomic	1	1	0	0
GCF_000454085.1_SpyogUTSW-2v1.0_genomic	1	0	1	0
GCF_900476015.1_50279_C02_genomic	0	0	0
GCF_900986815.1_9262_5_67_genomic	1	1	0	0
GCF_900990105.1_8898_1_66_genomic	1	1	0	1
GCF_900988715.1_8113_7_68_genomic	0	0	0
GCF_900994235.1_19944_8_159_genomic	1	1	0	0
GCF_900992335.1_7368_8_83_genomic	0	0	0
GCF_900986025.1_8898_3_70_genomic	1	1	0	2
GCF_000732345.1_ASM73234v1_genomic	1	1	0	1
GCF_900985485.1_8898_2_82_genomic	0	0	0
GCF_900985505.1_8898_2_83_genomic	1	1	0	0
GCF_900988935.1_8849_2_23_genomic	2	2	0	1
GCF_900995085.1_19944_8_74_genomic	1	1	0	0
GCF_900984135.1_19944_7_133_genomic	0	0	0
GCF_001638775.1_ASM163877v1_genomic	0	0	0
GCF_001019695.1_ASM101969v1_genomic	0	0	0
GCF_900989665.1_8898_1_21_genomic	1	1	0	1
GCF_900990605.1_8898_2_4_genomic	0	0	0
GCF_900987075.1_9262_5_90_genomic	0	0	0
GCF_000628225.1_Stre_pyog_ABC020052898_V1_genomic	0	0	0
GCF_000630705.1_Stre_pyog_ABC020031290_V1_genomic	0	0	0
GCF_900985075.1_19944_7_58_genomic	0	0	0
GCF_900988805.1_8113_7_79_genomic	0	0	0
GCF_000758125.1_ASM75812v1_genomic	0	0	0
GCF_900988565.1_8113_7_54_genomic	0	0	0
GCF_900985875.1_8898_3_56_genomic	2	2	0	2
GCF_900985375.1_19944_7_9_genomic	1	1	0	1
GCF_000631065.1_Stre_pyog_ABC020056891_V1_genomic	0	0	0
GCF_900993645.1_19944_8_103_genomic	0	0	0
GCF_900993775.1_19944_8_116_genomic	0	0	0
GCF_900989985.1_8898_1_54_genomic	0	0	0
GCF_900992245.1_7368_8_73_genomic	0	0	0
GCF_000629705.1_Stre_pyog_ABC020052291_V1_genomic	0	0	0
GCF_001369155.1_M18GASBO4_genomic	0	0	0
GCF_900995675.1_5731_5_7_genomic	1	1	0	0
GCF_900474645.1_41767_A01_genomic	0	0	0
GCF_900984525.1_19944_7_162_genomic	1	1	0	1
GCF_900995915.1_5749_2_10_genomic	0	0	0
GCF_000630685.1_Stre_pyog_ABC020032182_V1_genomic	0	0	0
GCF_000628625.1_Stre_pyog_ABC020056181_V1_genomic	0	0	0
GCF_900988695.1_8113_7_63_genomic	0	0	0
GCF_900988495.1_8113_7_46_genomic	1	0	1	0
GCF_900984635.1_19944_7_176_genomic	0	0	0
GCF_900992545.1_7622_7_67_genomic	0	0	0
GCF_001642145.1_ASM164214v1_genomic	0	0	0
GCF_900984035.1_19944_7_120_genomic	0	0	0
GCF_900984765.1_19944_7_29_genomic	0	0	0
GCF_900982985.1_11822_8_11_genomic	1	1	0	2
GCF_900994425.1_19944_8_178_genomic	0	0	0
GCF_900986045.1_8898_3_73_genomic	1	1	0	2
GCF_900985685.1_8898_3_35_genomic	1	1	0	0
GCF_900987405.1_9262_7_31_genomic	0	0	0
GCF_900983785.1_19944_6_172_genomic	1	1	0	0
GCF_900989535.1_8849_2_9_genomic	0	0	0
GCF_900989695.1_8898_1_26_genomic	1	1	0	1
GCF_900989325.1_8849_2_62_genomic	1	1	0	2
GCF_000628645.1_Stre_pyog_ABC020056883_V1_genomic	0	0	0
GCF_900993285.1_8113_6_71_genomic	0	0	0
GCF_900990005.1_8898_1_55_genomic	0	0	0
GCF_900990895.1_5817_5_3_genomic	1	1	0	0
GCF_000648855.1_Draft_SP6-LAU_Genome_genomic	0	0	0
GCF_900475865.1_46338_A02_genomic	0	0	0
GCF_900475785.1_46514_A03_genomic	0	0	0
GCF_000756485.1_ASM75648v1_genomic	1	1	0	0
GCF_900989735.1_8898_1_29_genomic	1	1	0	2
GCF_900988535.1_8113_7_5_genomic	0	0	0
GCF_900990695.1_8898_2_53_genomic	1	1	0	2
GCF_000993765.1_ASM99376v1_genomic	0	0	0
GCF_900985535.1_8898_3_19_genomic	1	1	0	0
GCF_900983495.1_19944_6_143_genomic	0	0	0
GCF_900992365.1_7368_8_87_genomic	0	0	0
GCF_900994875.1_19944_8_59_genomic	0	0	0
GCF_900995115.1_19944_8_78_genomic	0	0	0
GCF_900982775.1_11791_7_83_genomic	1	1	0	0
GCF_900994655.1_19944_8_36_genomic	0	0	0
GCF_900995615.1_5731_5_12_genomic	1	1	0	1
GCF_000628285.1_Stre_pyog_ABC020059502_V1_genomic	0	0	0
GCF_900983405.1_11826_4_89_genomic	0	0	0
GCF_900989355.1_8849_2_65_genomic	1	1	0	2
GCF_900983905.1_19944_7_108_genomic	0	0	0
GCF_900986395.1_9262_5_25_genomic	0	0	0
GCF_900989135.1_8849_2_43_genomic	1	1	0	1
GCF_900983415.1_11826_4_90_genomic	0	0	0
GCF_900985305.1_19944_7_82_genomic	0	0	0
GCF_900983015.1_11791_7_95_genomic	1	1	0	1
GCF_900995905.1_5731_7_8_genomic	0	0	0
GCF_900991595.1_7368_7_17_genomic	0	0	0
GCF_900984715.1_19944_7_22_genomic	1	1	0	1
GCF_900989425.1_8849_2_72_genomic	1	1	0	1
GCF_900988915.1_8849_2_21_genomic	2	2	0	1
GCF_001638405.1_ASM163840v1_genomic	0	0	0
GCF_001638745.1_ASM163874v1_genomic	2	2	0	1
GCF_900993355.1_8113_6_84_genomic	0	0	0
GCF_900986265.1_9262_5_10_genomic	2	2	0	0
GCF_900986185.1_8898_3_92_genomic	2	2	0	2
GCF_002236855.1_ASM223685v1_genomic	0	0	0
GCF_900993555.1_19944_7_98_genomic	1	1	0	1
GCF_900993745.1_19944_8_113_genomic	1	1	0	0
GCF_900989285.1_8849_2_57_genomic	1	1	0	1
GCF_000628125.1_Stre_pyog_ABC020052980_V1_genomic	0	0	0
GCF_900989435.1_8849_2_74_genomic	3	3	0	2
GCF_900636725.1_43908_B01_genomic	0	0	0
GCF_900984445.1_19944_7_159_genomic	0	0	0
GCF_900985385.1_8898_2_70_genomic	1	1	0	2
GCF_900988255.1_8113_7_21_genomic	0	0	0
GCF_900985455.1_8898_2_78_genomic	2	2	0	1
GCF_900985175.1_19944_7_7_genomic	1	1	0	1
GCF_900987865.1_9262_7_75_genomic	0	0	0
GCF_001638415.1_ASM163841v1_genomic	0	0	0
GCF_000631865.1_Stre_pyog_ABC020056894_V1_genomic	0	0	0
GCF_001020185.2_ASM102018v2_genomic	1	0	1	0
GCF_900988375.1_8113_7_33_genomic	0	0	0
GCF_900475495.1_44626_H01_genomic	1	0	1	1
GCF_900995645.1_5731_5_5_genomic	1	1	0	0
GCF_900984795.1_19944_7_3_genomic	2	2	0	1
GCF_900992205.1_7368_8_68_genomic	0	0	0
GCF_900983425.1_11826_4_91_genomic	0	0	0
GCF_900990345.1_8898_1_91_genomic	1	1	0	0
GCF_900986115.1_8898_3_82_genomic	1	1	0	2
GCF_900983455.1_19944_6_139_genomic	1	1	0	0
GCF_000629865.1_Stre_pyog_ABC020035427_V1_genomic	1	1	0	0
GCF_003812645.1_ASM381264v1_genomic	0	0	0
GCF_900994635.1_19944_8_34_genomic	0	0	0
GCF_900988455.1_8113_7_39_genomic	0	0	0
GCF_900991625.1_7368_7_19_genomic	0	0	0
GCF_900106405.1_SP_ISR11_genomic	3	2	1	1
GCF_900983035.1_11822_8_23_genomic	1	1	0	1
GCF_900995895.1_5731_7_9_genomic	0	0	0
GCF_900475175.1_42912_A02_genomic	0	0	0
GCF_900982785.1_11791_7_78_genomic	0	0	0
GCF_900982745.1_11791_7_75_genomic	2	2	0	1
GCF_900995035.1_19944_8_70_genomic	0	0	0
GCF_000631225.1_Stre_pyog_ABC020030063_V1_genomic	0	0	0
GCF_900474925.1_41885_G01_genomic	1	1	0	1
GCF_900996045.1_5749_2_8_genomic	1	1	0	0
GCF_900991865.1_7368_7_4_genomic	1	1	0	0
GCF_900608505.1_Chr_1_genomic	0	0	0
GCF_900990245.1_8898_1_80_genomic	1	1	0	1
GCF_004124015.1_ASM412401v1_genomic	1	1	0	2
GCF_900983175.1_11826_4_60_genomic	1	1	0	0
GCF_000628365.1_Stre_pyog_ABC020006345_V1_genomic	0	0	0
GCF_900983435.1_11826_4_92_genomic	1	1	0	0
GCF_900982995.1_11822_8_13_genomic	1	1	0	2
GCF_900983985.1_19944_7_114_genomic	1	1	0	0
GCF_900991195.1_7368_6_61_genomic	0	0	0
GCF_000630165.1_Stre_pyog_ABC020006309_V1_genomic	1	1	0	0
GCF_900986795.1_9262_5_64_genomic	2	2	0	0
GCF_900994735.1_19944_8_43_genomic	0	0	0
GCF_900994645.1_19944_8_35_genomic	0	0	0
GCF_000628385.1_Stre_pyog_ABC020006715_V1_genomic	0	0	0
GCF_900983575.1_19944_6_152_genomic	0	0	0
GCF_900990375.1_8898_1_94_genomic	2	2	0	2
GCF_900474455.1_42017_D01_genomic	0	0	0
GCF_900983375.1_11826_4_83_genomic	0	0	0
GCF_900984095.1_19944_7_125_genomic	0	0	0
GCF_900983365.1_11826_4_80_genomic	1	1	0	0
GCF_900995715.1_5731_6_12_genomic	0	0	0
GCF_900995205.1_19944_8_80_genomic	0	0	0
GCF_900992915.1_8113_6_3_genomic	0	0	0
GCF_000631845.1_Stre_pyog_ABC020060777_V1_genomic	0	0	0
GCF_900990315.1_8898_1_87_genomic	2	2	0	1
GCF_900987685.1_9262_7_6_genomic	1	1	0	0
GCF_001638805.1_ASM163880v1_genomic	0	0	0
GCF_900995165.1_19944_8_81_genomic	0	0	0
GCF_900991485.1_7368_6_91_genomic	0	0	0
GCF_900991385.1_7368_6_84_genomic	1	0	1	0
GCF_900992095.1_7368_8_57_genomic	0	0	0
GCF_900987445.1_9262_7_32_genomic	0	0	0
GCF_900986515.1_9262_5_37_genomic	1	1	0	0
GCF_900984835.1_19944_7_34_genomic	1	1	0	1
GCF_900990975.1_6753_5_30_genomic	0	0	0
GCF_900984605.1_19944_7_173_genomic	0	0	0
GCF_900994705.1_19944_8_39_genomic	0	0	0
GCF_000628465.1_Stre_pyog_ABC020032535_V1_genomic	0	0	0
GCF_000631345.1_Stre_pyog_ABC020048885_V1_genomic	0	0	0
GCF_900988945.1_8849_2_20_genomic	2	2	0	2
GCF_900990025.1_8898_1_57_genomic	2	2	0	1
GCF_900988415.1_8113_7_36_genomic	0	0	0
GCF_000630265.1_Stre_pyog_ABC020056885_V1_genomic	0	0	0
GCF_000230295.1_ASM23029v1_genomic	0	0	0
GCF_900995755.1_5731_6_8_genomic	0	0	0
GCF_900995985.1_5749_2_7_genomic	0	0	0
GCF_900991055.1_6817_4_36_genomic	1	1	0	0
GCF_900989025.1_8849_2_33_genomic	1	1	0	2
GCF_900992895.1_8113_6_29_genomic	0	0	0
GCF_001642135.1_ASM164213v1_genomic	1	1	0	1
GCF_900992745.1_8113_6_14_genomic	2	2	0	0
GCF_001640945.2_ASM164094v2_genomic	0	0	0
GCF_900231885.1_ASM90023188v1_genomic	0	0	0
GCF_900989905.1_8898_1_45_genomic	1	1	0	1
GCF_900993315.1_8113_6_78_genomic	0	0	0
GCF_900987885.1_9262_7_76_genomic	1	1	0	0
GCF_900985835.1_8898_3_51_genomic	1	1	0	2
GCF_900995465.1_5386_1_3_genomic	1	1	0	0
GCF_900996155.1_5749_5_3_genomic	0	0	0
GCF_000013485.1_ASM1348v1_genomic	0	0	0
GCF_900992735.1_8113_6_12_genomic	1	1	0	0
GCF_900994155.1_19944_8_15_genomic	0	0	0
GCF_900993675.1_19944_8_106_genomic	1	1	0	0
GCF_000631205.1_Stre_pyog_ABC020033020_V1_genomic	0	0	0
GCF_900993375.1_8113_6_85_genomic	0	0	0
GCF_900982845.1_11791_7_87_genomic	1	1	0	0
GCF_001638675.1_ASM163867v1_genomic	1	1	0	1
GCF_900986725.1_9262_5_59_genomic	0	0	0
GCF_900987915.1_9262_7_80_genomic	1	1	0	0
GCF_900993875.1_19944_8_126_genomic	0	0	0
GCF_001642125.1_ASM164212v1_genomic	0	0	0
GCF_900106415.1_SP_ISR10_genomic	0	0	0
GCF_900989345.1_8849_2_63_genomic	3	3	0	2
GCF_000628685.1_Stre_pyog_ABC020017280_V1_genomic	1	1	0	0
GCF_900994465.1_19944_8_18_genomic	0	0	0
GCF_000628045.1_Stre_pyog_ABC020048503_V1_genomic	0	0	0
GCF_900990535.1_8898_2_32_genomic	1	1	0	2
GCF_900996035.1_5749_3_1_genomic	0	0	0
GCF_900989875.1_8898_1_42_genomic	0	0	0
GCF_900984735.1_19944_7_25_genomic	0	0	0
GCF_900991215.1_7368_6_65_genomic	0	0	0
GCF_000629725.1_Stre_pyog_ABC020048541_V1_genomic	0	0	0
GCF_900987235.1_9262_6_91_genomic	0	0	0
GCF_900993105.1_8113_6_5_genomic	0	0	0
GCF_900990815.1_5749_5_5_genomic	1	1	0	0
GCF_900988275.1_8113_7_25_genomic	0	0	0
GCF_000631325.1_Stre_pyog_ABC020049540_V1_genomic	0	0	0
GCF_900994175.1_19944_8_153_genomic	0	0	0
GCF_001642205.1_ASM164220v1_genomic	0	0	0
GCF_900988665.1_8113_7_61_genomic	0	0	0
GCF_900990135.1_8898_1_68_genomic	1	1	0	0
GCF_900991785.1_7368_7_32_genomic	0	0	0
GCF_001076015.1_ASM107601v1_genomic	0	0	0
GCF_900992965.1_8113_6_35_genomic	0	0	0
GCF_900991945.1_7368_7_48_genomic	0	0	0
GCF_002083085.2_ASM208308v2_genomic	0	0	0
GCF_000743015.1_ASM74301v1_genomic	0	0	0
GCF_900994355.1_19944_8_168_genomic	0	0	0
GCF_900993485.1_8113_6_96_genomic	0	0	0
GCF_900987225.1_9262_6_81_genomic	0	0	0
GCF_900988785.1_8113_7_71_genomic	0	0	0
GCF_900986665.1_9262_5_52_genomic	0	0	0
GCF_900474895.1_42042_C02_genomic	0	0	0
GCF_002268575.1_ASM226857v1_genomic	0	0	0
GCF_900995815.1_5731_7_2_genomic	0	0	0
GCF_900985945.1_8898_3_63_genomic	1	0	1	0
GCF_000630325.1_Stre_pyog_ABC020052420_V1_genomic	0	0	0
GCF_900992945.1_8113_6_32_genomic	0	0	0
GCF_900992435.1_7368_8_92_genomic	2	2	0	1
GCF_900984255.1_19944_7_141_genomic	0	0	0
GCF_900983215.1_11826_4_64_genomic	0	0	0
GCF_900994185.1_19944_8_154_genomic	1	1	0	0
GCF_900989175.1_8849_2_50_genomic	1	1	0	1
GCF_900992025.1_7368_8_51_genomic	0	0	0
GCF_000628765.1_Stre_pyog_ABC020046589_V1_genomic	0	0	0
GCF_900983515.1_19944_6_147_genomic	2	2	0	2
GCF_001638485.1_ASM163848v1_genomic	0	0	0
GCF_000630725.1_Stre_pyog_ABC020030925_V1_genomic	0	0	0
GCF_900988835.1_8113_7_81_genomic	0	0	0
GCF_900986735.1_9262_5_57_genomic	1	1	0	0
GCF_900994255.1_19944_8_160_genomic	0	0	0
GCF_900995435.1_5386_1_12_genomic	0	0	0
GCF_900987635.1_9262_7_53_genomic	0	0	0
GCF_900985495.1_8898_3_12_genomic	1	1	0	2
GCF_000290595.1_ASM29059v1_genomic	0	0	0
GCF_002163545.1_ASM216354v1_genomic	0	0	0
GCF_900994475.1_19944_8_20_genomic	0	0	0
GCF_900984785.1_19944_7_28_genomic	3	3	0	0
GCF_900983705.1_19944_6_164_genomic	1	1	0	1
GCF_900993915.1_19944_8_128_genomic	0	0	0
GCF_900990885.1_5817_5_12_genomic	0	0	0
GCF_900988365.1_8113_7_32_genomic	0	0	0
GCF_900988445.1_8113_7_40_genomic	0	0	0
GCF_900459795.1_42969_D01_genomic	0	0	0
GCF_900988105.1_9475_2_68_genomic	0	0	0
GCF_900995385.1_5364_8_3_genomic	0	0	0
GCF_900994685.1_19944_8_4_genomic	1	1	0	1
GCF_900995885.1_5749_2_1_genomic	0	0	0
GCF_000630185.1_Stre_pyog_ABC020006298_V1_genomic	0	0	0
GCF_000628485.1_Stre_pyog_ABC020038545_V1_genomic	0	0	0
GCF_000629745.1_Stre_pyog_ABC020048184_V1_genomic	1	1	0	0
GCF_000630245.1_Stre_pyog_ABC020058759_V1_genomic	0	0	0
GCF_000628505.1_Stre_pyog_ABC020048606_V1_genomic	0	0	0
GCF_900989915.1_8898_1_46_genomic	1	1	0	1
GCF_900993665.1_19944_8_107_genomic	1	1	0	1
GCF_900991065.1_7368_6_50_genomic	2	1	1	1
GCF_900992535.1_7622_7_64_genomic	1	1	0	0
GCF_900987485.1_9262_7_35_genomic	0	0	0
GCF_900989805.1_8898_1_36_genomic	1	1	0	1
GCF_000629785.1_Stre_pyog_ABC020047925_V1_genomic	0	0	0
GCF_900991965.1_7368_7_6_genomic	2	2	0	0
GCF_900983385.1_11826_4_86_genomic	0	0	0
GCF_900990665.1_8898_2_51_genomic	1	1	0	2
GCF_900992805.1_8113_6_19_genomic	1	1	0	0
GCF_900986575.1_9262_5_43_genomic	0	0	0
GCF_900991295.1_7368_6_74_genomic	0	0	0
GCF_900994915.1_19944_8_57_genomic	0	0	0
GCF_900991755.1_7368_7_30_genomic	2	2	0	1
GCF_900619615.1_PS003_genomic	0	0	0
GCF_900988905.1_8849_2_24_genomic	1	1	0	1
GCF_900995685.1_5731_6_10_genomic	2	2	0	0
GCF_900984885.1_19944_7_39_genomic	0	0	0
GCF_900994075.1_19944_8_143_genomic	0	0	0
GCF_900991005.1_6817_3_70_genomic	0	0	0
GCF_900982815.1_11791_7_80_genomic	1	1	0	1
GCF_900995235.1_19944_8_88_genomic	0	0	0
GCF_900984805.1_19944_7_26_genomic	2	2	0	1
GCF_900986615.1_9262_5_5_genomic	0	0	0
GCF_001982785.1_ASM198278v1_genomic	0	0	0
GCF_004154205.1_ASM415420v1_genomic	1	0	1	0
GCF_900990985.1_6817_3_6_genomic	0	0	0
GCF_900986555.1_9262_5_4_genomic	0	0	0
GCF_001369095.1_M18GASBO1_genomic	0	0	0
GCF_900984925.1_19944_7_42_genomic	0	0	0
GCF_900987275.1_9262_7_14_genomic	0	0	0
GCF_000628565.1_Stre_pyog_ABC020052375_V1_genomic	0	0	0
GCF_900983135.1_11822_8_5_genomic	1	1	0	1
GCF_900993395.1_8113_6_88_genomic	0	0	0
GCF_900982935.1_11822_8_16_genomic	2	2	0	2
GCF_002115435.1_ASM211543v1_genomic	0	0	0
GCF_004154125.1_ASM415412v1_genomic	2	1	1	0
GCF_900983925.1_19944_7_109_genomic	0	0	0
GCF_900988505.1_8113_7_44_genomic	0	0	0
GCF_001638435.1_ASM163843v1_genomic	0	0	0
GCF_900989295.1_8849_2_58_genomic	2	2	0	2
GCF_900989815.1_8898_1_35_genomic	1	1	0	0
GCF_000629945.1_Stre_pyog_ABC020025676_V1_genomic	0	0	0
GCF_900991535.1_7368_7_1_genomic	0	0	0
GCF_900983245.1_11826_4_66_genomic	1	1	0	0
GCF_900988975.1_8849_2_29_genomic	1	1	0	2
GCF_900992575.1_7622_7_68_genomic	0	0	0
GCF_003171625.1_ASM317162v1_genomic	1	1	0	0
GCF_900475155.1_41975_A01_genomic	0	0	0
GCF_900984975.1_19944_7_44_genomic	1	1	0	1
GCF_000483605.1_SpyogGA40377v1.0_genomic	0	0	0
GCF_900996115.1_5749_3_8_genomic	0	0	0
GCF_900990875.1_5817_5_11_genomic	1	1	0	0
GCF_900993895.1_19944_8_127_genomic	0	0	0
GCF_900993825.1_19944_8_12_genomic	0	0	0
GCF_900987265.1_9262_7_13_genomic	0	0	0
GCF_900992175.1_7368_8_67_genomic	1	1	0	0
GCF_900984005.1_19944_7_117_genomic	0	0	0
GCF_900994785.1_19944_8_48_genomic	1	1	0	0
GCF_900984125.1_19944_7_128_genomic	0	0	0
GCF_000628885.1_Stre_pyog_ABC020052023_V1_genomic	0	0	0
GCF_900989145.1_8849_2_44_genomic	1	1	0	1
GCF_900459875.1_41885_F01_genomic	0	0	0
GCF_900986955.1_9262_5_79_genomic	0	0	0
GCF_900106455.1_SP_ISR6_genomic	1	1	0	1
GCF_900983865.1_19944_7_102_genomic	2	1	1	2
GCF_900983555.1_19944_6_149_genomic	1	1	0	1
GCF_900459815.1_43024_B01_genomic	0	0	0
GCF_900995455.1_5386_1_1_genomic	1	1	0	0
GCF_900983745.1_19944_6_168_genomic	0	0	0
GCF_900988245.1_8113_7_20_genomic	0	0	0
GCF_900986495.1_9262_5_35_genomic	1	1	0	0
GCF_900991285.1_7368_6_73_genomic	0	0	0
GCF_900991105.1_7368_6_52_genomic	0	0	0
GCF_900994835.1_19944_8_52_genomic	0	0	0
GCF_900991645.1_7368_7_2_genomic	0	0	0
GCF_900984435.1_19944_7_158_genomic	0	0	0
GCF_900986745.1_9262_5_60_genomic	1	1	0	0
GCF_900475005.1_41906_F02_genomic	0	0	0
GCF_000628205.1_Stre_pyog_ABC020048387_V1_genomic	0	0	0
GCF_900982905.1_11791_7_93_genomic	1	0	1	0
GCF_000630885.1_Stre_pyog_ABC020014529_V1_genomic	1	1	0	0
GCF_000631445.1_Stre_pyog_ABC020039031_V1_genomic	1	1	0	0
GCF_000631625.1_Stre_pyog_ABC020060220_V1_genomic	1	1	0	0
GCF_900988285.1_8113_7_24_genomic	0	0	0
GCF_900984665.1_19944_7_19_genomic	0	0	0
GCF_900992855.1_8113_6_24_genomic	1	1	0	0
GCF_900992465.1_7368_8_94_genomic	1	1	0	0
GCF_000628145.1_Stre_pyog_ABC020056765_V1_genomic	0	0	0
GCF_900459925.1_44503_H02_genomic	0	0	0
GCF_004154265.1_ASM415426v1_genomic	1	0	1	0
GCF_001642265.1_ASM164226v1_genomic	0	0	0
GCF_900984025.1_19944_7_12_genomic	1	1	0	1
GCF_900995415.1_5386_1_11_genomic	0	0	0
GCF_900990145.1_8898_1_69_genomic	1	1	0	2
GCF_900990275.1_8898_1_84_genomic	1	1	0	1
GCF_900982895.1_11791_7_92_genomic	1	1	0	1
GCF_900474745.1_41800_E02_genomic	0	0	0
GCF_900988225.1_8113_7_17_genomic	0	0	0
GCF_900991725.1_7368_7_27_genomic	2	2	0	0
GCF_000006785.2_ASM678v2_genomic	0	0	0
GCF_900987195.1_9262_6_61_genomic	0	0	0
GCF_900474945.1_42017_E01_genomic	0	0	0
GCF_900990825.1_5749_5_7_genomic	1	1	0	0
GCF_900994555.1_19944_8_27_genomic	0	0	0
GCF_000630865.1_Stre_pyog_ABC020014897_V1_genomic	0	0	0
GCF_000631485.1_Stre_pyog_ABC020035446_V1_genomic	0	0	0
GCF_900992645.1_7622_7_87_genomic	0	0	0
GCF_900991345.1_7368_6_78_genomic	1	1	0	0
GCF_900987125.1_9262_5_94_genomic	1	1	0	0
GCF_004154085.1_ASM415408v1_genomic	1	0	1	0
GCF_900989885.1_8898_1_43_genomic	0	0	0
GCF_900983535.1_19944_6_148_genomic	2	2	0	4
GCF_900991125.1_7368_6_54_genomic	1	0	1	0
GCF_900990995.1_6817_3_62_genomic	1	1	0	1
GCF_900459825.1_41800_C02_genomic	0	0	0
GCF_900985845.1_8898_3_53_genomic	1	1	0	0
GCF_900995375.1_5364_8_5_genomic	0	0	0
GCF_900983265.1_11826_4_73_genomic	0	0	0
GCF_900475085.1_42206_C01_genomic	0	0	0
GCF_900987565.1_9262_7_44_genomic	0	0	0
GCF_004154185.1_ASM415418v1_genomic	1	0	1	0
GCF_002844355.1_ASM284435v1_genomic	1	1	0	2
GCF_900985025.1_19944_7_50_genomic	1	1	0	0
GCF_900987175.1_9262_6_41_genomic	0	0	0
GCF_900994395.1_19944_8_175_genomic	0	0	0
GCF_900987525.1_9262_7_4_genomic	2	2	0	0
GCF_900991265.1_7368_6_70_genomic	0	0	0
GCF_900984385.1_19944_7_153_genomic	0	0	0
GCF_900987945.1_9262_7_83_genomic	2	2	0	0
GCF_900985555.1_8898_3_2_genomic	1	1	0	0
GCF_001635935.1_ASM163593v1_genomic	0	0	0
GCF_900992305.1_7368_8_79_genomic	0	0	0
GCF_900987025.1_9262_5_85_genomic	1	1	0	0
GCF_900989155.1_8849_2_45_genomic	1	0	1	0
GCF_900992685.1_7622_7_92_genomic	0	0	0
GCF_900983565.1_19944_6_145_genomic	0	0	0
GCF_001638325.1_ASM163832v1_genomic	0	0	0
GCF_900983345.1_11826_4_88_genomic	1	1	0	0
GCF_900990655.1_8898_2_48_genomic	1	1	0	2
GCF_900988405.1_8113_7_37_genomic	0	0	0
GCF_900984105.1_19944_7_13_genomic	1	1	0	0
GCF_900985355.1_19944_7_89_genomic	0	0	0
GCF_900984855.1_19944_7_36_genomic	0	0	0
GCF_900983285.1_11826_4_75_genomic	2	2	0	1
GCF_900982885.1_11791_7_90_genomic	1	1	0	2
GCF_900994925.1_19944_8_6_genomic	0	0	0
GCF_900993175.1_8113_6_55_genomic	1	1	0	0
GCF_000628445.1_Stre_pyog_ABC020032057_V1_genomic	0	0	0
GCF_900475165.1_42731_D01_genomic	0	0	0
GCF_002250335.1_ASM225033v1_genomic	0	0	0
GCF_900984185.1_19944_7_137_genomic	0	0	0
GCF_900991895.1_7368_7_40_genomic	0	0	0
GCF_000498895.2_SP1-LAU_genomic	0	0	0
GCF_900991365.1_7368_6_80_genomic	0	0	0
GCF_900991375.1_7368_6_82_genomic	1	1	0	0
GCF_900994455.1_19944_8_19_genomic	0	0	0
GCF_001369215.1_M18GASBO7_genomic	0	0	0
GCF_900987695.1_9262_7_59_genomic	0	0	0
GCF_900994265.1_19944_8_161_genomic	0	0	0
GCF_900985615.1_8898_3_29_genomic	1	1	0	1
GCF_900993195.1_8113_6_60_genomic	0	0	0
GCF_000630825.1_Stre_pyog_ABC020017526_V1_genomic	0	0	0
GCF_900992405.1_7368_8_85_genomic	0	0	0
GCF_900992655.1_7622_7_90_genomic	0	0	0
GCF_900986015.1_8898_3_71_genomic	3	3	0	2
GCF_900474995.1_41906_H01_genomic	0	0	0
GCF_900988265.1_8113_7_22_genomic	0	0	0
GCF_000772185.1_ASM77218v1_genomic	0	0	0
GCF_900987985.1_9262_7_87_genomic	0	0	0
GCF_900985765.1_8898_3_48_genomic	2	2	0	2
GCF_900994715.1_19944_8_41_genomic	0	0	0
GCF_900994615.1_19944_8_33_genomic	0	0	0
GCF_900988795.1_8113_7_78_genomic	0	0	0
GCF_900986835.1_9262_5_66_genomic	2	2	0	0
GCF_000631045.1_Stre_pyog_ABC020056898_V1_genomic	0	0	0
GCF_900475115.1_42197_A01_genomic	0	0	0
GCF_001642215.1_ASM164221v1_genomic	0	0	0
GCF_900991505.1_7368_6_93_genomic	0	0	0
GCF_900989165.1_8849_2_46_genomic	0	0	0
GCF_900982795.1_11791_7_82_genomic	1	1	0	1
GCF_900475875.1_47297_B01_genomic	1	1	0	2
GCF_900983065.1_11822_8_25_genomic	1	1	0	2
GCF_900993545.1_19944_7_94_genomic	1	0	1	0
GCF_900990765.1_8898_2_62_genomic	1	1	0	2
GCF_900460035.1_42650_G02_genomic	0	0	0
GCF_000629825.1_Stre_pyog_ABC020044412_V1_genomic	0	0	0
GCF_900460075.1_41906_G02_genomic	0	0	0
GCF_900988015.1_9262_7_91_genomic	0	0	0
GCF_900987535.1_9262_7_41_genomic	0	0	0
GCF_900995045.1_19944_8_71_genomic	1	1	0	0
GCF_900994595.1_19944_8_30_genomic	1	1	0	0
GCF_900995855.1_5731_7_6_genomic	1	1	0	0
GCF_900984745.1_19944_7_27_genomic	1	1	0	0
GCF_900985205.1_19944_7_74_genomic	1	1	0	1
GCF_900993425.1_8113_6_90_genomic	0	0	0
GCF_900985065.1_19944_7_59_genomic	1	1	0	1
GCF_900987825.1_9262_7_72_genomic	0	0	0
GCF_900993565.1_19944_7_97_genomic	1	1	0	1
GCF_900992825.1_8113_6_21_genomic	1	1	0	0
GCF_001642225.1_ASM164222v1_genomic	0	0	0
GCF_000648815.1_Draft_SP4-LAU_Genome_genomic	3	2	1	0
GCF_900991985.1_7368_7_8_genomic	1	1	0	0
GCF_000628245.1_Stre_pyog_ABC020053250_V1_genomic	0	0	0
GCF_001014305.1_ASM101430v1_genomic	0	0	0
GCF_900987785.1_9262_7_62_genomic	1	1	0	1
GCF_900989235.1_8849_2_53_genomic	2	2	0	1
GCF_000628405.1_Stre_pyog_ABC020014764_V1_genomic	0	0	0
GCF_900988525.1_8113_7_49_genomic	1	1	0	0
GCF_000630925.1_Stre_pyog_ABC020006103_V1_genomic	0	0	0
GCF_900475035.1_41965_F01_genomic	0	0	0
GCF_900984085.1_19944_7_126_genomic	2	1	1	2
GCF_000631085.1_Stre_pyog_ABC020056060_V1_genomic	0	0	0
GCF_900993025.1_8113_6_41_genomic	1	1	0	0
GCF_900990485.1_8898_2_24_genomic	2	2	0	2
GCF_900985745.1_8898_3_41_genomic	2	2	0	2
GCF_000631925.1_Stre_pyog_ABC020047506_V1_genomic	2	2	0	0
GCF_000648775.1_Draft_SP2-LAU_Genome_genomic	1	1	0	0
GCF_900990265.1_8898_1_82_genomic	1	1	0	1
GCF_900994335.1_19944_8_169_genomic	0	0	0
GCF_000468875.1_SpyogGA41046v1.0_genomic	0	0	0
GCF_900989185.1_8849_2_49_genomic	1	1	0	1
GCF_900993805.1_19944_8_120_genomic	0	0	0
GCF_900993415.1_8113_6_9_genomic	0	0	0
GCF_900985315.1_19944_7_88_genomic	0	0	0
GCF_900982765.1_11791_7_81_genomic	1	1	0	2
GCF_900987735.1_9262_7_61_genomic	0	0	0
GCF_000629905.1_Stre_pyog_ABC020031898_V1_genomic	1	1	0	0
GCF_001535565.1_ASM153556v1_genomic	1	1	0	0
GCF_000628785.1_Stre_pyog_ABC020046688_V1_genomic	0	0	0
GCF_900993155.1_8113_6_54_genomic	0	0	0
GCF_900985935.1_8898_3_62_genomic	1	1	0	1
GCF_000630545.1_Stre_pyog_ABC020044188_V1_genomic	0	0	0
GCF_900983545.1_19944_6_144_genomic	0	0	0
GCF_000648895.1_Draft_SP10-LAU_Genome_genomic	0	0	0
GCF_900986985.1_9262_5_83_genomic	1	1	0	0
GCF_900993095.1_8113_6_48_genomic	1	1	0	0
GCF_900993255.1_8113_6_64_genomic	0	0	0
GCF_004154305.1_ASM415430v1_genomic	1	0	1	0
GCF_900993265.1_8113_6_65_genomic	0	0	0
GCF_000628105.1_Stre_pyog_ABC020052313_V1_genomic	0	0	0
GCF_004153985.1_ASM415398v1_genomic	1	0	1	0
GCF_900983085.1_11822_8_27_genomic	1	1	0	2
GCF_900992565.1_7622_7_73_genomic	1	1	0	0
GCF_900986715.1_9262_5_58_genomic	1	1	0	0
GCF_900989925.1_8898_1_48_genomic	2	2	0	1
GCF_900985635.1_8898_3_30_genomic	1	1	0	1
GCF_900986625.1_9262_5_48_genomic	1	1	0	0
GCF_000628705.1_Stre_pyog_ABC020017774_V1_genomic	0	0	0
GCF_900992125.1_7368_8_61_genomic	1	1	0	0
GCF_900475925.1_46514_A01_genomic	0	0	0
GCF_900994825.1_19944_8_50_genomic	0	0	0
GCF_900993655.1_19944_8_100_genomic	0	0	0
GCF_900988575.1_8113_7_51_genomic	1	1	0	0
GCF_900986315.1_9262_5_18_genomic	2	2	0	0
GCF_000630805.1_Stre_pyog_ABC020026287_V1_genomic	0	0	0
GCF_900983505.1_19944_6_142_genomic	0	0	0
GCF_900985325.1_19944_7_83_genomic	0	0	0
GCF_004118175.1_ASM411817v1_genomic	0	0	0
GCF_900993085.1_8113_6_46_genomic	1	1	0	0
GCF_900984015.1_19944_7_118_genomic	2	1	1	2
GCF_001635975.1_ASM163597v1_genomic	0	0	0
GCF_002250425.1_ASM225042v1_genomic	0	0	0
GCF_900475985.1_47297_C01_genomic	0	0	0
GCF_900991745.1_7368_7_29_genomic	0	0	0
GCF_900990195.1_8898_1_74_genomic	2	2	0	1
GCF_900991135.1_7368_6_56_genomic	1	1	0	0
GCF_900994165.1_19944_8_152_genomic	0	0	0
GCF_900991995.1_7368_7_7_genomic	1	1	0	0
GCF_001019635.1_ASM101963v1_genomic	0	0	0
GCF_900995175.1_19944_8_84_genomic	0	0	0
GCF_900988125.1_8113_7_1_genomic	0	0	0
GCF_000349925.2_ASM34992v2_genomic	0	0	0
GCF_900993815.1_19944_8_119_genomic	1	1	0	0
GCF_900991275.1_7368_6_71_genomic	0	0	0
GCF_000628425.1_Stre_pyog_ABC020030020_V1_genomic	0	0	0
GCF_900985855.1_8898_3_55_genomic	1	1	0	1
GCF_000628525.1_Stre_pyog_ABC020050818_V1_genomic	0	0	0
GCF_900993705.1_19944_8_11_genomic	0	0	0
GCF_900984555.1_19944_7_169_genomic	0	0	0
GCF_900985565.1_8898_3_14_genomic	2	2	0	2
GCF_900994025.1_19944_8_14_genomic	0	0	0
GCF_900987655.1_9262_7_54_genomic	0	0	0
GCF_900984535.1_19944_7_166_genomic	0	0	0
GCF_900992875.1_8113_6_25_genomic	1	1	0	1
GCF_000630665.1_Stre_pyog_ABC020032523_V1_genomic	1	1	0	0
GCF_000454105.1_SpyogUTMEM-1v1.0_genomic	2	1	1	0
GCF_004154325.1_ASM415432v1_genomic	1	0	1	0
GCF_004154225.1_ASM415422v1_genomic	1	0	1	0
GCF_001638695.1_ASM163869v1_genomic	0	0	0
GCF_900986005.1_8898_3_68_genomic	1	1	0	0
GCF_000631385.1_Stre_pyog_ABC020057288_V1_genomic	0	0	0
GCF_900984505.1_19944_7_168_genomic	0	0	0
GCF_002238315.1_ASM223831v1_genomic	0	0	0
GCF_900992185.1_7368_8_69_genomic	0	0	0
GCF_900994905.1_19944_8_55_genomic	1	1	0	0
GCF_900995005.1_19944_8_69_genomic	0	0	0
GCF_001369195.1_M18GASBO6_genomic	0	0	0
GCF_900988195.1_8113_7_16_genomic	0	0	0
GCF_900982945.1_11822_8_15_genomic	1	1	0	2
GCF_900991545.1_7368_7_10_genomic	1	1	0	0
GCF_900983045.1_11822_8_21_genomic	2	2	0	2
GCF_900992495.1_7622_6_33_genomic	0	0	0
GCF_003171575.1_ASM317157v1_genomic	0	0	0
GCF_003594825.1_ASM359482v1_genomic	3	2	1	0
GCF_900988185.1_8113_7_15_genomic	0	0	0
GCF_900986695.1_9262_5_55_genomic	0	0	0
GCF_000630605.1_Stre_pyog_ABC020038558_V1_genomic	0	0	0
GCF_900991715.1_7368_7_26_genomic	0	0	0
GCF_000013505.1_ASM1350v1_genomic	0	0	0
GCF_900990675.1_8898_2_49_genomic	2	2	0	2
GCF_002268485.1_ASM226848v1_genomic	0	0	0
GCF_900991235.1_7368_6_66_genomic	0	0	0
GCF_900474975.1_41906_B02_genomic	0	0	0
GCF_900985895.1_8898_3_59_genomic	1	1	0	2
GCF_900989745.1_8898_1_27_genomic	2	2	0	1
GCF_900983665.1_19944_6_160_genomic	2	2	0	1
GCF_900986295.1_9262_5_13_genomic	0	0	0
GCF_900986165.1_8898_3_9_genomic	1	1	0	0
GCF_900984065.1_19944_7_124_genomic	0	0	0
GCF_900990645.1_8898_2_47_genomic	1	1	0	2
GCF_000631825.1_Stre_pyog_ABC020038544_V1_genomic	1	1	0	0
GCF_000630485.1_Stre_pyog_ABC020046470_V1_genomic	0	0	0
GCF_900995795.1_5731_7_1_genomic	0	0	0
GCF_900983335.1_11826_4_84_genomic	0	0	0
GCF_900994285.1_19944_8_164_genomic	1	1	0	0
GCF_900991925.1_7368_7_45_genomic	2	2	0	0
GCF_900984275.1_19944_7_144_genomic	3	3	0	1
GCF_900984225.1_19944_7_14_genomic	0	0	0
GCF_900987465.1_9262_7_34_genomic	0	0	0
GCF_000648835.2_Draft_SP5-LAU_Genome_genomic	0	0	0
GCF_900994885.1_19944_8_56_genomic	0	0	0
GCF_900994415.1_19944_8_172_genomic	1	1	0	1
GCF_900988005.1_9262_7_89_genomic	0	0	0
GCF_900991525.1_7368_6_95_genomic	0	0	0
GCF_900993995.1_19944_8_137_genomic	0	0	0
GCF_900986945.1_9262_5_78_genomic	1	1	0	0
GCF_900987545.1_9262_7_42_genomic	0	0	0
GCF_900987725.1_9262_7_60_genomic	0	0	0
GCF_900992475.1_7622_6_31_genomic	0	0	0
GCF_000631725.1_Stre_pyog_ABC020046158_V1_genomic	1	1	0	1
GCF_900991695.1_7368_7_24_genomic	2	1	1	0
GCF_002355175.1_ASM235517v1_genomic	0	0	0
GCF_900991555.1_7368_7_11_genomic	0	0	0
GCF_900983485.1_19944_6_141_genomic	2	2	0	1
GCF_900995255.1_19944_8_93_genomic	1	1	0	0
GCF_900993075.1_8113_6_47_genomic	0	0	0
GCF_900475105.1_41975_C01_genomic	1	1	0	0
GCF_900983165.1_11826_4_61_genomic	2	1	1	1
GCF_001019675.1_ASM101967v1_genomic	0	0	0
GCF_002872295.1_ASM287229v1_genomic	0	0	0
GCF_000422045.1_ASM42204v1_genomic	0	0	0
GCF_900986425.1_9262_5_29_genomic	0	0	0
GCF_900985915.1_8898_3_6_genomic	0	0	0
GCF_003609955.1_ASM360995v1_genomic	0	0	0
GCF_900982915.1_11791_7_91_genomic	2	2	0	1
GCF_900990185.1_8898_1_72_genomic	1	1	0	2
GCF_900986965.1_9262_5_8_genomic	0	0	0
GCF_001638655.1_ASM163865v1_genomic	1	1	0	1
GCF_900982965.1_11822_8_12_genomic	2	2	0	1
GCF_900989675.1_8898_1_23_genomic	1	1	0	0
GCF_004154405.1_ASM415440v1_genomic	1	0	1	0
GCF_900987145.1_9262_6_11_genomic	1	1	0	0
GCF_900986505.1_9262_5_36_genomic	1	1	0	0
GCF_900984875.1_19944_7_37_genomic	0	0	0
GCF_900984475.1_19944_7_161_genomic	0	0	0
GCF_900986095.1_8898_3_78_genomic	1	1	0	2
GCF_900991495.1_7368_6_94_genomic	1	1	0	1
GCF_900985195.1_19944_7_72_genomic	1	1	0	0
GCF_900475335.1_42912_D01_genomic	0	0	0
GCF_900991075.1_7368_6_49_genomic	1	1	0	0
GCF_900992235.1_7368_8_72_genomic	0	0	0
GCF_004124075.1_ASM412407v1_genomic	1	0	1	1
GCF_900983145.1_11826_4_63_genomic	0	0	0
GCF_900992705.1_8113_6_10_genomic	1	0	1	0
GCF_900985475.1_8898_2_8_genomic	0	0	0
GCF_900993735.1_19944_8_112_genomic	0	0	0
GCF_900985155.1_19944_7_69_genomic	1	1	0	0
GCF_900985795.1_8898_3_49_genomic	1	1	0	0
GCF_900982805.1_11791_7_84_genomic	2	2	0	2
GCF_900986775.1_9262_5_63_genomic	1	1	0	0
GCF_900995335.1_5364_8_1_genomic	0	0	0
GCF_900989065.1_8849_2_37_genomic	1	1	0	2
GCF_900985575.1_8898_3_23_genomic	1	1	0	2
GCF_900989225.1_8849_2_52_genomic	1	1	0	0
GCF_900995995.1_5749_3_11_genomic	0	0	0
GCF_003203475.1_ASM320347v1_genomic	0	0	0
GCF_001638725.1_ASM163872v1_genomic	1	1	0	1
GCF_900994295.1_19944_8_162_genomic	1	1	0	0
GCF_900992765.1_8113_6_17_genomic	1	1	0	0
GCF_900992755.1_8113_6_16_genomic	1	1	0	0
GCF_900993725.1_19944_8_111_genomic	0	0	0
GCF_900987835.1_9262_7_71_genomic	0	0	0
GCF_002557755.1_ASM255775v1_genomic	1	0	1	0
GCF_900986655.1_9262_5_51_genomic	0	0	0
GCF_900475425.1_43908_F01_genomic	0	0	0
GCF_900994435.1_19944_8_177_genomic	1	0	1	0
GCF_900995825.1_5731_7_3_genomic	1	1	0	0
GCF_900991145.1_7368_6_57_genomic	0	0	0
GCF_900993045.1_8113_6_43_genomic	0	0	0
GCF_900987005.1_9262_5_82_genomic	0	0	0

## Sheet: suis_ICEfinder
Genome	Total Elements	ICEs	IMEs	ARGs
GCF_900059135.1_7054_7_22_genomic	2	2	0	2
GCF_000938135.1_Velvet_assembly_genomic	1	1	0	0
GCF_002960555.1_ASM296055v1_genomic	0	0	0
GCF_900011475.1_assembly_GD-0088_genomic	5	1	4	0
GCF_900063285.1_8337_6_55_genomic	2	2	0	0
GCF_003934375.1_ASM393437v1_genomic	1	1	0	0
GCF_900049955.1_7114_5_75_genomic	2	1	1	0
GCF_900059525.1_8525_5_32_genomic	2	2	0	1
GCF_900065765.1_7054_7_31_genomic	2	2	0	2
GCF_900057525.1_8525_5_45_genomic	2	2	0	1
GCF_900063635.1_8337_6_38_genomic	2	2	0	1
GCF_900057485.1_5749_1_5_genomic	3	1	2	0
GCF_900011045.1_assembly_GD-0067_genomic	2	2	0	1
GCF_002961795.1_ASM296179v1_genomic	1	1	0	0
GCF_900058695.1_7114_5_58_genomic	2	1	1	0
GCF_900053125.1_7114_5_54_genomic	2	0	2	0
GCF_000941235.1_Velvet_assembly_genomic	3	2	1	1
GCF_900049655.1_8337_6_9_genomic	2	2	0	1
GCF_003144175.1_ASM314417v1_genomic	2	1	1	6
GCF_000936045.1_Velvet_assembly_genomic	1	1	0	0
GCF_002960105.1_ASM296010v1_genomic	0	0	0
GCF_900050805.1_7114_5_64_genomic	2	2	0	0
GCF_900049165.1_8525_5_67_genomic	2	1	1	0
GCF_900057045.1_7114_5_80_genomic	3	3	0	1
GCF_000936305.1_Velvet_assembly_genomic	2	1	1	1
GCF_001293255.1_Ssuis25-14_v1.0_genomic	0	0	0
GCF_900053635.1_8525_5_38_genomic	2	2	0	1
GCF_900007875.1_assembly_901131_genomic	2	2	0	1
GCF_002962665.1_ASM296266v1_genomic	3	2	1	0
GCF_900009875.1_assembly_6388_genomic	2	2	0	2
GCF_000939315.1_Velvet_assembly_genomic	2	2	0	1
GCF_900057065.1_8337_6_29_genomic	2	2	0	1
GCF_000944715.1_Velvet_assembly_genomic	1	0	1	0
GCF_002960015.1_ASM296001v1_genomic	1	0	1	0
GCF_000344765.1_ASM34476v1_genomic	2	1	1	3
GCF_002961685.1_ASM296168v1_genomic	1	0	1	0
GCF_900050855.1_7054_7_70_genomic	4	1	3	1
GCF_002962545.1_ASM296254v1_genomic	3	3	0	1
GCF_900064025.1_7054_7_78_genomic	3	1	2	0
GCF_000441035.1_version1_genomic	1	0	1	0
GCF_900063585.1_7114_5_34_genomic	1	0	1	0
GCF_900062275.1_7114_5_90_genomic	3	1	2	1
GCF_900054815.1_7054_7_24_genomic	2	1	0	1
GCF_000440955.1_version1_genomic	3	1	2	0
GCF_000877095.1_Velvet_assembly_genomic	2	2	0	1
GCF_900065055.1_8337_6_2_genomic	2	2	0	1
GCF_900056525.1_7114_5_82_genomic	2	2	0	2
GCF_000944415.1_Velvet_assembly_genomic	2	2	0	2
GCF_000939095.1_Velvet_assembly_genomic	1	1	0	0
GCF_000946575.1_Velvet_assembly_genomic	2	2	0	1
GCF_900007965.1_assembly_GD-0054_genomic	5	1	4	0
GCF_000732355.1_ASM73235v1_genomic	2	0	2	0
GCF_900059175.1_8337_6_32_genomic	1	1	0	0
GCF_900053145.1_7054_7_61_genomic	1	1	0	0
GCF_000168355.3_ASM16835v3_genomic	4	0	4	0
GCF_900007995.1_assembly_GD-0077_genomic	2	2	0	2
GCF_000440595.1_version1_genomic	3	1	2	1
GCF_002962715.1_ASM296271v1_genomic	2	1	1	0
GCF_002962005.1_ASM296200v1_genomic	3	1	2	0
GCF_900009775.1_assembly_GD-0036_genomic	2	2	0	2
GCF_900065745.1_7114_5_41_genomic	4	2	2	1
GCF_900050845.1_7054_7_69_genomic	2	2	0	2
GCF_900055145.1_8525_5_76_genomic	2	2	0	1
GCF_900065235.1_7054_7_14_genomic	1	1	0	0
GCF_000945975.1_Velvet_assembly_genomic	4	3	1	4
GCF_900049145.1_8337_6_24_genomic	2	2	0	1
GCF_002963565.1_ASM296356v1_genomic	2	1	1	1
GCF_000937215.1_Velvet_assembly_genomic	2	2	0	1
GCF_900053605.1_8337_6_33_genomic	2	2	0	1
GCF_900052245.1_8337_6_70_genomic	2	2	0	2
GCF_003933285.1_ASM393328v1_genomic	1	1	0	0
GCF_002963185.1_ASM296318v1_genomic	1	0	1	0
GCF_900012665.1_assembly_GD-0107_genomic	2	2	0	2
GCF_900061035.1_8337_6_40_genomic	2	2	0	1
GCF_900009315.1_assembly_GD-0007_genomic	5	2	3	2
GCF_900053165.1_7054_7_77_genomic	4	3	1	0
GCF_002963405.1_ASM296340v1_genomic	0	0	0
GCF_000947555.1_Velvet_assembly_genomic	1	1	0	0
GCF_900051955.1_7054_7_53_genomic	1	1	0	0
GCF_900058325.1_8525_5_16_genomic	1	1	0	0
GCF_002964085.1_ASM296408v1_genomic	3	2	1	1
GCF_000945875.1_Velvet_assembly_genomic	3	1	2	0
GCF_002961525.1_ASM296152v1_genomic	1	1	0	1
GCF_000946215.1_Velvet_assembly_genomic	1	1	0	0
GCF_900055885.1_8525_5_79_genomic	2	2	0	1
GCF_900060345.1_8337_6_56_genomic	2	2	0	1
GCF_000945295.1_Velvet_assembly_genomic	2	2	0	1
GCF_900007845.1_assembly_C187_genomic	2	2	0	2
GCF_000441315.1_version1_genomic	0	0	0
GCF_002963825.1_ASM296382v1_genomic	1	1	0	0
GCF_000441055.1_version1_genomic	3	2	1	1
GCF_000945435.1_Velvet_assembly_genomic	2	2	0	1
GCF_900058275.1_8337_6_26_genomic	2	2	0	2
GCF_900056545.1_7054_7_8_genomic	2	2	0	2
GCF_003028635.1_ASM302863v1_genomic	2	2	0	4
GCF_900054605.1_8337_6_84_genomic	2	2	0	1
GCF_001293375.1_478NasalB_v1.0_genomic	3	0	3	0
GCF_002961165.1_ASM296116v1_genomic	5	4	1	1
GCF_000440155.1_version1_genomic	2	2	0	1
GCF_000942235.1_Velvet_assembly_genomic	2	2	0	2
GCF_002962425.1_ASM296242v1_genomic	3	2	1	1
GCF_900011455.1_assembly_GD-0063_genomic	3	2	1	0
GCF_000937395.1_Velvet_assembly_genomic	4	0	4	0
GCF_900013575.1_assembly_GD-0108_genomic	0	0	0
GCF_900010565.1_assembly_12V457_genomic	1	1	0	0
GCF_900062255.1_7114_5_21_genomic	1	1	0	0
GCF_900050425.1_7054_7_65_genomic	2	2	0	0
GCF_002961925.1_ASM296192v1_genomic	1	0	1	0
GCF_002759695.1_ASM275969v1_genomic	3	2	1	2
GCF_000943255.1_Velvet_assembly_genomic	2	1	1	0
GCF_003931695.1_ASM393169v1_genomic	4	1	3	0
GCF_000944515.1_Velvet_assembly_genomic	1	1	0	0
GCF_002961445.1_ASM296144v1_genomic	3	3	0	1
GCF_900054865.1_8337_6_48_genomic	2	2	0	1
GCF_900052525.1_7114_5_8_genomic	3	2	1	1
GCF_002962965.1_ASM296296v1_genomic	3	3	0	1
GCF_002961075.1_ASM296107v1_genomic	1	1	0	0
GCF_900054545.1_7114_5_5_genomic	2	2	0	1
GCF_900059895.1_7114_5_63_genomic	2	2	0	2
GCF_900055505.1_8525_5_70_genomic	2	2	0	1
GCF_000937775.1_Velvet_assembly_genomic	3	2	1	1
GCF_000440215.1_version1_genomic	2	2	0	1
GCF_000440435.1_version1_genomic	1	1	0	0
GCF_000390245.1_ASM39024v1_genomic	2	1	1	1
GCF_900007955.1_assembly_GD-0049_genomic	2	2	0	2
GCF_900064015.1_7114_5_40_genomic	2	2	0	1
GCF_900011035.1_assembly_GD-0004_genomic	4	1	3	0
GCF_002963105.1_ASM296310v1_genomic	1	0	1	0
GCF_000440855.1_version1_genomic	2	0	2	1
GCF_900058245.1_7114_5_52_genomic	1	0	1	0
GCF_000947395.1_Velvet_assembly_genomic	2	2	0	1
GCF_000938835.1_Velvet_assembly_genomic	1	0	1	0
GCF_900009165.1_assembly_GD-0023_genomic	0	0	0
GCF_900062305.1_8525_5_18_genomic	2	1	1	0
GCF_002960925.1_ASM296092v1_genomic	1	1	0	0
GCF_000944615.1_Velvet_assembly_genomic	1	0	1	0
GCF_000946255.1_Velvet_assembly_genomic	3	3	0	1
GCF_000936935.1_Velvet_assembly_genomic	2	2	0	1
GCF_900056585.1_8525_5_30_genomic	2	2	0	1
GCF_000942735.1_Velvet_assembly_genomic	1	1	0	0
GCF_000946995.1_Velvet_assembly_genomic	2	2	0	1
GCF_000944755.1_Velvet_assembly_genomic	4	2	2	0
GCF_900060135.1_8525_5_25_genomic	2	2	0	1
GCF_000940415.1_Velvet_assembly_genomic	3	2	1	0
GCF_000938755.1_Velvet_assembly_genomic	2	2	0	1
GCF_002961945.1_ASM296194v1_genomic	2	1	1	1
GCF_002961565.1_ASM296156v1_genomic	4	2	2	2
GCF_000943175.1_Velvet_assembly_genomic	5	3	2	1
GCF_900065245.1_8525_5_56_genomic	2	2	0	1
GCF_000940675.1_Velvet_assembly_genomic	3	2	1	0
GCF_000947235.1_Velvet_assembly_genomic	2	0	2	0
GCF_000944815.1_Velvet_assembly_genomic	2	2	0	1
GCF_002960635.1_ASM296063v1_genomic	2	1	1	0
GCF_000937075.1_Velvet_assembly_genomic	4	2	2	1
GCF_900054305.1_8337_6_78_genomic	2	2	0	1
GCF_900060985.1_8337_6_6_genomic	2	2	0	1
GCF_900049125.1_8337_6_12_genomic	2	2	0	0
GCF_900051565.1_7114_5_33_genomic	1	1	0	0
GCF_002963505.1_ASM296350v1_genomic	1	0	1	0
GCF_900009615.1_assembly_GD-0052_genomic	3	1	2	0
GCF_900058705.1_7114_5_86_genomic	3	2	1	0
GCF_000939935.1_Velvet_assembly_genomic	2	2	0	1
GCF_900049685.1_8525_5_4_genomic	2	2	0	0
GCF_000936835.1_Velvet_assembly_genomic	2	2	0	1
GCF_002964375.1_ASM296437v1_genomic	2	1	1	0
GCF_002963945.1_ASM296394v1_genomic	2	2	0	0
GCF_900065715.1_5749_1_4_genomic	3	2	1	0
GCF_000441495.1_version1_genomic	1	0	1	0
GCF_000440315.1_version1_genomic	0	0	0
GCF_000940475.1_Velvet_assembly_genomic	2	2	0	1
GCF_002962615.1_ASM296261v1_genomic	1	1	0	0
GCF_001640765.1_ASM164076v1_genomic	1	1	0	2
GCF_900065255.1_8525_5_62_genomic	2	2	0	1
GCF_900051975.1_8337_6_71_genomic	2	2	0	1
GCF_000941175.1_Velvet_assembly_genomic	2	2	0	1
GCF_000945735.1_Velvet_assembly_genomic	2	2	0	1
GCF_900014835.1_assembly_GD-0120_genomic	1	1	0	0
GCF_000018185.1_ASM1818v1_genomic	2	1	1	1
GCF_000947455.1_Velvet_assembly_genomic	1	1	0	0
GCF_000945155.1_Velvet_assembly_genomic	2	2	0	1
GCF_000091905.1_ASM9190v1_genomic	1	0	1	0
GCF_900060675.1_8525_5_28_genomic	2	2	0	1
GCF_000944575.1_Velvet_assembly_genomic	2	2	0	1
GCF_000441475.1_version1_genomic	2	0	2	0
GCF_900059105.1_7114_5_89_genomic	2	2	0	1
GCF_900059465.1_8337_6_13_genomic	2	2	0	1
GCF_002759725.1_ASM275972v1_genomic	2	1	1	1
GCF_002962685.1_ASM296268v1_genomic	1	1	0	0
GCF_900058025.1_7114_5_84_genomic	4	3	1	1
GCF_000944635.1_Velvet_assembly_genomic	2	2	0	1
GCF_000877235.1_Velvet_assembly_genomic	2	2	0	1
GCF_002961105.1_ASM296110v1_genomic	2	1	1	0
GCF_000946935.1_Velvet_assembly_genomic	1	1	0	0
GCF_000946515.1_Velvet_assembly_genomic	2	2	0	2
GCF_000943115.1_Velvet_assembly_genomic	1	1	0	0
GCF_000947835.1_Velvet_assembly_genomic	2	2	0	1
GCF_002960395.1_ASM296039v1_genomic	4	1	2	1
GCF_000941955.1_Velvet_assembly_genomic	2	2	0	3
GCF_900058055.1_8337_6_68_genomic	2	2	0	1
GCF_003012385.1_ASM301238v1_genomic	2	2	0	1
GCF_900050045.1_8525_5_73_genomic	2	2	0	1
GCF_000939115.1_Velvet_assembly_genomic	2	2	0	1
GCF_900008015.1_assembly_GD-0098_genomic	2	2	0	0
GCF_000936025.1_Velvet_assembly_genomic	3	2	1	0
GCF_002964365.1_ASM296436v1_genomic	1	1	0	1
GCF_000945415.1_Velvet_assembly_genomic	4	1	3	0
GCF_900058685.1_5749_1_9_genomic	2	2	0	1
GCF_002961265.1_ASM296126v1_genomic	4	2	2	0
GCF_000938375.1_Velvet_assembly_genomic	2	2	0	3
GCF_002963465.1_ASM296346v1_genomic	3	3	0	3
GCF_900059775.1_7054_7_40_genomic	2	2	0	2
GCF_900061055.1_8337_6_52_genomic	2	2	0	1
GCF_000944215.1_Velvet_assembly_genomic	2	1	1	1
GCF_000940575.1_Velvet_assembly_genomic	2	1	1	0
GCF_002760075.1_ASM276007v1_genomic	1	0	1	0
GCF_000937875.1_Velvet_assembly_genomic	2	1	1	0
GCF_000944895.1_Velvet_assembly_genomic	2	2	0	2
GCF_900061395.1_8337_6_59_genomic	2	2	0	1
GCF_900049945.1_7114_5_72_genomic	3	2	1	1
GCF_000942115.1_Velvet_assembly_genomic	2	2	0	1
GCF_000943215.1_Velvet_assembly_genomic	3	2	1	0
GCF_900059495.1_8337_6_31_genomic	2	2	0	2
GCF_000943895.1_Velvet_assembly_genomic	2	2	0	1
GCF_900057535.1_8525_5_9_genomic	2	2	0	1
GCF_900009585.1_assembly_GD-0012_genomic	6	1	5	0
GCF_002963985.1_ASM296398v1_genomic	1	1	0	1
GCF_900011485.1_assembly_GD-0094_genomic	1	1	0	0
GCF_003933705.1_ASM393370v1_genomic	1	1	0	0
GCF_900052225.1_7054_7_52_genomic	4	0	4	0
GCF_002962305.1_ASM296230v1_genomic	0	0	0
GCF_900062235.1_7114_5_18_genomic	1	0	1	0
GCF_900054845.1_7054_7_75_genomic	2	2	0	2
GCF_900008035.1_assembly_GD-0106_genomic	5	1	4	0
GCF_900054125.1_8337_6_27_genomic	2	2	0	1
GCF_900008865.1_assembly_2001171_genomic	3	2	1	0
GCF_900011775.1_assembly_GD-0090_genomic	2	2	0	2
GCF_900049135.1_8337_6_22_genomic	2	2	0	1
GCF_900053595.1_7114_5_44_genomic	2	1	1	1
GCF_002189695.1_ASM218969v1_genomic	2	1	1	1
GCF_900060995.1_8337_6_7_genomic	1	0	1	0
GCF_000936385.1_Velvet_assembly_genomic	1	0	1	0
GCF_000440355.1_version1_genomic	2	1	1	0
GCF_000936795.1_Velvet_assembly_genomic	2	2	0	2
GCF_900054555.1_7114_5_50_genomic	2	2	0	2
GCF_900053235.1_8525_5_14_genomic	1	1	0	0
GCF_900061375.1_7054_7_67_genomic	3	3	0	0
GCF_900054565.1_7114_5_51_genomic	2	2	0	1
GCF_900058525.1_8525_5_89_genomic	2	2	0	1
GCF_900058505.1_8337_6_81_genomic	2	2	0	2
GCF_900010085.1_assembly_GD-0002_genomic	5	1	4	0
GCF_900065025.1_7054_7_32_genomic	2	2	0	2
GCF_000938415.1_Velvet_assembly_genomic	3	3	0	1
GCF_900064305.1_8337_6_87_genomic	2	2	0	1
GCF_000876935.1_Velvet_assembly_genomic	2	1	1	0
GCF_002961965.1_ASM296196v1_genomic	3	1	2	0
GCF_900059455.1_7054_7_88_genomic	2	2	0	0
GCF_000937175.1_Velvet_assembly_genomic	3	1	2	0
GCF_000936995.1_Velvet_assembly_genomic	2	2	0	1
GCF_002960965.1_ASM296096v1_genomic	2	1	1	2
GCF_900049645.1_7054_7_80_genomic	2	2	0	2
GCF_000440615.1_version1_genomic	4	2	2	0
GCF_000440835.1_version1_genomic	1	1	0	0
GCF_900053195.1_8337_6_46_genomic	2	2	0	1
GCF_900061415.1_8525_5_91_genomic	2	2	0	1
GCF_900010555.1_assembly_940255_genomic	2	2	0	2
GCF_002960085.1_ASM296008v1_genomic	0	0	0
GCF_900059085.1_7114_5_56_genomic	3	3	0	1
GCF_002962485.1_ASM296248v1_genomic	3	2	1	1
GCF_000440375.1_version1_genomic	2	0	2	0
GCF_900475585.1_44087_H01_genomic	0	0	0
GCF_002964445.1_ASM296444v1_genomic	2	1	1	0
GCF_900063295.1_8525_5_54_genomic	2	2	0	1
GCF_900058475.1_7114_5_57_genomic	2	2	0	0
GCF_000941555.1_Velvet_assembly_genomic	0	0	0
GCF_000937335.1_Velvet_assembly_genomic	2	1	1	0
GCF_900064995.1_7114_5_74_genomic	4	1	3	0
GCF_000440415.1_version1_genomic	0	0	0
GCF_900049185.1_8525_5_1_genomic	3	2	1	1
GCF_900061075.1_8525_5_90_genomic	2	2	0	1
GCF_000945855.1_Velvet_assembly_genomic	2	2	0	1
GCF_900061045.1_8337_6_51_genomic	2	2	0	1
GCF_900050415.1_7054_7_54_genomic	2	2	0	2
GCF_000944135.1_Velvet_assembly_genomic	2	2	0	1
GCF_900057675.1_7114_5_39_genomic	0	0	0
GCF_000939855.1_Velvet_assembly_genomic	2	2	0	1
GCF_000441375.1_version1_genomic	3	1	2	0
GCF_900062265.1_7114_5_27_genomic	0	0	0
GCF_900056835.1_7114_5_38_genomic	0	0	0
GCF_900051285.1_8525_5_61_genomic	2	2	0	1
GCF_000440295.1_version1_genomic	3	0	3	0
GCF_000204625.1_ASM20462v1_genomic	1	0	1	0
GCF_000026725.1_ASM2672v1_genomic	2	1	1	1
GCF_000941135.1_Velvet_assembly_genomic	1	1	0	0
GCF_002964415.1_ASM296441v1_genomic	2	1	1	0
GCF_000935945.1_Velvet_assembly_genomic	1	1	0	0
GCF_900056625.1_8525_5_10_genomic	2	2	0	5
GCF_000441115.1_version1_genomic	5	4	1	1
GCF_000937555.1_Velvet_assembly_genomic	3	2	1	1
GCF_900011445.1_assembly_9406160_genomic	5	1	4	0
GCF_002962845.1_ASM296284v1_genomic	4	3	1	1
GCF_002964105.1_ASM296410v1_genomic	5	4	1	1
GCF_900009985.1_assembly_931260_genomic	2	2	0	0
GCF_900055115.1_7054_7_82_genomic	4	2	2	1
GCF_000947675.1_Velvet_assembly_genomic	2	2	0	1
GCF_900009185.1_assembly_GD-0065_genomic	2	2	0	1
GCF_000942615.1_Velvet_assembly_genomic	2	2	0	1
GCF_002960455.1_ASM296045v1_genomic	1	1	0	0
GCF_002963005.1_ASM296300v1_genomic	4	2	2	2
GCF_900007885.1_assembly_920694_genomic	2	2	0	2
GCF_900049155.1_8525_5_63_genomic	2	2	0	1
GCF_900050015.1_8337_6_14_genomic	2	2	0	1
GCF_000441155.1_version1_genomic	1	0	1	0
GCF_002760225.1_ASM276022v1_genomic	2	1	1	1
GCF_000944915.1_Velvet_assembly_genomic	2	2	0	1
GCF_900054855.1_8337_6_41_genomic	2	2	0	1
GCF_002963265.1_ASM296326v1_genomic	4	1	3	0
GCF_900058315.1_8525_5_11_genomic	2	2	0	2
GCF_000941715.1_Velvet_assembly_genomic	2	0	2	0
GCF_900013145.1_assembly_2000343_genomic	0	0	0
GCF_000936815.1_Velvet_assembly_genomic	2	2	0	2
GCF_003933945.1_ASM393394v1_genomic	1	1	0	1
GCF_000938955.1_Velvet_assembly_genomic	3	1	2	1
GCF_002964205.1_ASM296420v1_genomic	1	1	0	0
GCF_000940715.1_Velvet_assembly_genomic	2	1	1	0
GCF_900062845.1_7054_7_17_genomic	2	2	0	1
GCF_900049175.1_8337_6_94_genomic	2	2	0	1
GCF_000946035.1_Velvet_assembly_genomic	1	1	0	0
GCF_000945015.1_Velvet_assembly_genomic	2	2	0	2
GCF_900055905.1_8525_5_7_genomic	2	2	0	5
GCF_900009635.1_assembly_GD-0080_genomic	4	1	3	0
GCF_000231925.1_ASM23192v1_genomic	0	0	0
GCF_000440395.1_version1_genomic	3	1	2	0
GCF_000937595.1_Velvet_assembly_genomic	2	2	0	1
GCF_002961765.1_ASM296176v1_genomic	1	0	1	0
GCF_900054365.1_8525_5_8_genomic	2	2	0	5
GCF_000946195.1_Velvet_assembly_genomic	4	2	2	1
GCF_002960565.1_ASM296056v1_genomic	2	1	1	0
GCF_000944495.1_Velvet_assembly_genomic	2	2	0	1
GCF_900056875.1_8525_5_47_genomic	2	2	0	3
GCF_000937815.1_Velvet_assembly_genomic	2	1	1	0
GCF_000940095.1_Velvet_assembly_genomic	2	2	0	1
GCF_900058015.1_7114_5_83_genomic	4	3	1	1
GCF_900058295.1_8525_5_46_genomic	2	2	0	1
GCF_000440515.1_version1_genomic	3	2	1	0
GCF_900177235.1_2150651_genomic	2	2	0	2
GCF_900061025.1_8337_6_37_genomic	2	2	0	1
GCF_900049675.1_8337_6_90_genomic	2	2	0	1
GCF_000941675.1_Velvet_assembly_genomic	2	2	0	2
GCF_900013565.1_assembly_941372_genomic	2	2	0	2
GCF_001936415.1_ASM193641v1_genomic	2	1	1	1
GCF_900009575.1_assembly_971724_genomic	2	2	0	2
GCF_900056825.1_5749_1_6_genomic	3	2	1	0
GCF_900008045.1_assembly_GD-0111_genomic	3	1	2	0
GCF_000943055.1_Velvet_assembly_genomic	1	1	0	0
GCF_900009625.1_assembly_GD-0072_genomic	4	1	3	0
GCF_002961465.1_ASM296146v1_genomic	2	2	0	1
GCF_000440995.1_version1_genomic	2	1	1	3
GCF_000942095.1_Velvet_assembly_genomic	3	2	1	1
GCF_000940755.1_Velvet_assembly_genomic	1	0	1	0
GCF_900065815.1_8525_5_34_genomic	2	2	0	1
GCF_900062065.1_7114_5_95_genomic	3	3	0	2
GCF_000877195.1_Velvet_assembly_genomic	2	1	1	0
GCF_900065725.1_5749_1_8_genomic	4	3	1	1
GCF_900065735.1_5749_1_10_genomic	2	2	0	2
GCF_900056175.1_7054_7_37_genomic	3	2	1	1
GCF_900052835.1_8337_6_73_genomic	2	2	0	1
GCF_000937015.1_Velvet_assembly_genomic	1	1	0	0
GCF_900011555.1_assembly_GD-0119_genomic	3	2	1	0
GCF_000876995.1_Velvet_assembly_genomic	1	1	0	0
GCF_002961005.1_ASM296100v1_genomic	3	2	1	0
GCF_900065405.1_8337_6_17_genomic	2	2	0	1
GCF_000876855.1_Velvet_assembly_genomic	2	2	0	1
GCF_900011545.1_assembly_890267_genomic	2	1	1	0
GCF_900055895.1_8525_5_82_genomic	2	2	0	1
GCF_000939875.1_Velvet_assembly_genomic	2	2	0	1
GCF_000944875.1_Velvet_assembly_genomic	2	2	0	0
GCF_000947495.1_Velvet_assembly_genomic	1	0	1	0
GCF_000939795.1_Velvet_assembly_genomic	2	2	0	1
GCF_000942295.1_Velvet_assembly_genomic	2	2	0	2
GCF_900054335.1_8525_5_65_genomic	2	2	0	1
GCF_000167375.1_ASM16737v1_genomic	1	1	0	2
GCF_000941315.1_Velvet_assembly_genomic	2	2	0	1
GCF_900059185.1_8337_6_43_genomic	2	2	0	1
GCF_002961025.1_ASM296102v1_genomic	3	2	1	0
GCF_000942795.1_Velvet_assembly_genomic	2	2	0	2
GCF_900053155.1_7054_7_76_genomic	2	2	0	1
GCF_900052825.1_7114_5_68_genomic	2	2	0	0
GCF_002961045.1_ASM296104v1_genomic	4	1	3	1
GCF_001293215.1_Ssuis26-14_v1.0_genomic	2	2	0	2
GCF_002961865.1_ASM296186v1_genomic	1	0	1	0
GCF_900050405.1_7054_7_33_genomic	2	2	0	2
GCF_000938655.1_Velvet_assembly_genomic	2	2	0	1
GCF_002963485.1_ASM296348v1_genomic	3	2	1	1
GCF_000937255.1_Velvet_assembly_genomic	1	1	0	0
GCF_000946695.1_Velvet_assembly_genomic	2	2	0	2
GCF_000876795.1_Velvet_assembly_genomic	4	0	4	0
GCF_000945095.1_Velvet_assembly_genomic	2	2	0	2
GCF_000876875.1_Velvet_assembly_genomic	2	2	0	1
GCF_000945475.1_Velvet_assembly_genomic	2	2	0	1
GCF_000440795.1_version1_genomic	0	0	0
GCF_900065395.1_7054_7_91_genomic	4	1	3	0
GCF_000441255.1_version1_genomic	3	1	2	0
GCF_900048825.1_7114_5_1_genomic	4	3	1	1
GCF_900009175.1_assembly_GD-0057_genomic	0	0	0
GCF_000946655.1_Velvet_assembly_genomic	2	2	0	0
GCF_002963905.1_ASM296390v1_genomic	2	2	0	2
GCF_002961825.1_ASM296182v1_genomic	1	0	1	0
GCF_900063595.1_7114_5_37_genomic	3	2	1	0
GCF_002964465.1_ASM296446v1_genomic	2	2	0	0
GCF_000441275.1_version1_genomic	1	1	0	1
GCF_000440075.1_version1_genomic	1	0	1	0
GCF_002960355.1_ASM296035v1_genomic	3	2	1	0
GCF_002964325.1_ASM296432v1_genomic	1	1	0	1
GCF_900012315.1_assembly_GD-0018_genomic	4	1	3	0
GCF_900050005.1_8337_6_15_genomic	2	2	0	1
GCF_002963035.1_ASM296303v1_genomic	2	1	1	0
GCF_000939895.1_Velvet_assembly_genomic	2	2	0	0
GCF_000494895.1_ASM49489v1_genomic	1	1	0	0
GCF_000940075.1_Velvet_assembly_genomic	2	2	0	1
GCF_000440455.1_version1_genomic	2	2	0	1
GCF_900051965.1_8337_6_60_genomic	2	2	0	1
GCF_000943315.1_Velvet_assembly_genomic	2	2	0	1
GCF_002962125.1_ASM296212v1_genomic	4	1	3	0
GCF_000945355.1_Velvet_assembly_genomic	3	2	1	1
GCF_000942435.1_Velvet_assembly_genomic	2	2	0	1
GCF_000947475.1_Velvet_assembly_genomic	3	2	1	3
GCF_000941915.1_Velvet_assembly_genomic	2	2	0	1
GCF_003012435.1_ASM301243v1_genomic	2	2	0	1
GCF_000942655.1_Velvet_assembly_genomic	2	2	0	1
GCF_000937155.1_Velvet_assembly_genomic	3	2	1	1
GCF_900053185.1_8337_6_45_genomic	2	2	0	1
GCF_900050865.1_8337_6_65_genomic	2	2	0	1
GCF_000945275.1_Velvet_assembly_genomic	2	2	0	1
GCF_900059925.1_8337_6_76_genomic	2	2	0	1
GCF_900063565.1_7114_5_31_genomic	1	1	0	0
GCF_000944055.1_Velvet_assembly_genomic	2	2	0	1
GCF_900057055.1_7054_7_85_genomic	1	1	0	0
GCF_900064675.1_7054_7_56_genomic	2	2	0	2
GCF_900008025.1_assembly_GD-0100_genomic	4	2	2	2
GCF_900060655.1_7114_5_76_genomic	1	0	1	0
GCF_002962155.1_ASM296215v1_genomic	0	0	0
GCF_003933815.1_ASM393381v1_genomic	0	0	0
GCF_900050815.1_7114_5_65_genomic	2	1	1	1
GCF_000877175.1_Velvet_assembly_genomic	2	2	0	1
GCF_900059205.1_8525_5_51_genomic	2	2	0	3
GCF_900010445.1_assembly_2061410_genomic	2	2	0	2
GCF_900060965.1_8337_6_1_genomic	2	1	1	0
GCF_000947055.1_Velvet_assembly_genomic	3	2	1	0
GCF_900050455.1_8337_6_66_genomic	2	2	0	1
GCF_900058495.1_7054_7_87_genomic	3	2	1	1
GCF_900062085.1_7054_7_42_genomic	3	1	2	0
GCF_000440255.1_version1_genomic	2	1	1	0
GCF_000940335.1_Velvet_assembly_genomic	4	2	2	1
GCF_000441175.1_version1_genomic	4	2	2	0
GCF_900059535.1_8525_5_49_genomic	1	0	1	0
GCF_900058735.1_7054_7_21_genomic	4	2	2	1
GCF_000942835.1_Velvet_assembly_genomic	3	0	3	0
GCF_003933955.1_ASM393395v1_genomic	1	0	1	0
GCF_002960385.1_ASM296038v1_genomic	0	0	0
GCF_000945035.1_Velvet_assembly_genomic	2	2	0	2
GCF_002961325.1_ASM296132v1_genomic	2	1	1	0
GCF_900060145.1_8525_5_60_genomic	2	2	0	1
GCF_002961905.1_ASM296190v1_genomic	2	1	1	0
GCF_900051985.1_8337_6_72_genomic	2	2	0	1
GCF_002963765.1_ASM296376v1_genomic	4	3	1	0
GCF_900065425.1_8337_6_62_genomic	2	1	1	0
GCF_900009885.1_assembly_GD-0010_genomic	2	2	0	2
GCF_002961395.1_ASM296139v1_genomic	1	1	0	1
GCF_002963805.1_ASM296380v1_genomic	3	3	0	2
GCF_900059145.1_7054_7_89_genomic	3	1	2	0
GCF_000441395.1_version1_genomic	4	1	3	0
GCF_002961975.1_ASM296197v1_genomic	2	1	1	1
GCF_001293245.1_Ssuis1606_v1.0_genomic	2	2	0	2
GCF_003012465.1_ASM301246v1_genomic	2	2	0	1
GCF_002960945.1_ASM296094v1_genomic	1	1	0	1
GCF_900058745.1_8337_6_58_genomic	2	2	0	1
GCF_900058785.1_8337_6_89_genomic	2	1	1	0
GCF_002960905.1_ASM296090v1_genomic	3	1	2	0
GCF_002736265.1_ASM273626v1_genomic	3	0	3	0
GCF_000942515.1_Velvet_assembly_genomic	1	1	0	0
GCF_900059115.1_7054_7_16_genomic	2	2	0	2
GCF_900063575.1_7114_5_32_genomic	2	1	1	0
GCF_900050795.1_7114_5_24_genomic	3	3	0	1
GCF_000877075.1_Velvet_assembly_genomic	2	2	0	1
GCF_000942755.1_Velvet_assembly_genomic	2	2	0	1
GCF_900065095.1_8525_5_24_genomic	2	2	0	1
GCF_000945635.1_Velvet_assembly_genomic	2	2	0	1
GCF_002961235.1_ASM296123v1_genomic	4	2	2	1
GCF_002963885.1_ASM296388v1_genomic	0	0	0
GCF_900007985.1_assembly_GD-0076_genomic	5	1	4	0
GCF_900059215.1_8525_5_13_genomic	2	2	0	1
GCF_900050885.1_8525_5_44_genomic	2	2	0	1
GCF_000936555.1_Velvet_assembly_genomic	2	2	0	1
GCF_900051265.1_7054_7_50_genomic	2	2	0	2
GCF_900065415.1_8337_6_19_genomic	2	2	0	1
GCF_900007855.1_assembly_6555_genomic	0	0	0
GCF_002961485.1_ASM296148v1_genomic	2	2	0	1
GCF_000941595.1_Velvet_assembly_genomic	2	2	0	1
GCF_000936975.1_Velvet_assembly_genomic	2	2	0	3
GCF_000940635.1_Velvet_assembly_genomic	2	2	0	0
GCF_000945775.1_Velvet_assembly_genomic	2	2	0	2
GCF_900060645.1_7114_5_69_genomic	1	0	1	0
GCF_900057685.1_8525_5_41_genomic	2	2	0	1
GCF_900007945.1_assembly_GD-0050_genomic	2	2	0	2
GCF_002960195.1_ASM296019v1_genomic	3	2	1	1
GCF_000877215.1_Velvet_assembly_genomic	2	1	1	1
GCF_000944195.1_Velvet_assembly_genomic	2	2	0	2
GCF_002963645.1_ASM296364v1_genomic	2	1	0	0
GCF_000441355.1_version1_genomic	1	0	1	0
GCF_900642965.1_S._suis_S10_genomic	1	1	0	0
GCF_900060125.1_8337_6_50_genomic	2	2	0	1
GCF_900061355.1_7054_7_63_genomic	1	1	0	0
GCF_900059905.1_8337_6_30_genomic	2	2	0	1
GCF_000944975.1_Velvet_assembly_genomic	2	2	0	1
GCF_000440975.1_version1_genomic	2	2	0	0
GCF_002962245.1_ASM296224v1_genomic	1	1	0	2
GCF_900056845.1_7054_7_26_genomic	3	2	1	0
GCF_900060335.1_8337_6_54_genomic	2	2	0	3
GCF_000946555.1_Velvet_assembly_genomic	2	2	0	1
GCF_000947795.1_Velvet_assembly_genomic	2	2	0	1
GCF_000946155.1_Velvet_assembly_genomic	2	2	0	2
GCF_002688665.1_ASM268866v1_genomic	2	1	1	2
GCF_000945075.1_Velvet_assembly_genomic	2	2	0	3
GCF_000440115.1_version1_genomic	2	1	1	0
GCF_002961145.1_ASM296114v1_genomic	4	3	1	1
GCF_000942335.1_Velvet_assembly_genomic	2	2	0	0
GCF_002962765.1_ASM296276v1_genomic	4	2	2	0
GCF_000945515.1_Velvet_assembly_genomic	1	0	1	0
GCF_900049975.1_7054_7_36_genomic	2	2	0	2
GCF_900009205.1_assembly_S10_genomic	1	1	0	0
GCF_000936655.1_Velvet_assembly_genomic	3	2	0	0
GCF_002961175.1_ASM296117v1_genomic	4	2	2	0
GCF_001610935.1_ASM161093v1_genomic	1	0	1	0
GCF_900009595.1_assembly_GD-0028_genomic	5	1	4	0
GCF_002962185.1_ASM296218v1_genomic	4	1	3	0
GCF_000936595.1_Velvet_assembly_genomic	2	2	0	1
GCF_900064685.1_8525_5_35_genomic	2	2	0	1
GCF_002961885.1_ASM296188v1_genomic	2	2	0	2
GCF_000942675.1_Velvet_assembly_genomic	2	2	0	1
GCF_002759735.1_ASM275973v1_genomic	1	1	0	0
GCF_000942215.1_Velvet_assembly_genomic	2	1	1	1
GCF_002760135.1_ASM276013v1_genomic	2	0	2	0
GCF_900061435.1_8525_5_17_genomic	1	1	0	0
GCF_002759775.1_ASM275977v1_genomic	4	2	2	1
GCF_002963845.1_ASM296384v1_genomic	4	1	3	1
GCF_000947735.1_Velvet_assembly_genomic	2	2	0	1
GCF_900059125.1_7054_7_18_genomic	4	1	3	0
GCF_900065795.1_8337_6_61_genomic	2	2	0	2
GCF_000947775.1_Velvet_assembly_genomic	2	2	0	1
GCF_900059765.1_7054_7_39_genomic	2	2	0	2
GCF_900058035.1_7054_7_28_genomic	2	1	1	0
GCF_002963775.1_ASM296377v1_genomic	5	2	3	1
GCF_900050445.1_8337_6_11_genomic	2	2	0	1
GCF_000936955.1_Velvet_assembly_genomic	4	1	3	1
GCF_900063555.1_7114_5_30_genomic	1	1	0	0
GCF_000941275.1_Velvet_assembly_genomic	1	1	0	0
GCF_900007825.1_assembly_2012092_genomic	2	2	0	0
GCF_900060975.1_8337_6_3_genomic	1	1	0	0
GCF_000946955.1_Velvet_assembly_genomic	2	2	0	1
GCF_000942715.1_Velvet_assembly_genomic	2	2	0	1
GCF_000945995.1_Velvet_assembly_genomic	1	0	1	0
GCF_002960325.1_ASM296032v1_genomic	1	1	0	0
GCF_001293235.1_Ssuis24-14_v1.0_genomic	2	2	0	0
GCF_900063665.1_8525_5_39_genomic	2	2	0	1
GCF_001293355.1_Ssuis2660_v1.0_genomic	1	0	1	0
GCF_000440935.1_version1_genomic	0	0	0
GCF_000938155.1_Velvet_assembly_genomic	1	1	0	0
GCF_000944675.1_Velvet_assembly_genomic	2	2	0	1
GCF_000945555.1_Velvet_assembly_genomic	4	1	3	0
GCF_002963125.1_ASM296312v1_genomic	1	0	1	0
GCF_002963525.1_ASM296352v1_genomic	1	0	1	0
GCF_000947595.1_Velvet_assembly_genomic	2	2	0	1
GCF_000945335.1_Velvet_assembly_genomic	2	2	0	1
GCF_002960695.1_ASM296069v1_genomic	2	2	0	1
GCF_900008055.1_assembly_GD-0113_genomic	2	2	0	2
GCF_900058775.1_8525_5_71_genomic	2	2	0	1
GCF_002963155.1_ASM296315v1_genomic	1	0	1	0
GCF_000941515.1_Velvet_assembly_genomic	1	1	0	0
GCF_002962815.1_ASM296281v1_genomic	2	1	1	2
GCF_900058755.1_8337_6_57_genomic	2	2	0	1
GCF_002961555.1_ASM296155v1_genomic	2	1	1	1
GCF_002961315.1_ASM296131v1_genomic	4	2	2	0
GCF_000440475.1_version1_genomic	4	0	4	0
GCF_000947635.1_Velvet_assembly_genomic	2	2	0	1
GCF_900058715.1_7114_5_88_genomic	3	3	0	0
GCF_000440495.1_version1_genomic	1	0	1	0
GCF_002962085.1_ASM296208v1_genomic	4	3	1	2
GCF_900061345.1_7054_7_9_genomic	3	2	1	1
GCF_000231865.1_ASM23186v1_genomic	2	1	1	2
GCF_000939995.1_Velvet_assembly_genomic	2	2	0	1
GCF_000441075.1_version1_genomic	2	2	0	1
GCF_003352205.1_ASM335220v1_genomic	2	1	1	1
GCF_900059165.1_7054_7_60_genomic	1	1	0	0
GCF_900011765.1_assembly_902409_genomic	1	1	0	0
GCF_900009195.1_assembly_GD-0081_genomic	5	1	4	0
GCF_900010275.1_assembly_GD-0085_genomic	4	1	3	0
GCF_000943295.1_Velvet_assembly_genomic	2	2	0	2
GCF_000942555.1_Velvet_assembly_genomic	2	2	0	0
GCF_900007975.1_assembly_GD-0070_genomic	3	2	1	0
GCF_003934345.1_ASM393434v1_genomic	1	1	0	0
GCF_000937235.1_Velvet_assembly_genomic	2	2	0	2
GCF_000937055.1_Velvet_assembly_genomic	2	0	2	0
GCF_002963625.1_ASM296362v1_genomic	2	1	1	1
GCF_000946915.1_Velvet_assembly_genomic	3	3	0	1
GCF_900065775.1_7054_7_57_genomic	1	1	0	0
GCF_900048835.1_7114_5_60_genomic	1	1	0	0
GCF_002963865.1_ASM296386v1_genomic	5	2	3	1
GCF_002803825.1_ASM280382v1_genomic	2	1	1	4
GCF_900054875.1_8525_5_69_genomic	2	2	0	1
GCF_900049355.1_8337_6_10_genomic	1	1	0	0
GCF_900054355.1_8525_5_85_genomic	3	3	0	1
GCF_000440715.1_version1_genomic	3	1	2	2
GCF_003012425.1_ASM301242v1_genomic	3	2	1	1
GCF_002963655.1_ASM296365v1_genomic	5	4	1	1
GCF_000876895.1_Velvet_assembly_genomic	2	1	1	2
GCF_003934385.1_ASM393438v1_genomic	0	0	0
GCF_000947335.1_Velvet_assembly_genomic	2	1	1	0
GCF_000944315.1_Velvet_assembly_genomic	2	2	0	1
GCF_002964165.1_ASM296416v1_genomic	4	3	1	0
GCF_900055855.1_7114_5_70_genomic	5	2	3	1
GCF_000876715.1_Velvet_assembly_genomic	2	2	0	1
GCF_900009765.1_assembly_GD-0031_genomic	2	2	0	1
GCF_002961275.1_ASM296127v1_genomic	4	2	2	0
GCF_000940055.1_Velvet_assembly_genomic	2	2	0	1
GCF_900065015.1_7054_7_83_genomic	1	0	1	0
GCF_002960265.1_ASM296026v1_genomic	1	1	0	0
GCF_000938095.1_Velvet_assembly_genomic	2	2	0	2
GCF_000945575.1_Velvet_assembly_genomic	2	2	0	2
GCF_900011215.1_assembly_GD-0061_genomic	2	1	1	0
GCF_000936895.1_Velvet_assembly_genomic	2	2	0	1
GCF_003288175.1_ASM328817v1_genomic	2	0	2	0
GCF_900059195.1_8525_5_21_genomic	2	2	0	1
GCF_002961055.1_ASM296105v1_genomic	4	1	3	1
GCF_900056515.1_7114_5_79_genomic	4	3	1	1
GCF_900053615.1_8337_6_79_genomic	2	2	0	1
GCF_900051585.1_7054_7_55_genomic	2	0	2	0
GCF_002962975.1_ASM296297v1_genomic	4	2	2	2
GCF_900055875.1_8337_6_47_genomic	2	2	0	1
GCF_002963695.1_ASM296369v1_genomic	0	0	0
GCF_002962505.1_ASM296250v1_genomic	3	3	0	1
GCF_000943835.1_Velvet_assembly_genomic	2	2	0	1
GCF_002963295.1_ASM296329v1_genomic	5	1	4	1
GCF_002963425.1_ASM296342v1_genomic	4	3	1	0
GCF_000942595.1_Velvet_assembly_genomic	2	1	1	0
GCF_000944455.1_Velvet_assembly_genomic	3	2	1	0
GCF_003933845.1_ASM393384v1_genomic	2	1	1	0
GCF_002960885.1_ASM296088v1_genomic	1	1	0	0
GCF_000876735.1_Velvet_assembly_genomic	2	2	0	1
GCF_000943995.1_Velvet_assembly_genomic	2	2	0	2
GCF_000440895.1_version1_genomic	1	0	1	0
GCF_000938495.1_Velvet_assembly_genomic	4	3	1	1
GCF_000440535.1_version1_genomic	1	0	1	0
GCF_900010265.1_assembly_GD-0006_genomic	5	1	4	0
GCF_900010455.1_assembly_GD-0021_genomic	3	1	2	0
GCF_900050825.1_7054_7_49_genomic	1	1	0	0
GCF_900055865.1_7054_7_73_genomic	2	2	0	0
GCF_000946235.1_Velvet_assembly_genomic	4	2	2	1
GCF_002962145.1_ASM296214v1_genomic	5	1	4	1
GCF_000876755.1_Velvet_assembly_genomic	3	2	1	0
GCF_004843685.1_ASM484368v1_genomic	1	0	1	0
GCF_003285225.1_ASM328522v1_genomic	1	1	0	1
GCF_002960305.1_ASM296030v1_genomic	1	1	0	0
GCF_001866735.1_ASM186673v1_genomic	2	2	0	1
GCF_900059915.1_8337_6_42_genomic	2	2	0	1
GCF_000946175.1_Velvet_assembly_genomic	2	2	0	1
GCF_002960825.1_ASM296082v1_genomic	1	1	0	0
GCF_900062835.1_7054_7_3_genomic	1	0	1	0
GCF_000441195.1_version1_genomic	2	0	2	0
GCF_002760165.1_ASM276016v1_genomic	2	0	2	1
GCF_900049625.1_7114_5_36_genomic	1	0	1	0
GCF_900056595.1_8525_5_59_genomic	2	1	1	1
GCF_900008005.1_assembly_GD-0096_genomic	2	2	0	0
GCF_002157605.1_ASM215760v1_genomic	4	1	3	0
GCF_900009565.1_assembly_C160_genomic	2	2	0	2
GCF_900011465.1_assembly_GD-0073_genomic	0	0	0
GCF_000944335.1_Velvet_assembly_genomic	1	0	1	0
GCF_002960605.1_ASM296060v1_genomic	2	1	1	0
GCF_002964225.1_ASM296422v1_genomic	2	2	0	2
GCF_000942855.1_Velvet_assembly_genomic	1	1	0	0
GCF_000942355.1_Velvet_assembly_genomic	2	2	0	1
GCF_900051945.1_7054_7_51_genomic	1	1	0	1
GCF_003931705.1_ASM393170v1_genomic	4	1	3	1
GCF_000942475.1_Velvet_assembly_genomic	2	2	0	1
GCF_900058045.1_8337_6_67_genomic	2	2	0	1
GCF_000947515.1_Velvet_assembly_genomic	2	2	0	1
GCF_002963925.1_ASM296392v1_genomic	2	2	0	0
GCF_000941695.1_Velvet_assembly_genomic	2	2	0	1
GCF_900062105.1_8337_6_83_genomic	2	2	0	1
GCF_000941495.1_Velvet_assembly_genomic	2	2	0	1
GCF_900057075.1_8337_6_49_genomic	2	2	0	1
GCF_900055105.1_7114_5_49_genomic	2	2	0	1
GCF_000440575.1_version1_genomic	1	0	1	0
GCF_000942635.1_Velvet_assembly_genomic	2	2	0	2
GCF_000993745.1_ASM99374v1_genomic	2	1	1	1
GCF_002963745.1_ASM296374v1_genomic	5	4	1	1
GCF_900059545.1_8525_5_52_genomic	2	2	0	1
GCF_000939715.1_Velvet_assembly_genomic	1	0	1	0
GCF_002962025.1_ASM296202v1_genomic	2	1	1	0
GCF_900059155.1_7054_7_41_genomic	3	3	0	0
GCF_900057505.1_8337_6_28_genomic	2	2	0	1
GCF_002963065.1_ASM296306v1_genomic	1	1	0	0
GCF_000937535.1_Velvet_assembly_genomic	5	2	3	0
GCF_000938475.1_Velvet_assembly_genomic	2	2	0	1
GCF_900057995.1_7114_5_53_genomic	3	2	1	1
GCF_900065785.1_7054_7_7_genomic	2	2	0	2
GCF_000938815.1_Velvet_assembly_genomic	2	2	0	1
GCF_002759625.1_ASM275962v1_genomic	2	0	2	0
GCF_900009155.1_assembly_861160_genomic	2	2	0	0
GCF_000944175.1_Velvet_assembly_genomic	2	1	1	0
GCF_900052535.1_7054_7_64_genomic	2	2	0	1
GCF_001272635.1_ASM127263v1_genomic	3	0	3	0
GCF_900055535.1_8525_5_87_genomic	2	2	0	1
GCF_002961625.1_ASM296162v1_genomic	1	0	1	0
GCF_000945215.1_Velvet_assembly_genomic	5	2	3	1
GCF_900049345.1_7114_5_42_genomic	1	1	0	1
GCF_900010195.1_assembly_GD-0087_genomic	3	0	3	0
GCF_900009895.1_assembly_GD-0013_genomic	2	2	0	2
GCF_900061005.1_8337_6_34_genomic	2	2	0	1
GCF_900056615.1_8525_5_96_genomic	2	2	0	2
GCF_002964185.1_ASM296418v1_genomic	5	2	3	1
GCF_000938935.1_Velvet_assembly_genomic	2	2	0	1
GCF_002812525.1_ASM281252v1_genomic	1	1	0	2
GCF_000947615.1_Velvet_assembly_genomic	2	2	0	1
GCF_000937195.1_Velvet_assembly_genomic	2	2	0	2
GCF_000233575.1_ASM23357v1_genomic	1	0	1	0
GCF_000941375.1_Velvet_assembly_genomic	1	0	1	0
GCF_900009305.1_assembly_8067_genomic	4	1	3	0
GCF_000440815.1_version1_genomic	3	2	1	1
GCF_900057705.1_8525_5_50_genomic	2	2	0	1
GCF_002961225.1_ASM296122v1_genomic	6	4	2	1
GCF_002760105.1_ASM276010v1_genomic	2	0	2	1
GCF_000937995.1_Velvet_assembly_genomic	2	2	0	1
GCF_002963245.1_ASM296324v1_genomic	5	1	4	1
GCF_003933825.1_ASM393382v1_genomic	2	1	1	0
GCF_000945495.1_Velvet_assembly_genomic	2	0	2	0
GCF_000940195.1_Velvet_assembly_genomic	2	2	0	1
GCF_002964525.1_ASM296452v1_genomic	2	2	0	0
GCF_000942995.1_Velvet_assembly_genomic	2	2	0	2
GCF_002962375.1_ASM296237v1_genomic	2	2	0	0
GCF_900056535.1_7054_7_6_genomic	3	2	0	1
GCF_000471985.1_ASM47198v1_genomic	1	0	1	0
GCF_000937295.1_Velvet_assembly_genomic	1	1	0	0
GCF_002963705.1_ASM296370v1_genomic	5	4	1	1
GCF_900058515.1_8525_5_57_genomic	2	2	0	1
GCF_002760055.1_ASM276005v1_genomic	0	0	0
GCF_000231885.1_ASM23188v1_genomic	2	0	2	2
GCF_900064035.1_8337_6_63_genomic	2	2	0	1
GCF_000941255.1_Velvet_assembly_genomic	2	2	0	1
GCF_900009285.1_assembly_9501632_genomic	3	2	1	0
GCF_900053135.1_7114_5_55_genomic	4	3	1	4
GCF_900064165.1_7114_5_92_genomic	3	2	0	0
GCF_900055125.1_7054_7_25_genomic	4	2	2	1
GCF_900058005.1_7114_5_81_genomic	4	3	1	1
GCF_002962805.1_ASM296280v1_genomic	4	2	2	0
GCF_000941115.1_Velvet_assembly_genomic	2	1	1	0
GCF_900007915.1_assembly_GD-0015_genomic	1	1	0	0
GCF_900056485.1_7114_5_66_genomic	2	1	1	0
GCF_900013315.1_assembly_GD-0117_genomic	5	1	4	0
GCF_000440635.1_version1_genomic	3	1	2	0
GCF_900052515.1_7114_5_29_genomic	4	2	2	1
GCF_000942935.1_Velvet_assembly_genomic	3	2	1	0
GCF_002963965.1_ASM296396v1_genomic	2	2	0	0
GCF_900057695.1_8525_5_42_genomic	2	2	0	0
GCF_002961645.1_ASM296164v1_genomic	2	1	1	1
GCF_002961205.1_ASM296120v1_genomic	3	0	3	0
GCF_000942455.1_Velvet_assembly_genomic	2	2	0	1
GCF_002960725.1_ASM296072v1_genomic	1	0	1	0
GCF_900009745.1_assembly_950136_genomic	2	2	0	0
GCF_000944935.1_Velvet_assembly_genomic	2	2	0	1
GCF_900058305.1_8525_5_48_genomic	2	2	0	2
GCF_900057725.1_8525_5_15_genomic	1	1	0	0
GCF_000937315.1_Velvet_assembly_genomic	2	1	1	0
GCF_002963585.1_ASM296358v1_genomic	0	0	0
GCF_900058065.1_8525_5_86_genomic	2	1	1	2
GCF_000441235.1_version1_genomic	0	0	0
GCF_000943335.1_Velvet_assembly_genomic	2	2	0	1
GCF_000945935.1_Velvet_assembly_genomic	4	3	1	1
GCF_000441095.1_version1_genomic	2	0	2	0
GCF_000947415.1_Velvet_assembly_genomic	2	2	0	2
GCF_000940735.1_Velvet_assembly_genomic	1	1	0	0
GCF_002964005.1_ASM296400v1_genomic	2	1	1	0
GCF_000938055.1_Velvet_assembly_genomic	2	2	0	1
GCF_002760125.1_ASM276012v1_genomic	2	0	2	1
GCF_002960275.1_ASM296027v1_genomic	3	1	2	0
GCF_900062115.1_8337_6_85_genomic	2	2	0	1
GCF_900050835.1_7054_7_93_genomic	2	2	0	1
GCF_000941295.1_Velvet_assembly_genomic	2	2	0	2
GCF_003352225.1_ASM335222v1_genomic	3	2	1	2
GCF_900059505.1_8525_5_19_genomic	2	2	0	1
GCF_900055515.1_8525_5_77_genomic	2	2	0	1
GCF_000941875.1_Velvet_assembly_genomic	4	2	2	1
GCF_000947075.1_Velvet_assembly_genomic	2	2	0	5
GCF_000942575.1_Velvet_assembly_genomic	2	2	0	1
GCF_900010285.1_assembly_GD-0114_genomic	1	1	0	0
GCF_000939375.1_Velvet_assembly_genomic	2	1	1	0
GCF_001293305.1_Ssuis28-12_v1.0_genomic	2	0	2	1
GCF_900063615.1_7054_7_35_genomic	1	1	0	0
GCF_000947535.1_Velvet_assembly_genomic	3	3	0	0
GCF_000942015.1_Velvet_assembly_genomic	1	1	0	0
GCF_002964485.1_ASM296448v1_genomic	2	2	0	0
GCF_000940015.1_Velvet_assembly_genomic	2	2	0	1
GCF_000936695.1_Velvet_assembly_genomic	1	1	0	0
GCF_900064985.1_7114_5_73_genomic	4	0	4	0
GCF_000942195.1_Velvet_assembly_genomic	2	2	0	1
GCF_900065755.1_7114_5_77_genomic	3	3	0	1
GCF_900054295.1_5749_1_2_genomic	1	1	0	0
GCF_000936535.1_Velvet_assembly_genomic	2	2	0	2
GCF_000938775.1_Velvet_assembly_genomic	2	2	0	1
GCF_900055525.1_8525_5_80_genomic	2	2	0	1
GCF_900063015.1_8525_5_95_genomic	2	2	0	2
GCF_000946095.1_Velvet_assembly_genomic	1	1	0	0
GCF_900053175.1_7054_7_13_genomic	1	1	0	0
GCF_000941815.1_Velvet_assembly_genomic	2	2	0	2
GCF_000440335.1_version1_genomic	2	2	0	0
GCF_000941795.1_Velvet_assembly_genomic	2	2	0	1
GCF_900059095.1_7114_5_61_genomic	4	3	1	1
GCF_003933805.1_ASM393380v1_genomic	1	1	0	0
GCF_000942375.1_Velvet_assembly_genomic	3	3	0	2
GCF_000942975.1_Velvet_assembly_genomic	2	2	0	1
GCF_002960145.1_ASM296014v1_genomic	0	0	0
GCF_002961785.1_ASM296178v1_genomic	2	1	1	1
GCF_900007895.1_assembly_2011423_genomic	2	2	0	2
GCF_000441455.1_version1_genomic	6	3	3	0
GCF_900060325.1_7114_5_28_genomic	2	2	0	2
GCF_002963385.1_ASM296338v1_genomic	0	0	0
GCF_000940275.1_Velvet_assembly_genomic	3	2	1	1
GCF_002962945.1_ASM296294v1_genomic	2	1	1	3
GCF_900058485.1_7114_5_9_genomic	2	1	1	0
GCF_900056575.1_8337_6_74_genomic	2	2	0	1
GCF_900053205.1_8525_5_33_genomic	1	1	0	0
GCF_900059445.1_7054_7_38_genomic	2	2	0	1
GCF_900051935.1_7114_5_35_genomic	2	2	0	2
GCF_000877155.1_Velvet_assembly_genomic	1	1	0	0
GCF_000947695.1_Velvet_assembly_genomic	2	1	1	0
GCF_002962045.1_ASM296204v1_genomic	2	1	1	0
GCF_000943915.1_Velvet_assembly_genomic	2	2	0	1
GCF_000943275.1_Velvet_assembly_genomic	2	2	0	1
GCF_000946675.1_Velvet_assembly_genomic	2	2	0	1
GCF_900007905.1_assembly_GD-0008_genomic	2	2	0	1
GCF_000943035.1_Velvet_assembly_genomic	2	2	0	0
GCF_900009755.1_assembly_9402372_genomic	4	1	3	0
GCF_001572685.1_ASM157268v1_genomic	1	0	1	1
GCF_900009645.1_assembly_S3_genomic	2	2	0	2
GCF_000938115.1_Velvet_assembly_genomic	3	2	1	1
GCF_900063645.1_8337_6_80_genomic	2	2	0	1
GCF_900012395.1_assembly_9401240_genomic	2	0	2	0
GCF_000876915.1_Velvet_assembly_genomic	1	0	1	0
GCF_002960865.1_ASM296086v1_genomic	2	1	1	0
GCF_900053795.1_8337_6_25_genomic	2	2	0	2
GCF_900007925.1_assembly_GD-0025_genomic	2	2	0	2
GCF_000943935.1_Velvet_assembly_genomic	2	2	0	1
GCF_900055495.1_7114_5_48_genomic	2	1	1	0
GCF_000938075.1_Velvet_assembly_genomic	2	2	0	0
GCF_000937375.1_Velvet_assembly_genomic	2	2	0	1
GCF_000876835.1_Velvet_assembly_genomic	2	2	0	1
GCF_000876955.1_Velvet_assembly_genomic	2	2	0	2
GCF_900049365.1_8337_6_92_genomic	2	2	0	1
GCF_900065275.1_8337_6_93_genomic	2	2	0	1
GCF_900055135.1_8525_5_74_genomic	2	2	0	1
GCF_000945675.1_Velvet_assembly_genomic	2	2	0	1
GCF_001293295.1_Ssuis27-14_v1.0_genomic	1	1	0	0
GCF_000943975.1_Velvet_assembly_genomic	2	2	0	1
GCF_900056865.1_8337_6_77_genomic	2	2	0	1
GCF_002964345.1_ASM296434v1_genomic	2	2	0	0
GCF_001721625.1_ASM172162v1_genomic	1	1	0	2
GCF_000936615.1_Velvet_assembly_genomic	2	1	1	0
GCF_002963025.1_ASM296302v1_genomic	3	2	1	0
GCF_000943195.1_Velvet_assembly_genomic	2	1	1	0
GCF_900065075.1_8525_5_3_genomic	2	2	0	1
GCF_900010735.1_assembly_2061238_genomic	2	2	0	2
GCF_900057515.1_8337_6_75_genomic	2	2	0	1
GCF_002962345.1_ASM296234v1_genomic	1	0	1	0
GCF_900063605.1_7114_5_4_genomic	2	2	0	1
GCF_000936855.1_Velvet_assembly_genomic	1	1	0	0
GCF_900056495.1_7114_5_67_genomic	2	2	0	0
GCF_900051255.1_7054_7_20_genomic	3	1	2	1
GCF_900010255.1_assembly_2051729_genomic	2	2	0	0
GCF_000942535.1_Velvet_assembly_genomic	2	2	0	0
GCF_900065005.1_7054_7_27_genomic	1	1	0	0
GCF_003933915.1_ASM393391v1_genomic	2	2	0	2
GCF_002962515.1_ASM296251v1_genomic	1	1	0	0
GCF_900055485.1_7114_5_47_genomic	1	0	1	0
GCF_002962065.1_ASM296206v1_genomic	4	3	1	2
GCF_900061065.1_8337_6_53_genomic	2	2	0	1
GCF_000937635.1_Velvet_assembly_genomic	1	1	0	0
GCF_002962225.1_ASM296222v1_genomic	2	0	2	0
GCF_000947435.1_Velvet_assembly_genomic	2	2	0	2
GCF_000941855.1_Velvet_assembly_genomic	2	2	0	1
GCF_002964055.1_ASM296405v1_genomic	2	2	0	0
GCF_900052865.1_8525_5_58_genomic	2	2	0	2
GCF_002960765.1_ASM296076v1_genomic	1	0	1	0
GCF_002760245.1_ASM276024v1_genomic	1	1	0	0
GCF_900057495.1_7114_5_10_genomic	1	0	1	0
GCF_002962745.1_ASM296274v1_genomic	5	4	1	1
GCF_000294495.1_ASM29449v1_genomic	0	0	0
GCF_002964015.1_ASM296401v1_genomic	2	2	0	0
GCF_000936675.1_Velvet_assembly_genomic	4	3	1	1
GCF_900058255.1_7114_5_59_genomic	0	0	0
GCF_000947715.1_Velvet_assembly_genomic	3	2	1	0
GCF_000936285.1_Velvet_assembly_genomic	3	1	2	0
GCF_000937755.1_Velvet_assembly_genomic	2	2	0	1
GCF_003012485.1_ASM301248v1_genomic	2	2	0	1
GCF_000940395.1_Velvet_assembly_genomic	2	2	0	2
GCF_002962295.1_ASM296229v1_genomic	2	2	0	1
GCF_900059485.1_8337_6_18_genomic	1	1	0	0
GCF_000939015.1_Velvet_assembly_genomic	2	2	0	2
GCF_000946395.1_Velvet_assembly_genomic	2	2	0	2
GCF_002963595.1_ASM296359v1_genomic	4	2	2	0
GCF_000877115.1_Velvet_assembly_genomic	2	2	0	1
GCF_900051595.1_7054_7_11_genomic	2	2	0	2
GCF_000943235.1_Velvet_assembly_genomic	2	2	0	2
GCF_900065385.1_7114_5_20_genomic	4	2	2	0
GCF_000936145.1_Velvet_assembly_genomic	2	0	2	0
GCF_900054315.1_8525_5_29_genomic	2	2	0	1
GCF_900051575.1_7114_5_71_genomic	3	2	1	1
GCF_900050905.1_8525_5_5_genomic	2	2	0	1
GCF_002960045.1_ASM296004v1_genomic	4	2	2	1
GCF_000937735.1_Velvet_assembly_genomic	1	1	0	0
GCF_900061385.1_7054_7_71_genomic	2	2	0	2
GCF_000941355.1_Velvet_assembly_genomic	2	2	0	1
GCF_900061425.1_8525_5_92_genomic	2	2	0	1
GCF_000947255.1_Velvet_assembly_genomic	2	2	0	1
GCF_900062295.1_7054_7_44_genomic	2	1	1	0
GCF_000939175.1_Velvet_assembly_genomic	1	1	0	0
GCF_000938675.1_Velvet_assembly_genomic	1	1	0	0
GCF_000938435.1_Velvet_assembly_genomic	2	2	0	2
GCF_000942135.1_Velvet_assembly_genomic	3	3	0	1
GCF_000936875.1_Velvet_assembly_genomic	2	2	0	1
GCF_000440175.1_version1_genomic	5	3	2	1
GCF_002963355.1_ASM296335v1_genomic	6	4	2	0
GCF_900065045.1_7054_7_59_genomic	2	2	0	2
GCF_000440775.1_version1_genomic	3	1	2	0
GCF_000877055.1_Velvet_assembly_genomic	3	1	2	1
GCF_002962265.1_ASM296226v1_genomic	6	4	2	0
GCF_000945455.1_Velvet_assembly_genomic	0	0	0
GCF_900060155.1_8525_5_88_genomic	2	2	0	1
GCF_000946495.1_Velvet_assembly_genomic	2	2	0	2
GCF_900007935.1_assembly_GD-0027_genomic	2	1	0	0
GCF_000945535.1_Velvet_assembly_genomic	1	1	0	0
GCF_900050035.1_8337_6_39_genomic	2	2	0	1
GCF_900056605.1_8525_5_93_genomic	2	2	0	1
GCF_002963535.1_ASM296353v1_genomic	1	0	1	0
GCF_000944375.1_Velvet_assembly_genomic	0	0	0
GCF_000877015.1_Velvet_assembly_genomic	3	2	1	0
GCF_002960495.1_ASM296049v1_genomic	4	3	1	0
GCF_000940375.1_Velvet_assembly_genomic	2	2	0	5
GCF_002962595.1_ASM296259v1_genomic	1	1	0	0
GCF_900065065.1_8337_6_4_genomic	1	1	0	0
GCF_000938555.1_Velvet_assembly_genomic	1	0	1	0
GCF_000946015.1_Velvet_assembly_genomic	2	2	0	5
GCF_900056855.1_7054_7_84_genomic	2	1	1	0
GCF_000936515.1_Velvet_assembly_genomic	2	2	0	2
GCF_000939235.1_Velvet_assembly_genomic	2	2	0	1
GCF_000942035.1_Velvet_assembly_genomic	3	0	3	0
GCF_000946075.1_Velvet_assembly_genomic	2	2	0	5
GCF_900053215.1_8525_5_36_genomic	2	2	0	1
GCF_002111405.1_ASM211140v1_genomic	2	1	1	1
GCF_002961725.1_ASM296172v1_genomic	1	0	1	0
GCF_900059515.1_8525_5_22_genomic	2	2	0	1
GCF_000026745.1_ASM2674v1_genomic	2	1	1	3
GCF_000945595.1_Velvet_assembly_genomic	2	2	0	2
GCF_900010245.1_assembly_870040_genomic	0	0	0
GCF_002759675.1_ASM275967v1_genomic	2	0	2	0
GCF_900049665.1_8337_6_88_genomic	2	2	0	1
GCF_900061905.1_7114_5_91_genomic	1	1	0	0
GCF_900062245.1_7114_5_2_genomic	2	1	1	0
GCF_000947755.1_Velvet_assembly_genomic	2	2	0	1
GCF_000944655.1_Velvet_assembly_genomic	2	2	0	3
GCF_900008065.1_assembly_GD-0112_genomic	4	2	2	0
GCF_000940175.1_Velvet_assembly_genomic	4	3	1	0
GCF_000937035.1_Velvet_assembly_genomic	3	3	0	0
GCF_900057985.1_7114_5_14_genomic	2	2	0	2
GCF_900054105.1_7054_7_23_genomic	2	2	0	2
GCF_900054835.1_7054_7_5_genomic	2	2	0	2
GCF_900064705.1_8337_6_86_genomic	2	2	0	1
GCF_900054535.1_5749_1_11_genomic	2	2	0	2
GCF_002961505.1_ASM296150v1_genomic	3	2	1	2
GCF_900058075.1_8525_5_12_genomic	2	2	0	2
GCF_900051275.1_7054_7_92_genomic	2	1	1	0
GCF_900052235.1_7054_7_58_genomic	3	2	1	1
GCF_900064695.1_8525_5_55_genomic	2	2	0	3
GCF_000939915.1_Velvet_assembly_genomic	2	2	0	0
GCF_000937675.1_Velvet_assembly_genomic	2	2	0	1
GCF_000440095.1_version1_genomic	1	1	0	1
GCF_002760195.1_ASM276019v1_genomic	2	0	2	1
GCF_000938195.1_Velvet_assembly_genomic	2	1	1	1
GCF_000440915.1_version1_genomic	3	2	1	1
GCF_002963085.1_ASM296308v1_genomic	1	1	0	0
GCF_000937935.1_Velvet_assembly_genomic	1	1	0	0
GCF_000946355.1_Velvet_assembly_genomic	2	2	0	1
GCF_002963435.1_ASM296343v1_genomic	2	2	0	1
GCF_000440755.1_version1_genomic	2	0	2	1
GCF_900065035.1_7054_7_47_genomic	2	0	2	0
GCF_900051995.1_8525_5_68_genomic	2	2	0	1
GCF_900060355.1_8525_5_23_genomic	2	2	0	1
GCF_000441015.1_version1_genomic	1	0	1	0
GCF_900057715.1_8525_5_75_genomic	2	2	0	1
GCF_000942415.1_Velvet_assembly_genomic	2	2	0	1
GCF_000944075.1_Velvet_assembly_genomic	2	2	0	1
GCF_000440675.1_version1_genomic	1	0	1	0
GCF_000944555.1_Velvet_assembly_genomic	2	2	0	1
GCF_002960185.1_ASM296018v1_genomic	1	1	0	0
GCF_000946875.1_Velvet_assembly_genomic	2	2	0	1
GCF_900058265.1_7114_5_62_genomic	2	2	0	2
GCF_000876815.1_Velvet_assembly_genomic	2	2	0	1
GCF_000877035.1_Velvet_assembly_genomic	2	2	0	2
GCF_000938795.1_Velvet_assembly_genomic	2	1	1	2
GCF_900049635.1_7054_7_19_genomic	2	2	0	2
GCF_900009785.1_assembly_GD-0079_genomic	3	1	2	0
GCF_900049115.1_8337_6_8_genomic	2	2	0	1
GCF_002961635.1_ASM296163v1_genomic	1	0	1	0
GCF_000938455.1_Velvet_assembly_genomic	4	3	1	1
GCF_002962405.1_ASM296240v1_genomic	3	2	1	1
GCF_000186405.1_ASM18640v1_genomic	2	1	1	2
GCF_900056565.1_7054_7_68_genomic	3	2	1	1
GCF_000942895.1_Velvet_assembly_genomic	2	2	0	1
GCF_900062285.1_7054_7_1_genomic	2	2	0	2
GCF_000876775.1_Velvet_assembly_genomic	1	0	1	0
GCF_002961355.1_ASM296135v1_genomic	2	1	1	0
GCF_000876975.1_Velvet_assembly_genomic	2	2	0	1
GCF_000945815.1_Velvet_assembly_genomic	2	2	0	1
GCF_900064665.1_7054_7_15_genomic	2	2	0	2
GCF_002963685.1_ASM296368v1_genomic	2	2	0	0
GCF_000440135.1_version1_genomic	2	0	2	0
GCF_002962565.1_ASM296256v1_genomic	3	3	0	1
GCF_002962365.1_ASM296236v1_genomic	4	3	1	2
GCF_002960805.1_ASM296080v1_genomic	2	1	1	1
GCF_900009605.1_assembly_GD-0034_genomic	5	1	4	0
GCF_000877135.1_Velvet_assembly_genomic	1	1	0	0
GCF_900065705.1_5749_1_3_genomic	2	2	0	1
GCF_000946535.1_Velvet_assembly_genomic	2	2	0	1
GCF_002961845.1_ASM296184v1_genomic	1	0	1	0
GCF_900056555.1_7054_7_66_genomic	2	2	0	1
GCF_000941755.1_Velvet_assembly_genomic	3	2	1	1
GCF_900050435.1_7054_7_72_genomic	2	2	0	2
GCF_900058725.1_7114_5_96_genomic	3	3	0	1
GCF_000946615.1_Velvet_assembly_genomic	0	0	0
GCF_000440695.1_version1_genomic	2	1	1	2
GCF_000942495.1_Velvet_assembly_genomic	1	1	0	0
GCF_900050895.1_8525_5_83_genomic	2	2	0	1
GCF_000946795.1_Velvet_assembly_genomic	2	2	0	1
GCF_004009965.1_ASM400996v1_genomic	2	2	0	1
GCF_003012395.1_ASM301239v1_genomic	2	2	0	1
GCF_900061015.1_8337_6_35_genomic	2	2	0	1
GCF_002961425.1_ASM296142v1_genomic	3	3	0	1
GCF_002962915.1_ASM296291v1_genomic	1	1	0	1
GCF_000441435.1_version1_genomic	2	2	0	0
GCF_000943075.1_Velvet_assembly_genomic	4	2	2	0
GCF_000938615.1_Velvet_assembly_genomic	2	2	0	1
GCF_900060635.1_7114_5_11_genomic	1	1	0	0
GCF_000941415.1_Velvet_assembly_genomic	2	2	0	1
GCF_900010095.1_assembly_GD-0051_genomic	5	1	4	0
GCF_002961705.1_ASM296170v1_genomic	1	0	1	0
GCF_900058285.1_8525_5_31_genomic	2	2	0	1
GCF_900009865.1_assembly_971344_genomic	2	2	0	2
GCF_000944115.1_Velvet_assembly_genomic	2	0	2	0
GCF_002961605.1_ASM296160v1_genomic	1	0	1	0
GCF_000945135.1_Velvet_assembly_genomic	2	0	2	0
GCF_900010075.1_assembly_6112_genomic	2	2	0	2
GCF_000945375.1_Velvet_assembly_genomic	2	2	0	1
GCF_003933835.1_ASM393383v1_genomic	1	0	1	0
GCF_000231325.1_ASM23132v2_genomic	3	2	1	0
GCF_900052845.1_8525_5_40_genomic	2	2	0	1
GCF_900063545.1_7114_5_3_genomic	4	2	2	1
GCF_002960345.1_ASM296034v1_genomic	1	1	0	0
GCF_000938595.1_Velvet_assembly_genomic	2	2	0	1
GCF_900065825.1_8525_5_2_genomic	2	2	0	5
GCF_002963345.1_ASM296334v1_genomic	1	1	0	2
GCF_000937655.1_Velvet_assembly_genomic	2	2	0	0
GCF_900054575.1_7054_7_30_genomic	2	2	0	2
GCF_000441295.1_version1_genomic	3	2	1	2
GCF_000441135.1_version1_genomic	2	1	1	1
GCF_900061895.1_7114_5_26_genomic	4	3	1	1
GCF_900054285.1_5749_1_1_genomic	2	2	0	2
GCF_900010435.1_assembly_940056_genomic	2	2	0	2
GCF_900050785.1_7114_5_22_genomic	1	1	0	0
GCF_000942055.1_Velvet_assembly_genomic	2	2	0	2
GCF_000943955.1_Velvet_assembly_genomic	1	0	1	0
GCF_900049965.1_7054_7_34_genomic	3	0	3	0
GCF_002962195.1_ASM296219v1_genomic	3	1	2	0
GCF_000939055.1_Velvet_assembly_genomic	2	2	0	1
GCF_900063275.1_7054_7_48_genomic	2	0	2	0
GCF_000940155.1_Velvet_assembly_genomic	2	2	0	1
GCF_000946595.1_Velvet_assembly_genomic	1	1	0	0
GCF_003285245.1_ASM328524v1_genomic	1	1	0	1
GCF_900053625.1_8525_5_20_genomic	2	2	0	1
GCF_900060665.1_8525_5_27_genomic	2	2	0	1
GCF_000945795.1_Velvet_assembly_genomic	4	2	2	1
GCF_000231905.1_ASM23190v1_genomic	2	1	1	1
GCF_002962885.1_ASM296288v1_genomic	4	2	2	0
GCF_900011205.1_assembly_940430_genomic	0	0	0
GCF_900062095.1_7054_7_90_genomic	1	1	0	0
GCF_900054115.1_8337_6_21_genomic	1	1	0	0
GCF_000940495.1_Velvet_assembly_genomic	2	2	0	1
GCF_002831545.1_ASM283154v1_genomic	0	0	0
GCF_900050055.1_8337_6_82_genomic	2	2	0	1
GCF_000936575.1_Velvet_assembly_genomic	2	2	0	2
GCF_002960125.1_ASM296012v1_genomic	0	0	0
GCF_002964145.1_ASM296414v1_genomic	5	2	3	1
GCF_900059415.1_7114_5_12_genomic	2	0	2	0
GCF_003933905.1_ASM393390v1_genomic	1	1	0	0
GCF_002961125.1_ASM296112v1_genomic	4	2	2	0
GCF_900062075.1_7054_7_2_genomic	2	2	0	2
GCF_000944535.1_Velvet_assembly_genomic	3	3	0	0
GCF_000937915.1_Velvet_assembly_genomic	0	0	0
GCF_900054345.1_8525_5_84_genomic	2	2	0	1
GCF_900054325.1_8525_5_66_genomic	2	2	0	1
GCF_900056885.1_8525_5_53_genomic	2	2	0	1
GCF_900054595.1_8525_5_72_genomic	2	2	0	1
GCF_002962785.1_ASM296278v1_genomic	4	2	2	0
GCF_000938915.1_Velvet_assembly_genomic	2	2	0	0
GCF_000945255.1_Velvet_assembly_genomic	2	2	0	1
GCF_002960745.1_ASM296074v1_genomic	3	2	1	0
GCF_900056505.1_7114_5_78_genomic	3	1	2	0
GCF_000937695.1_Velvet_assembly_genomic	1	0	1	0
GCF_002963205.1_ASM296320v1_genomic	1	0	1	0
GCF_900013295.1_assembly_2071319_genomic	2	2	0	2
GCF_900007815.1_assembly_2001946_genomic	2	2	0	2
GCF_000945695.1_Velvet_assembly_genomic	2	2	0	2
GCF_000946135.1_Velvet_assembly_genomic	4	0	4	0
GCF_000876695.1_Velvet_assembly_genomic	2	2	0	1
GCF_900050395.1_7054_7_86_genomic	2	1	1	2
GCF_000946715.1_Velvet_assembly_genomic	1	1	0	0
GCF_000941735.1_Velvet_assembly_genomic	2	1	1	1
GCF_003931715.1_ASM393171v1_genomic	3	1	2	0
GCF_900059075.1_7054_7_4_genomic	2	2	0	0
GCF_900059425.1_7114_5_13_genomic	1	0	1	0
GCF_000942175.1_Velvet_assembly_genomic	2	2	0	1
GCF_000945055.1_Velvet_assembly_genomic	2	2	0	1
GCF_000946115.1_Velvet_assembly_genomic	2	2	0	1
GCF_000944775.1_Velvet_assembly_genomic	3	3	0	1
GCF_900049995.1_8337_6_5_genomic	2	2	0	0
GCF_900013305.1_assembly_GD-0101_genomic	2	2	0	2
GCF_900050025.1_8337_6_20_genomic	2	2	0	1
GCF_000946835.1_Velvet_assembly_genomic	2	2	0	1
GCF_000941475.1_Velvet_assembly_genomic	2	2	0	1
GCF_900059435.1_7054_7_29_genomic	1	1	0	0
GCF_002961385.1_ASM296138v1_genomic	2	1	1	0
GCF_000942075.1_Velvet_assembly_genomic	2	2	0	2
GCF_900009295.1_assembly_2032008_genomic	2	2	0	0
GCF_002964505.1_ASM296450v1_genomic	2	1	1	0
GCF_000441335.1_version1_genomic	2	2	0	0
GCF_002963325.1_ASM296332v1_genomic	2	1	1	1
GCF_000944035.1_Velvet_assembly_genomic	2	2	0	1
GCF_900054825.1_7054_7_81_genomic	1	0	1	0
GCF_900053225.1_8525_5_64_genomic	2	2	0	3
GCF_900056165.1_7114_5_23_genomic	3	3	0	0
GCF_900063625.1_8337_6_36_genomic	2	1	1	0
GCF_000941655.1_Velvet_assembly_genomic	2	2	0	2
GCF_900065265.1_8337_6_91_genomic	2	2	0	1
GCF_900050065.1_8337_6_96_genomic	3	2	1	1
GCF_900009915.1_assembly_GD-0105_genomic	2	0	2	1
GCF_002964405.1_ASM296440v1_genomic	2	1	1	0
GCF_900063655.1_8525_5_37_genomic	3	3	0	1
GCF_000943875.1_Velvet_assembly_genomic	2	2	0	1
GCF_900065805.1_8337_6_64_genomic	2	1	1	1
GCF_900064295.1_7114_5_94_genomic	4	2	2	0
GCF_900007835.1_assembly_GD-0001_genomic	2	2	0	2
GCF_900059475.1_8337_6_16_genomic	1	1	0	0
GCF_000939735.1_Velvet_assembly_genomic	2	2	0	1
GCF_900059785.1_8337_6_44_genomic	2	2	0	1
GCF_000938215.1_Velvet_assembly_genomic	3	1	2	0
GCF_002960665.1_ASM296066v1_genomic	1	1	0	0
GCF_900052855.1_8525_5_43_genomic	2	2	0	1
GCF_002962105.1_ASM296210v1_genomic	5	1	4	1
GCF_900061405.1_8525_5_94_genomic	2	2	0	1
GCF_000441415.1_version1_genomic	4	2	2	2
GCF_000939075.1_Velvet_assembly_genomic	1	1	0	0
GCF_900053805.1_8525_5_6_genomic	2	2	0	1
GCF_002760305.1_ASM276030v1_genomic	2	0	2	0
GCF_900061365.1_7054_7_10_genomic	2	2	0	2
GCF_000940595.1_Velvet_assembly_genomic	2	2	0	1
GCF_002963215.1_ASM296321v1_genomic	4	1	3	0
GCF_000441215.1_version1_genomic	2	0	2	0
GCF_900048845.1_7114_5_87_genomic	3	2	1	1
GCF_000440735.1_version1_genomic	5	1	4	0
GCF_000942315.1_Velvet_assembly_genomic	2	2	0	2
GCF_002896475.1_ASM289647v1_genomic	2	2	0	1
GCF_000440195.1_version1_genomic	3	2	1	0
GCF_002962865.1_ASM296286v1_genomic	4	2	2	0
GCF_002960685.1_ASM296068v1_genomic	1	1	0	0
GCF_900059755.1_7114_5_25_genomic	3	2	1	1
GCF_002961715.1_ASM296171v1_genomic	1	0	1	0
GCF_002962465.1_ASM296246v1_genomic	1	0	1	0
GCF_002963145.1_ASM296314v1_genomic	1	1	0	0
GCF_900050875.1_8337_6_69_genomic	2	2	0	2
GCF_000943855.1_Velvet_assembly_genomic	2	2	0	2
GCF_900060955.1_7114_5_85_genomic	4	3	1	1
GCF_000947575.1_Velvet_assembly_genomic	1	1	0	0
GCF_000945395.1_Velvet_assembly_genomic	2	2	0	1
GCF_000947095.1_Velvet_assembly_genomic	2	2	0	1
GCF_000936325.1_Velvet_assembly_genomic	3	1	2	1
GCF_002960775.1_ASM296077v1_genomic	1	0	1	0
GCF_000936735.1_Velvet_assembly_genomic	4	3	1	1
GCF_900055155.1_8525_5_78_genomic	2	2	0	1
GCF_900054585.1_7054_7_74_genomic	1	1	0	0
GCF_900058765.1_8525_5_26_genomic	2	2	0	1
GCF_900052005.1_8525_5_81_genomic	2	2	0	2
GCF_002964115.1_ASM296411v1_genomic	3	2	1	0
GCF_000938635.1_Velvet_assembly_genomic	2	2	0	1
GCF_000941775.1_Velvet_assembly_genomic	2	2	0	1
GCF_900049985.1_7054_7_62_genomic	3	1	2	0
GCF_000942875.1_Velvet_assembly_genomic	4	1	3	1
GCF_000440275.1_version1_genomic	3	1	2	0

## Sheet: ARGs agalactiae
Isolate	ARG
GCF_000288335.1_ASM28833v1_genomic	tetracycline resistance protein
GCF_001398995.1_Child12-1_genomic	hypothetical protein
GCF_900074445.1_VSA94_genomic	putative adenyltransferase
GCF_000288435.1_ASM28843v1_genomic	hypothetical protein
GCF_000289055.1_ASM28905v1_genomic	rRNA adenine N-6-methyltransferase
GCF_000289055.1_ASM28905v1_genomic	tetracycline resistance protein TetM
GCF_003966545.1_ASM396654v1_genomic	RecName: Full=Tetracycline resistance protein tetM.
GCF_900074615.1_mad53_genomic	putative adenyltransferase
GCF_000289915.1_ASM28991v1_genomic	RecName: Full=Tetracycline resistance protein tetM.
GCF_003640715.1_ASM364071v1_genomic	RecName: Full=Tetracycline resistance protein tetM.
GCF_003640715.1_ASM364071v1_genomic	rRNA adenine N-6-methyltransferase
GCF_001018175.1_ASM101817v1_genomic	tetracycline resistance protein
GCF_000310925.1_ASM31092v1_genomic	tetracycline resistance protein TetM
GCF_001160905.1_6630_7_20_genomic	RecName: Full=Tetracycline resistance protein tetM.
GCF_000288195.1_ASM28819v1_genomic	RecName: Full=Tetracycline resistance protein tetM.
GCF_000831105.1_ASM83110v1_genomic	rRNA adenine N-6-methyltransferase
GCF_000831105.1_ASM83110v1_genomic	tetracycline resistance protein TetM
GCF_001104145.1_6630_6_23_genomic	tetracycline resistance protein TetM
GCF_001693995.1_ASM169399v1_genomic	TetA(M)
GCF_001694435.1_ASM169443v1_genomic	TetA(M)
GCF_001694435.1_ASM169443v1_genomic	rRNA adenine N-6-methyltransferase
GCF_000289515.1_ASM28951v1_genomic	tetracycline resistance protein TetM
GCF_001152205.1_6630_7_5_genomic	hypothetical protein
GCF_001017035.1_ASM101703v1_genomic	RecName: Full=Tetracycline resistance protein tetM.
GCF_001074285.1_ASM107428v1_genomic	tetracycline resistance protein TetM
GCF_001074285.1_ASM107428v1_genomic	rRNA adenine N-6-methyltransferase
GCF_001016715.1_ASM101671v1_genomic	RecName: Full=Tetracycline resistance protein tetM.
GCF_001349055.1_6753_5_14_genomic	RecName: Full=Tetracycline resistance protein tetM.
GCF_001546775.1_ASM154677v1_genomic	rRNA adenine N-6-methyltransferase
GCF_001546775.1_ASM154677v1_genomic	tetracycline resistance protein TetM
GCF_001127665.1_6630_8_6_genomic	tetracycline resistance protein TetM
GCF_000288675.1_ASM28867v1_genomic	RecName: Full=Tetracycline resistance protein tetM.
GCF_001016815.1_ASM101681v1_genomic	tetracycline resistance protein
GCF_000288075.1_ASM28807v1_genomic	RecName: Full=Tetracycline resistance protein tetM.
GCF_001399395.1_Child19-1_genomic	tetracycline resistance protein
GCF_001398855.1_Mother10-1_genomic	tetracycline resistance protein
GCF_001398635.1_Child5_genomic	tetracycline resistance protein
GCF_000289435.1_ASM28943v1_genomic	RecName: Full=Tetracycline resistance protein tetM.
GCF_000290495.1_ASM29049v1_genomic	RecName: Full=Tetracycline resistance protein tetM.
GCF_000290495.1_ASM29049v1_genomic	rRNA adenine N-6-methyltransferase
GCF_001880625.1_ASM188062v1_genomic	putative adenyltransferase
GCF_001880625.1_ASM188062v1_genomic	rRNA adenine N-6-methyltransferase
GCF_001880625.1_ASM188062v1_genomic	aminoglycoside 3'-phosphotransferase
GCF_000427035.1_09mas018883_genomic	tetracycline resistance protein TetM
GCF_004349485.1_ASM434948v1_genomic	erythromycin ribosome methylase
GCF_001546715.1_ASM154671v1_genomic	rRNA adenine N-6-methyltransferase
GCF_002176585.1_ASM217658v1_genomic	tetracycline resistance protein TetM
GCF_000322545.1_ASM32254v1_genomic	tetracycline resistance protein
GCF_003403115.1_ASM340311v1_genomic	RecName: Full=Tetracycline resistance protein tetM.
GCF_004369875.1_ASM436987v1_genomic	tetracycline resistance protein TetM
GCF_001694025.1_ASM169402v1_genomic	TetA(M)
GCF_000289655.1_ASM28965v1_genomic	tetracycline resistance protein
GCF_001693845.1_ASM169384v1_genomic	rRNA adenine N-6-methyltransferase
GCF_001693845.1_ASM169384v1_genomic	TetA(M)
GCF_001708205.1_ASM170820v1_genomic	RecName: Full=Tetracycline resistance protein tetM.
GCF_001694425.1_ASM169442v1_genomic	tetracycline resistance protein
GCF_001880665.1_ASM188066v1_genomic	tetracycline resistance protein
GCF_001880665.1_ASM188066v1_genomic	putative adenyltransferase
GCF_001880665.1_ASM188066v1_genomic	rRNA adenine N-6-methyltransferase
GCF_001880665.1_ASM188066v1_genomic	aminoglycoside 3'-phosphotransferase
GCF_001880665.1_ASM188066v1_genomic	hypothetical protein
GCF_001695075.1_ASM169507v1_genomic	TetA(M)
GCF_000419135.2_S_agalactiaeMC625-1.0_genomic	tetracycline resistance protein TetM
GCF_000419135.2_S_agalactiaeMC625-1.0_genomic	rRNA adenine N-6-methyltransferase
GCF_900073725.1_SA91_genomic	tetracycline resistance protein tetM
GCF_000289735.1_ASM28973v1_genomic	tetracycline resistance protein
GCF_004369745.1_ASM436974v1_genomic	tetracycline resistance protein TetM
GCF_000288655.1_ASM28865v1_genomic	RecName: Full=Tetracycline resistance protein tetM.
GCF_001399135.1_Child15-1_genomic	tetracycline resistance protein TetM
GCF_001016545.1_ASM101654v1_genomic	tetracycline resistance protein
GCF_001015925.1_ASM101592v1_genomic	tetracycline resistance protein
GCF_001016855.1_ASM101685v1_genomic	tetracycline resistance protein
GCF_000311185.1_ASM31118v1_genomic	TetA(M)
GCF_000288295.1_ASM28829v1_genomic	TetA(M)
GCF_001221825.1_6630_8_18_genomic	RecName: Full=Tetracycline resistance protein tetM.
GCF_001398475.1_Mother2_genomic	tetracycline resistance protein
GCF_001880675.1_ASM188067v1_genomic	aminoglycoside 3'-phosphotransferase
GCF_001880675.1_ASM188067v1_genomic	rRNA adenine N-6-methyltransferase
GCF_001880675.1_ASM188067v1_genomic	putative adenyltransferase
GCF_001015815.1_ASM101581v1_genomic	tetracycline resistance protein
GCF_001072615.1_ASM107261v1_genomic	tetracycline resistance protein
GCF_002239185.1_ASM223918v1_genomic	tetracycline resistance protein
GCF_002239365.1_ASM223936v1_genomic	rRNA adenine N-6-methyltransferase
GCF_002239365.1_ASM223936v1_genomic	tetracycline resistance protein TetM
GCF_001399415.1_Child19-2_genomic	tetracycline resistance protein
GCF_001880585.1_ASM188058v1_genomic	tetracycline resistance protein
GCF_900074595.1_mad43_genomic	putative adenyltransferase
GCF_001694125.1_ASM169412v1_genomic	TetA(M)
GCF_001694125.1_ASM169412v1_genomic	rRNA adenine N-6-methyltransferase
GCF_000290195.1_ASM29019v1_genomic	hypothetical protein
GCF_003174175.1_ASM317417v1_genomic	tetracycline resistance protein
GCF_000454965.1_Final_Assembly_genomic	tetracycline resistance protein TetM
GCF_002278795.1_ASM227879v1_genomic	tetracycline resistance protein
GCF_001145805.1_6630_7_12_genomic	tetracycline resistance protein
GCF_000825945.1_Bangui-IP-6_genomic	tetracycline resistance protein
GCF_001016675.1_ASM101667v1_genomic	tetracycline resistance protein
GCF_001399075.1_Mother14_genomic	tetracycline resistance protein
GCF_001222045.1_6630_8_15_genomic	tetracycline resistance protein
GCF_000288115.1_ASM28811v1_genomic	tetracycline resistance protein
GCF_001010345.1_ASM101034v1_genomic	tetracycline resistance protein
GCF_900074555.1_mad3_genomic	putative adenyltransferase
GCF_000825965.1_Bangui-IP-59_genomic	tetracycline resistance protein TetM
GCF_000825965.1_Bangui-IP-59_genomic	rRNA adenine N-6-methyltransferase
GCF_001016625.1_ASM101662v1_genomic	RecName: Full=Tetracycline resistance protein tetM.
GCF_001546785.1_ASM154678v1_genomic	RecName: Full=Tetracycline resistance protein tetM.
GCF_001222685.1_6630_8_22_genomic	TetA(M)
GCF_003288035.1_ASM328803v1_genomic	macrolide efflux pump
GCF_003288035.1_ASM328803v1_genomic	putative adenyltransferase
GCF_003288035.1_ASM328803v1_genomic	rRNA adenine N-6-methyltransferase
GCF_003288035.1_ASM328803v1_genomic	aminoglycoside 3'-phosphotransferase
GCF_003288035.1_ASM328803v1_genomic	lincosamide nucleotidyltransferase
GCF_003288035.1_ASM328803v1_genomic	hypothetical protein
GCF_000007265.1_ASM726v1_genomic	RecName: Full=Tetracycline resistance protein tetM.
GCF_001159365.1_6630_5_14_genomic	RecName: Full=Tetracycline resistance protein tetM.
GCF_001880685.1_ASM188068v1_genomic	putative adenyltransferase
GCF_001880685.1_ASM188068v1_genomic	rRNA adenine N-6-methyltransferase
GCF_001880685.1_ASM188068v1_genomic	aminoglycoside 3'-phosphotransferase
GCF_004369855.1_ASM436985v1_genomic	tetracycline resistance protein TetM
GCF_001115545.1_6753_5_22_genomic	RecName: Full=Tetracycline resistance protein tetM.
GCF_001017015.1_ASM101701v1_genomic	tetracycline resistance protein TetM
GCF_000289715.1_ASM28971v1_genomic	tetracycline resistance protein
GCF_001074255.1_ASM107425v1_genomic	tetracycline resistance protein
GCF_001015435.1_ASM101543v1_genomic	hypothetical protein
GCF_000310465.1_ASM31046v1_genomic	TetA(M)
GCF_003174655.1_ASM317465v1_genomic	tetracycline resistance protein
GCF_001016095.1_ASM101609v1_genomic	TetA(M)
GCF_000311705.1_ASM31170v1_genomic	tetracycline resistance protein
GCF_000311445.1_ASM31144v1_genomic	tetracycline resistance protein
GCF_000288455.1_ASM28845v1_genomic	RecName: Full=Tetracycline resistance protein tetM.
GCF_004369785.1_ASM436978v1_genomic	tetracycline resistance protein TetM
GCF_001016355.1_ASM101635v1_genomic	tetracycline resistance protein
GCF_000322945.1_ASM32294v1_genomic	TetA(M)
GCF_001016615.1_ASM101661v1_genomic	RecName: Full=Tetracycline resistance protein tetM.
GCF_000288135.1_ASM28813v1_genomic	tetracycline resistance protein TetM
GCF_001592385.1_ASM159238v1_genomic	tetracycline resistance protein TetM
GCF_000419095.2_S_agalactiaeMC627-1.0_genomic	rRNA adenine N-6-methyltransferase
GCF_000419095.2_S_agalactiaeMC627-1.0_genomic	tetracycline resistance protein TetM
GCF_001142125.1_6630_7_7_genomic	tetracycline resistance protein
GCF_900074485.1_mad14_genomic	putative adenyltransferase
GCF_002812505.1_ASM281250v1_genomic	tetracycline resistance protein TetM
GCF_003382445.1_ASM338244v1_genomic	RecName: Full=Tetracycline resistance protein tetM.
GCF_000311485.1_ASM31148v1_genomic	RecName: Full=Tetracycline resistance protein tetM.
GCF_001399055.1_Child13_genomic	tetracycline resistance protein
GCF_001018315.1_ASM101831v1_genomic	RecName: Full=Tetracycline resistance protein tetM.
GCF_900074015.1_VSA119_genomic	putative adenyltransferase
GCF_001164665.1_6630_8_9_genomic	RecName: Full=Tetracycline resistance protein tetM.
GCF_001015425.1_ASM101542v1_genomic	tetracycline resistance protein
GCF_001348875.1_6630_7_13_genomic	tetracycline resistance protein
GCF_001015525.1_ASM101552v1_genomic	tetracycline resistance protein
GCF_001694625.1_ASM169462v1_genomic	TetA(M)
GCF_001015415.1_ASM101541v1_genomic	RecName: Full=Tetracycline resistance protein tetM.
GCF_000288155.1_ASM28815v1_genomic	hypothetical protein
GCF_001221965.1_6630_8_14_genomic	tetracycline resistance protein
GCF_001399195.1_Child16_genomic	tetracycline resistance protein
GCF_001398935.1_Child11-1_genomic	tetracycline resistance protein
GCF_001018565.1_ASM101856v1_genomic	TetA(M)
GCF_001119265.1_6630_6_14_genomic	tetracycline resistance protein
GCF_001140565.1_6630_8_5_genomic	tetracycline resistance protein TetM
GCF_001398875.1_Mother10-2_genomic	tetracycline resistance protein
GCF_000290395.1_ASM29039v1_genomic	TetA(M)
GCF_001091485.1_6630_5_22_genomic	rRNA adenine N-6-methyltransferase
GCF_001091485.1_6630_5_22_genomic	tetracycline resistance protein TetM
GCF_000322525.1_ASM32252v1_genomic	tetracycline resistance protein
GCF_002884585.1_ASM288458v1_genomic	rRNA adenine N-6-methyltransferase
GCF_002884585.1_ASM288458v1_genomic	tetracycline resistance protein TetM
GCF_002197305.1_ASM219730v1_genomic	hypothetical protein
GCF_002197305.1_ASM219730v1_genomic	rRNA adenine N-6-methyltransferase
GCF_001015555.1_ASM101555v1_genomic	tetracycline resistance protein
GCF_000288895.1_ASM28889v1_genomic	tetracycline resistance protein
GCF_900074515.1_mad29_genomic	putative adenyltransferase
GCF_001880615.1_ASM188061v1_genomic	tetracycline resistance protein
GCF_001880615.1_ASM188061v1_genomic	aminoglycoside 3'-phosphotransferase
GCF_001880615.1_ASM188061v1_genomic	rRNA adenine N-6-methyltransferase
GCF_001880615.1_ASM188061v1_genomic	putative adenyltransferase
GCF_900074235.1_VSA76_genomic	putative adenyltransferase
GCF_000311605.1_ASM31160v1_genomic	RecName: Full=Tetracycline resistance protein tetM.
GCF_001162445.1_6630_6_24_genomic	tetracycline resistance protein
GCF_003725835.1_ASM372583v1_genomic	TetA(M)
GCF_004120375.1_ASM412037v1_genomic	RecName: Full=Tetracycline resistance protein tetM.
GCF_004120375.1_ASM412037v1_genomic	rRNA adenine N-6-methyltransferase
GCF_001016795.1_ASM101679v1_genomic	tetracycline resistance protein
GCF_000311645.1_ASM31164v1_genomic	tetracycline resistance protein
GCF_001123965.1_6630_6_9_genomic	RecName: Full=Tetracycline resistance protein tetM.
GCF_000310385.1_ASM31038v1_genomic	tetracycline resistance protein TetM
GCF_001016135.1_ASM101613v1_genomic	RecName: Full=Tetracycline resistance protein tetM.
GCF_000289455.1_ASM28945v1_genomic	tetracycline resistance protein TetM
GCF_000322805.1_ASM32280v1_genomic	hypothetical protein
GCF_001695175.1_ASM169517v1_genomic	TetA(M)
GCF_001016065.1_ASM101606v1_genomic	RecName: Full=Tetracycline resistance protein tetM.
GCF_000311685.1_SAG95_v1_genomic	tetracycline resistance protein TetM
GCF_001695095.1_ASM169509v1_genomic	TetA(M)
GCF_001695135.1_ASM169513v1_genomic	TetA(M)
GCF_900074375.1_VSA88_genomic	putative adenyltransferase
GCF_000455065.1_Final_Assembly_genomic	tetracycline resistance protein TetM
GCF_000455065.1_Final_Assembly_genomic	rRNA adenine N-6-methyltransferase
GCF_001124065.1_6753_5_6_genomic	tetracycline resistance protein
GCF_001016775.1_ASM101677v1_genomic	RecName: Full=Tetracycline resistance protein tetM.
GCF_001018555.1_ASM101855v1_genomic	hypothetical protein
GCF_001018335.1_ASM101833v1_genomic	RecName: Full=Tetracycline resistance protein tetM.
GCF_001018335.1_ASM101833v1_genomic	rRNA adenine N-6-methyltransferase
GCF_001018335.1_ASM101833v1_genomic	RecName: Full=Tetracycline resistance protein tetM.
GCF_000290335.1_ASM29033v1_genomic	tetracycline resistance protein TetM
GCF_001348715.1_6753_5_28_genomic	TetA(M)
GCF_001010325.1_ASM101032v1_genomic	RecName: Full=Tetracycline resistance protein tetM.
GCF_000310785.1_ASM31078v1_genomic	tetracycline resistance protein TetM
GCF_000289095.1_ASM28909v1_genomic	RecName: Full=Tetracycline resistance protein tetM.
GCF_001592425.1_ASM159242v1_genomic	tetracycline resistance protein TetM
GCF_001398555.1_Mother4_genomic	tetracycline resistance protein
GCF_000290015.1_ASM29001v1_genomic	tetracycline resistance protein
GCF_001072815.1_ASM107281v1_genomic	tetracycline resistance protein
GCF_001694525.1_ASM169452v1_genomic	tetracycline resistance protein TetM
GCF_001074585.1_ASM107458v1_genomic	hypothetical protein
GCF_000322985.1_ASM32298v1_genomic	tetracycline resistance protein
GCF_000419075.2_S_agalactiaeMC628-1.0_genomic	RecName: Full=Tetracycline resistance protein tetM.
GCF_002239345.1_ASM223934v1_genomic	tetracycline resistance protein
GCF_003859725.1_ASM385972v1_genomic	RecName: Full=Tetracycline resistance protein tetM.
GCF_001399015.1_Child12-2_genomic	hypothetical protein
GCF_001016255.1_ASM101625v1_genomic	tetracycline resistance protein
GCF_900074385.1_VSA93_genomic	putative adenyltransferase
GCF_000322865.1_ASM32286v1_genomic	RecName: Full=Tetracycline resistance protein tetM.
GCF_001015875.1_ASM101587v1_genomic	tetracycline resistance protein
GCF_002239145.1_ASM223914v1_genomic	TetA(M)
GCF_004349535.1_ASM434953v1_genomic	RecName: Full=Tetracycline resistance protein tetM.
GCF_001348555.1_6630_6_8_genomic	tetracycline resistance protein TetM
GCF_900074115.1_VSA6_genomic	putative adenyltransferase
GCF_002025025.1_ASM202502v1_genomic	hypothetical protein
GCF_002025025.1_ASM202502v1_genomic	aminoglycoside 3'-phosphotransferase
GCF_002025025.1_ASM202502v1_genomic	rRNA adenine N-6-methyltransferase
GCF_002025025.1_ASM202502v1_genomic	putative adenyltransferase
GCF_001018395.1_ASM101839v1_genomic	RecName: Full=Tetracycline resistance protein tetM.
GCF_000289075.1_ASM28907v1_genomic	tetracycline resistance protein
GCF_003640785.1_ASM364078v1_genomic	tetracycline resistance protein TetM
GCF_900074045.1_VSA16_genomic	putative adenyltransferase
GCF_900074045.1_VSA16_genomic	hypothetical protein
GCF_001348775.1_6630_5_15_genomic	rRNA adenine N-6-methyltransferase
GCF_001348775.1_6630_5_15_genomic	tetracycline resistance protein TetM
GCF_001016285.1_ASM101628v1_genomic	tetracycline resistance protein
GCF_000322625.1_ASM32262v1_genomic	TetA(M)
GCF_001017045.1_ASM101704v1_genomic	hypothetical protein
GCF_001017045.1_ASM101704v1_genomic	rRNA adenine N-6-methyltransferase
GCF_001399175.1_Mother16_genomic	tetracycline resistance protein
GCF_004353995.1_ASM435399v1_genomic	RecName: Full=Tetracycline resistance protein tetM.
GCF_000826025.1_Madagascar-IP-47_genomic	RecName: Full=Tetracycline resistance protein tetM.
GCF_900073985.1_VSA116_genomic	putative adenyltransferase
GCF_900074415.1_VSA98_genomic	putative adenyltransferase
GCF_000289475.1_ASM28947v1_genomic	tetracycline resistance protein
GCF_000310985.1_ASM31098v1_genomic	RecName: Full=Tetracycline resistance protein tetM.
GCF_001145265.1_6753_5_15_genomic	RecName: Full=Tetracycline resistance protein tetM.
GCF_000287955.1_ASM28795v1_genomic	tetracycline resistance protein TetM
GCF_000311525.1_ASM31152v1_genomic	hypothetical protein
GCF_000288095.1_ASM28809v1_genomic	tetracycline resistance protein TetM
GCF_000288475.1_ASM28847v1_genomic	RecName: Full=Tetracycline resistance protein tetM.
GCF_900073585.1_SA8_genomic	putative adenyltransferase
GCF_000311245.1_ASM31124v1_genomic	TetA(M)
GCF_001695105.1_ASM169510v1_genomic	rRNA adenine N-6-methyltransferase
GCF_001695105.1_ASM169510v1_genomic	aminoglycoside 3'-phosphotransferase
GCF_002176575.1_ASM217657v1_genomic	tetracycline resistance protein TetM
GCF_001018135.1_ASM101813v1_genomic	tetracycline resistance protein TetM
GCF_001448985.1_ASM144898v1_genomic	rRNA adenine N-6-methyltransferase
GCF_001448985.1_ASM144898v1_genomic	tetracycline resistance protein TetM
GCF_001016655.1_ASM101665v1_genomic	tetracycline resistance protein
GCF_000454825.1_Final_Assembly_genomic	tetracycline resistance protein TetM
GCF_002073695.2_ASM207369v2_genomic	tetracycline resistance protein TetM
GCF_002073695.2_ASM207369v2_genomic	rRNA adenine N-6-methyltransferase
GCF_001015445.1_ASM101544v1_genomic	RecName: Full=Tetracycline resistance protein tetM.
GCF_001115485.1_6630_7_4_genomic	tetracycline resistance protein
GCF_001133625.1_6630_6_1_genomic	RecName: Full=Tetracycline resistance protein tetM.
GCF_003859625.1_ASM385962v1_genomic	tetracycline resistance protein TetM
GCF_001694045.1_ASM169404v1_genomic	TetA(M)
GCF_001118625.1_6630_5_4_genomic	tetracycline resistance protein
GCF_002278655.1_ASM227865v1_genomic	RecName: Full=Tetracycline resistance protein tetM.
GCF_001016415.1_ASM101641v1_genomic	tetracycline resistance protein TetM
GCF_001114925.1_6630_5_3_genomic	TetA(M)
GCF_001109505.1_6753_5_20_genomic	tetracycline resistance protein TetM
GCF_001018255.1_ASM101825v1_genomic	RecName: Full=Tetracycline resistance protein tetM.
GCF_001015505.1_ASM101550v1_genomic	tetracycline resistance protein TetM
GCF_001399095.1_Child14_genomic	tetracycline resistance protein
GCF_001016035.1_ASM101603v1_genomic	RecName: Full=Tetracycline resistance protein tetM.
GCF_001694155.1_ASM169415v1_genomic	rRNA adenine N-6-methyltransferase
GCF_001694155.1_ASM169415v1_genomic	TetA(M)
GCF_000322905.1_ASM32290v1_genomic	hypothetical protein
GCF_001693965.1_ASM169396v1_genomic	rRNA adenine N-6-methyltransferase
GCF_001693965.1_ASM169396v1_genomic	TetA(M)
GCF_000455045.1_Final_Assembly_genomic	tetracycline resistance protein TetM
GCF_001146325.1_6630_7_18_genomic	tetracycline resistance protein
GCF_001546685.1_ASM154668v1_genomic	RecName: Full=Tetracycline resistance protein tetM.
GCF_000289995.1_ASM28999v1_genomic	tetracycline resistance protein
GCF_001694555.1_ASM169455v1_genomic	rRNA adenine N-6-methyltransferase
GCF_001694555.1_ASM169455v1_genomic	TetA(M)
GCF_000290135.1_ASM29013v1_genomic	tetracycline resistance protein
GCF_001102825.1_6630_6_3_genomic	tetracycline resistance protein
GCF_001155785.1_6630_8_10_genomic	rRNA adenine N-6-methyltransferase
GCF_001155785.1_6630_8_10_genomic	tetracycline resistance protein TetM
GCF_000290355.1_ASM29035v1_genomic	tetracycline resistance protein TetM
GCF_000730215.1_ASM73021v2_genomic	TetA(M)
GCF_900074605.1_mad44_genomic	putative adenyltransferase
GCF_000831125.1_ASM83112v1_genomic	TetA(M)
GCF_001101765.1_6630_6_13_genomic	tetracycline resistance protein
GCF_001018155.1_ASM101815v1_genomic	tetracycline resistance protein
GCF_001398595.1_Mother5-1_genomic	tetracycline resistance protein
GCF_900073475.1_10059_genomic	putative adenyltransferase
GCF_004349445.1_ASM434944v1_genomic	erythromycin ribosome methylase
GCF_001116525.1_6630_5_10_genomic	tetracycline resistance protein
GCF_900074075.1_VSA29_genomic	putative adenyltransferase
GCF_001348915.1_6630_6_20_genomic	tetracycline resistance protein
GCF_002176615.1_ASM217661v1_genomic	tetracycline resistance protein TetM
GCF_001156365.1_6630_5_17_genomic	tetracycline resistance protein tetM
GCF_001086185.1_6753_5_13_genomic	tetracycline resistance protein
GCF_003287995.1_ASM328799v1_genomic	RecName: Full=Tetracycline resistance protein tetM.
GCF_001348895.1_6630_5_2_genomic	RecName: Full=Tetracycline resistance protein tetM.
GCF_001016465.1_ASM101646v1_genomic	hypothetical protein
GCF_001140025.1_6630_6_15_genomic	RecName: Full=Tetracycline resistance protein tetM.
GCF_001016955.1_ASM101695v1_genomic	tetracycline resistance protein
GCF_004120395.1_ASM412039v1_genomic	RecName: Full=Tetracycline resistance protein tetM.
GCF_001546755.1_ASM154675v1_genomic	TetA(M)
GCF_001880745.1_ASM188074v1_genomic	tetracycline resistance protein
GCF_001016115.1_ASM101611v1_genomic	tetracycline resistance protein
GCF_900074535.1_mad34_genomic	putative adenyltransferase
GCF_001016495.1_ASM101649v1_genomic	RecName: Full=Tetracycline resistance protein tetM.
GCF_003640705.1_ASM364070v1_genomic	rRNA adenine N-6-methyltransferase
GCF_000290415.1_ASM29041v1_genomic	hypothetical protein
GCF_000310605.1_ASM31060v1_genomic	tetracycline resistance protein
GCF_000322925.1_ASM32292v1_genomic	tetracycline resistance protein
GCF_001018095.1_ASM101809v1_genomic	tetracycline resistance protein
GCF_001124925.1_6630_6_17_genomic	TetA(M)
GCF_001017835.1_ASM101783v1_genomic	tetracycline resistance protein TetM
GCF_001018165.1_ASM101816v1_genomic	tetracycline resistance protein TetM
GCF_000288795.1_ASM28879v1_genomic	RecName: Full=Tetracycline resistance protein tetM.
GCF_001015835.1_ASM101583v1_genomic	tetracycline resistance protein
GCF_000289335.1_sag142_v2.0_genomic	tetracycline resistance protein
GCF_001399315.1_Child17_genomic	tetracycline resistance protein
GCF_001694985.1_ASM169498v1_genomic	TetA(M)
GCF_000288515.1_ASM28851v1_genomic	RecName: Full=Tetracycline resistance protein tetM.
GCF_000454865.1_Final_Assembly_genomic	tetracycline resistance protein TetM
GCF_900074455.1_VSA96_genomic	putative adenyltransferase
GCF_001166505.1_6630_6_22_genomic	TetA(M)
GCF_001694095.1_ASM169409v1_genomic	TetA(M)
GCF_001694095.1_ASM169409v1_genomic	rRNA adenine N-6-methyltransferase
GCF_001016125.1_ASM101612v1_genomic	TetA(M)
GCF_001016595.1_ASM101659v1_genomic	RecName: Full=Tetracycline resistance protein tetM.
GCF_001348675.1_6630_5_18_genomic	tetracycline resistance protein
GCF_000455085.1_Final_Assembly_genomic	rRNA adenine N-6-methyltransferase
GCF_000455085.1_Final_Assembly_genomic	tetracycline resistance protein TetM
GCF_001398615.1_Mother5-2_genomic	tetracycline resistance protein
GCF_000455105.1_Final_Assembly_genomic	rRNA adenine N-6-methyltransferase
GCF_000455105.1_Final_Assembly_genomic	tetracycline resistance protein TetM
GCF_900073795.1_SA93_genomic	tetracycline resistance protein tetM
GCF_000167755.1_ASM16775v1_genomic	tetracycline resistance protein TetM
GCF_003931955.1_ASM393195v1_genomic	tetracycline resistance protein
GCF_004369845.1_ASM436984v1_genomic	tetracycline resistance protein TetM
GCF_000288995.1_ASM28899v1_genomic	tetracycline resistance protein
GCF_001018295.1_ASM101829v1_genomic	RecName: Full=Tetracycline resistance protein tetM.
GCF_001134625.1_6630_7_3_genomic	tetracycline resistance protein
GCF_000288935.1_ASM28893v1_genomic	tetracycline resistance protein
GCF_001133525.1_6630_7_17_genomic	tetracycline resistance protein
GCF_001123605.1_6630_5_20_genomic	TetA(M)
GCF_001856375.1_ASM185637v1_genomic	rRNA adenine N-6-methyltransferase
GCF_001856375.1_ASM185637v1_genomic	tetracycline resistance protein TetM
GCF_000289855.1_ASM28985v1_genomic	RecName: Full=Tetracycline resistance protein tetM.
GCF_001695155.1_ASM169515v1_genomic	TetA(M)
GCF_001016005.1_ASM101600v1_genomic	RecName: Full=Tetracycline resistance protein tetM.
GCF_000311265.1_ASM31126v1_genomic	RecName: Full=Tetracycline resistance protein tetM.
GCF_001694205.1_ASM169420v1_genomic	rRNA adenine N-6-methyltransferase
GCF_001694205.1_ASM169420v1_genomic	TetA(M)
GCF_900073745.1_SA92_genomic	tetracycline resistance protein tetM
GCF_000310725.1_ASM31072v1_genomic	tetracycline resistance protein
GCF_001398775.1_Child8-1_genomic	tetracycline resistance protein
GCF_900073215.1_SA115_genomic	tetracycline resistance protein tetM
GCF_000322965.1_ASM32296v1_genomic	tetracycline resistance protein
GCF_003859695.1_ASM385969v1_genomic	RecName: Full=Tetracycline resistance protein tetM.
GCF_001171645.1_6753_5_12_genomic	RecName: Full=Tetracycline resistance protein tetM.
GCF_001694015.1_ASM169401v1_genomic	tetracycline resistance protein
GCF_001016435.1_ASM101643v1_genomic	tetracycline resistance protein
GCF_000290215.1_ASM29021v1_genomic	tetracycline resistance protein
GCF_001097365.1_6630_7_23_genomic	RecName: Full=Tetracycline resistance protein tetM.
GCF_001694785.1_ASM169478v1_genomic	macrolide efflux pump
GCF_002239325.1_ASM223932v1_genomic	tetracycline resistance protein
GCF_003382425.1_ASM338242v1_genomic	tetracycline resistance protein TetM
GCF_001694745.1_ASM169474v1_genomic	hypothetical protein
GCF_001694745.1_ASM169474v1_genomic	TetA(M)
GCF_000288815.1_ASM28881v1_genomic	RecName: Full=Tetracycline resistance protein tetM.
GCF_001694725.1_ASM169472v1_genomic	tetracycline resistance protein
GCF_900074495.1_mad11_genomic	putative adenyltransferase
GCF_003931905.1_ASM393190v1_genomic	tetracycline resistance protein
GCF_000289015.1_ASM28901v1_genomic	tetracycline resistance protein
GCF_000310545.1_ASM31054v1_genomic	RecName: Full=Tetracycline resistance protein tetM.
GCF_001694705.1_ASM169470v1_genomic	TetA(M)
GCF_001694705.1_ASM169470v1_genomic	rRNA adenine N-6-methyltransferase
GCF_001398915.1_Mother11_genomic	tetracycline resistance protein
GCF_002104835.1_ASM210483v1_genomic	RecName: Full=Tetracycline resistance protein tetM.
GCF_900073555.1_10058_genomic	putative adenyltransferase
GCF_000311625.1_ASM31162v1_genomic	tetracycline resistance protein TetM
GCF_001398715.1_Mother7_genomic	tetracycline resistance protein TetM
GCF_001174785.1_6630_7_15_genomic	tetracycline resistance protein TetM
GCF_900074095.1_VSA36_genomic	putative adenyltransferase
GCF_001222545.1_6630_8_16_genomic	tetracycline resistance protein
GCF_000289955.1_ASM28995v1_genomic	tetracycline resistance protein
GCF_000310905.1_ASM31090v1_genomic	tetracycline resistance protein TetM
GCF_001694815.1_ASM169481v1_genomic	rRNA adenine N-6-methyltransferase
GCF_001694815.1_ASM169481v1_genomic	TetA(M)
GCF_001016335.1_ASM101633v1_genomic	tetracycline resistance protein
GCF_000322505.1_ASM32250v1_genomic	tetracycline resistance protein TetM
GCF_001348695.1_6630_5_16_genomic	tetracycline resistance protein TetM
GCF_001348695.1_6630_5_16_genomic	rRNA adenine N-6-methyltransferase
GCF_000311085.1_ASM31108v1_genomic	tetracycline resistance protein TetM
GCF_001016375.1_ASM101637v1_genomic	RecName: Full=Tetracycline resistance protein tetM.
GCF_000323005.1_ASM32300v1_genomic	tetracycline resistance protein
GCF_001016725.1_ASM101672v1_genomic	tetracycline resistance protein
GCF_002239385.1_ASM223938v1_genomic	rRNA adenine N-6-methyltransferase
GCF_001348755.1_6630_7_9_genomic	tetracycline resistance protein
GCF_000288275.1_ASM28827v1_genomic	tetracycline resistance protein
GCF_000310625.1_ASM31062v1_genomic	tetracycline resistance protein TetM
GCF_000322725.1_ASM32272v1_genomic	RecName: Full=Tetracycline resistance protein tetM.
GCF_000289875.1_ASM28987v1_genomic	tetracycline resistance protein TetM
GCF_001074175.1_ASM107417v1_genomic	tetracycline resistance protein
GCF_000311205.1_ASM31120v1_genomic	tetracycline resistance protein TetM
GCF_001156965.1_6753_5_1_genomic	tetracycline resistance protein TetM
GCF_000419155.2_S_agalactiaeMC624-1.0_genomic	rRNA adenine N-6-methyltransferase
GCF_000419155.2_S_agalactiaeMC624-1.0_genomic	tetracycline resistance protein TetM
GCF_002239285.1_ASM223928v1_genomic	putative adenyltransferase
GCF_002239285.1_ASM223928v1_genomic	rRNA adenine N-6-methyltransferase
GCF_002239285.1_ASM223928v1_genomic	aminoglycoside 3'-phosphotransferase
GCF_001546695.1_ASM154669v1_genomic	RecName: Full=Tetracycline resistance protein tetM.
GCF_900074585.1_mad42_genomic	putative adenyltransferase
GCF_001398455.1_Child1_genomic	tetracycline resistance protein
GCF_001134425.1_6630_6_4_genomic	tetracycline resistance protein tetM
GCF_001146845.1_6630_8_11_genomic	rRNA adenine N-6-methyltransferase
GCF_001146845.1_6630_8_11_genomic	TetA(M)
GCF_000310965.1_ASM31096v1_genomic	hypothetical protein
GCF_003859505.1_ASM385950v1_genomic	tetracycline resistance protein TetM
GCF_001016965.1_ASM101696v1_genomic	RecName: Full=Tetracycline resistance protein tetM.
GCF_900074345.1_VSA89_genomic	putative adenyltransferase
GCF_001399355.1_Child18_genomic	tetracycline resistance protein
GCF_001173205.1_6753_5_16_genomic	tetracycline resistance protein TetM
GCF_001018405.1_ASM101840v1_genomic	rRNA adenine N-6-methyltransferase
GCF_001018405.1_ASM101840v1_genomic	tetracycline resistance protein
GCF_000454805.1_Final_Assembly_genomic	tetracycline resistance protein TetM
GCF_001010335.1_ASM101033v1_genomic	tetracycline resistance protein TetM
GCF_001399035.1_Mother13_genomic	tetracycline resistance protein
GCF_003640725.1_ASM364072v1_genomic	tetracycline resistance protein
GCF_000310745.1_ASM31074v1_genomic	RecName: Full=Tetracycline resistance protein tetM.
GCF_000289555.1_ASM28955v1_genomic	RecName: Full=Tetracycline resistance protein tetM.
GCF_004120385.1_ASM412038v1_genomic	RecName: Full=Tetracycline resistance protein tetM.
GCF_000288015.1_ASM28801v1_genomic	tetracycline resistance protein TetM
GCF_000288015.1_ASM28801v1_genomic	putative adenyltransferase
GCF_000288015.1_ASM28801v1_genomic	hypothetical protein
GCF_001088105.1_6630_8_2_genomic	tetracycline resistance protein
GCF_000311505.1_ASM31150v1_genomic	tetracycline resistance protein TetM
GCF_002197205.1_ASM219720v1_genomic	hypothetical protein
GCF_002197205.1_ASM219720v1_genomic	O-nucleotidylltransferase
GCF_002197205.1_ASM219720v1_genomic	lincosamide nucleotidyltransferase
GCF_002197205.1_ASM219720v1_genomic	aminoglycoside 3'-phosphotransferase
GCF_002197205.1_ASM219720v1_genomic	rRNA adenine N-6-methyltransferase
GCF_002197205.1_ASM219720v1_genomic	putative adenyltransferase
GCF_000290155.1_ASM29015v1_genomic	RecName: Full=Tetracycline resistance protein tetM.
GCF_000310505.1_ASM31050v1_genomic	RecName: Full=Tetracycline resistance protein tetM.
GCF_001880515.1_ASM188051v1_genomic	aminoglycoside 3'-phosphotransferase
GCF_001880515.1_ASM188051v1_genomic	rRNA adenine N-6-methyltransferase
GCF_001880515.1_ASM188051v1_genomic	putative adenyltransferase
GCF_000288595.1_ASM28859v1_genomic	tetracycline resistance protein TetM
GCF_001104505.1_6753_5_23_genomic	TetA(M)
GCF_001349035.1_6753_5_4_genomic	RecName: Full=Tetracycline resistance protein tetM.
GCF_001349035.1_6753_5_4_genomic	rRNA adenine N-6-methyltransferase
GCF_000454845.1_Final_Assembly_genomic	tetracycline resistance protein TetM
GCF_000322705.1_ASM32270v1_genomic	tetracycline resistance protein
GCF_001016265.1_ASM101626v1_genomic	tetracycline resistance protein TetM
GCF_001119085.1_6630_5_6_genomic	RecName: Full=Tetracycline resistance protein tetM.
GCF_003812805.1_ASM381280v1_genomic	macrolide efflux pump
GCF_003812805.1_ASM381280v1_genomic	tetracycline resistance protein
GCF_900074655.1_mad60_genomic	putative adenyltransferase
GCF_000454765.1_Final_Assembly_genomic	tetracycline resistance protein TetM
GCF_000290115.1_ASM29011v1_genomic	TetA(M)
GCF_001693855.1_ASM169385v1_genomic	tetracycline resistance protein
GCF_900074475.1_mad15_genomic	putative adenyltransferase
GCF_900074355.1_VSA91_genomic	putative adenyltransferase
GCF_000310585.1_ASM31058v1_genomic	tetracycline resistance protein
GCF_001398515.1_Mother3_genomic	tetracycline resistance protein
GCF_001695025.1_ASM169502v1_genomic	TetA(M)
GCF_001398735.1_Child7_genomic	TetA(M)
GCF_001399375.1_Mother19_genomic	tetracycline resistance protein
GCF_001016835.1_ASM101683v1_genomic	tetracycline resistance protein
GCF_001348855.1_6630_5_9_genomic	tetracycline resistance protein
GCF_001348735.1_6753_5_17_genomic	TetA(M)
GCF_001398495.1_Child2_genomic	tetracycline resistance protein
GCF_000290075.1_ASM29007v1_genomic	TetA(M)
GCF_001880505.1_ASM188050v1_genomic	putative adenyltransferase
GCF_001880505.1_ASM188050v1_genomic	rRNA adenine N-6-methyltransferase
GCF_001880505.1_ASM188050v1_genomic	aminoglycoside 3'-phosphotransferase
GCF_000310665.1_ASM31066v1_genomic	tetracycline resistance protein
GCF_000322645.1_ASM32264v1_genomic	TetA(M)
GCF_002214425.1_ASM221442v1_genomic	RecName: Full=Tetracycline resistance protein tetM.
GCF_000289495.1_ASM28949v1_genomic	tetracycline resistance protein
GCF_000322845.1_ASM32284v1_genomic	tetracycline resistance protein TetM
GCF_001138645.1_6630_7_2_genomic	tetracycline resistance protein
GCF_001398535.1_Child3_genomic	tetracycline resistance protein
GCF_001017855.1_ASM101785v1_genomic	RecName: Full=Tetracycline resistance protein tetM.
GCF_004369775.1_ASM436977v1_genomic	tetracycline resistance protein TetM
GCF_001694325.1_ASM169432v1_genomic	rRNA adenine N-6-methyltransferase
GCF_001694325.1_ASM169432v1_genomic	aminoglycoside 3'-phosphotransferase
GCF_000310945.1_ASM31094v1_genomic	tetracycline resistance protein TetM
GCF_001102725.1_6630_8_1_genomic	tetracycline resistance protein TetM
GCF_001102725.1_6630_8_1_genomic	rRNA adenine N-6-methyltransferase
GCF_001111745.1_6753_5_27_genomic	tetracycline resistance protein
GCF_001546675.1_ASM154667v1_genomic	RecName: Full=Tetracycline resistance protein tetM.
GCF_001016995.1_ASM101699v1_genomic	RecName: Full=Tetracycline resistance protein tetM.
GCF_000310885.1_ASM31088v1_genomic	RecName: Full=Tetracycline resistance protein tetM.
GCF_001348795.1_6630_7_21_genomic	RecName: Full=Tetracycline resistance protein tetM.
GCF_000288635.1_ASM28863v1_genomic	rRNA adenine N-6-methyltransferase
GCF_000288635.1_ASM28863v1_genomic	tetracycline resistance protein TetM
GCF_001348835.1_6630_7_8_genomic	tetracycline resistance protein
GCF_001018085.1_ASM101808v1_genomic	RecName: Full=Tetracycline resistance protein tetM.
GCF_900074465.1_mad12_genomic	putative adenyltransferase
GCF_000288235.1_ASM28823v1_genomic	tetracycline resistance protein TetM
GCF_001348955.1_6630_8_8_genomic	tetracycline resistance protein TetM
GCF_001348955.1_6630_8_8_genomic	rRNA adenine N-6-methyltransferase
GCF_001076065.1_ASM107606v1_genomic	RecName: Full=Tetracycline resistance protein tetM.
GCF_002239245.1_ASM223924v1_genomic	rRNA adenine N-6-methyltransferase
GCF_002239245.1_ASM223924v1_genomic	tetracycline resistance protein TetM
GCF_001098005.1_6630_6_7_genomic	tetracycline resistance protein TetM
GCF_001070935.1_ASM107093v1_genomic	rRNA adenine N-6-methyltransferase
GCF_001070935.1_ASM107093v1_genomic	tetracycline resistance protein TetM
GCF_004369755.1_ASM436975v1_genomic	tetracycline resistance protein TetM
GCF_002278775.1_ASM227877v1_genomic	tetracycline resistance protein TetM
GCF_000288535.1_ASM28853v1_genomic	tetracycline resistance protein
GCF_001018535.1_ASM101853v1_genomic	RecName: Full=Tetracycline resistance protein tetM.
GCF_001110405.1_6630_6_12_genomic	rRNA adenine N-6-methyltransferase
GCF_001110405.1_6630_6_12_genomic	tetracycline resistance protein TetM
GCF_001694495.1_ASM169449v1_genomic	TetA(M)
GCF_001694495.1_ASM169449v1_genomic	rRNA adenine N-6-methyltransferase
GCF_000311665.1_ASM31166v1_genomic	RecName: Full=Tetracycline resistance protein tetM.
GCF_001106525.1_6630_7_10_genomic	tetracycline resistance protein
GCF_001880725.1_ASM188072v1_genomic	aminoglycoside 3'-phosphotransferase
GCF_001880725.1_ASM188072v1_genomic	rRNA adenine N-6-methyltransferase
GCF_001880725.1_ASM188072v1_genomic	putative adenyltransferase
GCF_000419175.2_S_agalactiaeMC623-1.0_genomic	tetracycline resistance protein
GCF_000288415.1_ASM28841v1_genomic	tetracycline resistance protein TetM
GCF_000454925.1_Final_Assembly_genomic	rRNA adenine N-6-methyltransferase
GCF_000454925.1_Final_Assembly_genomic	tetracycline resistance protein TetM
GCF_001015605.1_ASM101560v1_genomic	rRNA adenine N-6-methyltransferase
GCF_001015605.1_ASM101560v1_genomic	tetracycline resistance protein TetM
GCF_000454945.1_Final_Assembly_genomic	tetracycline resistance protein TetM
GCF_003859595.1_ASM385959v1_genomic	RecName: Full=Tetracycline resistance protein tetM.
GCF_001399435.1_Child19-3_genomic	tetracycline resistance protein
GCF_001932715.1_ASM193271v1_genomic	tetracycline resistance protein TetM
GCF_004120435.1_ASM412043v1_genomic	aminoglycoside 3'-phosphotransferase
GCF_004120435.1_ASM412043v1_genomic	rRNA adenine N-6-methyltransferase
GCF_004120435.1_ASM412043v1_genomic	putative adenyltransferase
GCF_001016755.1_ASM101675v1_genomic	RecName: Full=Tetracycline resistance protein tetM.
GCF_001018455.1_ASM101845v1_genomic	rRNA adenine N-6-methyltransferase
GCF_001018455.1_ASM101845v1_genomic	tetracycline resistance protein TetM
GCF_001880535.1_ASM188053v1_genomic	putative adenyltransferase
GCF_001880535.1_ASM188053v1_genomic	rRNA adenine N-6-methyltransferase
GCF_001880535.1_ASM188053v1_genomic	aminoglycoside 3'-phosphotransferase
GCF_001103625.1_6630_7_19_genomic	tetracycline resistance protein
GCF_000288175.1_ASM28817v1_genomic	tetracycline resistance protein TetM
GCF_900074565.1_mad35_genomic	putative adenyltransferase
GCF_001015695.1_ASM101569v1_genomic	RecName: Full=Tetracycline resistance protein tetM.
GCF_001016195.1_ASM101619v1_genomic	RecName: Full=Tetracycline resistance protein tetM.
GCF_000826005.1_CCH210145919_genomic	RecName: Full=Tetracycline resistance protein tetM.
GCF_001694975.1_ASM169497v1_genomic	TetA(M)
GCF_000419115.2_S_agalactiaeMC626-1.0_genomic	tetracycline resistance protein
GCF_001155905.1_6630_8_3_genomic	tetracycline resistance protein TetM
GCF_001110105.1_6753_5_18_genomic	RecName: Full=Tetracycline resistance protein tetM.
GCF_002861005.1_ASM286100v1_genomic	tetracycline resistance protein TetM
GCF_002861005.1_ASM286100v1_genomic	rRNA adenine N-6-methyltransferase
GCF_001016915.1_ASM101691v1_genomic	TetA(M)
GCF_003859425.1_ASM385942v1_genomic	RecName: Full=Tetracycline resistance protein tetM.
GCF_900074135.1_VSA65_genomic	putative adenyltransferase
GCF_001103585.1_6630_5_23_genomic	RecName: Full=Tetracycline resistance protein tetM.
GCF_000288375.1_ASM28837v1_genomic	RecName: Full=Tetracycline resistance protein tetM.
GCF_000455025.1_Final_Assembly_genomic	tetracycline resistance protein TetM
GCF_000454985.1_Final_Assembly_genomic	tetracycline resistance protein TetM
GCF_001398435.1_Mother1_genomic	tetracycline resistance protein
GCF_001016695.1_ASM101669v1_genomic	tetracycline resistance protein
GCF_001123205.1_6630_5_24_genomic	tetracycline resistance protein
GCF_001398895.1_Child10_genomic	tetracycline resistance protein
GCF_001693835.1_ASM169383v1_genomic	tetracycline resistance protein
GCF_001163105.1_6630_5_5_genomic	tetracycline resistance protein
GCF_001015965.1_ASM101596v1_genomic	tetracycline resistance protein
GCF_001398755.1_Mother8_genomic	tetracycline resistance protein
GCF_001439905.1_ASM143990v1_genomic	TetA(M)
GCF_001015685.1_ASM101568v1_genomic	tetracycline resistance protein
GCF_000455005.1_Final_Assembly_genomic	rRNA adenine N-6-methyltransferase
GCF_000455005.1_Final_Assembly_genomic	tetracycline resistance protein TetM
GCF_001398575.1_Child4_genomic	tetracycline resistance protein
GCF_001155125.1_6630_6_19_genomic	TetA(M)
GCF_001694675.1_ASM169467v1_genomic	TetA(M)
GCF_000454745.1_Final_Assembly_genomic	tetracycline resistance protein TetM
GCF_001348655.1_6753_5_25_genomic	tetracycline resistance protein
GCF_900074575.1_mad40_genomic	putative adenyltransferase
GCF_001018065.1_ASM101806v1_genomic	RecName: Full=Tetracycline resistance protein tetM.
GCF_001016445.1_ASM101644v1_genomic	RecName: Full=Tetracycline resistance protein tetM.
GCF_001149385.1_6753_5_21_genomic	RecName: Full=Tetracycline resistance protein tetM.
GCF_000689235.1_GBCO_p1_genomic	tetracycline resistance protein
GCF_002025005.1_ASM202500v1_genomic	RecName: Full=Tetracycline resistance protein tetM.
GCF_002239175.1_ASM223917v1_genomic	TetA(M)
GCF_003288015.1_ASM328801v1_genomic	RecName: Full=Tetracycline resistance protein tetM.
GCF_001015895.1_ASM101589v1_genomic	tetracycline resistance protein
GCF_001093745.1_6630_5_12_genomic	RecName: Full=Tetracycline resistance protein tetM.
GCF_000311425.1_ASM31142v1_genomic	RecName: Full=Tetracycline resistance protein tetM.
GCF_001017845.1_ASM101784v1_genomic	RecName: Full=Tetracycline resistance protein tetM.
GCF_002239235.1_ASM223923v1_genomic	hypothetical protein
GCF_001018375.1_ASM101837v1_genomic	rRNA adenine N-6-methyltransferase
GCF_001018375.1_ASM101837v1_genomic	tetracycline resistance protein TetM
GCF_003186745.1_ASM318674v1_genomic	tetracycline resistance protein
GCF_000290275.1_ASM29027v1_genomic	RecName: Full=Tetracycline resistance protein tetM.
GCF_001694315.1_ASM169431v1_genomic	TetA(M)
GCF_001399155.1_Child15-2_genomic	tetracycline resistance protein TetM
GCF_000289595.1_ASM28959v1_genomic	tetracycline resistance protein
GCF_001399335.1_Mother18_genomic	tetracycline resistance protein
GCF_001087245.1_6630_6_21_genomic	TetA(M)
GCF_001147165.1_6630_8_7_genomic	tetracycline resistance protein
GCF_001142165.1_6630_7_6_genomic	RecName: Full=Tetracycline resistance protein tetM.
GCF_001015735.1_ASM101573v1_genomic	tetracycline resistance protein
GCF_001015765.1_ASM101576v1_genomic	tetracycline resistance protein
GCF_003859445.1_ASM385944v1_genomic	RecName: Full=Tetracycline resistance protein tetM.
GCF_000288495.1_ASM28849v1_genomic	rRNA adenine N-6-methyltransferase
GCF_000288495.1_ASM28849v1_genomic	tetracycline resistance protein TetM
GCF_001018485.1_ASM101848v1_genomic	RecName: Full=Tetracycline resistance protein tetM.
GCF_001398955.1_Child11-2_genomic	tetracycline resistance protein
GCF_001694115.1_ASM169411v1_genomic	tetracycline resistance protein
GCF_003859455.1_ASM385945v1_genomic	RecName: Full=Tetracycline resistance protein tetM.
GCF_001108745.1_6630_5_21_genomic	tetracycline resistance protein
GCF_000310445.1_ASM31044v1_genomic	tetracycline resistance protein
GCF_001151005.1_6753_5_19_genomic	tetracycline resistance protein
GCF_000322485.1_ASM32248v1_genomic	rRNA adenine N-6-methyltransferase
GCF_000322485.1_ASM32248v1_genomic	tetracycline resistance protein TetM
GCF_001018325.1_ASM101832v1_genomic	tetracycline resistance protein TetM
GCF_001348935.1_6630_7_14_genomic	tetracycline resistance protein
GCF_001399115.1_Mother15_genomic	tetracycline resistance protein TetM
GCF_000311405.1_ASM31140v1_genomic	tetracycline resistance protein
GCF_001218205.1_6630_8_17_genomic	tetracycline resistance protein
GCF_001695185.1_ASM169518v1_genomic	tetracycline resistance protein
GCF_001880525.1_ASM188052v1_genomic	putative adenyltransferase
GCF_001880525.1_ASM188052v1_genomic	rRNA adenine N-6-methyltransferase
GCF_001880525.1_ASM188052v1_genomic	aminoglycoside 3'-phosphotransferase
GCF_001880525.1_ASM188052v1_genomic	lincosamide nucleotidyltransferase
GCF_001880525.1_ASM188052v1_genomic	O-nucleotidylltransferase
GCF_900074505.1_mad24_genomic	putative adenyltransferase
GCF_004349525.1_ASM434952v1_genomic	tetracycline resistance protein
GCF_001398975.1_Mother12_genomic	hypothetical protein
GCF_001695055.1_ASM169505v1_genomic	tetracycline resistance protein
GCF_001880765.1_ASM188076v1_genomic	tetracycline resistance protein
GCF_001880765.1_ASM188076v1_genomic	putative adenyltransferase
GCF_001880765.1_ASM188076v1_genomic	rRNA adenine N-6-methyltransferase
GCF_001880765.1_ASM188076v1_genomic	aminoglycoside 3'-phosphotransferase
GCF_001880765.1_ASM188076v1_genomic	hypothetical protein
GCF_000322685.1_ASM32268v1_genomic	rRNA adenine N-6-methyltransferase
GCF_000322685.1_ASM32268v1_genomic	tetracycline resistance protein TetM
GCF_900074525.1_mad25_genomic	putative adenyltransferase
GCF_000289895.1_ASM28989v1_genomic	tetracycline resistance protein TetM
GCF_000510405.1_SaBV3L5v1.0_genomic	hypothetical protein
GCF_001880605.1_ASM188060v1_genomic	putative adenyltransferase
GCF_001880605.1_ASM188060v1_genomic	rRNA adenine N-6-methyltransferase
GCF_001880605.1_ASM188060v1_genomic	aminoglycoside 3'-phosphotransferase
GCF_001026925.1_ASM102692v1_genomic	tetracycline resistance protein TetM
GCF_001348635.1_6630_6_2_genomic	tetracycline resistance protein
GCF_000288915.1_ASM28891v1_genomic	tetracycline resistance protein
GCF_001127125.1_6753_5_7_genomic	RecName: Full=Tetracycline resistance protein tetM.
GCF_000454885.1_Final_Assembly_genomic	tetracycline resistance protein TetM
GCF_001153505.1_6630_5_8_genomic	tetracycline resistance protein
GCF_001135525.1_6630_5_1_genomic	tetracycline resistance protein
GCF_001223485.1_6630_8_19_genomic	tetracycline resistance protein TetM
GCF_001695015.1_ASM169501v1_genomic	TetA(M)
GCF_001856505.1_ASM185650v1_genomic	tetracycline resistance protein TetM
GCF_000454905.1_Final_Assembly_genomic	tetracycline resistance protein TetM
GCF_001015575.1_ASM101557v1_genomic	tetracycline resistance protein
GCF_001348595.1_6630_5_13_genomic	RecName: Full=Tetracycline resistance protein tetM.
GCF_001016295.1_ASM101629v1_genomic	tetracycline resistance protein
GCF_001089905.1_6630_6_16_genomic	hypothetical protein
GCF_001016895.1_ASM101689v1_genomic	hypothetical protein
GCF_001221525.1_6630_8_21_genomic	RecName: Full=Tetracycline resistance protein tetM.
GCF_900074055.1_VSA22_genomic	putative adenyltransferase
GCF_002239135.1_ASM223913v1_genomic	TetA(M)
GCF_000289935.1_ASM28993v1_genomic	tetracycline resistance protein
GCF_000454785.1_Final_Assembly_genomic	tetracycline resistance protein TetM
GCF_900073145.1_SA2_genomic	putative adenyltransferase
GCF_001016515.1_ASM101651v1_genomic	RecName: Full=Tetracycline resistance protein tetM.
GCF_001693915.1_ASM169391v1_genomic	rRNA adenine N-6-methyltransferase
GCF_001693915.1_ASM169391v1_genomic	TetA(M)
GCF_000831145.1_ASM83114v1_genomic	predicted transcriptional regulator
GCF_000831145.1_ASM83114v1_genomic	response regulator
GCF_000831145.1_ASM83114v1_genomic	histidine protein kinase
GCF_000831145.1_ASM83114v1_genomic	VanYG
GCF_000831145.1_ASM83114v1_genomic	VanWG
GCF_000831145.1_ASM83114v1_genomic	D-Ala:D-Ser ligase
GCF_000831145.1_ASM83114v1_genomic	D	D-peptidase
GCF_000831145.1_ASM83114v1_genomic	serine racemase
GCF_000831145.1_ASM83114v1_genomic	rRNA adenine N-6-methyltransferase
GCF_000831145.1_ASM83114v1_genomic	tetracycline resistance protein TetM
GCF_001088005.1_6630_7_24_genomic	RecName: Full=Tetracycline resistance protein tetM.
GCF_001694905.1_ASM169490v1_genomic	TetA(M)
GCF_900474905.1_42042_A02_genomic	RecName: Full=Tetracycline resistance protein tetM.
GCF_001398795.1_Child8-2_genomic	tetracycline resistance protein
GCF_001399295.1_Mother17_genomic	tetracycline resistance protein
GCF_001015915.1_ASM101591v1_genomic	hypothetical protein
GCF_000288355.1_ASM28835v1_genomic	RecName: Full=Tetracycline resistance protein tetM.

## Sheet: ARGs pyogenes
Isolate	ARG
GCF_900989555.1_8849_2_93_genomic	RecName: Full=Tetracycline resistance protein tetM.
GCF_900989965.1_8898_1_51_genomic	tetracycline resistance protein TetM
GCF_900983635.1_19944_6_157_genomic	tetracycline resistance protein TetM
GCF_000499245.1_SpyogGA40884v1.0_genomic	rRNA adenine N-6-methyltransferase
GCF_900985515.1_8898_3_17_genomic	TetM
GCF_900985515.1_8898_3_17_genomic	tetracycline resistance protein
GCF_900990615.1_8898_2_40_genomic	tetracycline resistance protein
GCF_900990615.1_8898_2_40_genomic	TetM
GCF_900992355.1_7368_8_84_genomic	tetracycline resistance protein
GCF_900985675.1_8898_3_34_genomic	TetM
GCF_900985675.1_8898_3_34_genomic	tetracycline resistance protein
GCF_900989395.1_8849_2_68_genomic	tetracycline resistance protein TetM
GCF_900992285.1_7368_8_78_genomic	tetracycline resistance protein
GCF_900985145.1_19944_7_68_genomic	tetracycline resistance protein
GCF_900983125.1_11822_8_4_genomic	tetracycline resistance protein
GCF_900983125.1_11822_8_4_genomic	TetM
GCF_900988995.1_8849_2_31_genomic	tetracycline resistance protein
GCF_900986085.1_8898_3_8_genomic	tetracycline resistance protein TetM
GCF_900986105.1_8898_3_83_genomic	tetracycline resistance protein
GCF_900986105.1_8898_3_83_genomic	TetM
GCF_900985425.1_8898_2_75_genomic	RecName: Full=Tetracycline resistance protein tetM.
GCF_900991815.1_7368_7_35_genomic	tetracycline resistance protein TetM
GCF_900986175.1_8898_3_90_genomic	tetracycline resistance protein TetM
GCF_900989125.1_8849_2_42_genomic	tetracycline resistance protein TetM
GCF_900989275.1_8849_2_59_genomic	tetracycline resistance protein TetM
GCF_900989035.1_8849_2_34_genomic	tetracycline resistance protein
GCF_900990525.1_8898_2_31_genomic	tetracycline resistance protein
GCF_900983945.1_19944_7_11_genomic	tetracycline resistance protein TetM
GCF_900985775.1_8898_3_46_genomic	TetA(M)
GCF_900982825.1_11791_7_79_genomic	RecName: Full=Tetracycline resistance protein tetM.
GCF_900989825.1_8898_1_38_genomic	tetracycline resistance protein TetM
GCF_900985415.1_8898_2_74_genomic	RecName: Full=Tetracycline resistance protein tetM.
GCF_900985815.1_8898_3_50_genomic	TetM
GCF_900985815.1_8898_3_50_genomic	tetracycline resistance protein
GCF_900989095.1_8849_2_4_genomic	tetracycline resistance protein
GCF_900990555.1_8898_2_35_genomic	TetM
GCF_900990555.1_8898_2_35_genomic	tetracycline resistance protein
GCF_900982875.1_11791_7_89_genomic	tetracycline resistance protein TetM
GCF_900990125.1_8898_1_64_genomic	tetracycline resistance protein
GCF_900990125.1_8898_1_64_genomic	TetM
GCF_900989955.1_8898_1_50_genomic	RecName: Full=Tetracycline resistance protein tetM.
GCF_900988855.1_8849_2_14_genomic	tetracycline resistance protein TetM
GCF_900986205.1_8898_3_91_genomic	tetracycline resistance protein
GCF_900984205.1_19944_7_135_genomic	tetracycline resistance protein
GCF_900984425.1_19944_7_157_genomic	RecName: Full=Tetracycline resistance protein tetM.
GCF_900990355.1_8898_1_92_genomic	tetracycline resistance protein
GCF_900990355.1_8898_1_92_genomic	TetM
GCF_900989685.1_8898_1_22_genomic	tetracycline resistance protein
GCF_900989685.1_8898_1_22_genomic	TetM
GCF_900985715.1_8898_3_38_genomic	TetM
GCF_900985715.1_8898_3_38_genomic	tetracycline resistance protein
GCF_000648875.1_Draft_SP7-LAU_Genome_genomic	tetracycline resistance protein TetM
GCF_900985925.1_8898_3_61_genomic	TetM
GCF_900985925.1_8898_3_61_genomic	tetracycline resistance protein
GCF_900475765.1_46931_G01_genomic	tetracycline resistance protein TetM
GCF_900989525.1_8849_2_89_genomic	TetM
GCF_900989525.1_8849_2_89_genomic	tetracycline resistance protein
GCF_900985405.1_8898_2_73_genomic	tetracycline resistance protein
GCF_900985405.1_8898_2_73_genomic	TetM
GCF_900990365.1_8898_1_93_genomic	tetracycline resistance protein
GCF_900984865.1_19944_7_38_genomic	tetracycline resistance protein
GCF_900983625.1_19944_6_155_genomic	tetracycline resistance protein TetM
GCF_900990225.1_8898_1_79_genomic	TetM
GCF_900990225.1_8898_1_79_genomic	tetracycline resistance protein
GCF_900989445.1_8849_2_75_genomic	tetracycline resistance protein Tet (M)
GCF_900989445.1_8849_2_75_genomic	tetracycline resistance protein
GCF_900984935.1_19944_7_45_genomic	RecName: Full=Tetracycline resistance protein tetM.
GCF_900993525.1_19944_7_93_genomic	RecName: Full=Tetracycline resistance protein tetM.
GCF_900989595.1_8898_1_14_genomic	tetracycline resistance protein TetM
GCF_900990475.1_8898_2_23_genomic	TetM
GCF_900990475.1_8898_2_23_genomic	tetracycline resistance protein
GCF_900986225.1_8898_3_95_genomic	tetracycline resistance protein
GCF_900986225.1_8898_3_95_genomic	TetM
GCF_900990405.1_8898_2_10_genomic	tetracycline resistance protein
GCF_900990405.1_8898_2_10_genomic	TetM
GCF_900988925.1_8849_2_2_genomic	TetM
GCF_900988925.1_8849_2_2_genomic	tetracycline resistance protein
GCF_900988965.1_8849_2_25_genomic	tetracycline resistance protein
GCF_900988965.1_8849_2_25_genomic	TetM
GCF_900986145.1_8898_3_87_genomic	TetM
GCF_900986145.1_8898_3_87_genomic	tetracycline resistance protein
GCF_900985755.1_8898_3_42_genomic	TetM
GCF_900985755.1_8898_3_42_genomic	tetracycline resistance protein
GCF_900983525.1_19944_6_146_genomic	tetracycline resistance protein
GCF_900982705.1_11791_7_77_genomic	tetracycline resistance protein TetM
GCF_900988985.1_8849_2_26_genomic	tetracycline resistance protein
GCF_900988985.1_8849_2_26_genomic	TetM
GCF_900989085.1_8849_2_41_genomic	TetA(M)
GCF_004122895.1_ASM412289v1_genomic	RecName: Full=Tetracycline resistance protein tetM.
GCF_900983585.1_19944_6_151_genomic	tetracycline resistance protein TetM
GCF_900989115.1_8849_2_39_genomic	tetracycline resistance protein
GCF_900982695.1_11791_7_73_genomic	tetracycline resistance protein
GCF_900982695.1_11791_7_73_genomic	TetM
GCF_900990165.1_8898_1_70_genomic	tetracycline resistance protein TetM
GCF_900990335.1_8898_1_90_genomic	TetM
GCF_900990335.1_8898_1_90_genomic	tetracycline resistance protein
GCF_900989475.1_8849_2_78_genomic	tetracycline resistance protein
GCF_900989475.1_8849_2_78_genomic	TetM
GCF_900990635.1_8898_2_46_genomic	RecName: Full=Tetracycline resistance protein tetM.
GCF_900990725.1_8898_2_55_genomic	TetM
GCF_900990725.1_8898_2_55_genomic	tetracycline resistance protein
GCF_900984265.1_19944_7_142_genomic	TetA(M)
GCF_900984265.1_19944_7_142_genomic	rRNA adenine N-6-methyltransferase
GCF_900985135.1_19944_7_62_genomic	RecName: Full=Tetracycline resistance protein tetM.
GCF_900983795.1_19944_6_175_genomic	TetA(M)
GCF_900990455.1_8898_2_21_genomic	RecName: Full=Tetracycline resistance protein tetM.
GCF_900990805.1_8898_2_67_genomic	tetracycline resistance protein TetM
GCF_900990055.1_8898_1_59_genomic	tetracycline resistance protein
GCF_900990055.1_8898_1_59_genomic	tetracycline resistance protein TetM
GCF_900985625.1_8898_3_3_genomic	tetracycline resistance protein
GCF_900985625.1_8898_3_3_genomic	TetM
GCF_900982835.1_11791_7_86_genomic	tetracycline resistance protein
GCF_900990075.1_8898_1_63_genomic	TetM
GCF_900990075.1_8898_1_63_genomic	tetracycline resistance protein
GCF_900983465.1_19944_6_138_genomic	tetracycline resistance protein TetM
GCF_900985465.1_8898_2_79_genomic	tetracycline resistance protein TetM
GCF_900989335.1_8849_2_60_genomic	tetracycline resistance protein TetM
GCF_900990445.1_8898_2_19_genomic	tetracycline resistance protein
GCF_900990445.1_8898_2_19_genomic	TetM
GCF_900990545.1_8898_2_34_genomic	RecName: Full=Tetracycline resistance protein tetM.
GCF_900989495.1_8849_2_85_genomic	RecName: Full=Tetracycline resistance protein tetM.
GCF_900989415.1_8849_2_73_genomic	tetracycline resistance protein TetM
GCF_900990095.1_8898_1_61_genomic	TetM
GCF_900990095.1_8898_1_61_genomic	tetracycline resistance protein
GCF_900985965.1_8898_3_65_genomic	tetracycline resistance protein
GCF_900985965.1_8898_3_65_genomic	TetM
GCF_900990715.1_8898_2_56_genomic	RecName: Full=Tetracycline resistance protein tetM.
GCF_900990905.1_5817_5_2_genomic	rRNA adenine N-6-methyltransferase
GCF_000013525.1_ASM1352v1_genomic	tetracycline resistance protein tetM
GCF_900991415.1_7368_6_87_genomic	RecName: Full=Tetracycline resistance protein tetM.
GCF_900986065.1_8898_3_75_genomic	tetracycline resistance protein
GCF_900982865.1_11791_7_88_genomic	tetracycline resistance protein
GCF_000631785.1_Stre_pyog_ABC020053060_V1_genomic	rRNA adenine N-6-methyltransferase
GCF_900460085.1_41906_E02_genomic	TetA(M)
GCF_900990515.1_8898_2_30_genomic	TetM
GCF_900990515.1_8898_2_30_genomic	tetracycline resistance protein
GCF_900989995.1_8898_1_53_genomic	tetracycline resistance protein
GCF_900989775.1_8898_1_33_genomic	tetracycline resistance protein TetM
GCF_900989265.1_8849_2_56_genomic	RecName: Full=Tetracycline resistance protein tetM.
GCF_900990775.1_8898_2_65_genomic	tetracycline resistance protein TetM
GCF_900989765.1_8898_1_32_genomic	tetracycline resistance protein TetM
GCF_900989565.1_8849_2_91_genomic	TetA(M)
GCF_900994755.1_19944_8_45_genomic	tetracycline resistance protein TetM
GCF_900984705.1_19944_7_2_genomic	tetracycline resistance protein
GCF_900990205.1_8898_1_76_genomic	TetM
GCF_900990205.1_8898_1_76_genomic	tetracycline resistance protein
GCF_900990285.1_8898_1_83_genomic	tetracycline resistance protein
GCF_900983645.1_19944_6_159_genomic	tetracycline resistance protein TetM
GCF_900985055.1_19944_7_54_genomic	tetracycline resistance protein TetM
GCF_900990255.1_8898_1_81_genomic	TetM
GCF_900990255.1_8898_1_81_genomic	tetracycline resistance protein
GCF_900983735.1_19944_6_167_genomic	tetracycline resistance protein
GCF_900983115.1_11822_8_6_genomic	tetracycline resistance protein
GCF_900995365.1_5364_8_6_genomic	tetracycline resistance protein TetM
GCF_900989005.1_8849_2_3_genomic	TetM
GCF_900989005.1_8849_2_3_genomic	tetracycline resistance protein
GCF_900984845.1_19944_7_35_genomic	RecName: Full=Tetracycline resistance protein tetM.
GCF_900982735.1_11791_7_74_genomic	RecName: Full=Tetracycline resistance protein tetM.
GCF_900989715.1_8898_1_28_genomic	tetracycline resistance protein TetM
GCF_900989625.1_8898_1_19_genomic	tetracycline resistance protein
GCF_900989625.1_8898_1_19_genomic	TetM
GCF_900990735.1_8898_2_59_genomic	tetracycline resistance protein
GCF_900990425.1_8898_2_13_genomic	tetracycline resistance protein
GCF_900988885.1_8849_2_18_genomic	tetracycline resistance protein TetM
GCF_900996145.1_5749_5_2_genomic	tetracycline resistance protein TetM
GCF_900984895.1_19944_7_4_genomic	RecName: Full=Tetracycline resistance protein tetM.
GCF_900986135.1_8898_3_85_genomic	tetracycline resistance protein
GCF_900986135.1_8898_3_85_genomic	TetM
GCF_900989645.1_8898_1_20_genomic	RecName: Full=Tetracycline resistance protein tetM.
GCF_900990155.1_8898_1_7_genomic	tetracycline resistance protein
GCF_900990155.1_8898_1_7_genomic	TetM
GCF_900982675.1_11791_7_71_genomic	tetracycline resistance protein
GCF_900982675.1_11791_7_71_genomic	TetM
GCF_900989605.1_8898_1_17_genomic	RecName: Full=Tetracycline resistance protein tetM.
GCF_900989485.1_8849_2_8_genomic	TetM
GCF_900989485.1_8849_2_8_genomic	tetracycline resistance protein
GCF_900995405.1_5386_1_5_genomic	tetracycline resistance protein TetM
GCF_900995935.1_5749_2_12_genomic	tetracycline resistance protein TetM
GCF_900993015.1_8113_6_40_genomic	tetracycline resistance protein
GCF_900990385.1_8898_1_95_genomic	TetA(M)
GCF_900984365.1_19944_7_151_genomic	tetracycline resistance protein
GCF_900989545.1_8849_2_92_genomic	RecName: Full=Tetracycline resistance protein tetM.
GCF_900986155.1_8898_3_89_genomic	tetracycline resistance protein
GCF_900986155.1_8898_3_89_genomic	TetM
GCF_900989705.1_8898_1_25_genomic	tetracycline resistance protein
GCF_900989705.1_8898_1_25_genomic	TetM
GCF_900982855.1_11791_7_85_genomic	tetracycline resistance protein
GCF_900989365.1_8849_2_64_genomic	TetA(M)
GCF_900983765.1_19944_6_169_genomic	tetracycline resistance protein TetM
GCF_900985525.1_8898_3_21_genomic	tetracycline resistance protein
GCF_900985525.1_8898_3_21_genomic	TetM
GCF_900989455.1_8849_2_77_genomic	TetM
GCF_900989455.1_8849_2_77_genomic	tetracycline resistance protein
GCF_000767505.1_ASM76750v1_genomic	tetracycline resistance protein TetM
GCF_900985595.1_8898_3_26_genomic	TetM
GCF_900985595.1_8898_3_26_genomic	tetracycline resistance protein
GCF_900990845.1_5749_5_8_genomic	TetA(M)
GCF_900990745.1_8898_2_60_genomic	TetM
GCF_900990745.1_8898_2_60_genomic	tetracycline resistance protein
GCF_900985885.1_8898_3_57_genomic	tetracycline resistance protein TetM
GCF_000758085.1_ASM75808v1_genomic	tetracycline resistance protein TetM
GCF_900985275.1_19944_7_8_genomic	RecName: Full=Tetracycline resistance protein tetM.
GCF_900986215.1_8898_3_94_genomic	TetM
GCF_900986215.1_8898_3_94_genomic	tetracycline resistance protein
GCF_900983805.1_19944_6_174_genomic	RecName: Full=Tetracycline resistance protein tetM.
GCF_900984815.1_19944_7_32_genomic	tetracycline resistance protein
GCF_900985735.1_8898_3_4_genomic	tetracycline resistance protein
GCF_900988875.1_8849_2_17_genomic	tetracycline resistance protein
GCF_900988875.1_8849_2_17_genomic	TetM
GCF_900989375.1_8849_2_67_genomic	RecName: Full=Tetracycline resistance protein tetM.
GCF_900983025.1_11822_8_17_genomic	TetM
GCF_900983025.1_11822_8_17_genomic	tetracycline resistance protein
GCF_900986235.1_8898_3_96_genomic	tetracycline resistance protein
GCF_900986235.1_8898_3_96_genomic	TetM
GCF_900990685.1_8898_2_52_genomic	tetracycline resistance protein TetM
GCF_900989055.1_8849_2_36_genomic	tetracycline resistance protein TetM
GCF_900984115.1_19944_7_129_genomic	tetracycline resistance protein TetM
GCF_000648715.1_Draft_SP8-LAU_Genome_genomic	RecName: Full=Tetracycline resistance protein tetM.
GCF_900989655.1_8898_1_24_genomic	TetM
GCF_900989655.1_8898_1_24_genomic	tetracycline resistance protein
GCF_001638335.1_ASM163833v1_genomic	TetA(M)
GCF_900989305.1_8849_2_6_genomic	tetracycline resistance protein
GCF_900989305.1_8849_2_6_genomic	TetM
GCF_900984395.1_19944_7_154_genomic	TetA(M)
GCF_900988545.1_8113_7_50_genomic	tetracycline resistance protein TetM
GCF_900983105.1_11822_8_29_genomic	TetM
GCF_900983105.1_11822_8_29_genomic	tetracycline resistance protein
GCF_900990295.1_8898_1_85_genomic	tetracycline resistance protein TetM
GCF_900992255.1_7368_8_75_genomic	tetracycline resistance protein
GCF_900985705.1_8898_3_37_genomic	TetM
GCF_900985705.1_8898_3_37_genomic	tetracycline resistance protein
GCF_900984905.1_19944_7_41_genomic	tetracycline resistance protein TetM
GCF_900994515.1_19944_8_24_genomic	TetA(M)
GCF_900986195.1_8898_3_93_genomic	tetracycline resistance protein TetM
GCF_900990625.1_8898_2_45_genomic	RecName: Full=Tetracycline resistance protein tetM.
GCF_900984075.1_19944_7_123_genomic	tetracycline resistance protein TetM
GCF_900989575.1_8849_2_94_genomic	RecName: Full=Tetracycline resistance protein tetM.
GCF_900989385.1_8849_2_66_genomic	tetracycline resistance protein
GCF_900989385.1_8849_2_66_genomic	TetM
GCF_900990235.1_8898_1_8_genomic	tetracycline resistance protein TetM
GCF_900990045.1_8898_1_6_genomic	tetracycline resistance protein
GCF_900983815.1_19944_6_173_genomic	tetracycline resistance protein TetM
GCF_900990585.1_8898_2_38_genomic	RecName: Full=Tetracycline resistance protein tetM.
GCF_900990785.1_8898_2_66_genomic	tetracycline resistance protein TetM
GCF_900985265.1_19944_7_78_genomic	TetA(M)
GCF_900990085.1_8898_1_62_genomic	tetracycline resistance protein
GCF_900983075.1_11822_8_26_genomic	TetA(M)
GCF_900989975.1_8898_1_52_genomic	tetracycline resistance protein
GCF_900989975.1_8898_1_52_genomic	TetM
GCF_900989405.1_8849_2_71_genomic	TetA(M)
GCF_900989245.1_8849_2_54_genomic	tetracycline resistance protein TetM
GCF_900989205.1_8849_2_47_genomic	tetracycline resistance protein TetM
GCF_900984155.1_19944_7_134_genomic	TetA(M)
GCF_900984155.1_19944_7_134_genomic	rRNA adenine N-6-methyltransferase
GCF_900982655.1_11791_7_72_genomic	TetM
GCF_900982655.1_11791_7_72_genomic	tetracycline resistance protein
GCF_900985825.1_8898_3_52_genomic	TetM
GCF_900985825.1_8898_3_52_genomic	tetracycline resistance protein
GCF_900992295.1_7368_8_77_genomic	tetracycline resistance protein TetM
GCF_900989835.1_8898_1_39_genomic	RecName: Full=Tetracycline resistance protein tetM.
GCF_900989945.1_8898_1_5_genomic	tetracycline resistance protein TetM
GCF_900990305.1_8898_1_89_genomic	tetracycline resistance protein
GCF_900982925.1_11822_8_19_genomic	tetracycline resistance protein
GCF_900983095.1_11822_8_28_genomic	tetracycline resistance protein TetM
GCF_900986055.1_8898_3_74_genomic	TetM
GCF_900986055.1_8898_3_74_genomic	tetracycline resistance protein
GCF_900986075.1_8898_3_77_genomic	tetracycline resistance protein TetM
GCF_900990465.1_8898_2_28_genomic	TetM
GCF_900990465.1_8898_2_28_genomic	tetracycline resistance protein
GCF_900989755.1_8898_1_31_genomic	tetracycline resistance protein
GCF_900989755.1_8898_1_31_genomic	TetM
GCF_900985905.1_8898_3_58_genomic	tetracycline resistance protein
GCF_900985905.1_8898_3_58_genomic	TetM
GCF_900474835.1_41800_H02_genomic	tetracycline resistance protein
GCF_900988895.1_8849_2_19_genomic	tetracycline resistance protein TetM
GCF_900990115.1_8898_1_67_genomic	tetracycline resistance protein
GCF_900989725.1_8898_1_30_genomic	tetracycline resistance protein TetM
GCF_900990015.1_8898_1_56_genomic	TetM
GCF_900990015.1_8898_1_56_genomic	tetracycline resistance protein
GCF_900989015.1_8849_2_32_genomic	TetM
GCF_900989015.1_8849_2_32_genomic	tetracycline resistance protein
GCF_001638755.1_ASM163875v1_genomic	tetracycline resistance protein TetM
GCF_001638465.1_ASM163846v1_genomic	TetA(M)
GCF_900990035.1_8898_1_58_genomic	TetM
GCF_900990035.1_8898_1_58_genomic	tetracycline resistance protein
GCF_900990595.1_8898_2_39_genomic	TetM
GCF_900990595.1_8898_2_39_genomic	tetracycline resistance protein
GCF_900991315.1_7368_6_76_genomic	tetracycline resistance protein TetM
GCF_900983835.1_19944_7_1_genomic	TetA(M)
GCF_900990575.1_8898_2_37_genomic	TetM
GCF_900990575.1_8898_2_37_genomic	tetracycline resistance protein
GCF_900983195.1_11822_8_7_genomic	tetracycline resistance protein
GCF_900983195.1_11822_8_7_genomic	TetM
GCF_900990495.1_8898_2_29_genomic	tetracycline resistance protein
GCF_900990495.1_8898_2_29_genomic	TetM
GCF_900989935.1_8898_1_49_genomic	tetracycline resistance protein
GCF_900989935.1_8898_1_49_genomic	TetM
GCF_900994505.1_19944_8_23_genomic	TetA(M)
GCF_900990755.1_8898_2_61_genomic	RecName: Full=Tetracycline resistance protein tetM.
GCF_900990325.1_8898_1_9_genomic	tetracycline resistance protein
GCF_900990325.1_8898_1_9_genomic	TetM
GCF_900995145.1_19944_8_8_genomic	TetA(M)
GCF_900985785.1_8898_3_45_genomic	TetM
GCF_900985785.1_8898_3_45_genomic	tetracycline resistance protein
GCF_900983615.1_19944_6_154_genomic	tetracycline resistance protein TetM
GCF_900990415.1_8898_2_15_genomic	tetracycline resistance protein
GCF_900989845.1_8898_1_40_genomic	TetM
GCF_900989845.1_8898_1_40_genomic	tetracycline resistance protein
GCF_900995595.1_5731_5_2_genomic	tetracycline resistance protein TetM
GCF_900982955.1_11791_7_94_genomic	tetracycline resistance protein TetM
GCF_900990215.1_8898_1_78_genomic	tetracycline resistance protein
GCF_900990215.1_8898_1_78_genomic	TetM
GCF_900991675.1_7368_7_21_genomic	tetracycline resistance protein TetM
GCF_002115465.1_ASM211546v1_genomic	RecName: Full=Tetracycline resistance protein tetM.
GCF_900983955.1_19944_7_110_genomic	rRNA adenine N-6-methyltransferase
GCF_900983955.1_19944_7_110_genomic	TetA(M)
GCF_900989315.1_8849_2_61_genomic	tetracycline resistance protein TetM
GCF_900989795.1_8898_1_37_genomic	tetracycline resistance protein TetM
GCF_900989585.1_8898_1_12_genomic	tetracycline resistance protein
GCF_900989585.1_8898_1_12_genomic	TetM
GCF_900989785.1_8898_1_34_genomic	TetM
GCF_900989785.1_8898_1_34_genomic	tetracycline resistance protein
GCF_900984295.1_19944_7_145_genomic	tetracycline resistance protein TetM
GCF_900985725.1_8898_3_39_genomic	tetracycline resistance protein
GCF_900985725.1_8898_3_39_genomic	TetM
GCF_900985395.1_8898_2_71_genomic	tetracycline resistance protein TetM
GCF_900985545.1_8898_3_20_genomic	tetracycline resistance protein TetM
GCF_002115485.1_ASM211548v1_genomic	tetracycline resistance protein
GCF_900987555.1_9262_7_43_genomic	tetracycline resistance protein TetM
GCF_900990105.1_8898_1_66_genomic	tetracycline resistance protein
GCF_900986025.1_8898_3_70_genomic	tetracycline resistance protein
GCF_900986025.1_8898_3_70_genomic	TetM
GCF_000732345.1_ASM73234v1_genomic	tetracycline resistance protein TetM
GCF_900988935.1_8849_2_23_genomic	tetracycline resistance protein TetM
GCF_900989665.1_8898_1_21_genomic	tetracycline resistance protein
GCF_900985875.1_8898_3_56_genomic	TetM
GCF_900985875.1_8898_3_56_genomic	tetracycline resistance protein
GCF_900985375.1_19944_7_9_genomic	RecName: Full=Tetracycline resistance protein tetM.
GCF_900984525.1_19944_7_162_genomic	TetA(M)
GCF_900982985.1_11822_8_11_genomic	TetM
GCF_900982985.1_11822_8_11_genomic	tetracycline resistance protein
GCF_900986045.1_8898_3_73_genomic	TetM
GCF_900986045.1_8898_3_73_genomic	tetracycline resistance protein
GCF_900989695.1_8898_1_26_genomic	tetracycline resistance protein
GCF_900989325.1_8849_2_62_genomic	TetM
GCF_900989325.1_8849_2_62_genomic	tetracycline resistance protein
GCF_900989735.1_8898_1_29_genomic	tetracycline resistance protein
GCF_900989735.1_8898_1_29_genomic	TetM
GCF_900990695.1_8898_2_53_genomic	tetracycline resistance protein
GCF_900990695.1_8898_2_53_genomic	TetM
GCF_900995615.1_5731_5_12_genomic	RecName: Full=Tetracycline resistance protein tetM.
GCF_900989355.1_8849_2_65_genomic	TetM
GCF_900989355.1_8849_2_65_genomic	tetracycline resistance protein
GCF_900989135.1_8849_2_43_genomic	RecName: Full=Tetracycline resistance protein tetM.
GCF_900983015.1_11791_7_95_genomic	TetA(M)
GCF_900984715.1_19944_7_22_genomic	tetracycline resistance protein Tet (M)
GCF_900989425.1_8849_2_72_genomic	RecName: Full=Tetracycline resistance protein tetM.
GCF_900988915.1_8849_2_21_genomic	tetracycline resistance protein
GCF_001638745.1_ASM163874v1_genomic	tetracycline resistance protein TetM
GCF_900986185.1_8898_3_92_genomic	TetM
GCF_900986185.1_8898_3_92_genomic	tetracycline resistance protein
GCF_900993555.1_19944_7_98_genomic	tetracycline resistance protein tetM
GCF_900989285.1_8849_2_57_genomic	tetracycline resistance protein
GCF_900989435.1_8849_2_74_genomic	TetM
GCF_900989435.1_8849_2_74_genomic	tetracycline resistance protein
GCF_900985385.1_8898_2_70_genomic	tetracycline resistance protein
GCF_900985385.1_8898_2_70_genomic	TetM
GCF_900985455.1_8898_2_78_genomic	tetracycline resistance protein
GCF_900985175.1_19944_7_7_genomic	RecName: Full=Tetracycline resistance protein tetM.
GCF_900475495.1_44626_H01_genomic	tetracycline resistance protein tetM
GCF_900984795.1_19944_7_3_genomic	tetracycline resistance protein
GCF_900986115.1_8898_3_82_genomic	tetracycline resistance protein
GCF_900986115.1_8898_3_82_genomic	TetM
GCF_900106405.1_SP_ISR11_genomic	erythromycin ribosome methylase
GCF_900983035.1_11822_8_23_genomic	tetracycline resistance protein TetM
GCF_900982745.1_11791_7_75_genomic	tetracycline resistance protein
GCF_900474925.1_41885_G01_genomic	tetracycline resistance protein TetM
GCF_900990245.1_8898_1_80_genomic	tetracycline resistance protein TetM
GCF_004124015.1_ASM412401v1_genomic	aminoglycoside 3'-phosphotransferase
GCF_004124015.1_ASM412401v1_genomic	tetracycline resistance protein TetM
GCF_900982995.1_11822_8_13_genomic	TetM
GCF_900982995.1_11822_8_13_genomic	tetracycline resistance protein
GCF_900990375.1_8898_1_94_genomic	tetracycline resistance protein
GCF_900990375.1_8898_1_94_genomic	TetM
GCF_900990315.1_8898_1_87_genomic	TetA(M)
GCF_900984835.1_19944_7_34_genomic	tetracycline resistance protein TetM
GCF_900988945.1_8849_2_20_genomic	tetracycline resistance protein
GCF_900988945.1_8849_2_20_genomic	TetM
GCF_900990025.1_8898_1_57_genomic	TetA(M)
GCF_900989025.1_8849_2_33_genomic	tetracycline resistance protein
GCF_900989025.1_8849_2_33_genomic	TetM
GCF_001642135.1_ASM164213v1_genomic	tetracycline resistance protein TetM
GCF_900989905.1_8898_1_45_genomic	tetracycline resistance protein TetM
GCF_900985835.1_8898_3_51_genomic	tetracycline resistance protein
GCF_900985835.1_8898_3_51_genomic	TetM
GCF_001638675.1_ASM163867v1_genomic	tetracycline resistance protein TetM
GCF_900989345.1_8849_2_63_genomic	TetM
GCF_900989345.1_8849_2_63_genomic	tetracycline resistance protein
GCF_900990535.1_8898_2_32_genomic	tetracycline resistance protein
GCF_900990535.1_8898_2_32_genomic	TetM
GCF_900992435.1_7368_8_92_genomic	tetracycline resistance protein tetM
GCF_900989175.1_8849_2_50_genomic	RecName: Full=Tetracycline resistance protein tetM.
GCF_900983515.1_19944_6_147_genomic	erythromycin ribosome methylase
GCF_900983515.1_19944_6_147_genomic	aminoglycoside 3'-phosphotransferase
GCF_900985495.1_8898_3_12_genomic	tetracycline resistance protein
GCF_900985495.1_8898_3_12_genomic	TetM
GCF_900983705.1_19944_6_164_genomic	tetracycline resistance protein
GCF_900994685.1_19944_8_4_genomic	tetracycline resistance protein TetM
GCF_900989915.1_8898_1_46_genomic	RecName: Full=Tetracycline resistance protein tetM.
GCF_900993665.1_19944_8_107_genomic	tetracycline resistance protein TetM
GCF_900991065.1_7368_6_50_genomic	TetA(M)
GCF_900989805.1_8898_1_36_genomic	RecName: Full=Tetracycline resistance protein tetM.
GCF_900990665.1_8898_2_51_genomic	tetracycline resistance protein
GCF_900990665.1_8898_2_51_genomic	TetM
GCF_900991755.1_7368_7_30_genomic	tetracycline resistance protein
GCF_900988905.1_8849_2_24_genomic	tetracycline resistance protein TetM
GCF_900982815.1_11791_7_80_genomic	RecName: Full=Tetracycline resistance protein tetM.
GCF_900984805.1_19944_7_26_genomic	tetracycline resistance protein TetM
GCF_900983135.1_11822_8_5_genomic	tetracycline resistance protein
GCF_900982935.1_11822_8_16_genomic	TetM
GCF_900982935.1_11822_8_16_genomic	tetracycline resistance protein
GCF_900989295.1_8849_2_58_genomic	TetM
GCF_900989295.1_8849_2_58_genomic	tetracycline resistance protein
GCF_900988975.1_8849_2_29_genomic	tetracycline resistance protein
GCF_900988975.1_8849_2_29_genomic	TetM
GCF_900984975.1_19944_7_44_genomic	TetA(M)
GCF_900989145.1_8849_2_44_genomic	TetA(M)
GCF_900106455.1_SP_ISR6_genomic	conjugative transposon tetracycline resistance protein
GCF_900983865.1_19944_7_102_genomic	TetA(M)
GCF_900983865.1_19944_7_102_genomic	rRNA adenine N-6-methyltransferase
GCF_900983555.1_19944_6_149_genomic	tetracycline resistance protein TetM
GCF_900984025.1_19944_7_12_genomic	tetracycline resistance protein TetM
GCF_900990145.1_8898_1_69_genomic	tetracycline resistance protein
GCF_900990145.1_8898_1_69_genomic	TetM
GCF_900990275.1_8898_1_84_genomic	tetracycline resistance protein
GCF_900982895.1_11791_7_92_genomic	tetracycline resistance protein
GCF_900983535.1_19944_6_148_genomic	aminoglycoside 3'-phosphotransferase
GCF_900983535.1_19944_6_148_genomic	erythromycin ribosome methylase
GCF_900983535.1_19944_6_148_genomic	chloramphenicol acetyltransferase
GCF_900983535.1_19944_6_148_genomic	tetracycline resistance protein TetM
GCF_900990995.1_6817_3_62_genomic	tetracycline resistance protein TetM
GCF_002844355.1_ASM284435v1_genomic	tetracycline resistance protein
GCF_002844355.1_ASM284435v1_genomic	TetM
GCF_900990655.1_8898_2_48_genomic	tetracycline resistance protein
GCF_900990655.1_8898_2_48_genomic	TetM
GCF_900983285.1_11826_4_75_genomic	tetracycline resistance protein
GCF_900982885.1_11791_7_90_genomic	tetracycline resistance protein
GCF_900982885.1_11791_7_90_genomic	TetM
GCF_900985615.1_8898_3_29_genomic	tetracycline resistance protein TetM
GCF_900986015.1_8898_3_71_genomic	tetracycline resistance protein
GCF_900986015.1_8898_3_71_genomic	TetM
GCF_900985765.1_8898_3_48_genomic	tetracycline resistance protein
GCF_900985765.1_8898_3_48_genomic	TetM
GCF_900982795.1_11791_7_82_genomic	RecName: Full=Tetracycline resistance protein tetM.
GCF_900475875.1_47297_B01_genomic	TetM
GCF_900475875.1_47297_B01_genomic	tetracycline resistance protein
GCF_900983065.1_11822_8_25_genomic	tetracycline resistance protein
GCF_900983065.1_11822_8_25_genomic	TetM
GCF_900990765.1_8898_2_62_genomic	TetM
GCF_900990765.1_8898_2_62_genomic	tetracycline resistance protein
GCF_900985205.1_19944_7_74_genomic	RecName: Full=Tetracycline resistance protein tetM.
GCF_900985065.1_19944_7_59_genomic	RecName: Full=Tetracycline resistance protein tetM.
GCF_900993565.1_19944_7_97_genomic	tetracycline resistance protein TetM
GCF_900987785.1_9262_7_62_genomic	tetracycline resistance protein TetM
GCF_900989235.1_8849_2_53_genomic	tetracycline resistance protein
GCF_900984085.1_19944_7_126_genomic	rRNA adenine N-6-methyltransferase
GCF_900984085.1_19944_7_126_genomic	TetA(M)
GCF_900990485.1_8898_2_24_genomic	TetM
GCF_900990485.1_8898_2_24_genomic	tetracycline resistance protein
GCF_900985745.1_8898_3_41_genomic	TetM
GCF_900985745.1_8898_3_41_genomic	tetracycline resistance protein
GCF_900990265.1_8898_1_82_genomic	tetracycline resistance protein
GCF_900989185.1_8849_2_49_genomic	tetracycline resistance protein TetM
GCF_900982765.1_11791_7_81_genomic	tetracycline resistance protein
GCF_900982765.1_11791_7_81_genomic	TetM
GCF_900985935.1_8898_3_62_genomic	tetracycline resistance protein
GCF_900983085.1_11822_8_27_genomic	tetracycline resistance protein
GCF_900983085.1_11822_8_27_genomic	TetM
GCF_900989925.1_8898_1_48_genomic	tetracycline resistance protein TetM
GCF_900985635.1_8898_3_30_genomic	TetA(M)
GCF_900984015.1_19944_7_118_genomic	TetA(M)
GCF_900984015.1_19944_7_118_genomic	rRNA adenine N-6-methyltransferase
GCF_900990195.1_8898_1_74_genomic	tetracycline resistance protein
GCF_900985855.1_8898_3_55_genomic	RecName: Full=Tetracycline resistance protein tetM.
GCF_900985565.1_8898_3_14_genomic	tetracycline resistance protein
GCF_900985565.1_8898_3_14_genomic	TetM
GCF_900992875.1_8113_6_25_genomic	tetracycline resistance protein TetM
GCF_900982945.1_11822_8_15_genomic	TetM
GCF_900982945.1_11822_8_15_genomic	tetracycline resistance protein
GCF_900983045.1_11822_8_21_genomic	TetM
GCF_900983045.1_11822_8_21_genomic	tetracycline resistance protein
GCF_900990675.1_8898_2_49_genomic	tetracycline resistance protein
GCF_900990675.1_8898_2_49_genomic	TetM
GCF_900985895.1_8898_3_59_genomic	RecName: Full=Tetracycline resistance protein tetM.
GCF_900985895.1_8898_3_59_genomic	tetracycline resistance protein
GCF_900989745.1_8898_1_27_genomic	tetracycline resistance protein TetM
GCF_900983665.1_19944_6_160_genomic	tetracycline resistance protein
GCF_900990645.1_8898_2_47_genomic	TetM
GCF_900990645.1_8898_2_47_genomic	tetracycline resistance protein
GCF_900984275.1_19944_7_144_genomic	tetracycline resistance protein TetM
GCF_900994415.1_19944_8_172_genomic	RecName: Full=Tetracycline resistance protein tetM.
GCF_000631725.1_Stre_pyog_ABC020046158_V1_genomic	rRNA adenine N-6-methyltransferase
GCF_900983485.1_19944_6_141_genomic	tetracycline resistance protein
GCF_900983165.1_11826_4_61_genomic	TetA(M)
GCF_900982915.1_11791_7_91_genomic	RecName: Full=Tetracycline resistance protein tetM.
GCF_900990185.1_8898_1_72_genomic	tetracycline resistance protein
GCF_900990185.1_8898_1_72_genomic	TetM
GCF_001638655.1_ASM163865v1_genomic	TetA(M)
GCF_900982965.1_11822_8_12_genomic	RecName: Full=Tetracycline resistance protein tetM.
GCF_900986095.1_8898_3_78_genomic	tetracycline resistance protein
GCF_900986095.1_8898_3_78_genomic	TetM
GCF_900991495.1_7368_6_94_genomic	tetracycline resistance protein TetM
GCF_004124075.1_ASM412407v1_genomic	tetracycline resistance protein tetM
GCF_900982805.1_11791_7_84_genomic	TetM
GCF_900982805.1_11791_7_84_genomic	tetracycline resistance protein
GCF_900989065.1_8849_2_37_genomic	TetM
GCF_900989065.1_8849_2_37_genomic	tetracycline resistance protein
GCF_900985575.1_8898_3_23_genomic	tetracycline resistance protein
GCF_900985575.1_8898_3_23_genomic	TetM
GCF_001638725.1_ASM163872v1_genomic	tetracycline resistance protein TetM

## Sheet: ARGs suis
Isolate	ARG
GCF_900059135.1_7054_7_22_genomic	erythromycin ribosome methylase
GCF_900059135.1_7054_7_22_genomic	hypothetical protein
GCF_900059525.1_8525_5_32_genomic	TetM
GCF_900065765.1_7054_7_31_genomic	erythromycin ribosome methylase
GCF_900065765.1_7054_7_31_genomic	hypothetical protein
GCF_900057525.1_8525_5_45_genomic	TetM
GCF_900063635.1_8337_6_38_genomic	TetM
GCF_900011045.1_assembly_GD-0067_genomic	erythromycin ribosome methylase
GCF_000941235.1_Velvet_assembly_genomic	hypothetical protein
GCF_900049655.1_8337_6_9_genomic	tetracycline resistance protein TetM
GCF_003144175.1_ASM314417v1_genomic	rRNA adenine N-6-methyltransferase
GCF_003144175.1_ASM314417v1_genomic	aminoglycoside 3'-phosphotransferase
GCF_003144175.1_ASM314417v1_genomic	hypothetical protein
GCF_003144175.1_ASM314417v1_genomic	O-nucleotidylltransferase
GCF_003144175.1_ASM314417v1_genomic	hypothetical protein
GCF_003144175.1_ASM314417v1_genomic	rRNA adenine N-6-methyltransferase
GCF_900057045.1_7114_5_80_genomic	hypothetical protein
GCF_000936305.1_Velvet_assembly_genomic	hypothetical protein
GCF_900053635.1_8525_5_38_genomic	TetM
GCF_900007875.1_assembly_901131_genomic	hypothetical protein
GCF_900009875.1_assembly_6388_genomic	rRNA adenine N-6-methyltransferase
GCF_900009875.1_assembly_6388_genomic	hypothetical protein
GCF_000939315.1_Velvet_assembly_genomic	TetM
GCF_900057065.1_8337_6_29_genomic	tetracycline resistance protein Tet (M)
GCF_000344765.1_ASM34476v1_genomic	hypothetical protein
GCF_000344765.1_ASM34476v1_genomic	tetracycline resistance protein
GCF_000344765.1_ASM34476v1_genomic	macrolide-efflux protein mosaic variant 1
GCF_900050855.1_7054_7_70_genomic	hypothetical protein
GCF_002962545.1_ASM296254v1_genomic	hypothetical protein
GCF_900062275.1_7114_5_90_genomic	hypothetical protein
GCF_900054815.1_7054_7_24_genomic	tetracycline resistance protein
GCF_000877095.1_Velvet_assembly_genomic	TetM
GCF_900065055.1_8337_6_2_genomic	tetracycline resistance protein Tet (M)
GCF_900056525.1_7114_5_82_genomic	erythromycin ribosome methylase
GCF_900056525.1_7114_5_82_genomic	hypothetical protein
GCF_000944415.1_Velvet_assembly_genomic	hypothetical protein
GCF_000944415.1_Velvet_assembly_genomic	rRNA adenine N-6-methyltransferase
GCF_000946575.1_Velvet_assembly_genomic	TetM
GCF_900007995.1_assembly_GD-0077_genomic	hypothetical protein
GCF_900007995.1_assembly_GD-0077_genomic	erythromycin ribosome methylase
GCF_000440595.1_version1_genomic	erythromycin ribosome methylase
GCF_900009775.1_assembly_GD-0036_genomic	rRNA adenine N-6-methyltransferase
GCF_900009775.1_assembly_GD-0036_genomic	hypothetical protein
GCF_900065745.1_7114_5_41_genomic	tetracycline resistance protein
GCF_900050845.1_7054_7_69_genomic	hypothetical protein
GCF_900050845.1_7054_7_69_genomic	erythromycin ribosome methylase
GCF_900055145.1_8525_5_76_genomic	TetM
GCF_000945975.1_Velvet_assembly_genomic	tetracycline resistance protein
GCF_000945975.1_Velvet_assembly_genomic	hypothetical protein
GCF_000945975.1_Velvet_assembly_genomic	tetracycline resistance protein TetM
GCF_000945975.1_Velvet_assembly_genomic	erythromycin ribosome methylase
GCF_900049145.1_8337_6_24_genomic	TetM
GCF_002963565.1_ASM296356v1_genomic	TetM
GCF_000937215.1_Velvet_assembly_genomic	hypothetical protein
GCF_900053605.1_8337_6_33_genomic	TetM
GCF_900052245.1_8337_6_70_genomic	RecName: Full=Chloramphenicol acetyltransferase; Short=CAT.
GCF_900052245.1_8337_6_70_genomic	TetM
GCF_900012665.1_assembly_GD-0107_genomic	hypothetical protein
GCF_900012665.1_assembly_GD-0107_genomic	erythromycin ribosome methylase
GCF_900061035.1_8337_6_40_genomic	tetracycline resistance protein Tet (M)
GCF_900009315.1_assembly_GD-0007_genomic	erythromycin ribosome methylase
GCF_900009315.1_assembly_GD-0007_genomic	hypothetical protein
GCF_002964085.1_ASM296408v1_genomic	tetracycline resistance protein
GCF_002961525.1_ASM296152v1_genomic	hypothetical protein
GCF_900055885.1_8525_5_79_genomic	TetM
GCF_900060345.1_8337_6_56_genomic	TetM
GCF_000945295.1_Velvet_assembly_genomic	TetM
GCF_900007845.1_assembly_C187_genomic	hypothetical protein
GCF_900007845.1_assembly_C187_genomic	aminoglycoside 3'-phosphotransferase
GCF_000441055.1_version1_genomic	hypothetical protein
GCF_000945435.1_Velvet_assembly_genomic	TetM
GCF_900058275.1_8337_6_26_genomic	hypothetical protein
GCF_900058275.1_8337_6_26_genomic	erythromycin ribosome methylase
GCF_900056545.1_7054_7_8_genomic	hypothetical protein
GCF_900056545.1_7054_7_8_genomic	erythromycin ribosome methylase
GCF_003028635.1_ASM302863v1_genomic	O-nucleotidylltransferase
GCF_003028635.1_ASM302863v1_genomic	aminoglycoside 3'-phosphotransferase
GCF_003028635.1_ASM302863v1_genomic	erythromycin ribosome methylase
GCF_003028635.1_ASM302863v1_genomic	TetW
GCF_900054605.1_8337_6_84_genomic	tetracycline resistance protein Tet (M)
GCF_000440155.1_version1_genomic	tetracycline resistance protein tetM
GCF_000942235.1_Velvet_assembly_genomic	rRNA adenine N-6-methyltransferase
GCF_000942235.1_Velvet_assembly_genomic	tetracycline resistance protein tetM
GCF_002962425.1_ASM296242v1_genomic	tetracycline resistance protein
GCF_002759695.1_ASM275969v1_genomic	tetracycline resistance protein
GCF_002759695.1_ASM275969v1_genomic	tetracycline resistance protein
GCF_002961445.1_ASM296144v1_genomic	hypothetical protein
GCF_900054865.1_8337_6_48_genomic	TetM
GCF_900052525.1_7114_5_8_genomic	hypothetical protein
GCF_002962965.1_ASM296296v1_genomic	hypothetical protein
GCF_900054545.1_7114_5_5_genomic	hypothetical protein
GCF_900059895.1_7114_5_63_genomic	erythromycin ribosome methylase
GCF_900059895.1_7114_5_63_genomic	hypothetical protein
GCF_900055505.1_8525_5_70_genomic	TetM
GCF_000937775.1_Velvet_assembly_genomic	tetO
GCF_000440215.1_version1_genomic	translation elongation factor (GTPases)
GCF_000390245.1_ASM39024v1_genomic	tetracycline resistance protein
GCF_900007955.1_assembly_GD-0049_genomic	hypothetical protein
GCF_900007955.1_assembly_GD-0049_genomic	erythromycin ribosome methylase
GCF_900064015.1_7114_5_40_genomic	hypothetical protein
GCF_000440855.1_version1_genomic	rRNA adenine N-6-methyltransferase
GCF_000947395.1_Velvet_assembly_genomic	tetracycline resistance protein Tet (M)
GCF_000946255.1_Velvet_assembly_genomic	hypothetical protein
GCF_000936935.1_Velvet_assembly_genomic	tetracycline resistance protein TetM
GCF_900056585.1_8525_5_30_genomic	tetracycline resistance protein TetM
GCF_000946995.1_Velvet_assembly_genomic	TetM
GCF_900060135.1_8525_5_25_genomic	TetM
GCF_000938755.1_Velvet_assembly_genomic	tetracycline resistance protein TetM
GCF_002961945.1_ASM296194v1_genomic	TetM
GCF_002961565.1_ASM296156v1_genomic	hypothetical protein
GCF_002961565.1_ASM296156v1_genomic	rRNA methylase
GCF_000943175.1_Velvet_assembly_genomic	hypothetical protein
GCF_900065245.1_8525_5_56_genomic	TetM
GCF_000944815.1_Velvet_assembly_genomic	hypothetical protein
GCF_000937075.1_Velvet_assembly_genomic	tetracycline resistance protein TetM
GCF_900054305.1_8337_6_78_genomic	TetM
GCF_900060985.1_8337_6_6_genomic	TetM
GCF_000939935.1_Velvet_assembly_genomic	TetM
GCF_000936835.1_Velvet_assembly_genomic	TetM
GCF_000940475.1_Velvet_assembly_genomic	TetM
GCF_001640765.1_ASM164076v1_genomic	rRNA adenine N-6-methyltransferase
GCF_001640765.1_ASM164076v1_genomic	hypothetical protein
GCF_900065255.1_8525_5_62_genomic	tetracycline resistance protein TetM
GCF_900051975.1_8337_6_71_genomic	TetM
GCF_000941175.1_Velvet_assembly_genomic	TetM
GCF_000945735.1_Velvet_assembly_genomic	TetM
GCF_000018185.1_ASM1818v1_genomic	tetracycline resistance protein
GCF_000945155.1_Velvet_assembly_genomic	hypothetical protein
GCF_900060675.1_8525_5_28_genomic	TetM
GCF_000944575.1_Velvet_assembly_genomic	TetM
GCF_900059105.1_7114_5_89_genomic	hypothetical protein
GCF_900059465.1_8337_6_13_genomic	hypothetical protein
GCF_002759725.1_ASM275972v1_genomic	hypothetical protein
GCF_900058025.1_7114_5_84_genomic	tetracycline resistance protein
GCF_000944635.1_Velvet_assembly_genomic	tetracycline resistance protein Tet (M)
GCF_000877235.1_Velvet_assembly_genomic	TetM
GCF_000946515.1_Velvet_assembly_genomic	RecName: Full=Chloramphenicol acetyltransferase; Short=CAT.
GCF_000946515.1_Velvet_assembly_genomic	TetM
GCF_000947835.1_Velvet_assembly_genomic	TetM
GCF_002960395.1_ASM296039v1_genomic	tetracycline resistance protein
GCF_000941955.1_Velvet_assembly_genomic	tetracycline resistance protein
GCF_000941955.1_Velvet_assembly_genomic	translation elongation factor (GTPases)
GCF_000941955.1_Velvet_assembly_genomic	RecName: Full=Chloramphenicol acetyltransferase; Short=CAT.
GCF_900058055.1_8337_6_68_genomic	TetM
GCF_003012385.1_ASM301238v1_genomic	hypothetical protein
GCF_900050045.1_8525_5_73_genomic	TetM
GCF_000939115.1_Velvet_assembly_genomic	tetracycline resistance protein Tet (M)
GCF_002964365.1_ASM296436v1_genomic	TetM protein
GCF_900058685.1_5749_1_9_genomic	tetracycline resistance protein
GCF_000938375.1_Velvet_assembly_genomic	RecName: Full=Chloramphenicol acetyltransferase; Short=CAT.
GCF_000938375.1_Velvet_assembly_genomic	translation elongation factor (GTPases)
GCF_000938375.1_Velvet_assembly_genomic	tetracycline resistance protein
GCF_002963465.1_ASM296346v1_genomic	TetM
GCF_002963465.1_ASM296346v1_genomic	tetracycline resistance protein
GCF_002963465.1_ASM296346v1_genomic	chloramphenicol acetyltransferase
GCF_900059775.1_7054_7_40_genomic	hypothetical protein
GCF_900059775.1_7054_7_40_genomic	erythromycin ribosome methylase
GCF_900061055.1_8337_6_52_genomic	TetM
GCF_000944215.1_Velvet_assembly_genomic	hypothetical protein
GCF_000944895.1_Velvet_assembly_genomic	erythromycin ribosome methylase
GCF_000944895.1_Velvet_assembly_genomic	hypothetical protein
GCF_900061395.1_8337_6_59_genomic	TetM
GCF_900049945.1_7114_5_72_genomic	hypothetical protein
GCF_000942115.1_Velvet_assembly_genomic	TetM
GCF_900059495.1_8337_6_31_genomic	hypothetical protein
GCF_900059495.1_8337_6_31_genomic	rRNA adenine N-6-methyltransferase
GCF_000943895.1_Velvet_assembly_genomic	TetM
GCF_900057535.1_8525_5_9_genomic	lincosamide nucleotidyltransferase
GCF_002963985.1_ASM296398v1_genomic	hypothetical protein
GCF_900054845.1_7054_7_75_genomic	hypothetical protein
GCF_900054845.1_7054_7_75_genomic	erythromycin ribosome methylase
GCF_900054125.1_8337_6_27_genomic	TetM
GCF_900011775.1_assembly_GD-0090_genomic	hypothetical protein
GCF_900011775.1_assembly_GD-0090_genomic	erythromycin ribosome methylase
GCF_900049135.1_8337_6_22_genomic	TetM
GCF_900053595.1_7114_5_44_genomic	tetO
GCF_002189695.1_ASM218969v1_genomic	tetracycline resistance protein TetM
GCF_000936795.1_Velvet_assembly_genomic	hypothetical protein
GCF_000936795.1_Velvet_assembly_genomic	erythromycin ribosome methylase
GCF_900054555.1_7114_5_50_genomic	hypothetical protein
GCF_900054555.1_7114_5_50_genomic	erythromycin ribosome methylase
GCF_900054565.1_7114_5_51_genomic	hypothetical protein
GCF_900058525.1_8525_5_89_genomic	TetM
GCF_900058505.1_8337_6_81_genomic	hypothetical protein
GCF_900058505.1_8337_6_81_genomic	erythromycin ribosome methylase
GCF_900065025.1_7054_7_32_genomic	hypothetical protein
GCF_900065025.1_7054_7_32_genomic	rRNA adenine N-6-methyltransferase
GCF_000938415.1_Velvet_assembly_genomic	hypothetical protein
GCF_900064305.1_8337_6_87_genomic	TetM
GCF_000936995.1_Velvet_assembly_genomic	TetM
GCF_002960965.1_ASM296096v1_genomic	erythromycin ribosome methylase
GCF_002960965.1_ASM296096v1_genomic	erythromycin ribosome methylase
GCF_900049645.1_7054_7_80_genomic	erythromycin ribosome methylase
GCF_900049645.1_7054_7_80_genomic	hypothetical protein
GCF_900053195.1_8337_6_46_genomic	tetracycline resistance protein Tet (M)
GCF_900061415.1_8525_5_91_genomic	TetM
GCF_900010555.1_assembly_940255_genomic	erythromycin ribosome methylase
GCF_900010555.1_assembly_940255_genomic	hypothetical protein
GCF_900059085.1_7114_5_56_genomic	tetracycline resistance protein
GCF_002962485.1_ASM296248v1_genomic	hypothetical protein
GCF_900063295.1_8525_5_54_genomic	TetM
GCF_900049185.1_8525_5_1_genomic	TetM
GCF_900061075.1_8525_5_90_genomic	TetM
GCF_000945855.1_Velvet_assembly_genomic	tetracycline resistance protein TetM
GCF_900061045.1_8337_6_51_genomic	TetM
GCF_900050415.1_7054_7_54_genomic	erythromycin ribosome methylase
GCF_900050415.1_7054_7_54_genomic	hypothetical protein
GCF_000944135.1_Velvet_assembly_genomic	TetM
GCF_000939855.1_Velvet_assembly_genomic	TetM
GCF_900051285.1_8525_5_61_genomic	TetM
GCF_000026725.1_ASM2672v1_genomic	translation elongation factor (GTPases)
GCF_900056625.1_8525_5_10_genomic	tetracycline resistance protein
GCF_900056625.1_8525_5_10_genomic	tetracycline resistance protein
GCF_900056625.1_8525_5_10_genomic	rRNA adenine N-6-methyltransferase
GCF_900056625.1_8525_5_10_genomic	chloramphenicol acetyltransferase
GCF_900056625.1_8525_5_10_genomic	lincosamide nucleotidyltransferase
GCF_000441115.1_version1_genomic	tetO
GCF_000937555.1_Velvet_assembly_genomic	hypothetical protein
GCF_002962845.1_ASM296284v1_genomic	TetM protein
GCF_900055115.1_7054_7_82_genomic	tetracycline resistance protein TetM
GCF_000947675.1_Velvet_assembly_genomic	TetM
GCF_900009185.1_assembly_GD-0065_genomic	tetracycline resistance protein tetM
GCF_000942615.1_Velvet_assembly_genomic	tetracycline resistance protein TetM
GCF_002963005.1_ASM296300v1_genomic	hypothetical protein
GCF_002963005.1_ASM296300v1_genomic	rRNA methylase
GCF_900007885.1_assembly_920694_genomic	erythromycin ribosome methylase
GCF_900007885.1_assembly_920694_genomic	hypothetical protein
GCF_900049155.1_8525_5_63_genomic	TetM
GCF_900050015.1_8337_6_14_genomic	tetracycline resistance protein Tet (M)
GCF_002760225.1_ASM276022v1_genomic	TetM protein
GCF_000944915.1_Velvet_assembly_genomic	TetM
GCF_900054855.1_8337_6_41_genomic	TetM
GCF_900058315.1_8525_5_11_genomic	erythromycin ribosome methylase
GCF_900058315.1_8525_5_11_genomic	hypothetical protein
GCF_000936815.1_Velvet_assembly_genomic	hypothetical protein
GCF_000936815.1_Velvet_assembly_genomic	rRNA adenine N-6-methyltransferase
GCF_003933945.1_ASM393394v1_genomic	tetO
GCF_000938955.1_Velvet_assembly_genomic	hypothetical protein
GCF_900062845.1_7054_7_17_genomic	hypothetical protein
GCF_900049175.1_8337_6_94_genomic	tetracycline resistance protein Tet (M)
GCF_000945015.1_Velvet_assembly_genomic	rRNA adenine N-6-methyltransferase
GCF_000945015.1_Velvet_assembly_genomic	hypothetical protein
GCF_900055905.1_8525_5_7_genomic	lincosamide nucleotidyltransferase
GCF_900055905.1_8525_5_7_genomic	chloramphenicol acetyltransferase
GCF_900055905.1_8525_5_7_genomic	rRNA adenine N-6-methyltransferase
GCF_900055905.1_8525_5_7_genomic	tetracycline resistance protein
GCF_900055905.1_8525_5_7_genomic	tetracycline resistance protein
GCF_000937595.1_Velvet_assembly_genomic	TetM
GCF_900054365.1_8525_5_8_genomic	lincosamide nucleotidyltransferase
GCF_900054365.1_8525_5_8_genomic	chloramphenicol acetyltransferase
GCF_900054365.1_8525_5_8_genomic	rRNA adenine N-6-methyltransferase
GCF_900054365.1_8525_5_8_genomic	tetracycline resistance protein
GCF_900054365.1_8525_5_8_genomic	tetracycline resistance protein
GCF_000946195.1_Velvet_assembly_genomic	hypothetical protein
GCF_000944495.1_Velvet_assembly_genomic	hypothetical protein
GCF_900056875.1_8525_5_47_genomic	tetracycline resistance protein
GCF_900056875.1_8525_5_47_genomic	translation elongation factor (GTPases)
GCF_900056875.1_8525_5_47_genomic	RecName: Full=Chloramphenicol acetyltransferase; Short=CAT.
GCF_000940095.1_Velvet_assembly_genomic	TetM
GCF_900058015.1_7114_5_83_genomic	tetracycline resistance protein
GCF_900058295.1_8525_5_46_genomic	TetM
GCF_900177235.1_2150651_genomic	hypothetical protein
GCF_900177235.1_2150651_genomic	erythromycin ribosome methylase
GCF_900061025.1_8337_6_37_genomic	TetM
GCF_900049675.1_8337_6_90_genomic	TetM
GCF_000941675.1_Velvet_assembly_genomic	erythromycin ribosome methylase
GCF_000941675.1_Velvet_assembly_genomic	hypothetical protein
GCF_900013565.1_assembly_941372_genomic	erythromycin ribosome methylase
GCF_900013565.1_assembly_941372_genomic	hypothetical protein
GCF_001936415.1_ASM193641v1_genomic	translation elongation factor (GTPases)
GCF_900009575.1_assembly_971724_genomic	hypothetical protein
GCF_900009575.1_assembly_971724_genomic	erythromycin ribosome methylase
GCF_002961465.1_ASM296146v1_genomic	hypothetical protein
GCF_000440995.1_version1_genomic	chloramphenicol acetyltransferase
GCF_000440995.1_version1_genomic	tetracycline resistance protein
GCF_000440995.1_version1_genomic	TetM
GCF_000942095.1_Velvet_assembly_genomic	erythromycin ribosome methylase
GCF_900065815.1_8525_5_34_genomic	TetM
GCF_900062065.1_7114_5_95_genomic	rRNA adenine N-6-methyltransferase
GCF_900062065.1_7114_5_95_genomic	hypothetical protein
GCF_900065725.1_5749_1_8_genomic	tetracycline resistance protein
GCF_900065735.1_5749_1_10_genomic	hypothetical protein
GCF_900065735.1_5749_1_10_genomic	erythromycin ribosome methylase
GCF_900056175.1_7054_7_37_genomic	tetO
GCF_900052835.1_8337_6_73_genomic	TetM
GCF_900065405.1_8337_6_17_genomic	TetM
GCF_000876855.1_Velvet_assembly_genomic	TetM
GCF_900055895.1_8525_5_82_genomic	TetM
GCF_000939875.1_Velvet_assembly_genomic	TetM
GCF_000939795.1_Velvet_assembly_genomic	TetM
GCF_000942295.1_Velvet_assembly_genomic	hypothetical protein
GCF_000942295.1_Velvet_assembly_genomic	erythromycin ribosome methylase
GCF_900054335.1_8525_5_65_genomic	tetracycline resistance protein TetM
GCF_000167375.1_ASM16737v1_genomic	erythromycin ribosome methylase
GCF_000167375.1_ASM16737v1_genomic	hypothetical protein
GCF_000941315.1_Velvet_assembly_genomic	hypothetical protein
GCF_900059185.1_8337_6_43_genomic	TetM
GCF_000942795.1_Velvet_assembly_genomic	erythromycin ribosome methylase
GCF_000942795.1_Velvet_assembly_genomic	hypothetical protein
GCF_900053155.1_7054_7_76_genomic	hypothetical protein
GCF_002961045.1_ASM296104v1_genomic	rRNA adenine N-6-methyltransferase
GCF_001293215.1_Ssuis26-14_v1.0_genomic	hypothetical protein
GCF_001293215.1_Ssuis26-14_v1.0_genomic	erythromycin ribosome methylase
GCF_900050405.1_7054_7_33_genomic	hypothetical protein
GCF_900050405.1_7054_7_33_genomic	rRNA adenine N-6-methyltransferase
GCF_000938655.1_Velvet_assembly_genomic	TetM
GCF_002963485.1_ASM296348v1_genomic	tetracycline resistance protein
GCF_000946695.1_Velvet_assembly_genomic	hypothetical protein
GCF_000946695.1_Velvet_assembly_genomic	erythromycin ribosome methylase
GCF_000945095.1_Velvet_assembly_genomic	hypothetical protein
GCF_000945095.1_Velvet_assembly_genomic	erythromycin ribosome methylase
GCF_000876875.1_Velvet_assembly_genomic	tetracycline resistance protein TetM
GCF_000945475.1_Velvet_assembly_genomic	TetM
GCF_900048825.1_7114_5_1_genomic	hypothetical protein
GCF_002963905.1_ASM296390v1_genomic	tetracycline resistance protein
GCF_002963905.1_ASM296390v1_genomic	TetA(M)
GCF_000441275.1_version1_genomic	hypothetical protein
GCF_002964325.1_ASM296432v1_genomic	TetM protein
GCF_900050005.1_8337_6_15_genomic	tetracycline resistance protein Tet (M)
GCF_000940075.1_Velvet_assembly_genomic	TetM
GCF_000440455.1_version1_genomic	rRNA adenine N-6-methyltransferase
GCF_900051965.1_8337_6_60_genomic	TetM
GCF_000943315.1_Velvet_assembly_genomic	hypothetical protein
GCF_000945355.1_Velvet_assembly_genomic	hypothetical protein
GCF_000942435.1_Velvet_assembly_genomic	TetM
GCF_000947475.1_Velvet_assembly_genomic	RecName: Full=Chloramphenicol acetyltransferase; Short=CAT.
GCF_000947475.1_Velvet_assembly_genomic	translation elongation factor (GTPases)
GCF_000947475.1_Velvet_assembly_genomic	tetracycline resistance protein
GCF_000941915.1_Velvet_assembly_genomic	tetracycline resistance protein Tet (M)
GCF_003012435.1_ASM301243v1_genomic	TetM
GCF_000942655.1_Velvet_assembly_genomic	TetA(M)
GCF_000937155.1_Velvet_assembly_genomic	TetM
GCF_900053185.1_8337_6_45_genomic	TetM
GCF_900050865.1_8337_6_65_genomic	TetM
GCF_000945275.1_Velvet_assembly_genomic	TetM
GCF_900059925.1_8337_6_76_genomic	TetM
GCF_000944055.1_Velvet_assembly_genomic	TetM
GCF_900064675.1_7054_7_56_genomic	erythromycin ribosome methylase
GCF_900064675.1_7054_7_56_genomic	hypothetical protein
GCF_900008025.1_assembly_GD-0100_genomic	erythromycin ribosome methylase
GCF_900008025.1_assembly_GD-0100_genomic	hypothetical protein
GCF_900050815.1_7114_5_65_genomic	hypothetical protein
GCF_000877175.1_Velvet_assembly_genomic	TetM
GCF_900059205.1_8525_5_51_genomic	RecName: Full=Chloramphenicol acetyltransferase; Short=CAT.
GCF_900059205.1_8525_5_51_genomic	translation elongation factor (GTPases)
GCF_900059205.1_8525_5_51_genomic	tetracycline resistance protein
GCF_900010445.1_assembly_2061410_genomic	hypothetical protein
GCF_900010445.1_assembly_2061410_genomic	erythromycin ribosome methylase
GCF_900050455.1_8337_6_66_genomic	TetM
GCF_900058495.1_7054_7_87_genomic	hypothetical protein
GCF_000940335.1_Velvet_assembly_genomic	hypothetical protein
GCF_900058735.1_7054_7_21_genomic	hypothetical protein
GCF_000945035.1_Velvet_assembly_genomic	hypothetical protein
GCF_000945035.1_Velvet_assembly_genomic	erythromycin ribosome methylase
GCF_900060145.1_8525_5_60_genomic	tetracycline resistance protein TetM
GCF_900051985.1_8337_6_72_genomic	TetM
GCF_900009885.1_assembly_GD-0010_genomic	hypothetical protein
GCF_900009885.1_assembly_GD-0010_genomic	erythromycin ribosome methylase
GCF_002961395.1_ASM296139v1_genomic	hypothetical protein
GCF_002963805.1_ASM296380v1_genomic	putative adenyltransferase
GCF_002963805.1_ASM296380v1_genomic	hypothetical protein
GCF_002961975.1_ASM296197v1_genomic	TetM
GCF_001293245.1_Ssuis1606_v1.0_genomic	hypothetical protein
GCF_001293245.1_Ssuis1606_v1.0_genomic	rRNA adenine N-6-methyltransferase
GCF_003012465.1_ASM301246v1_genomic	TetM
GCF_002960945.1_ASM296094v1_genomic	TetM protein
GCF_900058745.1_8337_6_58_genomic	TetM
GCF_900059115.1_7054_7_16_genomic	erythromycin ribosome methylase
GCF_900059115.1_7054_7_16_genomic	hypothetical protein
GCF_900050795.1_7114_5_24_genomic	hypothetical protein
GCF_000877075.1_Velvet_assembly_genomic	tetracycline resistance protein TetM
GCF_000942755.1_Velvet_assembly_genomic	tetracycline resistance protein Tet (M)
GCF_900065095.1_8525_5_24_genomic	TetM
GCF_000945635.1_Velvet_assembly_genomic	TetM
GCF_900059215.1_8525_5_13_genomic	tetracycline resistance protein TetM
GCF_900050885.1_8525_5_44_genomic	TetM
GCF_000936555.1_Velvet_assembly_genomic	TetM
GCF_900051265.1_7054_7_50_genomic	erythromycin ribosome methylase
GCF_900051265.1_7054_7_50_genomic	hypothetical protein
GCF_900065415.1_8337_6_19_genomic	tetracycline resistance protein Tet (M)
GCF_002961485.1_ASM296148v1_genomic	hypothetical protein
GCF_000941595.1_Velvet_assembly_genomic	TetM
GCF_000936975.1_Velvet_assembly_genomic	RecName: Full=Chloramphenicol acetyltransferase; Short=CAT.
GCF_000936975.1_Velvet_assembly_genomic	translation elongation factor (GTPases)
GCF_000936975.1_Velvet_assembly_genomic	tetracycline resistance protein
GCF_000945775.1_Velvet_assembly_genomic	erythromycin ribosome methylase
GCF_000945775.1_Velvet_assembly_genomic	hypothetical protein
GCF_900057685.1_8525_5_41_genomic	TetM
GCF_900007945.1_assembly_GD-0050_genomic	erythromycin ribosome methylase
GCF_900007945.1_assembly_GD-0050_genomic	hypothetical protein
GCF_002960195.1_ASM296019v1_genomic	rRNA adenine N-6-methyltransferase
GCF_000877215.1_Velvet_assembly_genomic	tetO
GCF_000944195.1_Velvet_assembly_genomic	hypothetical protein
GCF_000944195.1_Velvet_assembly_genomic	erythromycin ribosome methylase
GCF_900060125.1_8337_6_50_genomic	TetM
GCF_900059905.1_8337_6_30_genomic	tetracycline resistance protein Tet (M)
GCF_000944975.1_Velvet_assembly_genomic	TetM
GCF_002962245.1_ASM296224v1_genomic	hypothetical protein
GCF_002962245.1_ASM296224v1_genomic	tetracycline resistance protein
GCF_900060335.1_8337_6_54_genomic	tetracycline resistance protein
GCF_900060335.1_8337_6_54_genomic	translation elongation factor (GTPases)
GCF_900060335.1_8337_6_54_genomic	RecName: Full=Chloramphenicol acetyltransferase; Short=CAT.
GCF_000946555.1_Velvet_assembly_genomic	TetM
GCF_000947795.1_Velvet_assembly_genomic	TetM
GCF_000946155.1_Velvet_assembly_genomic	erythromycin ribosome methylase
GCF_000946155.1_Velvet_assembly_genomic	hypothetical protein
GCF_002688665.1_ASM268866v1_genomic	hypothetical protein
GCF_002688665.1_ASM268866v1_genomic	tetracycline resistance protein
GCF_000945075.1_Velvet_assembly_genomic	tetracycline resistance protein
GCF_000945075.1_Velvet_assembly_genomic	translation elongation factor (GTPases)
GCF_000945075.1_Velvet_assembly_genomic	RecName: Full=Chloramphenicol acetyltransferase; Short=CAT.
GCF_002961145.1_ASM296114v1_genomic	TetM protein
GCF_900049975.1_7054_7_36_genomic	hypothetical protein
GCF_900049975.1_7054_7_36_genomic	rRNA adenine N-6-methyltransferase
GCF_000936595.1_Velvet_assembly_genomic	TetM
GCF_900064685.1_8525_5_35_genomic	TetM
GCF_002961885.1_ASM296188v1_genomic	hypothetical protein
GCF_002961885.1_ASM296188v1_genomic	putative adenyltransferase
GCF_000942675.1_Velvet_assembly_genomic	TetM
GCF_000942215.1_Velvet_assembly_genomic	tetO
GCF_002759775.1_ASM275977v1_genomic	translation elongation factor (GTPases)
GCF_002963845.1_ASM296384v1_genomic	erythromycin ribosome methylase
GCF_000947735.1_Velvet_assembly_genomic	TetM
GCF_900065795.1_8337_6_61_genomic	hypothetical protein
GCF_900065795.1_8337_6_61_genomic	rRNA adenine N-6-methyltransferase
GCF_000947775.1_Velvet_assembly_genomic	hypothetical protein
GCF_900059765.1_7054_7_39_genomic	hypothetical protein
GCF_900059765.1_7054_7_39_genomic	rRNA adenine N-6-methyltransferase
GCF_002963775.1_ASM296377v1_genomic	erythromycin ribosome methylase
GCF_900050445.1_8337_6_11_genomic	tetracycline resistance protein TetM
GCF_000936955.1_Velvet_assembly_genomic	hypothetical protein
GCF_000946955.1_Velvet_assembly_genomic	TetM
GCF_000942715.1_Velvet_assembly_genomic	TetM
GCF_900063665.1_8525_5_39_genomic	TetM
GCF_000944675.1_Velvet_assembly_genomic	TetM
GCF_000947595.1_Velvet_assembly_genomic	TetM
GCF_000945335.1_Velvet_assembly_genomic	TetM
GCF_002960695.1_ASM296069v1_genomic	hypothetical protein
GCF_900008055.1_assembly_GD-0113_genomic	rRNA adenine N-6-methyltransferase
GCF_900008055.1_assembly_GD-0113_genomic	hypothetical protein
GCF_900058775.1_8525_5_71_genomic	TetM
GCF_002962815.1_ASM296281v1_genomic	hypothetical protein
GCF_002962815.1_ASM296281v1_genomic	rRNA methylase
GCF_900058755.1_8337_6_57_genomic	tetracycline resistance protein TetM
GCF_002961555.1_ASM296155v1_genomic	TetM
GCF_000947635.1_Velvet_assembly_genomic	tetracycline resistance protein Tet (M)
GCF_002962085.1_ASM296208v1_genomic	hypothetical protein
GCF_002962085.1_ASM296208v1_genomic	rRNA adenine N-6-methyltransferase
GCF_900061345.1_7054_7_9_genomic	hypothetical protein
GCF_000231865.1_ASM23186v1_genomic	rRNA adenine N-6-methyltransferase
GCF_000231865.1_ASM23186v1_genomic	hypothetical protein
GCF_000939995.1_Velvet_assembly_genomic	TetM
GCF_000441075.1_version1_genomic	tetracycline resistance protein TetM
GCF_003352205.1_ASM335220v1_genomic	TetM
GCF_000943295.1_Velvet_assembly_genomic	hypothetical protein
GCF_000943295.1_Velvet_assembly_genomic	erythromycin ribosome methylase
GCF_000937235.1_Velvet_assembly_genomic	erythromycin ribosome methylase
GCF_000937235.1_Velvet_assembly_genomic	hypothetical protein
GCF_002963625.1_ASM296362v1_genomic	TetM
GCF_000946915.1_Velvet_assembly_genomic	rRNA adenine N-6-methyltransferase
GCF_002963865.1_ASM296386v1_genomic	erythromycin ribosome methylase
GCF_002803825.1_ASM280382v1_genomic	aminoglycoside 3'-phosphotransferase
GCF_002803825.1_ASM280382v1_genomic	hypothetical protein
GCF_002803825.1_ASM280382v1_genomic	aminoglycoside 3'-phosphotransferase
GCF_002803825.1_ASM280382v1_genomic	rRNA adenine N-6-methyltransferase
GCF_900054875.1_8525_5_69_genomic	hypothetical protein
GCF_900054355.1_8525_5_85_genomic	TetM
GCF_000440715.1_version1_genomic	rRNA adenine N-6-methyltransferase
GCF_000440715.1_version1_genomic	hypothetical protein
GCF_003012425.1_ASM301242v1_genomic	TetM
GCF_000876895.1_Velvet_assembly_genomic	erythromycin ribosome methylase
GCF_000876895.1_Velvet_assembly_genomic	hypothetical protein
GCF_000944315.1_Velvet_assembly_genomic	tetracycline resistance protein TetM
GCF_900055855.1_7114_5_70_genomic	tetracycline resistance protein
GCF_000876715.1_Velvet_assembly_genomic	TetM
GCF_900009765.1_assembly_GD-0031_genomic	hypothetical protein
GCF_000940055.1_Velvet_assembly_genomic	TetM
GCF_000938095.1_Velvet_assembly_genomic	hypothetical protein
GCF_000938095.1_Velvet_assembly_genomic	erythromycin ribosome methylase
GCF_000945575.1_Velvet_assembly_genomic	hypothetical protein
GCF_000945575.1_Velvet_assembly_genomic	rRNA adenine N-6-methyltransferase
GCF_000936895.1_Velvet_assembly_genomic	TetM
GCF_900059195.1_8525_5_21_genomic	TetM
GCF_002961055.1_ASM296105v1_genomic	rRNA adenine N-6-methyltransferase
GCF_900056515.1_7114_5_79_genomic	hypothetical protein
GCF_900053615.1_8337_6_79_genomic	TetM
GCF_002962975.1_ASM296297v1_genomic	hypothetical protein
GCF_002962975.1_ASM296297v1_genomic	rRNA methylase
GCF_900055875.1_8337_6_47_genomic	TetM
GCF_002962505.1_ASM296250v1_genomic	hypothetical protein
GCF_000943835.1_Velvet_assembly_genomic	TetM
GCF_002963295.1_ASM296329v1_genomic	erythromycin ribosome methylase
GCF_000876735.1_Velvet_assembly_genomic	TetM
GCF_000943995.1_Velvet_assembly_genomic	erythromycin ribosome methylase
GCF_000943995.1_Velvet_assembly_genomic	hypothetical protein
GCF_000938495.1_Velvet_assembly_genomic	hypothetical protein
GCF_000946235.1_Velvet_assembly_genomic	tetracycline resistance protein TetM
GCF_002962145.1_ASM296214v1_genomic	erythromycin ribosome methylase
GCF_003285225.1_ASM328522v1_genomic	TetM protein
GCF_001866735.1_ASM186673v1_genomic	translation elongation factor (GTPases)
GCF_900059915.1_8337_6_42_genomic	TetM
GCF_000946175.1_Velvet_assembly_genomic	hypothetical protein
GCF_002760165.1_ASM276016v1_genomic	rRNA adenine N-6-methyltransferase
GCF_900056595.1_8525_5_59_genomic	TetM
GCF_900009565.1_assembly_C160_genomic	hypothetical protein
GCF_900009565.1_assembly_C160_genomic	rRNA adenine N-6-methyltransferase
GCF_002964225.1_ASM296422v1_genomic	tetracyline resistance gene Tet(M)
GCF_002964225.1_ASM296422v1_genomic	tetracycline resistance protein
GCF_000942355.1_Velvet_assembly_genomic	TetM
GCF_900051945.1_7054_7_51_genomic	hypothetical protein
GCF_003931705.1_ASM393170v1_genomic	hypothetical protein
GCF_000942475.1_Velvet_assembly_genomic	TetM
GCF_900058045.1_8337_6_67_genomic	TetM
GCF_000947515.1_Velvet_assembly_genomic	TetM
GCF_000941695.1_Velvet_assembly_genomic	TetM
GCF_900062105.1_8337_6_83_genomic	TetM
GCF_000941495.1_Velvet_assembly_genomic	hypothetical protein
GCF_900057075.1_8337_6_49_genomic	tetracycline resistance protein Tet (M)
GCF_900055105.1_7114_5_49_genomic	hypothetical protein
GCF_000942635.1_Velvet_assembly_genomic	hypothetical protein
GCF_000942635.1_Velvet_assembly_genomic	erythromycin ribosome methylase
GCF_000993745.1_ASM99374v1_genomic	translation elongation factor (GTPases)
GCF_900059545.1_8525_5_52_genomic	TetM
GCF_900057505.1_8337_6_28_genomic	tetracycline resistance protein
GCF_000938475.1_Velvet_assembly_genomic	TetM
GCF_900057995.1_7114_5_53_genomic	tetracycline resistance protein
GCF_900065785.1_7054_7_7_genomic	erythromycin ribosome methylase
GCF_900065785.1_7054_7_7_genomic	hypothetical protein
GCF_000938815.1_Velvet_assembly_genomic	TetM
GCF_900052535.1_7054_7_64_genomic	TetA(M)
GCF_900055535.1_8525_5_87_genomic	TetM
GCF_000945215.1_Velvet_assembly_genomic	tetracycline resistance protein
GCF_900049345.1_7114_5_42_genomic	tetracycline resistance protein tetM
GCF_900009895.1_assembly_GD-0013_genomic	hypothetical protein
GCF_900009895.1_assembly_GD-0013_genomic	erythromycin ribosome methylase
GCF_900061005.1_8337_6_34_genomic	tetracycline resistance protein Tet (M)
GCF_900056615.1_8525_5_96_genomic	hypothetical protein
GCF_900056615.1_8525_5_96_genomic	erythromycin ribosome methylase
GCF_002964185.1_ASM296418v1_genomic	erythromycin ribosome methylase
GCF_000938935.1_Velvet_assembly_genomic	tetracycline resistance protein TetM
GCF_002812525.1_ASM281252v1_genomic	hypothetical protein
GCF_002812525.1_ASM281252v1_genomic	erythromycin ribosome methylase
GCF_000947615.1_Velvet_assembly_genomic	TetM
GCF_000937195.1_Velvet_assembly_genomic	hypothetical protein
GCF_000937195.1_Velvet_assembly_genomic	erythromycin ribosome methylase
GCF_000440815.1_version1_genomic	rRNA adenine N-6-methyltransferase
GCF_900057705.1_8525_5_50_genomic	TetM
GCF_002760105.1_ASM276010v1_genomic	rRNA adenine N-6-methyltransferase
GCF_000937995.1_Velvet_assembly_genomic	TetM
GCF_002963245.1_ASM296324v1_genomic	erythromycin ribosome methylase
GCF_000940195.1_Velvet_assembly_genomic	TetM
GCF_000942995.1_Velvet_assembly_genomic	erythromycin ribosome methylase
GCF_000942995.1_Velvet_assembly_genomic	hypothetical protein
GCF_900056535.1_7054_7_6_genomic	tetracycline resistance protein
GCF_900058515.1_8525_5_57_genomic	TetM
GCF_000231885.1_ASM23188v1_genomic	erythromycin ribosome methylase
GCF_000231885.1_ASM23188v1_genomic	hypothetical protein
GCF_900064035.1_8337_6_63_genomic	rRNA adenine N-6-methyltransferase
GCF_000941255.1_Velvet_assembly_genomic	TetM
GCF_900053135.1_7114_5_55_genomic	erythromycin ribosome methylase
GCF_900053135.1_7114_5_55_genomic	tetracycline resistance protein TetM
GCF_900053135.1_7114_5_55_genomic	tetracycline resistance protein
GCF_900053135.1_7114_5_55_genomic	hypothetical protein
GCF_900055125.1_7054_7_25_genomic	tetracycline resistance protein TetM
GCF_900058005.1_7114_5_81_genomic	hypothetical protein
GCF_900052515.1_7114_5_29_genomic	hypothetical protein
GCF_002961645.1_ASM296164v1_genomic	TetM
GCF_000942455.1_Velvet_assembly_genomic	tetracycline resistance protein Tet (M)
GCF_000944935.1_Velvet_assembly_genomic	tetracycline resistance protein TetM
GCF_900058305.1_8525_5_48_genomic	rRNA adenine N-6-methyltransferase
GCF_900058305.1_8525_5_48_genomic	hypothetical protein
GCF_900058065.1_8525_5_86_genomic	hypothetical protein
GCF_900058065.1_8525_5_86_genomic	erythromycin ribosome methylase
GCF_000943335.1_Velvet_assembly_genomic	TetM
GCF_000945935.1_Velvet_assembly_genomic	hypothetical protein
GCF_000947415.1_Velvet_assembly_genomic	erythromycin ribosome methylase
GCF_000947415.1_Velvet_assembly_genomic	hypothetical protein
GCF_000938055.1_Velvet_assembly_genomic	TetM
GCF_002760125.1_ASM276012v1_genomic	rRNA adenine N-6-methyltransferase
GCF_900062115.1_8337_6_85_genomic	TetM
GCF_900050835.1_7054_7_93_genomic	hypothetical protein
GCF_000941295.1_Velvet_assembly_genomic	erythromycin ribosome methylase
GCF_000941295.1_Velvet_assembly_genomic	hypothetical protein
GCF_003352225.1_ASM335222v1_genomic	hypothetical protein
GCF_003352225.1_ASM335222v1_genomic	rRNA adenine N-6-methyltransferase
GCF_900059505.1_8525_5_19_genomic	TetM
GCF_900055515.1_8525_5_77_genomic	TetM
GCF_000941875.1_Velvet_assembly_genomic	hypothetical protein
GCF_000947075.1_Velvet_assembly_genomic	tetracycline resistance protein
GCF_000947075.1_Velvet_assembly_genomic	tetracycline resistance protein
GCF_000947075.1_Velvet_assembly_genomic	rRNA adenine N-6-methyltransferase
GCF_000947075.1_Velvet_assembly_genomic	chloramphenicol acetyltransferase
GCF_000947075.1_Velvet_assembly_genomic	lincosamide nucleotidyltransferase
GCF_000942575.1_Velvet_assembly_genomic	TetM
GCF_001293305.1_Ssuis28-12_v1.0_genomic	rRNA adenine N-6-methyltransferase
GCF_000940015.1_Velvet_assembly_genomic	TetM
GCF_000942195.1_Velvet_assembly_genomic	tetracycline resistance protein Tet (M)
GCF_900065755.1_7114_5_77_genomic	hypothetical protein
GCF_000936535.1_Velvet_assembly_genomic	hypothetical protein
GCF_000936535.1_Velvet_assembly_genomic	rRNA adenine N-6-methyltransferase
GCF_000938775.1_Velvet_assembly_genomic	TetM
GCF_900055525.1_8525_5_80_genomic	TetM
GCF_900063015.1_8525_5_95_genomic	hypothetical protein
GCF_900063015.1_8525_5_95_genomic	erythromycin ribosome methylase
GCF_000941815.1_Velvet_assembly_genomic	hypothetical protein
GCF_000941815.1_Velvet_assembly_genomic	erythromycin ribosome methylase
GCF_000941795.1_Velvet_assembly_genomic	hypothetical protein
GCF_900059095.1_7114_5_61_genomic	hypothetical protein
GCF_000942375.1_Velvet_assembly_genomic	rRNA adenine N-6-methyltransferase
GCF_000942375.1_Velvet_assembly_genomic	hypothetical protein
GCF_000942975.1_Velvet_assembly_genomic	TetM
GCF_002961785.1_ASM296178v1_genomic	TetM
GCF_900007895.1_assembly_2011423_genomic	hypothetical protein
GCF_900007895.1_assembly_2011423_genomic	erythromycin ribosome methylase
GCF_900060325.1_7114_5_28_genomic	erythromycin ribosome methylase
GCF_900060325.1_7114_5_28_genomic	hypothetical protein
GCF_000940275.1_Velvet_assembly_genomic	tetO
GCF_002962945.1_ASM296294v1_genomic	tetracycline resistance protein
GCF_002962945.1_ASM296294v1_genomic	rRNA adenine N-6-methyltransferase
GCF_002962945.1_ASM296294v1_genomic	tetracycline resistance protein
GCF_900056575.1_8337_6_74_genomic	TetM
GCF_900059445.1_7054_7_38_genomic	hypothetical protein
GCF_900051935.1_7114_5_35_genomic	erythromycin ribosome methylase
GCF_900051935.1_7114_5_35_genomic	hypothetical protein
GCF_000943915.1_Velvet_assembly_genomic	TetM
GCF_000943275.1_Velvet_assembly_genomic	hypothetical protein
GCF_000946675.1_Velvet_assembly_genomic	tetracycline resistance protein Tet (M)
GCF_900007905.1_assembly_GD-0008_genomic	hypothetical protein
GCF_001572685.1_ASM157268v1_genomic	erythromycin ribosome methylase
GCF_900009645.1_assembly_S3_genomic	hypothetical protein
GCF_900009645.1_assembly_S3_genomic	erythromycin ribosome methylase
GCF_000938115.1_Velvet_assembly_genomic	hypothetical protein
GCF_900063645.1_8337_6_80_genomic	TetM
GCF_900053795.1_8337_6_25_genomic	erythromycin ribosome methylase
GCF_900053795.1_8337_6_25_genomic	hypothetical protein
GCF_900007925.1_assembly_GD-0025_genomic	hypothetical protein
GCF_900007925.1_assembly_GD-0025_genomic	erythromycin ribosome methylase
GCF_000943935.1_Velvet_assembly_genomic	tetracycline resistance protein Tet (M)
GCF_000937375.1_Velvet_assembly_genomic	TetM
GCF_000876835.1_Velvet_assembly_genomic	TetM
GCF_000876955.1_Velvet_assembly_genomic	hypothetical protein
GCF_000876955.1_Velvet_assembly_genomic	rRNA adenine N-6-methyltransferase
GCF_900049365.1_8337_6_92_genomic	TetM
GCF_900065275.1_8337_6_93_genomic	TetM
GCF_900055135.1_8525_5_74_genomic	TetM
GCF_000945675.1_Velvet_assembly_genomic	hypothetical protein
GCF_000943975.1_Velvet_assembly_genomic	TetM
GCF_900056865.1_8337_6_77_genomic	TetM
GCF_001721625.1_ASM172162v1_genomic	rRNA adenine N-6-methyltransferase
GCF_001721625.1_ASM172162v1_genomic	hypothetical protein
GCF_900065075.1_8525_5_3_genomic	tetracycline resistance protein Tet (M)
GCF_900010735.1_assembly_2061238_genomic	hypothetical protein
GCF_900010735.1_assembly_2061238_genomic	erythromycin ribosome methylase
GCF_900057515.1_8337_6_75_genomic	TetM
GCF_900063605.1_7114_5_4_genomic	hypothetical protein
GCF_900051255.1_7054_7_20_genomic	tetracycline resistance protein
GCF_003933915.1_ASM393391v1_genomic	erythromycin ribosome methylase
GCF_003933915.1_ASM393391v1_genomic	tetracycline resistance protein tetM
GCF_002962065.1_ASM296206v1_genomic	hypothetical protein
GCF_002962065.1_ASM296206v1_genomic	rRNA adenine N-6-methyltransferase
GCF_900061065.1_8337_6_53_genomic	TetM
GCF_000947435.1_Velvet_assembly_genomic	hypothetical protein
GCF_000947435.1_Velvet_assembly_genomic	erythromycin ribosome methylase
GCF_000941855.1_Velvet_assembly_genomic	TetM
GCF_900052865.1_8525_5_58_genomic	hypothetical protein
GCF_900052865.1_8525_5_58_genomic	rRNA adenine N-6-methyltransferase
GCF_000936675.1_Velvet_assembly_genomic	tetracycline resistance protein
GCF_000937755.1_Velvet_assembly_genomic	tetracycline resistance protein TetM
GCF_003012485.1_ASM301248v1_genomic	TetM
GCF_000940395.1_Velvet_assembly_genomic	erythromycin ribosome methylase
GCF_000940395.1_Velvet_assembly_genomic	hypothetical protein
GCF_002962295.1_ASM296229v1_genomic	rRNA adenine N-6-methyltransferase
GCF_000939015.1_Velvet_assembly_genomic	erythromycin ribosome methylase
GCF_000939015.1_Velvet_assembly_genomic	hypothetical protein
GCF_000946395.1_Velvet_assembly_genomic	rRNA adenine N-6-methyltransferase
GCF_000946395.1_Velvet_assembly_genomic	tetracycline resistance protein tetM
GCF_000877115.1_Velvet_assembly_genomic	TetM
GCF_900051595.1_7054_7_11_genomic	hypothetical protein
GCF_900051595.1_7054_7_11_genomic	erythromycin ribosome methylase
GCF_000943235.1_Velvet_assembly_genomic	rRNA adenine N-6-methyltransferase
GCF_000943235.1_Velvet_assembly_genomic	hypothetical protein
GCF_900054315.1_8525_5_29_genomic	tetracycline resistance protein TetM
GCF_900051575.1_7114_5_71_genomic	hypothetical protein
GCF_900050905.1_8525_5_5_genomic	TetM
GCF_002960045.1_ASM296004v1_genomic	putative adenyltransferase
GCF_900061385.1_7054_7_71_genomic	erythromycin ribosome methylase
GCF_900061385.1_7054_7_71_genomic	hypothetical protein
GCF_000941355.1_Velvet_assembly_genomic	TetM
GCF_900061425.1_8525_5_92_genomic	TetM
GCF_000947255.1_Velvet_assembly_genomic	TetM
GCF_000938435.1_Velvet_assembly_genomic	erythromycin ribosome methylase
GCF_000938435.1_Velvet_assembly_genomic	hypothetical protein
GCF_000942135.1_Velvet_assembly_genomic	hypothetical protein
GCF_000936875.1_Velvet_assembly_genomic	TetM
GCF_000440175.1_version1_genomic	tetO
GCF_900065045.1_7054_7_59_genomic	hypothetical protein
GCF_900065045.1_7054_7_59_genomic	erythromycin ribosome methylase
GCF_000877055.1_Velvet_assembly_genomic	tetracycline resistance protein
GCF_900060155.1_8525_5_88_genomic	TetM
GCF_000946495.1_Velvet_assembly_genomic	erythromycin ribosome methylase
GCF_000946495.1_Velvet_assembly_genomic	hypothetical protein
GCF_900050035.1_8337_6_39_genomic	TetM
GCF_900056605.1_8525_5_93_genomic	TetM
GCF_000940375.1_Velvet_assembly_genomic	lincosamide nucleotidyltransferase
GCF_000940375.1_Velvet_assembly_genomic	chloramphenicol acetyltransferase
GCF_000940375.1_Velvet_assembly_genomic	rRNA adenine N-6-methyltransferase
GCF_000940375.1_Velvet_assembly_genomic	tetracycline resistance protein
GCF_000940375.1_Velvet_assembly_genomic	tetracycline resistance protein
GCF_000946015.1_Velvet_assembly_genomic	tetracycline resistance protein
GCF_000946015.1_Velvet_assembly_genomic	tetracycline resistance protein
GCF_000946015.1_Velvet_assembly_genomic	rRNA adenine N-6-methyltransferase
GCF_000946015.1_Velvet_assembly_genomic	chloramphenicol acetyltransferase
GCF_000946015.1_Velvet_assembly_genomic	lincosamide nucleotidyltransferase
GCF_000936515.1_Velvet_assembly_genomic	erythromycin ribosome methylase
GCF_000936515.1_Velvet_assembly_genomic	hypothetical protein
GCF_000939235.1_Velvet_assembly_genomic	hypothetical protein
GCF_000946075.1_Velvet_assembly_genomic	rRNA adenine N-6-methyltransferase
GCF_000946075.1_Velvet_assembly_genomic	hypothetical protein
GCF_000946075.1_Velvet_assembly_genomic	RecName: Full=Chloramphenicol acetyltransferase; Short=CAT.
GCF_000946075.1_Velvet_assembly_genomic	translation elongation factor (GTPases)
GCF_000946075.1_Velvet_assembly_genomic	tetracycline resistance protein
GCF_900053215.1_8525_5_36_genomic	tetracycline resistance protein TetM
GCF_002111405.1_ASM211140v1_genomic	translation elongation factor (GTPases)
GCF_900059515.1_8525_5_22_genomic	TetM
GCF_000026745.1_ASM2674v1_genomic	RecName: Full=Chloramphenicol acetyltransferase; Short=CAT.
GCF_000026745.1_ASM2674v1_genomic	translation elongation factor (GTPases)
GCF_000026745.1_ASM2674v1_genomic	tetracycline resistance protein
GCF_000945595.1_Velvet_assembly_genomic	erythromycin ribosome methylase
GCF_000945595.1_Velvet_assembly_genomic	hypothetical protein
GCF_900049665.1_8337_6_88_genomic	tetracycline resistance protein Tet (M)
GCF_000947755.1_Velvet_assembly_genomic	TetM
GCF_000944655.1_Velvet_assembly_genomic	RecName: Full=Chloramphenicol acetyltransferase; Short=CAT.
GCF_000944655.1_Velvet_assembly_genomic	translation elongation factor (GTPases)
GCF_000944655.1_Velvet_assembly_genomic	tetracycline resistance protein
GCF_900057985.1_7114_5_14_genomic	hypothetical protein
GCF_900057985.1_7114_5_14_genomic	rRNA adenine N-6-methyltransferase
GCF_900054105.1_7054_7_23_genomic	hypothetical protein
GCF_900054105.1_7054_7_23_genomic	rRNA adenine N-6-methyltransferase
GCF_900054835.1_7054_7_5_genomic	erythromycin ribosome methylase
GCF_900054835.1_7054_7_5_genomic	hypothetical protein
GCF_900064705.1_8337_6_86_genomic	TetM
GCF_900054535.1_5749_1_11_genomic	hypothetical protein
GCF_900054535.1_5749_1_11_genomic	rRNA adenine N-6-methyltransferase
GCF_002961505.1_ASM296150v1_genomic	hypothetical protein
GCF_002961505.1_ASM296150v1_genomic	rRNA methylase
GCF_900058075.1_8525_5_12_genomic	hypothetical protein
GCF_900058075.1_8525_5_12_genomic	rRNA adenine N-6-methyltransferase
GCF_900052235.1_7054_7_58_genomic	tetO
GCF_900064695.1_8525_5_55_genomic	RecName: Full=Chloramphenicol acetyltransferase; Short=CAT.
GCF_900064695.1_8525_5_55_genomic	translation elongation factor (GTPases)
GCF_900064695.1_8525_5_55_genomic	tetracycline resistance protein
GCF_000937675.1_Velvet_assembly_genomic	TetM
GCF_000440095.1_version1_genomic	tetracycline resistance protein
GCF_002760195.1_ASM276019v1_genomic	rRNA adenine N-6-methyltransferase
GCF_000938195.1_Velvet_assembly_genomic	hypothetical protein
GCF_000440915.1_version1_genomic	rRNA adenine N-6-methyltransferase
GCF_000946355.1_Velvet_assembly_genomic	TetM
GCF_002963435.1_ASM296343v1_genomic	rRNA adenine N-6-methyltransferase
GCF_000440755.1_version1_genomic	rRNA adenine N-6-methyltransferase
GCF_900051995.1_8525_5_68_genomic	TetM
GCF_900060355.1_8525_5_23_genomic	TetM
GCF_900057715.1_8525_5_75_genomic	tetracycline resistance protein TetM
GCF_000942415.1_Velvet_assembly_genomic	TetM
GCF_000944075.1_Velvet_assembly_genomic	TetM
GCF_000944555.1_Velvet_assembly_genomic	TetM
GCF_000946875.1_Velvet_assembly_genomic	tetracycline resistance protein Tet (M)
GCF_900058265.1_7114_5_62_genomic	hypothetical protein
GCF_900058265.1_7114_5_62_genomic	erythromycin ribosome methylase
GCF_000876815.1_Velvet_assembly_genomic	TetM
GCF_000877035.1_Velvet_assembly_genomic	hypothetical protein
GCF_000877035.1_Velvet_assembly_genomic	rRNA adenine N-6-methyltransferase
GCF_000938795.1_Velvet_assembly_genomic	hypothetical protein
GCF_000938795.1_Velvet_assembly_genomic	erythromycin ribosome methylase
GCF_900049635.1_7054_7_19_genomic	erythromycin ribosome methylase
GCF_900049635.1_7054_7_19_genomic	hypothetical protein
GCF_900049115.1_8337_6_8_genomic	TetM
GCF_000938455.1_Velvet_assembly_genomic	hypothetical protein
GCF_002962405.1_ASM296240v1_genomic	tetracycline resistance protein
GCF_000186405.1_ASM18640v1_genomic	hypothetical protein
GCF_000186405.1_ASM18640v1_genomic	tetracycline resistance protein
GCF_900056565.1_7054_7_68_genomic	tetO
GCF_000942895.1_Velvet_assembly_genomic	tetracycline resistance protein TetM
GCF_900062285.1_7054_7_1_genomic	erythromycin ribosome methylase
GCF_900062285.1_7054_7_1_genomic	hypothetical protein
GCF_000876975.1_Velvet_assembly_genomic	TetM
GCF_000945815.1_Velvet_assembly_genomic	TetM
GCF_900064665.1_7054_7_15_genomic	erythromycin ribosome methylase
GCF_900064665.1_7054_7_15_genomic	hypothetical protein
GCF_002962565.1_ASM296256v1_genomic	hypothetical protein
GCF_002962365.1_ASM296236v1_genomic	hypothetical protein
GCF_002962365.1_ASM296236v1_genomic	rRNA adenine N-6-methyltransferase
GCF_002960805.1_ASM296080v1_genomic	TetM
GCF_900065705.1_5749_1_3_genomic	hypothetical protein
GCF_000946535.1_Velvet_assembly_genomic	TetM
GCF_900056555.1_7054_7_66_genomic	hypothetical protein
GCF_000941755.1_Velvet_assembly_genomic	TetM
GCF_900050435.1_7054_7_72_genomic	erythromycin ribosome methylase
GCF_900050435.1_7054_7_72_genomic	hypothetical protein
GCF_900058725.1_7114_5_96_genomic	rRNA adenine N-6-methyltransferase
GCF_000440695.1_version1_genomic	rRNA adenine N-6-methyltransferase
GCF_000440695.1_version1_genomic	hypothetical protein
GCF_900050895.1_8525_5_83_genomic	TetM
GCF_000946795.1_Velvet_assembly_genomic	TetM
GCF_004009965.1_ASM400996v1_genomic	translation elongation factor (GTPases)
GCF_003012395.1_ASM301239v1_genomic	TetM
GCF_900061015.1_8337_6_35_genomic	tetracycline resistance protein TetM
GCF_002961425.1_ASM296142v1_genomic	hypothetical protein
GCF_002962915.1_ASM296291v1_genomic	hypothetical protein
GCF_000938615.1_Velvet_assembly_genomic	TetM
GCF_000941415.1_Velvet_assembly_genomic	TetM
GCF_900058285.1_8525_5_31_genomic	TetM
GCF_900009865.1_assembly_971344_genomic	hypothetical protein
GCF_900009865.1_assembly_971344_genomic	erythromycin ribosome methylase
GCF_900010075.1_assembly_6112_genomic	rRNA adenine N-6-methyltransferase
GCF_900010075.1_assembly_6112_genomic	hypothetical protein
GCF_000945375.1_Velvet_assembly_genomic	TetM
GCF_900052845.1_8525_5_40_genomic	TetM
GCF_900063545.1_7114_5_3_genomic	hypothetical protein
GCF_000938595.1_Velvet_assembly_genomic	TetM
GCF_900065825.1_8525_5_2_genomic	rRNA adenine N-6-methyltransferase
GCF_900065825.1_8525_5_2_genomic	hypothetical protein
GCF_900065825.1_8525_5_2_genomic	RecName: Full=Chloramphenicol acetyltransferase; Short=CAT.
GCF_900065825.1_8525_5_2_genomic	translation elongation factor (GTPases)
GCF_900065825.1_8525_5_2_genomic	tetracycline resistance protein
GCF_002963345.1_ASM296334v1_genomic	hypothetical protein
GCF_002963345.1_ASM296334v1_genomic	tetracycline resistance protein
GCF_900054575.1_7054_7_30_genomic	erythromycin ribosome methylase
GCF_900054575.1_7054_7_30_genomic	hypothetical protein
GCF_000441295.1_version1_genomic	erythromycin ribosome methylase
GCF_000441295.1_version1_genomic	hypothetical protein
GCF_000441135.1_version1_genomic	tetracycline resistance protein
GCF_900061895.1_7114_5_26_genomic	hypothetical protein
GCF_900054285.1_5749_1_1_genomic	hypothetical protein
GCF_900054285.1_5749_1_1_genomic	erythromycin ribosome methylase
GCF_900010435.1_assembly_940056_genomic	erythromycin ribosome methylase
GCF_900010435.1_assembly_940056_genomic	hypothetical protein
GCF_000942055.1_Velvet_assembly_genomic	hypothetical protein
GCF_000942055.1_Velvet_assembly_genomic	erythromycin ribosome methylase
GCF_000939055.1_Velvet_assembly_genomic	TetM
GCF_000940155.1_Velvet_assembly_genomic	TetM
GCF_003285245.1_ASM328524v1_genomic	TetM protein
GCF_900053625.1_8525_5_20_genomic	TetM
GCF_900060665.1_8525_5_27_genomic	hypothetical protein
GCF_000945795.1_Velvet_assembly_genomic	tetracycline resistance protein
GCF_000231905.1_ASM23190v1_genomic	tetracycline resistance protein
GCF_000940495.1_Velvet_assembly_genomic	tetracycline resistance protein TetM
GCF_900050055.1_8337_6_82_genomic	TetM
GCF_000936575.1_Velvet_assembly_genomic	hypothetical protein
GCF_000936575.1_Velvet_assembly_genomic	erythromycin ribosome methylase
GCF_002964145.1_ASM296414v1_genomic	erythromycin ribosome methylase
GCF_900062075.1_7054_7_2_genomic	erythromycin ribosome methylase
GCF_900062075.1_7054_7_2_genomic	hypothetical protein
GCF_900054345.1_8525_5_84_genomic	TetM
GCF_900054325.1_8525_5_66_genomic	TetM
GCF_900056885.1_8525_5_53_genomic	TetM
GCF_900054595.1_8525_5_72_genomic	TetM
GCF_000945255.1_Velvet_assembly_genomic	TetM
GCF_900013295.1_assembly_2071319_genomic	hypothetical protein
GCF_900013295.1_assembly_2071319_genomic	erythromycin ribosome methylase
GCF_900007815.1_assembly_2001946_genomic	hypothetical protein
GCF_900007815.1_assembly_2001946_genomic	erythromycin ribosome methylase
GCF_000945695.1_Velvet_assembly_genomic	hypothetical protein
GCF_000945695.1_Velvet_assembly_genomic	erythromycin ribosome methylase
GCF_000876695.1_Velvet_assembly_genomic	tetracycline resistance protein Tet (M)
GCF_900050395.1_7054_7_86_genomic	erythromycin ribosome methylase
GCF_900050395.1_7054_7_86_genomic	hypothetical protein
GCF_000941735.1_Velvet_assembly_genomic	TetM
GCF_000942175.1_Velvet_assembly_genomic	TetM
GCF_000945055.1_Velvet_assembly_genomic	TetM
GCF_000946115.1_Velvet_assembly_genomic	TetM
GCF_000944775.1_Velvet_assembly_genomic	TetM
GCF_900013305.1_assembly_GD-0101_genomic	hypothetical protein
GCF_900013305.1_assembly_GD-0101_genomic	erythromycin ribosome methylase
GCF_900050025.1_8337_6_20_genomic	TetM
GCF_000946835.1_Velvet_assembly_genomic	hypothetical protein
GCF_000941475.1_Velvet_assembly_genomic	tetracycline resistance protein Tet (M)
GCF_000942075.1_Velvet_assembly_genomic	hypothetical protein
GCF_000942075.1_Velvet_assembly_genomic	rRNA adenine N-6-methyltransferase
GCF_002963325.1_ASM296332v1_genomic	TetM
GCF_000944035.1_Velvet_assembly_genomic	TetM
GCF_900053225.1_8525_5_64_genomic	tetracycline resistance protein
GCF_900053225.1_8525_5_64_genomic	translation elongation factor (GTPases)
GCF_900053225.1_8525_5_64_genomic	RecName: Full=Chloramphenicol acetyltransferase; Short=CAT.
GCF_000941655.1_Velvet_assembly_genomic	hypothetical protein
GCF_000941655.1_Velvet_assembly_genomic	erythromycin ribosome methylase
GCF_900065265.1_8337_6_91_genomic	TetM
GCF_900050065.1_8337_6_96_genomic	TetM
GCF_900009915.1_assembly_GD-0105_genomic	rRNA adenine N-6-methyltransferase
GCF_900063655.1_8525_5_37_genomic	TetM
GCF_000943875.1_Velvet_assembly_genomic	tetracycline resistance protein Tet (M)
GCF_900065805.1_8337_6_64_genomic	tetO
GCF_900007835.1_assembly_GD-0001_genomic	erythromycin ribosome methylase
GCF_900007835.1_assembly_GD-0001_genomic	hypothetical protein
GCF_000939735.1_Velvet_assembly_genomic	TetM
GCF_900059785.1_8337_6_44_genomic	TetM
GCF_900052855.1_8525_5_43_genomic	TetM
GCF_002962105.1_ASM296210v1_genomic	erythromycin ribosome methylase
GCF_900061405.1_8525_5_94_genomic	TetM
GCF_000441415.1_version1_genomic	hypothetical protein
GCF_000441415.1_version1_genomic	erythromycin ribosome methylase
GCF_900053805.1_8525_5_6_genomic	TetM
GCF_900061365.1_7054_7_10_genomic	erythromycin ribosome methylase
GCF_900061365.1_7054_7_10_genomic	hypothetical protein
GCF_000940595.1_Velvet_assembly_genomic	TetM
GCF_900048845.1_7114_5_87_genomic	erythromycin ribosome methylase
GCF_000942315.1_Velvet_assembly_genomic	rRNA adenine N-6-methyltransferase
GCF_000942315.1_Velvet_assembly_genomic	hypothetical protein
GCF_002896475.1_ASM289647v1_genomic	translation elongation factor (GTPases)
GCF_900059755.1_7114_5_25_genomic	hypothetical protein
GCF_900050875.1_8337_6_69_genomic	rRNA adenine N-6-methyltransferase
GCF_900050875.1_8337_6_69_genomic	tetracycline resistance protein tetM
GCF_000943855.1_Velvet_assembly_genomic	hypothetical protein
GCF_000943855.1_Velvet_assembly_genomic	rRNA adenine N-6-methyltransferase
GCF_900060955.1_7114_5_85_genomic	tetracycline resistance protein
GCF_000945395.1_Velvet_assembly_genomic	tetracycline resistance protein
GCF_000947095.1_Velvet_assembly_genomic	TetM
GCF_000936325.1_Velvet_assembly_genomic	tetracycline resistance protein
GCF_000936735.1_Velvet_assembly_genomic	tetracycline resistance protein
GCF_900055155.1_8525_5_78_genomic	TetM
GCF_900058765.1_8525_5_26_genomic	TetM
GCF_900052005.1_8525_5_81_genomic	erythromycin ribosome methylase
GCF_900052005.1_8525_5_81_genomic	hypothetical protein
GCF_000938635.1_Velvet_assembly_genomic	TetM
GCF_000941775.1_Velvet_assembly_genomic	TetM
GCF_000942875.1_Velvet_assembly_genomic	hypothetical protein
